# Supplementary material for: Neurotransmitter classification from electron microscopy images at synaptic sites in Drosophila melanogaster
Source: Cell. 2024 May 9;187(10):2574–2594.e23. doi: 10.1016/j.cell.2024.03.016 (PMC11106717; doi:10.1016/j.cell.2024.03.016)
Supplement: Data S1. A .csv file that provides each cell type (cell_type) we used to generate our ground-truth data, the transmitter it is has been reported to express from the literature (known_nt), the study that made this report (known_source), and the type of evidence it contained (evidence), related to Fig — Note that we used this data to build our original ground truth, but have since made a wider effort to annotate known transmission for validation, reflected in Data S3 and S4, columns known_nt and known_source. [file mmc2.csv]

cell_type	known_nt	known_nt_source	evidence
LHAD1a1	acetylcholine	Dolan et al. 2019	immuno
LHAD1a2	acetylcholine	Dolan et al. 2019	immuno
LHAD1b2	acetylcholine	Dolan et al. 2019	immuno
LHAD1b6	acetylcholine	Dolan et al. 2019	immuno
LHAD1d1	acetylcholine	Dolan et al. 2019	immuno
LHAD1d2	acetylcholine	Dolan et al. 2019	immuno
aSP-g1	acetylcholine	Dolan et al. 2019	immuno
LHAD3a1	acetylcholine	Dolan et al. 2019	immuno
LHAD3b1	acetylcholine	Dolan et al. 2019	immuno
LHAV2a2	acetylcholine	Dolan et al. 2019	immuno
LHAV2i2	acetylcholine	Dolan et al. 2019	immuno
LHAV2k2	acetylcholine	Dolan et al. 2019	immuno
LHAV2b1	acetylcholine	Dolan et al. 2019	immuno
LHAV2b2	acetylcholine	Dolan et al. 2019	immuno
LHAV6a1	acetylcholine	Dolan et al. 2019	immuno
LHAV6a3	acetylcholine	Dolan et al. 2019	immuno
LHAV6b1	acetylcholine	Dolan et al. 2019	immuno
LHPD2a1	acetylcholine	Dolan et al. 2019	immuno
LHPD2b1	acetylcholine	Dolan et al. 2019	immuno
LHPV2c1	acetylcholine	Dolan et al. 2019	immuno
LHPV2c2	acetylcholine	Dolan et al. 2019	immuno
LHPV3b1	acetylcholine	Dolan et al. 2019	immuno
LHPV4l1	acetylcholine	Dolan et al. 2019	immuno
LHPV5a1	acetylcholine	Dolan et al. 2019	immuno
LHPV5a2	acetylcholine	Dolan et al. 2019	immuno
LHPV5a3	acetylcholine	Dolan et al. 2019	immuno
LHPV5d1	acetylcholine	Dolan et al. 2019	immuno
LHPV5b1	acetylcholine	Dolan et al. 2019	immuno
LHPV5c1	acetylcholine	Dolan et al. 2019	immuno
LHPV5c4	acetylcholine	Dolan et al. 2019	immuno
LHPV5g1	acetylcholine	Dolan et al. 2019	immuno
LHPV5g2	acetylcholine	Dolan et al. 2019	immuno
LHPV5b3	acetylcholine	Dolan et al. 2019	immuno
LHAV4b3	acetylcholine	Dolan et al. 2019	immuno
LHAV4c1	acetylcholine	Dolan et al. 2019	immuno
LHPV6a3	acetylcholine	Dolan et al. 2019	immuno
LHPV6a10	acetylcholine	Dolan et al. 2019	immuno
LHPV6h2	acetylcholine	Dolan et al. 2019	immuno
LHPV6c1	acetylcholine	Dolan et al. 2019	immuno
GNG-PN1	acetylcholine	Dolan et al. 2019	immuno
LO-PN2	acetylcholine	Dolan et al. 2019	immuno
LO-PN1	acetylcholine	Dolan et al. 2019	immuno
VNC-PN1	acetylcholine	Dolan et al. 2019	immuno
MBON12	acetylcholine	Aso et al. 2014	immuno
MBON13	acetylcholine	Aso et al. 2014	immuno
MBON14	acetylcholine	Aso et al. 2014	immuno
MBON15	acetylcholine	Aso et al. 2014	immuno
MBON16	acetylcholine	Aso et al. 2014	immuno
MBON28	acetylcholine	Aso et al. 2014	immuno
MBON17	acetylcholine	Aso et al. 2014	immuno
MBON18	acetylcholine	Aso et al. 2014	immuno
MBON19	acetylcholine	Aso et al. 2014	immuno
pC1_a	acetylcholine	Palavicino-Maggio et al. 2019	immuno
pC1_b	acetylcholine	Palavicino-Maggio et al. 2019	immuno
pC1_c	acetylcholine	Palavicino-Maggio et al. 2019	immuno
pC1_d	acetylcholine	Palavicino-Maggio et al. 2019	immuno
pC1_e	acetylcholine	Palavicino-Maggio et al. 2019	immuno
LHAV3a1	acetylcholine	Dolan et al. 2019	immuno
Mi15	acetylcholine/dopamine	Davis et al. 2019	transcriptomics
FB4M_left2	dopamine	Hulse et al. 2020	NA
ExR2_left1	dopamine	Nassel and Elekes1992	immuno
ExR2_left2	dopamine	Nassel and Elekes1992	immuno
ExR2_right1	dopamine	Nassel and Elekes1992	immuno
ExR2_right2	dopamine	Nassel and Elekes1992	immuno
LPsP	dopamine	Wolff et al. 2015	immuno
FB5H_right	dopamine	Hulse et al. 2020	line_match
FB5H_left	dopamine	Hulse et al. 2020	line_match
FB6H_right	dopamine	Hulse et al. 2020	line_match
FB6H_left	dopamine	Hulse et al. 2020	line_match
FB7B_left	dopamine	Hulse et al. 2020	line_match
FB7B_right	dopamine	Hulse et al. 2020	line_match
FB4M_right1	dopamine	Hulse et al. 2020	NA
FB4M_right2	dopamine	Hulse et al. 2020	NA
FB4M_left1	dopamine	Hulse et al. 2020	NA
FB4L_right1	dopamine	Hulse et al. 2020	NA
FB4L_right2	dopamine	Hulse et al. 2020	NA
FB4L_left1	dopamine	Hulse et al. 2020	NA
FB4L_left2	dopamine	Hulse et al. 2020	NA
FB4M_right3	dopamine	Hulse et al. 2020	NA
FB4M_left3	dopamine	Hulse et al. 2020	NA
FB2A_right1	dopamine	Hulse et al. 2020	NA
FB2A_right2	dopamine	Hulse et al. 2020	NA
FB2A_left1	dopamine	Hulse et al. 2020	NA
FB2A_left2	dopamine	Hulse et al. 2020	NA
PAM09	dopamine	Mao & Davis 2009	immuno
PAM10	dopamine	Mao & Davis 2009	immuno
PAM04	dopamine	Mao & Davis 2009	immuno
PAM03	dopamine	Mao & Davis 2009	immuno
PAM01	dopamine	Mao & Davis 2009	immuno
PAM11	dopamine	Mao & Davis 2009	immuno
PAM06	dopamine	Mao & Davis 2009	immuno
PAM08_b	dopamine	Mao & Davis 2009	immuno
PAM08_a	dopamine	Mao & Davis 2009	immuno
PAM02	dopamine	Mao & Davis 2009	immuno
PAM05_b	dopamine	Mao & Davis 2009	immuno
PAM14	dopamine	Mao & Davis 2009	immuno
PAM13	dopamine	Mao & Davis 2009	immuno
PAM05_a	dopamine	Mao & Davis 2009	immuno
PAM12	dopamine	Mao & Davis 2009	immuno
PAM07	dopamine	Mao & Davis 2009	immuno
PAM05	dopamine	Mao & Davis 2009	immuno
PPL106	dopamine/serotonin	Mao & Davis 2009, Neins et al. 2017	immuno
PPL101	dopamine/serotonin	Mao & Davis 2009, Neins et al. 2017	immuno
PPL104	dopamine/serotonin	Mao & Davis 2009, Neins et al. 2017	immuno
PPL105	dopamine/serotonin	Mao & Davis 2009, Neins et al. 2017	immuno
PPL103	dopamine/serotonin	Mao & Davis 2009, Neins et al. 2017	immuno
PPL102	dopamine/serotonin	Mao & Davis 2009, Neins et al. 2017	immuno
Mi4	GABA	Davis et al. 2019	transcriptomics
Dm10?	GABA	Davis et al. 2019	transcriptomics
Pm3	GABA	Davis et al. 2019	transcriptomics
Pm4	GABA	Davis et al. 2019	transcriptomics
LHAV4a1	GABA	Dolan et al. 2019	immuno
LHAV4a5	GABA	Dolan et al. 2019	immuno
LHAV4a4	GABA	Dolan et al. 2019	immuno
LHAV4g2	GABA	Dolan et al. 2019	immuno
LHAV4g11	GABA	Dolan et al. 2019	immuno
LHAV4g15	GABA	Dolan et al. 2019	immuno
LHAV2b1	GABA	Dolan et al. 2019	immuno
LHAV2b2	GABA	Dolan et al. 2019	immuno
LHAV4b1	GABA	Dolan et al. 2019	immuno
LHAV4b3	GABA	Dolan et al. 2019	immuno
LHAV4c1	GABA	Dolan et al. 2019	immuno
LHAV6c1	GABA	Dolan et al. 2019	immuno
LHAV4e7	GABA	Dolan et al. 2019	immuno
LHAV4c2	GABA	Dolan et al. 2019	immuno
LHAV2k3	GABA	Dolan et al. 2019	immuno
SLP002	GABA	Dolan et al. 2019	immuno
LHPV2c1	GABA	Dolan et al. 2019	immuno
LHPV2c2	GABA	Dolan et al. 2019	immuno
PLP08	GABA	Dolan et al. 2019	immuno
MB-C1	GABA	Dolan et al. 2019	immuno
AVLP-PN1	GABA	Dolan et al. 2019	immuno
WEDPN1	GABA	Dolan et al. 2019	immuno
WEDPN2	GABA	Dolan et al. 2019	immuno
WEDPN3	GABA	Dolan et al. 2019	immuno
WEDPN4	GABA	Dolan et al. 2019	immuno
WEDPN6	GABA	Dolan et al. 2019	immuno
MBON09	GABA	Aso et al. 2014	immuno
MBON10	GABA	Aso et al. 2014	immuno
MBON11	GABA	Aso et al. 2014	immuno
APL	GABA	Liu et al. 2009	NA
LHPV12a1	GABA	Dolan et al. 2019	immuno
Dm11	glutamate	Davis et al. 2019	transcriptomics
Dm1	glutamate	Davis et al. 2019	transcriptomics
Dm3	glutamate	Davis et al. 2019	transcriptomics
Dm4	glutamate	Davis et al. 2019	transcriptomics
Dm8?	glutamate	Davis et al. 2019	transcriptomics
DM8?	glutamate	Davis et al. 2019	transcriptomics
Dm9	glutamate	Davis et al. 2019	transcriptomics
Dm12	glutamate	Davis et al. 2019	transcriptomics
Tm29	glutamate	Davis et al. 2019	transcriptomics
TmY5a	glutamate	Davis et al. 2019	transcriptomics
LPi-34	glutamate	Davis et al. 2019	transcriptomics
Mi9	glutamate	Davis et al. 2019	transcriptomics
Delta7	glutamate	Turner-Evans et al. 2020	immuno
DN1pA_right1	glutamate	Guo et al. 2016	immuno
DN1pA_right2	glutamate	Guo et al. 2016	immuno
DN1pA_right3	glutamate	Guo et al. 2016	immuno
DN1pA_right4	glutamate	Guo et al. 2016	immuno
DN1pA_right5	glutamate	Guo et al. 2016	immuno
DN1pA_left1	glutamate	Guo et al. 2016	immuno
DN1pA_left2	glutamate	Guo et al. 2016	immuno
DN1pB_right1	glutamate	Guo et al. 2016	immuno
DN1pB_right2	glutamate	Guo et al. 2016	immuno
DN1pB_left1	glutamate	Guo et al. 2016	immuno
DN1pB_left2	glutamate	Guo et al. 2016	immuno
LHPD3a1	glutamate	Dolan et al. 2019	immuno
LHPD3a2	glutamate	Dolan et al. 2019	immuno
LHPD3a4	glutamate	Dolan et al. 2019	immuno
LHPV2a1	glutamate	Dolan et al. 2019	immuno
LHPV2a2	glutamate	Dolan et al. 2019	immuno
LHPV4a1	glutamate	Dolan et al. 2019	immuno
LHPV4a2	glutamate	Dolan et al. 2019	immuno
LHPV4a3	glutamate	Dolan et al. 2019	immuno
LHPV4a4	glutamate	Dolan et al. 2019	immuno
LHPV4a6	glutamate	Dolan et al. 2019	immuno
SIP011	glutamate	Dolan et al. 2019	immuno
SIP012	glutamate	Dolan et al. 2019	immuno
DN1pA	glutamate	Dolan et al. 2019	immuno
LHPV4b1	glutamate	Dolan et al. 2019	immuno
LHPV4b2	glutamate	Dolan et al. 2019	immuno
LHPV4b3	glutamate	Dolan et al. 2019	immuno
LHPV4c1	glutamate	Dolan et al. 2019	immuno
LHPV4g1	glutamate	Dolan et al. 2019	immuno
LHPV4g2	glutamate	Dolan et al. 2019	immuno
LHPV4d4	glutamate	Dolan et al. 2019	immuno
LHPV4j3	glutamate	Dolan et al. 2019	immuno
FB2H	glutamate	Dolan et al. 2019	immuno
FB2M	glutamate	Dolan et al. 2019	immuno
LHPV4d1	glutamate	Dolan et al. 2019	immuno
LHPV4d5	glutamate	Dolan et al. 2019	immuno
MBON01	glutamate	Aso et al. 2014	immuno
MBON02	glutamate	Aso et al. 2014	immuno
MBON03	glutamate	Aso et al. 2014	immuno
MBON04	glutamate	Aso et al. 2014	immuno
MBON05	glutamate	Aso et al. 2014	immuno
MBON06	glutamate	Aso et al. 2014	immuno
MBON07	glutamate	Aso et al. 2014	immuno
SpsP	glutamate	Lu et al. 2021	ephys
LNO2	glutamate	Lu et al. 2021	GAL4
l-LNv_right1	glycine	Frenkel et al. 2017	transcriptomics
l-LNv_right2	glycine	Frenkel et al. 2017	transcriptomics
l-LNv_right3	glycine	Frenkel et al. 2017	transcriptomics
l-LNv_left1	glycine	Frenkel et al. 2017	transcriptomics
l-LNv_left2	glycine	Frenkel et al. 2017	transcriptomics
l-LNv_left3	glycine	Frenkel et al. 2017	transcriptomics
s-LNv_left4	glycine	Frenkel et al. 2017	transcriptomics
s-LNv_right2	glycine	Frenkel et al. 2017	transcriptomics
s-LNv_right3	glycine	Frenkel et al. 2017	transcriptomics
s-LNv_right5	glycine	Frenkel et al. 2017	transcriptomics
s-LNv_left1	glycine	Frenkel et al. 2017	transcriptomics
s-LNv_left2	glycine	Frenkel et al. 2017	transcriptomics
s-LNv_left3	glycine	Frenkel et al. 2017	transcriptomics
l-LNv_right4	glycine	Frenkel et al. 2017	transcriptomics
s-LNv_right1	glycine	Frenkel et al. 2017	transcriptomics
s-LNv_right4	glycine	Frenkel et al. 2017	transcriptomics
DN1a_R	IPNa	Shafer et al. 2006	immuno
LHLK	leucokinin	Senapati et al. 2019	NA
SELK	leucokinin	Senapati et al. 2019	NA
dNPF neurons	NPF	Krashes et al. 2009	NA
P1-9	octopamine	Wolff et al. 2015	immuno
OA-VUMa1	octopamine	Busch et al. 2009	immuno
OA-VUMa2	octopamine	Busch et al. 2009	immuno
OA-VUMa3	octopamine	Busch et al. 2009	immuno
OA-VUMa4	octopamine	Busch et al. 2009	immuno
OA-VUMa5	octopamine	Busch et al. 2009	immuno
OA-VUMa6	octopamine	Busch et al. 2009	immuno
OA-VUMa7	octopamine	Busch et al. 2009	immuno
OA-VUMa8	octopamine	Busch et al. 2009	immuno
OA-VUMd1	octopamine	Busch et al. 2009	immuno
OA-VUMd2	octopamine	Busch et al. 2009	immuno
OA-VUMd3	octopamine	Busch et al. 2009	immuno
OA-VPM1	octopamine	Busch et al. 2009	immuno
OA-VPM2	octopamine	Busch et al. 2009	immuno
OA-VPM3	octopamine	Busch et al. 2009	immuno
OA-VPM4	octopamine	Busch et al. 2009	immuno
OA-VPM5	octopamine	Busch et al. 2009	immuno
OA-ASM1_left1	octopamine	Busch et al. 2009	immuno
OA-ASM1_left2	octopamine	Busch et al. 2009	immuno
OA-ASM1_right1	octopamine	Busch et al. 2009	immuno
OA-ASM2_right1	octopamine	Busch et al. 2009	immuno
OA-ASM2_right2	octopamine	Busch et al. 2009	immuno
OA-ASM2_left1	octopamine	Busch et al. 2009	immuno
OA-ASM2_left2	octopamine	Busch et al. 2009	immuno
OA-ASM3	octopamine	Busch et al. 2009	immuno
OA-AL2i1_right	octopamine	Busch et al. 2009	immuno
OA-AL2i1_left	octopamine	Busch et al. 2009	immuno
OA-AL2i2_right1	octopamine	Busch et al. 2009	immuno
OA-AL2i2_right2	octopamine	Busch et al. 2009	immuno
OA-AL2i2_left1	octopamine	Busch et al. 2009	immuno
OA-AL2i2_left2	octopamine	Busch et al. 2009	immuno
OA-AL2i3_right1	octopamine	Busch et al. 2009	immuno
OA-AL2i3_right2	octopamine	Busch et al. 2009	immuno
OA-AL2i3_left1	octopamine	Busch et al. 2009	immuno
OA-AL2i3_left2	octopamine	Busch et al. 2009	immuno
OA-AL2i4_right	octopamine	Busch et al. 2009	immuno
OA-AL2i4_left	octopamine	Busch et al. 2009	immuno
OA-AL2b1_right	octopamine	Busch et al. 2009	immuno
OA-AL2b1_left	octopamine	Busch et al. 2009	immuno
OA-VL1	octopamine	Busch et al. 2009	immuno
OA-VL2	octopamine	Busch et al. 2009	immuno
OA-AL2b2	octopamine	Busch et al. 2009	immuno
OA-AL2b2_	octopamine	Busch et al. 2009	immuno
ExR3_left	serotonin	Liu et al. 2019	immuno
ExR3_right	serotonin	Liu et al. 2019	immuno
ER4d(ring)_L	serotonin	Liu et al. 2019	immuno
ER4d(ring)_L	serotonin	Liu et al. 2019	5HT7-GAL4
ER4d(ring)_R	serotonin	Liu et al. 2019	5HT7-GAL4
CSD	serotonin	Dacks et al. 2006	immmuno
DPM	serotonin	Lee et al. 2011;Haynes et al. 2015;Waddell et al. 2000	Mix
EL(EQ5)_L	unknown	Hulse et al. 2020	???
EL(EQ5)_R	unknown	Hulse et al. 2020	???
