# Supplementary material for: Neurotransmitter classification from electron microscopy images at synaptic sites in Drosophila melanogaster
Source: Cell. 2024 May 9;187(10):2574–2594.e23. doi: 10.1016/j.cell.2024.03.016 (PMC11106717; doi:10.1016/j.cell.2024.03.016)
Supplement: Data S2. A .csv file that indicates each neuronal reconstruction used to generate our ground-truth data, related to Figure 1 — Presynapses from each reconstruction were used. Columns provide a unique identifier (id) (which is the root ID for a flywire neuron, a skeleton ID for a FAFB-Catmaid neuron and a bodyid for a HemiBrain neuron), the designated transmitter from the literature (known_nt), its cell type (cell_type), and the dataset from which the neuron comes (dataset). Full set of presynaptic locations available upon request. FAFB-Catmaid reconstructions can be found on virtual fly brain: https://fafb.catmaid.virtualflybrain.org/. Flywire reconstructions can be found at: https://ngl.flywire.ai/. HemiBrain reconstructions can be found at: https://neuprint.janelia.org/?dataset=hemibrain. We used version 630 in this study. [file mmc3.csv]

id	known_nt	cell_type	dataset
16	acetylcholine	VA6_adPN	fafb_catmaid
27	acetylcholine	DM4_adPN	fafb_catmaid
734	acetylcholine	DM1_lPN	fafb_catmaid
949	acetylcholine	VM3_adPN	fafb_catmaid
1165	acetylcholine	VM3_adPN	fafb_catmaid
2076	acetylcholine	DC1_adPN	fafb_catmaid
2115	acetylcholine	VA3_adPN	fafb_catmaid
3133	acetylcholine	VA6_adPN	fafb_catmaid
5714	acetylcholine	DC2_adPN	fafb_catmaid
21999	acetylcholine	VL2a_adPN	fafb_catmaid
22132	acetylcholine	VC1_lPN	fafb_catmaid
22277	acetylcholine	VC5_lvPN	fafb_catmaid
22422	acetylcholine	DL2v_adPN	fafb_catmaid
22594	acetylcholine	DM5_lPN	fafb_catmaid
22744	acetylcholine	VC5_lvPN	fafb_catmaid
22906	acetylcholine	VA5_lPN	fafb_catmaid
22976	acetylcholine	VL2p_adPN	fafb_catmaid
23134	acetylcholine	VC3_adPN	fafb_catmaid
23432	acetylcholine	VA2_adPN	fafb_catmaid
23512	acetylcholine	VM5v_adPN	fafb_catmaid
23569	acetylcholine	VA4_lPN	fafb_catmaid
23597	acetylcholine	VM4_adPN	fafb_catmaid
23829	acetylcholine	DL4_adPN	fafb_catmaid
24251	acetylcholine	VM7v_adPN	fafb_catmaid
24622	acetylcholine	D_adPN	fafb_catmaid
24726	acetylcholine	VM1_lPN	fafb_catmaid
27246	acetylcholine	VM3_adPN	fafb_catmaid
27295	acetylcholine	DA1_lPN	fafb_catmaid
27611	acetylcholine	DM5_lPN	fafb_catmaid
28876	acetylcholine	DM3_adPN	fafb_catmaid
30434	acetylcholine	VM5v_adPN	fafb_catmaid
30571	dopamine	PPL202	fafb_catmaid
30791	acetylcholine	DL2d_adPN	fafb_catmaid
30891	acetylcholine	DM1_lPN	fafb_catmaid
32214	acetylcholine	VA7m_lPN	fafb_catmaid
32399	acetylcholine	DC3_adPN	fafb_catmaid
33903	acetylcholine	DL3_lPN	fafb_catmaid
35246	acetylcholine	D_adPN	fafb_catmaid
35447	acetylcholine	VM5d_adPN	fafb_catmaid
36108	acetylcholine	VA7m_lPN	fafb_catmaid
36390	acetylcholine	VA1d_adPN	fafb_catmaid
37212	acetylcholine	M_lPNm11D	fafb_catmaid
37235	acetylcholine	M_lPNm11D	fafb_catmaid
37250	acetylcholine	DA4m_adPN	fafb_catmaid
37935	acetylcholine	VC4_adPN	fafb_catmaid
38885	acetylcholine	DA2_lPN	fafb_catmaid
39139	acetylcholine	VM5d_adPN	fafb_catmaid
39254	acetylcholine	VM6_adPN	fafb_catmaid
39668	acetylcholine	DL5_adPN	fafb_catmaid
39682	acetylcholine	DM4_adPN	fafb_catmaid
40306	acetylcholine	VM7d_adPN	fafb_catmaid
40637	acetylcholine	D_adPN	fafb_catmaid
40749	acetylcholine	DA4l_adPN	fafb_catmaid
41308	acetylcholine	VM3_adPN	fafb_catmaid
41578	acetylcholine	VC3_adPN	fafb_catmaid
42421	acetylcholine	VA1d_adPN	fafb_catmaid
42927	acetylcholine	VC4_adPN	fafb_catmaid
43539	acetylcholine	VM7v_adPN	fafb_catmaid
45242	acetylcholine	VC2_lPN	fafb_catmaid
46493	acetylcholine	DC4_adPN	fafb_catmaid
46800	acetylcholine	VC3_adPN	fafb_catmaid
49026	acetylcholine	(M_adPNm4,M_adPNm5)b	fafb_catmaid
49865	acetylcholine	VM5d_adPN	fafb_catmaid
51080	acetylcholine	VA1v_adPN	fafb_catmaid
51886	acetylcholine	VM2_adPN	fafb_catmaid
52106	acetylcholine	VA1v_adPN	fafb_catmaid
53631	acetylcholine	DA2_lPN	fafb_catmaid
53671	acetylcholine	VM5v_adPN	fafb_catmaid
54072	acetylcholine	VM2_adPN	fafb_catmaid
55085	acetylcholine	VC4_adPN	fafb_catmaid
55125	acetylcholine	VA1v_adPN	fafb_catmaid
56424	acetylcholine	DM2_lPN	fafb_catmaid
56623	acetylcholine	DL2v_adPN	fafb_catmaid
56983	acetylcholine	M_lvPNm31	fafb_catmaid
56995	acetylcholine	CB2161	fafb_catmaid
56999	acetylcholine	VP1l+_lvPN	fafb_catmaid
57003	acetylcholine	VM4_lvPN	fafb_catmaid
57007	acetylcholine	M_lvPNm35	fafb_catmaid
57011	acetylcholine	M_lvPNm43	fafb_catmaid
57015	acetylcholine	CB3383	fafb_catmaid
57019	acetylcholine	M_lvPNm42	fafb_catmaid
57023	acetylcholine	M_lvPNm41	fafb_catmaid
57035	acetylcholine	M_lvPNm45	fafb_catmaid
57039	acetylcholine	M_lvPNm40	fafb_catmaid
57047	acetylcholine	M_lvPNm41	fafb_catmaid
57051	acetylcholine	M_lvPNm48	fafb_catmaid
57059	acetylcholine	CB1321	fafb_catmaid
57063	acetylcholine	MZ_lvPN	fafb_catmaid
57076	acetylcholine	M_lvPNm41	fafb_catmaid
57080	acetylcholine	M_lvPNm40	fafb_catmaid
57089	acetylcholine	M_lvPNm43	fafb_catmaid
57114	acetylcholine	CB3206	fafb_catmaid
57122	acetylcholine	CB1321	fafb_catmaid
57126	acetylcholine	M_lvPNm47	fafb_catmaid
57130	acetylcholine	CB3383	fafb_catmaid
57134	acetylcholine	M_lvPNm48	fafb_catmaid
57138	acetylcholine	M_lvPNm48	fafb_catmaid
57142	acetylcholine	CB1321	fafb_catmaid
57158	acetylcholine	M_lvPNm45	fafb_catmaid
57166	acetylcholine	CB3623	fafb_catmaid
57171	acetylcholine	M_lvPNm37	fafb_catmaid
57175	acetylcholine	CB3383	fafb_catmaid
57179	acetylcholine	M_lvPNm45	fafb_catmaid
57192	acetylcholine	VM4_lvPN	fafb_catmaid
57196	acetylcholine	M_lvPNm35	fafb_catmaid
57200	acetylcholine	VP1l+_lvPN	fafb_catmaid
57204	acetylcholine	M_lvPNm46	fafb_catmaid
57208	acetylcholine	M_lvPNm46	fafb_catmaid
57212	acetylcholine	M_lvPNm37	fafb_catmaid
57216	acetylcholine	M_lvPNm35	fafb_catmaid
57220	acetylcholine	M_lvPNm27	fafb_catmaid
57224	acetylcholine	VP1l+_lvPN	fafb_catmaid
57232	acetylcholine	M_lvPNm47	fafb_catmaid
57236	acetylcholine	M_lvPNm46	fafb_catmaid
57241	acetylcholine	DC3_adPN	fafb_catmaid
57246	acetylcholine	VA1v_adPN	fafb_catmaid
57254	acetylcholine	(M_adPNm4,M_adPNm5)c	fafb_catmaid
57258	acetylcholine	M_adPNm6	fafb_catmaid
57266	acetylcholine	(M_adPNm4,M_adPNm5)d	fafb_catmaid
57270	acetylcholine	(M_adPNm4,M_adPNm5)a	fafb_catmaid
57274	acetylcholine	M_adPNm7	fafb_catmaid
57278	acetylcholine	(M_adPNm4,M_adPNm5)b	fafb_catmaid
57307	acetylcholine	DM6_adPN	fafb_catmaid
57311	acetylcholine	DA1_lPN	fafb_catmaid
57319	acetylcholine	VA3_adPN	fafb_catmaid
57323	acetylcholine	DA1_lPN	fafb_catmaid
57333	acetylcholine	DL2d_adPN	fafb_catmaid
57337	acetylcholine	DL2d_adPN	fafb_catmaid
57341	acetylcholine	DL2d_adPN	fafb_catmaid
57349	acetylcholine	DA3_adPN	fafb_catmaid
57353	acetylcholine	DA1_lPN	fafb_catmaid
57361	acetylcholine	VA5_lPN	fafb_catmaid
57365	acetylcholine	VA5_lPN	fafb_catmaid
57381	acetylcholine	DA1_lPN	fafb_catmaid
57385	acetylcholine	DM5_lPN	fafb_catmaid
57389	acetylcholine	(M_lPNm12,M_lPNm13)b	fafb_catmaid
57394	acetylcholine	(M_lPNm12,M_lPNm13)b	fafb_catmaid
57402	acetylcholine	DC2_adPN	fafb_catmaid
57410	acetylcholine	VA7l_adPN	fafb_catmaid
57414	acetylcholine	DC3_adPN	fafb_catmaid
57418	acetylcholine	DA2_lPN	fafb_catmaid
57422	acetylcholine	DA2_lPN	fafb_catmaid
57426	acetylcholine	M_lPNm11D	fafb_catmaid
57430	acetylcholine	M_lPNm11A	fafb_catmaid
57442	acetylcholine	M_lPNm11B	fafb_catmaid
57446	acetylcholine	M_lPNm11D	fafb_catmaid
57450	acetylcholine	(M_lPNm12,M_lPNm13)b	fafb_catmaid
57455	acetylcholine	(M_lPNm12,M_lPNm13)a	fafb_catmaid
57459	acetylcholine	DL3_lPN	fafb_catmaid
57463	acetylcholine	(M_lPNm12,M_lPNm13)b	fafb_catmaid
57467	acetylcholine	M_lPNm11C	fafb_catmaid
57516	acetylcholine	VP2_adPN	fafb_catmaid
57536	acetylcholine	M_l2PNm15	fafb_catmaid
57543	acetylcholine	M_adPNm3	fafb_catmaid
58686	acetylcholine	DP1m_adPN	fafb_catmaid
59129	acetylcholine	VC3_adPN	fafb_catmaid
60445	gaba	MB-C1	fafb_catmaid
60799	acetylcholine	DM6_adPN	fafb_catmaid
61221	acetylcholine	DA1_lPN	fafb_catmaid
61773	acetylcholine	DL2v_adPN	fafb_catmaid
62434	acetylcholine	VM5d_adPN	fafb_catmaid
65465	acetylcholine	DA3_adPN	fafb_catmaid
65762	acetylcholine	DC2_adPN	fafb_catmaid
67408	acetylcholine	DM2_lPN	fafb_catmaid
67637	acetylcholine	DL2v_adPN	fafb_catmaid
68697	acetylcholine	DM6_adPN	fafb_catmaid
73926	acetylcholine	M_adPNm8	fafb_catmaid
77661	acetylcholine	DL3_lPN	fafb_catmaid
80008	acetylcholine	(M_adPNm4,M_adPNm5)b	fafb_catmaid
165303	acetylcholine	VA3_adPN	fafb_catmaid
177540	acetylcholine	M_lvPNm39	fafb_catmaid
177545	acetylcholine	M_lvPNm24	fafb_catmaid
177549	acetylcholine	M_lvPNm29	fafb_catmaid
177584	acetylcholine	M_lvPNm24	fafb_catmaid
177656	acetylcholine	CB1461	fafb_catmaid
177706	acetylcholine	DL3_lPN	fafb_catmaid
177997	acetylcholine	M_lvPNm25	fafb_catmaid
182684	acetylcholine	M_lPNm11D	fafb_catmaid
186573	acetylcholine	VA7m_lPN	fafb_catmaid
304945	acetylcholine	MBON12	fafb_catmaid
346114	acetylcholine	MBON18	fafb_catmaid
400943	acetylcholine	VC5_lvPN	fafb_catmaid
531931	gaba	VA1d_vPN	fafb_catmaid
533772	acetylcholine	CB2019	fafb_catmaid
534333	acetylcholine	aSP-g2	fafb_catmaid
535060	gaba	MB-C1	fafb_catmaid
551975	glutamate	MBON07	fafb_catmaid
561100	gaba	VP3+_vPN	fafb_catmaid
563383	acetylcholine	MBON28	fafb_catmaid
581536	acetylcholine	DL3_lPN	fafb_catmaid
583167	gaba	M_vPNml68	fafb_catmaid
699859	acetylcholine	DL2d_adPN	fafb_catmaid
709943	gaba	M_vPNml72	fafb_catmaid
755022	acetylcholine	DA1_lPN	fafb_catmaid
771242	acetylcholine	DC1_adPN	fafb_catmaid
775731	acetylcholine	VM1_lPN	fafb_catmaid
1041505	acetylcholine	aSP-g3A	fafb_catmaid
1055936	acetylcholine	aSP-g2	fafb_catmaid
1064687	acetylcholine	aSP-g2	fafb_catmaid
1064853	acetylcholine	aSP-g2	fafb_catmaid
1064888	acetylcholine	aSP-g1	fafb_catmaid
1070581	acetylcholine	aSP-g1	fafb_catmaid
1072354	gaba	ER2	fafb_catmaid
1074687	acetylcholine	aSP-g1	fafb_catmaid
1079174	dopamine	PAM08	fafb_catmaid
1079881	acetylcholine	aSP-g1	fafb_catmaid
1083904	acetylcholine	aSP-g1	fafb_catmaid
1085816	dopamine	PPL101	fafb_catmaid
1086385	acetylcholine	aSP-g2	fafb_catmaid
1100594	acetylcholine	aSP-g1	fafb_catmaid
1101176	acetylcholine	aSP-g1	fafb_catmaid
1103232	glutamate	CB2318	fafb_catmaid
1136366	acetylcholine	M_lvPNm28	fafb_catmaid
1136923	acetylcholine	CB1988	fafb_catmaid
1137895	acetylcholine	M_lvPNm29	fafb_catmaid
1142316	acetylcholine	M_lvPNm25	fafb_catmaid
1144225	acetylcholine	M_lvPNm26	fafb_catmaid
1144402	acetylcholine	M_lvPNm26	fafb_catmaid
1149173	gaba	VP4_vPN	fafb_catmaid
1149437	acetylcholine	aSP-g2	fafb_catmaid
1168923	acetylcholine	aSP-g3B	fafb_catmaid
1288534	gaba	LHAV4a1_b	fafb_catmaid
1299700	acetylcholine	CB3205	fafb_catmaid
1305588	acetylcholine	MBON19	fafb_catmaid
1310573	acetylcholine	MBON28	fafb_catmaid
1313334	gaba	WEDPN3	fafb_catmaid
1322907	acetylcholine	MBON17	fafb_catmaid
1372988	acetylcholine	M_lvPNm48	fafb_catmaid
1415926	acetylcholine	CB0936	fafb_catmaid
1420974	acetylcholine	MBON18	fafb_catmaid
1478950	dopamine	PPL203	fafb_catmaid
1532304	gaba	DP1m_vPN	fafb_catmaid
1533152	gaba	CB2589	fafb_catmaid
1533901	gaba	CB2020	fafb_catmaid
1546454	glutamate	CB.FB2E6	fafb_catmaid
1579001	dopamine	PPL103	fafb_catmaid
1605598	acetylcholine	MBON19	fafb_catmaid
1606113	acetylcholine	CB3198	fafb_catmaid
1621078	acetylcholine	LHPV5g1_b	fafb_catmaid
1695556	acetylcholine	M_adPNm8	fafb_catmaid
1702624	gaba	VL2p_vPN	fafb_catmaid
1703872	gaba	CB1367	fafb_catmaid
1712057	acetylcholine	VP2+_adPN	fafb_catmaid
1720254	acetylcholine	M_lvPNm44	fafb_catmaid
1722202	gaba	VA1v_vPN	fafb_catmaid
1722886	gaba	M_vPNml72	fafb_catmaid
1724508	gaba	M_vPNml53	fafb_catmaid
1724523	gaba	VL2a_vPN	fafb_catmaid
1725235	gaba	CB3597	fafb_catmaid
1759551	gaba	CB2561	fafb_catmaid
1775706	acetylcholine	DL1_adPN	fafb_catmaid
1785034	acetylcholine	DA2_lPN	fafb_catmaid
1811442	gaba	DA1_vPN	fafb_catmaid
1870230	acetylcholine	LHAV2a3c	fafb_catmaid
1879479	acetylcholine	LHAD1f4c	fafb_catmaid
1903280	gaba	VL2a_vPN	fafb_catmaid
1909670	gaba	M_vPNml63	fafb_catmaid
1945857	gaba	LHPV2e1_a	fafb_catmaid
1967862	acetylcholine	LHAV1a3	fafb_catmaid
1967891	gaba	CB2212	fafb_catmaid
2050178	gaba	CB1041	fafb_catmaid
2096700	glutamate	CB3443	fafb_catmaid
2106411	dopamine	PPL102	fafb_catmaid
2130631	acetylcholine	LHAV2m1	fafb_catmaid
2182498	gaba	CB3457	fafb_catmaid
2227866	gaba	VA1v_vPN	fafb_catmaid
2227995	gaba	WEDPN1A	fafb_catmaid
2250960	dopamine	SMP178	fafb_catmaid
2319457	acetylcholine	DA1_lPN	fafb_catmaid
2321893	gaba	M_vPNml68	fafb_catmaid
2322063	gaba	M_vPNml67	fafb_catmaid
2334841	gaba	DA1_vPN	fafb_catmaid
2335985	acetylcholine	DL3_lPN	fafb_catmaid
2340896	acetylcholine	DL3_lPN	fafb_catmaid
2345089	acetylcholine	DA1_lPN	fafb_catmaid
2349018	acetylcholine	DL3_lPN	fafb_catmaid
2349022	acetylcholine	DL3_lPN	fafb_catmaid
2349030	acetylcholine	DL3_lPN	fafb_catmaid
2349421	dopamine	PPL106	fafb_catmaid
2352723	acetylcholine	VA7m_lPN	fafb_catmaid
2353601	acetylcholine	VA5_lPN	fafb_catmaid
2379517	acetylcholine	DA1_lPN	fafb_catmaid
2380564	acetylcholine	DA1_lPN	fafb_catmaid
2381432	gaba	VA1v_vPN	fafb_catmaid
2381753	acetylcholine	DA1_lPN	fafb_catmaid
2391559	glutamate	CB1518	fafb_catmaid
2402951	acetylcholine	LHAD1d1	fafb_catmaid
2405329	acetylcholine	DA2_lPN	fafb_catmaid
2405823	acetylcholine	DA2_lPN	fafb_catmaid
2405959	acetylcholine	DA2_lPN	fafb_catmaid
2425247	acetylcholine	CB1656	fafb_catmaid
2444645	acetylcholine	DA4l_adPN	fafb_catmaid
2468193	acetylcholine	DM5_lPN	fafb_catmaid
2468708	acetylcholine	DA2_lPN	fafb_catmaid
2474754	acetylcholine	DC3_adPN	fafb_catmaid
2477473	acetylcholine	aSP-g2	fafb_catmaid
2484510	gaba	VP4+_vPN	fafb_catmaid
2551627	acetylcholine	VA1v_adPN	fafb_catmaid
2560742	gaba	M_vPNml55	fafb_catmaid
2561343	gaba	VA1v_vPN	fafb_catmaid
2604019	acetylcholine	DL2v_adPN	fafb_catmaid
2611459	gaba	M_vPNml63	fafb_catmaid
2615448	acetylcholine	VM5d_adPN	fafb_catmaid
2645953	gaba	M_vPNml55	fafb_catmaid
2653656	gaba	VA1d_vPN	fafb_catmaid
2684792	acetylcholine	LHAV1a1	fafb_catmaid
2693456	acetylcholine	DC4_adPN	fafb_catmaid
2712414	gaba	AVLP446	fafb_catmaid
2766186	gaba	M_vPNml50	fafb_catmaid
2794070	acetylcholine	LHAV1a3	fafb_catmaid
2839458	acetylcholine	VA1d_adPN	fafb_catmaid
2842610	acetylcholine	CB1870	fafb_catmaid
2845576	gaba	CB2761	fafb_catmaid
2846667	gaba	VL1_vPN	fafb_catmaid
2863104	acetylcholine	DA1_lPN	fafb_catmaid
2923716	dopamine	PAM13	fafb_catmaid
2931393	acetylcholine	MBON15-like	fafb_catmaid
2931963	dopamine	PPL105	fafb_catmaid
2992998	gaba	M_vPNml67	fafb_catmaid
2999878	acetylcholine	DA2_lPN	fafb_catmaid
3003322	gaba	M_vPNml50	fafb_catmaid
3019352	dopamine	PAM05	fafb_catmaid
3020362	gaba	CB2900	fafb_catmaid
3025479	dopamine	PAM01	fafb_catmaid
3026119	dopamine	PAM01	fafb_catmaid
3033024	dopamine	PAM07	fafb_catmaid
3033048	dopamine	PAM07	fafb_catmaid
3134936	dopamine	PAM01	fafb_catmaid
3139915	gaba	M_vPNml63	fafb_catmaid
3154013	glutamate	PVLP008	fafb_catmaid
3155729	glutamate	PVLP008	fafb_catmaid
3200911	acetylcholine	VM4_lvPN	fafb_catmaid
3239781	acetylcholine	DA1_lPN	fafb_catmaid
3420237	acetylcholine	VM6_adPN	fafb_catmaid
3440525	gaba	AVLP447	fafb_catmaid
3467989	gaba	M_vPNml54	fafb_catmaid
3481901	glutamate	CB2722	fafb_catmaid
3519113	acetylcholine	VC1_lPN	fafb_catmaid
3543165	dopamine	PAM07	fafb_catmaid
3580588	acetylcholine	MBON19	fafb_catmaid
3587600	acetylcholine	CB1166	fafb_catmaid
3639761	dopamine	PAM01	fafb_catmaid
3643164	acetylcholine	MBON19	fafb_catmaid
3646122	acetylcholine	VA1d_adPN	fafb_catmaid
3648956	acetylcholine	M_lPNm11A	fafb_catmaid
3663498	gaba	M_vPNml64	fafb_catmaid
3742499	acetylcholine	VP1l+_lvPN	fafb_catmaid
3771419	gaba	CB2536	fafb_catmaid
3813274	gaba	Z_vPNml1	fafb_catmaid
3813278	gaba	M_vPNml53	fafb_catmaid
3813282	gaba	M_vPNml84	fafb_catmaid
3813322	gaba	M_vPNml53	fafb_catmaid
3813331	gaba	M_vPNml57	fafb_catmaid
3813335	gaba	CB2020	fafb_catmaid
3813343	gaba	CB2589	fafb_catmaid
3813347	gaba	CB2561	fafb_catmaid
3813351	gaba	M_vPNml53	fafb_catmaid
3813399	gaba	CB2004	fafb_catmaid
3813403	gaba	DC4_vPN	fafb_catmaid
3813424	gaba	M_vPNml62	fafb_catmaid
3813430	gaba	CB2900	fafb_catmaid
3813434	gaba	CB1041	fafb_catmaid
3813438	gaba	CB3447	fafb_catmaid
3813442	gaba	M_vPNml60	fafb_catmaid
3813447	gaba	M_vPNml60	fafb_catmaid
3813451	gaba	CB2772	fafb_catmaid
3813455	gaba	VL2a_vPN	fafb_catmaid
3813483	gaba	CB2703	fafb_catmaid
3813487	gaba	CB2703	fafb_catmaid
3813495	gaba	CB2703	fafb_catmaid
3813499	gaba	M_vPNml53	fafb_catmaid
3842493	gaba	CB2307	fafb_catmaid
3903440	gaba	M_vPNml67	fafb_catmaid
3922783	gaba	M_vPNml65	fafb_catmaid
3931527	acetylcholine	MBON17	fafb_catmaid
3931736	acetylcholine	LHPV3b1_b	fafb_catmaid
3931886	gaba	CB1486	fafb_catmaid
3932461	gaba	CB2151	fafb_catmaid
3959520	gaba	CB2761	fafb_catmaid
3998193	gaba	M_vPNml63	fafb_catmaid
3999003	gaba	M_vPNml65	fafb_catmaid
4044614	glutamate	CB1571	fafb_catmaid
4071314	acetylcholine	MBON17-like	fafb_catmaid
4100701	glutamate	CB2807	fafb_catmaid
4133313	acetylcholine	MBON16	fafb_catmaid
4177248	acetylcholine	VP1l+_lvPN	fafb_catmaid
4182038	glutamate	CB1813	fafb_catmaid
4207871	acetylcholine	DA1_lPN	fafb_catmaid
4215506	glutamate	CB2807	fafb_catmaid
4292232	glutamate	CB1209	fafb_catmaid
4340854	gaba	DL2d_vPN	fafb_catmaid
4467245	acetylcholine	VA1v_adPN	fafb_catmaid
4491591	gaba	CB2372	fafb_catmaid
4494818	acetylcholine	D_adPN	fafb_catmaid
4494848	acetylcholine	DL2v_adPN	fafb_catmaid
4495013	acetylcholine	VA7l_adPN	fafb_catmaid
4495262	acetylcholine	CB2388	fafb_catmaid
4495405	acetylcholine	MZ_lvPN	fafb_catmaid
4503656	acetylcholine	(M_lPNm12,M_lPNm13)b	fafb_catmaid
4520197	acetylcholine	M_lvPNm45	fafb_catmaid
4520615	acetylcholine	M_lvPNm45	fafb_catmaid
4564401	acetylcholine	DC2_adPN	fafb_catmaid
4586967	acetylcholine	VC3_adPN	fafb_catmaid
4624321	gaba	M_vPNml84	fafb_catmaid
4624325	gaba	M_vPNml80	fafb_catmaid
4624334	gaba	CB2020	fafb_catmaid
4624338	gaba	CB1296	fafb_catmaid
4624346	gaba	CB2004	fafb_catmaid
4624362	gaba	CB1296	fafb_catmaid
4624374	gaba	CB2589	fafb_catmaid
4624378	gaba	M_vPNml72	fafb_catmaid
4624382	gaba	CL114	fafb_catmaid
4631791	gaba	CB3228	fafb_catmaid
4632023	gaba	M_vPNml60	fafb_catmaid
4632091	gaba	DP1l_vPN	fafb_catmaid
4632101	gaba	CB2772	fafb_catmaid
4632128	gaba	CB2711	fafb_catmaid
4632208	gaba	DC4_vPN	fafb_catmaid
4662243	gaba	M_vPNml69	fafb_catmaid
4724830	acetylcholine	CB3383	fafb_catmaid
4812228	gaba	DL2d_vPN	fafb_catmaid
4926877	gaba	M_vPNml51	fafb_catmaid
4927529	gaba	CB1296	fafb_catmaid
4949516	gaba	CB1296	fafb_catmaid
4954519	gaba	ALv1_23	fafb_catmaid
4987502	acetylcholine	MBON16	fafb_catmaid
5019352	gaba	DM4_vPN	fafb_catmaid
5169854	acetylcholine	M_lvPNm37	fafb_catmaid
5217967	gaba	M_vPNml84	fafb_catmaid
5269364	acetylcholine	DL1_adPN	fafb_catmaid
5281408	gaba	MBON20	fafb_catmaid
5292219	acetylcholine	LHPV5b2	fafb_catmaid
5305037	acetylcholine	DL1_adPN	fafb_catmaid
5471515	gaba	VP3+_vPN	fafb_catmaid
5485737	gaba	CB2372	fafb_catmaid
5494609	acetylcholine	CB1988	fafb_catmaid
5643689	gaba	CB3447	fafb_catmaid
5676478	acetylcholine	LHPV5c2	fafb_catmaid
5698567	gaba	v2LN38	fafb_catmaid
5807217	acetylcholine	LHPV5g2	fafb_catmaid
5952481	acetylcholine	MBON15-like	fafb_catmaid
5981322	dopamine	PAM08	fafb_catmaid
5990596	gaba	CB3123	fafb_catmaid
6012881	acetylcholine	MBON15-like	fafb_catmaid
6013610	gaba	ALv2_14	fafb_catmaid
6026853	acetylcholine	MBON15-like	fafb_catmaid
6059582	dopamine	PAM01	fafb_catmaid
6181246	dopamine	PAM01	fafb_catmaid
6197374	acetylcholine	LHPV5c3	fafb_catmaid
6201502	dopamine	PAM06	fafb_catmaid
6203604	glutamate	CB1777	fafb_catmaid
6208788	gaba	ER2	fafb_catmaid
6231076	gaba	ER5	fafb_catmaid
6305684	gaba	v2LN34E	fafb_catmaid
6346245	gaba	ER4d	fafb_catmaid
6353358	gaba	ER4d	fafb_catmaid
6357332	gaba	ER5	fafb_catmaid
6393609	gaba	ER4d	fafb_catmaid
6408087	gaba	ER2	fafb_catmaid
6411847	gaba	ER2	fafb_catmaid
6417166	gaba	ER4d	fafb_catmaid
6418207	gaba	ER2	fafb_catmaid
6418500	gaba	ER4d	fafb_catmaid
6423165	gaba	ER5	fafb_catmaid
6622015	gaba	M_vPNml69	fafb_catmaid
6649459	acetylcholine	aSP-g3B	fafb_catmaid
6695923	gaba	DP1m_vPN	fafb_catmaid
6696675	gaba	CB2761	fafb_catmaid
6698696	gaba	CB2761	fafb_catmaid
6699444	gaba	M_vPNml53	fafb_catmaid
6700447	gaba	CB2004	fafb_catmaid
6701307	gaba	CB1296	fafb_catmaid
6701319	gaba	CB1296	fafb_catmaid
6702019	gaba	M_vPNml84	fafb_catmaid
6772893	glutamate	LHAV6c1a	fafb_catmaid
6813859	gaba	ER4d	fafb_catmaid
6967069	gaba	M_vPNml53	fafb_catmaid
6985906	gaba	ER4d	fafb_catmaid
7014054	gaba	ER4d	fafb_catmaid
7014310	gaba	ER4d	fafb_catmaid
7029666	gaba	ER4d	fafb_catmaid
7185587	gaba	WED069	fafb_catmaid
7261773	acetylcholine	M_lPNm11A	fafb_catmaid
7270967	dopamine	CB2730	fafb_catmaid
7414894	acetylcholine	M_lvPNm44	fafb_catmaid
7414898	acetylcholine	M_lvPNm42	fafb_catmaid
7414907	acetylcholine	M_lvPNm40	fafb_catmaid
7414912	acetylcholine	M_lvPNm41	fafb_catmaid
7414916	acetylcholine	M_lvPNm43	fafb_catmaid
7415649	acetylcholine	M_lvPNm41	fafb_catmaid
7423472	acetylcholine	CB2388	fafb_catmaid
7423477	acetylcholine	M_lvPNm42	fafb_catmaid
7430367	acetylcholine	M_lvPNm43	fafb_catmaid
7433204	acetylcholine	M_lvPNm41	fafb_catmaid
7463926	acetylcholine	VP1l+_lvPN	fafb_catmaid
7512499	dopamine	PAM02	fafb_catmaid
7647498	acetylcholine	M_lvPNm47	fafb_catmaid
7691475	acetylcholine	CB1988	fafb_catmaid
7703853	acetylcholine	M_lvPNm46	fafb_catmaid
7709544	acetylcholine	M_lvPNm40	fafb_catmaid
7710838	acetylcholine	M_lvPNm45	fafb_catmaid
7777207	dopamine	PAM02	fafb_catmaid
7856299	acetylcholine	aSP-g3B	fafb_catmaid
7899781	acetylcholine	aSP-g2	fafb_catmaid
7918690	acetylcholine	aSP-g2	fafb_catmaid
8282397	acetylcholine	VM4_lvPN	fafb_catmaid
8415303	acetylcholine	aSP-g3A	fafb_catmaid
8521115	acetylcholine	LC40a,LC40b	fafb_catmaid
8864990	acetylcholine	VP2+_adPN	fafb_catmaid
9039579	gaba	VP4_vPN	fafb_catmaid
9101937	acetylcholine	CB1321	fafb_catmaid
9159128	acetylcholine	VP2_adPN	fafb_catmaid
9290368	acetylcholine	VA5_lPN	fafb_catmaid
9511430	acetylcholine	VP5+Z_adPN	fafb_catmaid
9608778	gaba	vLN28,vLN29	fafb_catmaid
9751736	gaba	M_vPNml64	fafb_catmaid
9752522	gaba	CB3457	fafb_catmaid
9806717	acetylcholine	VM2_adPN	fafb_catmaid
9900451	acetylcholine	VA5_lPN	fafb_catmaid
10041038	acetylcholine	(M_lPNm12,M_lPNm13)b	fafb_catmaid
10138363	acetylcholine	VA1d_adPN	fafb_catmaid
10155401	acetylcholine	VA1d_adPN	fafb_catmaid
10537555	acetylcholine	DM6_adPN	fafb_catmaid
10537635	acetylcholine	DM6_adPN	fafb_catmaid
10538081	acetylcholine	VM7v_adPN	fafb_catmaid
10538493	acetylcholine	DL2d_adPN	fafb_catmaid
10541812	acetylcholine	VM5d_adPN	fafb_catmaid
10932492	gaba	M_vPNml63	fafb_catmaid
10932511	gaba	Z_vPNml1	fafb_catmaid
10932520	gaba	VL1_vPN	fafb_catmaid
10991568	gaba	M_vPNml63	fafb_catmaid
10991572	acetylcholine	M_lvPNm39	fafb_catmaid
11052217	acetylcholine	M_lvPNm48	fafb_catmaid
11061495	gaba	AVLP447	fafb_catmaid
11117801	acetylcholine	(M_adPNm4,M_adPNm5)b	fafb_catmaid
11149397	dopamine	PAM08	fafb_catmaid
11169413	dopamine	PAM08	fafb_catmaid
11169811	dopamine	PAM08	fafb_catmaid
11262395	dopamine	PAM01	fafb_catmaid
11322700	acetylcholine	aSP-g3B	fafb_catmaid
11519370	acetylcholine	LHAD1a2	fafb_catmaid
11519536	glutamate	CB2923	fafb_catmaid
11520049	acetylcholine	CB2960	fafb_catmaid
11522508	gaba	CB2028	fafb_catmaid
11522927	glutamate	CB1571	fafb_catmaid
11524200	acetylcholine	CB3138	fafb_catmaid
11524386	glutamate	CB1535	fafb_catmaid
11524475	glutamate	CB2799	fafb_catmaid
11531406	acetylcholine	CB3383	fafb_catmaid
11544074	acetylcholine	DL1_adPN	fafb_catmaid
11544121	acetylcholine	VM7d_adPN	fafb_catmaid
11964657	acetylcholine	VM7v_adPN	fafb_catmaid
12201990	acetylcholine	M_lPNm11A	fafb_catmaid
12202003	acetylcholine	M_lPNm11A	fafb_catmaid
12202011	acetylcholine	D_adPN	fafb_catmaid
12202021	acetylcholine	DL2v_adPN	fafb_catmaid
12202055	acetylcholine	(M_lPNm12,M_lPNm13)a	fafb_catmaid
12202064	acetylcholine	M_adPNm8	fafb_catmaid
12681995	acetylcholine	CB3206	fafb_catmaid
12718438	acetylcholine	DC3_adPN	fafb_catmaid
12731961	acetylcholine	M_lPNm11A	fafb_catmaid
12784997	acetylcholine	VA1v_adPN	fafb_catmaid
12798240	acetylcholine	VA1v_adPN	fafb_catmaid
12805737	gaba	VP4+_vPN	fafb_catmaid
12820972	acetylcholine	VM5d_adPN	fafb_catmaid
12995528	acetylcholine	LN60b	fafb_catmaid
13272860	gaba	DP1m_vPN	fafb_catmaid
13272939	gaba	DP1m_vPN	fafb_catmaid
13492671	acetylcholine	VP1l+_lvPN	fafb_catmaid
13931917	acetylcholine	CB3206	fafb_catmaid
14003783	acetylcholine	VP5+Z_adPN	fafb_catmaid
14593659	acetylcholine	VM4_lvPN	fafb_catmaid
203840	gaba	APL	fafb_catmaid
905634	gaba	CT1	fafb_catmaid
2120177	gaba	MBON11	fafb_catmaid
2333007	gaba	MBON11	fafb_catmaid
3037426	gaba	MBON09	fafb_catmaid
4394903	gaba	MBON09	fafb_catmaid
5255752	gaba	MBON09	fafb_catmaid
11465884	gaba	Mi4	fafb_catmaid
11467499	gaba	Mi4	fafb_catmaid
11473653	gaba	Mi4	fafb_catmaid
11481478	gaba	Mi4	fafb_catmaid
12385371	gaba	Mi4	fafb_catmaid
12526870	gaba	LAL138	fafb_catmaid
13977652	gaba	Mi9	fafb_catmaid
14077331	gaba	LAL138	fafb_catmaid
14536693	gaba	Mi4	fafb_catmaid
14536704	gaba	Mi4	fafb_catmaid
14579917	gaba	Tm2	fafb_catmaid
27884	acetylcholine	V_ilPN	fafb_catmaid
57499	acetylcholine	VL1_ilPN	fafb_catmaid
73937	acetylcholine	VL1_ilPN	fafb_catmaid
192547	acetylcholine	V_ilPN	fafb_catmaid
437814	acetylcholine	EPG	fafb_catmaid
517628	acetylcholine	MBON14	fafb_catmaid
539764	acetylcholine	LC6	fafb_catmaid
543713	acetylcholine	MBON14	fafb_catmaid
676911	acetylcholine	EPG	fafb_catmaid
861090	acetylcholine	EPG	fafb_catmaid
963438	acetylcholine	PEG	fafb_catmaid
1274114	acetylcholine	EPG	fafb_catmaid
1274268	acetylcholine	EPG	fafb_catmaid
1274528	acetylcholine	EPG	fafb_catmaid
1540941	acetylcholine	MBON13	fafb_catmaid
1568214	acetylcholine	EPG	fafb_catmaid
2946182	acetylcholine	MBON15-like	fafb_catmaid
3100730	acetylcholine	MBON12	fafb_catmaid
3117027	acetylcholine	LC6	fafb_catmaid
3117105	acetylcholine	LC6	fafb_catmaid
3123624	acetylcholine	LC6	fafb_catmaid
3123735	acetylcholine	LC6	fafb_catmaid
3124354	acetylcholine	LC6	fafb_catmaid
3134863	acetylcholine	LC6	fafb_catmaid
3134883	acetylcholine	LC6	fafb_catmaid
3146029	acetylcholine	LC6	fafb_catmaid
3146045	acetylcholine	LC6	fafb_catmaid
3156632	acetylcholine	LC6	fafb_catmaid
3162746	acetylcholine	LC6	fafb_catmaid
3262993	acetylcholine	LC6	fafb_catmaid
3263692	acetylcholine	LC6	fafb_catmaid
3266730	acetylcholine	LC6	fafb_catmaid
3267027	acetylcholine	LC6	fafb_catmaid
3278824	acetylcholine	LC6	fafb_catmaid
3278852	acetylcholine	LC6	fafb_catmaid
3279578	acetylcholine	LC6	fafb_catmaid
3281665	acetylcholine	LC6	fafb_catmaid
3281672	acetylcholine	LC6	fafb_catmaid
3281819	acetylcholine	LC6	fafb_catmaid
3281836	acetylcholine	LC6	fafb_catmaid
3281843	acetylcholine	LC6	fafb_catmaid
3281862	acetylcholine	LC6	fafb_catmaid
3286685	acetylcholine	LC6	fafb_catmaid
3286884	acetylcholine	LC6	fafb_catmaid
3286896	acetylcholine	LC6	fafb_catmaid
3288702	acetylcholine	LC6	fafb_catmaid
3288722	acetylcholine	LC6	fafb_catmaid
3288771	acetylcholine	LC6	fafb_catmaid
3293968	acetylcholine	LC6	fafb_catmaid
3295252	acetylcholine	LC6	fafb_catmaid
3295771	acetylcholine	LC6	fafb_catmaid
3296807	acetylcholine	LC6	fafb_catmaid
3297266	acetylcholine	LC6	fafb_catmaid
3297443	acetylcholine	LC6	fafb_catmaid
3297579	acetylcholine	LC6	fafb_catmaid
3297605	acetylcholine	LC6	fafb_catmaid
3297637	acetylcholine	LC6	fafb_catmaid
3297737	acetylcholine	LC6	fafb_catmaid
3299073	acetylcholine	LC6	fafb_catmaid
3299079	acetylcholine	LC6	fafb_catmaid
3299136	acetylcholine	LC6	fafb_catmaid
3299153	acetylcholine	LC6	fafb_catmaid
3299161	acetylcholine	LC6	fafb_catmaid
3299167	acetylcholine	LC6	fafb_catmaid
3299328	acetylcholine	LC6	fafb_catmaid
3299403	acetylcholine	LC6	fafb_catmaid
3301787	acetylcholine	LC6	fafb_catmaid
3306595	acetylcholine	LC6	fafb_catmaid
3308694	acetylcholine	LC6	fafb_catmaid
3313419	acetylcholine	LC6	fafb_catmaid
3315681	acetylcholine	LC6	fafb_catmaid
3319475	acetylcholine	LC6	fafb_catmaid
3322741	acetylcholine	LC6	fafb_catmaid
3362091	acetylcholine	LC6	fafb_catmaid
3404718	acetylcholine	LC6	fafb_catmaid
3410665	acetylcholine	LC6	fafb_catmaid
3410854	acetylcholine	LC6	fafb_catmaid
3411049	acetylcholine	LC6	fafb_catmaid
3411072	acetylcholine	LC6	fafb_catmaid
3411154	acetylcholine	LC6	fafb_catmaid
3418941	acetylcholine	LC6	fafb_catmaid
3457743	acetylcholine	EPG	fafb_catmaid
3512247	acetylcholine	PEG	fafb_catmaid
3603646	acetylcholine	MBON19	fafb_catmaid
3603697	acetylcholine	MBON19	fafb_catmaid
3603721	acetylcholine	MBON19	fafb_catmaid
3747472	acetylcholine	MBON12	fafb_catmaid
3786105	acetylcholine	MBON12	fafb_catmaid
4017748	acetylcholine	VES002	fafb_catmaid
4040702	acetylcholine	EPG	fafb_catmaid
4087066	acetylcholine	EPG	fafb_catmaid
4190451	acetylcholine	MBON12	fafb_catmaid
4210786	acetylcholine	EPG	fafb_catmaid
4741354	acetylcholine	MBON12	fafb_catmaid
5260930	acetylcholine	LC6	fafb_catmaid
5265509	acetylcholine	LC6	fafb_catmaid
10850334	acetylcholine	Mi1	fafb_catmaid
10888497	acetylcholine	Mi1	fafb_catmaid
10918454	acetylcholine	Mi1	fafb_catmaid
10922200	acetylcholine	Mi1	fafb_catmaid
10931346	acetylcholine	Mi1	fafb_catmaid
10932668	acetylcholine	Mi1	fafb_catmaid
10934337	acetylcholine	Mi1	fafb_catmaid
10952963	acetylcholine	Mi1	fafb_catmaid
11119456	acetylcholine	Mi1	fafb_catmaid
11131687	acetylcholine	Mi1	fafb_catmaid
11170409	acetylcholine	Mi1	fafb_catmaid
11178743	acetylcholine	Mi1	fafb_catmaid
11247174	acetylcholine	Mi1	fafb_catmaid
11249203	acetylcholine	Mi1	fafb_catmaid
11458127	acetylcholine	Mi1	fafb_catmaid
11470014	acetylcholine	Mi1	fafb_catmaid
11472780	acetylcholine	Mi1	fafb_catmaid
12656599	acetylcholine	R8	fafb_catmaid
12656599	acetylcholine	Mi1	fafb_catmaid
12657733	acetylcholine	Mi1	fafb_catmaid
12667794	acetylcholine	Mi1	fafb_catmaid
12674021	acetylcholine	Mi1	fafb_catmaid
12676556	acetylcholine	Mi1	fafb_catmaid
12676763	acetylcholine	Mi1	fafb_catmaid
12678946	acetylcholine	Mi1	fafb_catmaid
12761684	acetylcholine	Mi1	fafb_catmaid
12791002	acetylcholine	Mi1	fafb_catmaid
12799952	acetylcholine	Mi1	fafb_catmaid
12801854	acetylcholine	Mi1	fafb_catmaid
12803535	acetylcholine	Mi1	fafb_catmaid
12814941	acetylcholine	Mi1	fafb_catmaid
12816235	acetylcholine	Mi1	fafb_catmaid
12817305	acetylcholine	Mi1	fafb_catmaid
12817676	acetylcholine	Mi1	fafb_catmaid
12823145	acetylcholine	Mi1	fafb_catmaid
12825136	acetylcholine	Mi1	fafb_catmaid
12826774	acetylcholine	Mi1	fafb_catmaid
12827855	acetylcholine	Mi1	fafb_catmaid
12843385	acetylcholine	Mi1	fafb_catmaid
12847193	acetylcholine	Mi1	fafb_catmaid
12848678	acetylcholine	Mi1	fafb_catmaid
12862068	acetylcholine	Mi1	fafb_catmaid
12868529	acetylcholine	Mi1	fafb_catmaid
12869641	acetylcholine	Mi1	fafb_catmaid
12870628	acetylcholine	Mi1	fafb_catmaid
12871841	acetylcholine	Mi1	fafb_catmaid
12878060	acetylcholine	Mi1	fafb_catmaid
12878414	acetylcholine	Mi1	fafb_catmaid
12879025	acetylcholine	Mi1	fafb_catmaid
12879909	acetylcholine	Mi1	fafb_catmaid
12880437	acetylcholine	Mi1	fafb_catmaid
12880771	acetylcholine	Mi1	fafb_catmaid
12883278	acetylcholine	Mi1	fafb_catmaid
12884506	acetylcholine	Mi1	fafb_catmaid
12885687	acetylcholine	Mi1	fafb_catmaid
12888001	acetylcholine	Mi1	fafb_catmaid
12888268	acetylcholine	Mi1	fafb_catmaid
12895601	acetylcholine	Mi1	fafb_catmaid
12896680	acetylcholine	Mi1	fafb_catmaid
12897219	acetylcholine	Mi1	fafb_catmaid
12897448	acetylcholine	Mi1	fafb_catmaid
12897917	acetylcholine	Mi1	fafb_catmaid
12904928	acetylcholine	Mi1	fafb_catmaid
12906328	acetylcholine	Mi1	fafb_catmaid
12907733	acetylcholine	Mi1	fafb_catmaid
12917646	acetylcholine	Mi1	fafb_catmaid
12922030	acetylcholine	Mi1	fafb_catmaid
12922161	acetylcholine	Mi1	fafb_catmaid
12922275	acetylcholine	Mi1	fafb_catmaid
12922392	acetylcholine	Mi1	fafb_catmaid
12922500	acetylcholine	Mi1	fafb_catmaid
12922719	acetylcholine	Mi1	fafb_catmaid
12923539	acetylcholine	Mi1	fafb_catmaid
12925606	acetylcholine	Mi1	fafb_catmaid
12925820	acetylcholine	Mi1	fafb_catmaid
12925883	acetylcholine	Mi1	fafb_catmaid
12940056	acetylcholine	Mi1	fafb_catmaid
12941924	acetylcholine	Mi1	fafb_catmaid
12943305	acetylcholine	Mi1	fafb_catmaid
12952231	acetylcholine	Mi1	fafb_catmaid
12968973	acetylcholine	Mi1	fafb_catmaid
12976452	acetylcholine	Mi1	fafb_catmaid
13039514	acetylcholine	Mi1	fafb_catmaid
13046673	acetylcholine	Mi1	fafb_catmaid
13048185	acetylcholine	Mi1	fafb_catmaid
13059438	acetylcholine	Mi1	fafb_catmaid
13059921	acetylcholine	Mi1	fafb_catmaid
13060709	acetylcholine	Mi1	fafb_catmaid
13061357	acetylcholine	Mi1	fafb_catmaid
13061844	acetylcholine	Mi1	fafb_catmaid
13062935	acetylcholine	Mi1	fafb_catmaid
13072342	acetylcholine	Mi1	fafb_catmaid
13073675	acetylcholine	Mi1	fafb_catmaid
13104377	acetylcholine	Mi1	fafb_catmaid
13106120	acetylcholine	Mi1	fafb_catmaid
13107902	acetylcholine	Mi1	fafb_catmaid
13123482	acetylcholine	Mi1	fafb_catmaid
13125798	acetylcholine	Mi1	fafb_catmaid
13128490	acetylcholine	Mi1	fafb_catmaid
13139533	acetylcholine	Mi1	fafb_catmaid
13142115	acetylcholine	Mi1	fafb_catmaid
13142969	acetylcholine	Mi1	fafb_catmaid
13144347	acetylcholine	Mi1	fafb_catmaid
13230086	acetylcholine	Mi1	fafb_catmaid
13264428	acetylcholine	Mi1	fafb_catmaid
13552875	acetylcholine	Mi1	fafb_catmaid
13709530	acetylcholine	Mi1	fafb_catmaid
13752229	acetylcholine	Mi1	fafb_catmaid
13754192	acetylcholine	Mi1	fafb_catmaid
13762839	acetylcholine	Mi1	fafb_catmaid
13780562	acetylcholine	Mi1	fafb_catmaid
13942736	acetylcholine	Mi1	fafb_catmaid
14342866	acetylcholine	Mi1	fafb_catmaid
14346135	acetylcholine	Mi1	fafb_catmaid
14347996	acetylcholine	Tm3	fafb_catmaid
14356435	acetylcholine	Tm3	fafb_catmaid
14356907	acetylcholine	Mi1	fafb_catmaid
14358286	acetylcholine	Mi1	fafb_catmaid
14359934	acetylcholine	Tm3	fafb_catmaid
14541167	acetylcholine	Mi1	fafb_catmaid
14568476	acetylcholine	Tm3	fafb_catmaid
14574521	acetylcholine	Tm3	fafb_catmaid
14634693	acetylcholine	Tm3	fafb_catmaid
14636319	acetylcholine	Tm3	fafb_catmaid
546632	glutamate	MBON07	fafb_catmaid
632638	glutamate	Delta7	fafb_catmaid
676155	glutamate	Delta7	fafb_catmaid
803916	glutamate	Delta7	fafb_catmaid
870683	glutamate	MBON05	fafb_catmaid
1360012	glutamate	MBON02	fafb_catmaid
1567421	glutamate	MBON02	fafb_catmaid
2109445	glutamate	MBON01	fafb_catmaid
2699293	glutamate	MBON01	fafb_catmaid
3017999	glutamate	Delta7	fafb_catmaid
3149978	glutamate	PVLP008	fafb_catmaid
3262999	glutamate	PVLP008	fafb_catmaid
3582489	glutamate	PVLP008	fafb_catmaid
3593647	glutamate	PVLP008	fafb_catmaid
4291899	glutamate	MBON03	fafb_catmaid
5256152	glutamate	MBON03	fafb_catmaid
6102788	glutamate	Delta7	fafb_catmaid
6254861	glutamate	Delta7	fafb_catmaid
6454109	glutamate	Delta7	fafb_catmaid
10422284	glutamate	Mi9	fafb_catmaid
11447430	glutamate	Mi9	fafb_catmaid
11453111	glutamate	Mi4	fafb_catmaid
11467628	glutamate	Mi9	fafb_catmaid
11905412	glutamate	Mi9	fafb_catmaid
14344805	glutamate	Mi4	fafb_catmaid
14356843	glutamate	Mi9	fafb_catmaid
14357835	glutamate	Mi9	fafb_catmaid
14359104	glutamate	Mi4	fafb_catmaid
14627548	glutamate	Mi4	fafb_catmaid
14655704	glutamate	Mi9	fafb_catmaid
14660162	glutamate	Mi9	fafb_catmaid
57479	octopamine	OA-VUMa2	fafb_catmaid
70940	octopamine	MTe35	fafb_catmaid
1191261	octopamine	OA-VPM3	fafb_catmaid
6520436	octopamine	OA-VUMa7	fafb_catmaid
1150965	serotonin	DPM	fafb_catmaid
2930844	serotonin	DNg30	fafb_catmaid
3721315	serotonin	CSD	fafb_catmaid
6188397	serotonin	DNg30	fafb_catmaid
6645033	serotonin	CSD	fafb_catmaid
1159799	dopamine	PPL101	fafb_catmaid
1866895	dopamine	PPL201	fafb_catmaid
2829904	dopamine	PAM06	fafb_catmaid
2927687	dopamine	PAM10	fafb_catmaid
2998064	dopamine	PAM06	fafb_catmaid
3009846	dopamine	PAM05	fafb_catmaid
3062303	dopamine	PAM07	fafb_catmaid
3066600	dopamine	PAM07	fafb_catmaid
3134190	dopamine	PAM01	fafb_catmaid
3143746	dopamine	PAM01	fafb_catmaid
3643424	dopamine	PAM01	fafb_catmaid
4426151	dopamine	PAM06	fafb_catmaid
5131504	dopamine	PAM08	fafb_catmaid
5234721	dopamine	PAM01	fafb_catmaid
5235322	dopamine	PPM1201	fafb_catmaid
5470844	dopamine	PAM01	fafb_catmaid
5631471	dopamine	PAM01	fafb_catmaid
5650098	dopamine	PAM01	fafb_catmaid
5652208	dopamine	PAM01	fafb_catmaid
5709856	dopamine	PAM04	fafb_catmaid
5716569	dopamine	PAM08	fafb_catmaid
5720368	dopamine	PAM05	fafb_catmaid
5737973	dopamine	PAM04	fafb_catmaid
5737998	dopamine	PAM01	fafb_catmaid
5738016	dopamine	KCapbp-ap2	fafb_catmaid
5738037	dopamine	PAM01	fafb_catmaid
5886218	dopamine	KCapbp-ap1	fafb_catmaid
5914197	dopamine	PAM01	fafb_catmaid
5952626	dopamine	PAM01	fafb_catmaid
5974177	dopamine	PAM04	fafb_catmaid
5999620	dopamine	PAM01	fafb_catmaid
5999639	dopamine	KCapbp-ap2	fafb_catmaid
6013565	dopamine	PAM01	fafb_catmaid
6013704	dopamine	PAM01	fafb_catmaid
6019056	dopamine	PAM01	fafb_catmaid
6081123	dopamine	PAM08	fafb_catmaid
6100678	dopamine	PAM01	fafb_catmaid
6100995	dopamine	PAM05	fafb_catmaid
6109747	dopamine	PAM01	fafb_catmaid
6110001	dopamine	CRE106	fafb_catmaid
6116676	dopamine	PAM06	fafb_catmaid
6127943	dopamine	PAM08	fafb_catmaid
6216627	dopamine	PPL204	fafb_catmaid
6893931	dopamine	PPL102	fafb_catmaid
6969526	dopamine	DPM	fafb_catmaid
7037665	dopamine	PAM01	fafb_catmaid
8317886	dopamine	PAM02	fafb_catmaid
8454478	dopamine	cL16	fafb_catmaid
11149656	dopamine	PAM01	fafb_catmaid
11150632	dopamine	CB2730	fafb_catmaid
11175371	dopamine	PAM01	fafb_catmaid
11266651	dopamine	PAM01	fafb_catmaid
11267636	dopamine	PAM08	fafb_catmaid
11274761	dopamine	PAM01	fafb_catmaid
720575940636873791	acetylcholine	VA6_adPN	fafb_flywire_630
720575940605676204	acetylcholine	DM4_adPN	fafb_flywire_630
720575940626410012	acetylcholine	DM1_lPN	fafb_flywire_630
720575940617917760	acetylcholine	VM3_adPN	fafb_flywire_630
720575940616566133	acetylcholine	VM3_adPN	fafb_flywire_630
720575940617513867	acetylcholine	DC1_adPN	fafb_flywire_630
720575940629009513	acetylcholine	VA3_adPN	fafb_flywire_630
720575940637594334	acetylcholine	VA6_adPN	fafb_flywire_630
720575940625507496	acetylcholine	DC2_adPN	fafb_flywire_630
720575940618295454	acetylcholine	VL2a_adPN	fafb_flywire_630
720575940631997215	acetylcholine	VC1_lPN	fafb_flywire_630
720575940608845525	acetylcholine	VC5_lvPN	fafb_flywire_630
720575940620467438	acetylcholine	DL2v_adPN	fafb_flywire_630
720575940629926159	acetylcholine	DM5_lPN	fafb_flywire_630
720575940624515571	acetylcholine	VC5_lvPN	fafb_flywire_630
720575940619838912	acetylcholine	VA5_lPN	fafb_flywire_630
720575940628467611	acetylcholine	VL2p_adPN	fafb_flywire_630
720575940615394719	acetylcholine	VC3_adPN	fafb_flywire_630
720575940619633787	acetylcholine	VA2_adPN	fafb_flywire_630
720575940610505170	acetylcholine	VM5v_adPN	fafb_flywire_630
720575940631410316	acetylcholine	VA4_lPN	fafb_flywire_630
720575940640971995	acetylcholine	VM4_adPN	fafb_flywire_630
720575940627708688	acetylcholine	DL4_adPN	fafb_flywire_630
720575940618936385	acetylcholine	VM7v_adPN	fafb_flywire_630
720575940627844734	acetylcholine	D_adPN	fafb_flywire_630
720575940623444715	acetylcholine	VM1_lPN	fafb_flywire_630
720575940624677965	acetylcholine	VM3_adPN	fafb_flywire_630
720575940637208718	acetylcholine	DA1_lPN	fafb_flywire_630
720575940644258327	acetylcholine	DM5_lPN	fafb_flywire_630
720575940614727903	acetylcholine	DM3_adPN	fafb_flywire_630
720575940620189790	acetylcholine	VM5v_adPN	fafb_flywire_630
720575940626022074	dopamine	PPL202	fafb_flywire_630
720575940620800944	acetylcholine	DL2d_adPN	fafb_flywire_630
720575940631205238	acetylcholine	DM1_lPN	fafb_flywire_630
720575940640398477	acetylcholine	VA7m_lPN	fafb_flywire_630
720575940630131663	acetylcholine	DC3_adPN	fafb_flywire_630
720575940619807397	acetylcholine	DL3_lPN	fafb_flywire_630
720575940633804212	acetylcholine	D_adPN	fafb_flywire_630
720575940627035388	acetylcholine	VM5d_adPN	fafb_flywire_630
720575940639680957	acetylcholine	VA7m_lPN	fafb_flywire_630
720575940640804853	acetylcholine	VA1d_adPN	fafb_flywire_630
720575940628954112	acetylcholine	M_lPNm11D	fafb_flywire_630
720575940613809554	acetylcholine	M_lPNm11D	fafb_flywire_630
720575940631930828	acetylcholine	DA4m_adPN	fafb_flywire_630
720575940640210933	acetylcholine	VC4_adPN	fafb_flywire_630
720575940638719104	acetylcholine	DA2_lPN	fafb_flywire_630
720575940635082871	acetylcholine	VM5d_adPN	fafb_flywire_630
720575940624057853	acetylcholine	VM6_adPN	fafb_flywire_630
720575940617207185	acetylcholine	DL5_adPN	fafb_flywire_630
720575940629614083	acetylcholine	DM4_adPN	fafb_flywire_630
720575940613167007	acetylcholine	VM7d_adPN	fafb_flywire_630
720575940603985952	acetylcholine	D_adPN	fafb_flywire_630
720575940608970197	acetylcholine	DA4l_adPN	fafb_flywire_630
720575940627480586	acetylcholine	VM3_adPN	fafb_flywire_630
720575940619902598	acetylcholine	VC3_adPN	fafb_flywire_630
720575940622811430	acetylcholine	VA1d_adPN	fafb_flywire_630
720575940631204982	acetylcholine	VC4_adPN	fafb_flywire_630
720575940628058896	acetylcholine	VM7v_adPN	fafb_flywire_630
720575940634929820	acetylcholine	VC2_lPN	fafb_flywire_630
720575940613579943	acetylcholine	DC4_adPN	fafb_flywire_630
720575940619928429	acetylcholine	VC3_adPN	fafb_flywire_630
720575940628013568	acetylcholine	(M_adPNm4,M_adPNm5)b	fafb_flywire_630
720575940644961588	acetylcholine	VM5d_adPN	fafb_flywire_630
720575940628283560	acetylcholine	VA1v_adPN	fafb_flywire_630
720575940640697808	acetylcholine	VM2_adPN	fafb_flywire_630
720575940629097922	acetylcholine	VA1v_adPN	fafb_flywire_630
720575940622364184	acetylcholine	DA2_lPN	fafb_flywire_630
720575940625431866	acetylcholine	VM5v_adPN	fafb_flywire_630
720575940617179451	acetylcholine	VM2_adPN	fafb_flywire_630
720575940625769042	acetylcholine	VC4_adPN	fafb_flywire_630
720575940629733626	acetylcholine	VA1v_adPN	fafb_flywire_630
720575940638633535	acetylcholine	DM2_lPN	fafb_flywire_630
720575940611022515	acetylcholine	DL2v_adPN	fafb_flywire_630
720575940613751186	acetylcholine	M_lvPNm31	fafb_flywire_630
720575940628056080	acetylcholine	CB2161	fafb_flywire_630
720575940625627023	acetylcholine	VP1l+_lvPN	fafb_flywire_630
720575940618461121	acetylcholine	VM4_lvPN	fafb_flywire_630
720575940629089068	acetylcholine	M_lvPNm35	fafb_flywire_630
720575940621792438	acetylcholine	M_lvPNm43	fafb_flywire_630
720575940624200974	acetylcholine	CB3383	fafb_flywire_630
720575940635204247	acetylcholine	M_lvPNm42	fafb_flywire_630
720575940622273757	acetylcholine	M_lvPNm41	fafb_flywire_630
720575940628303607	acetylcholine	M_lvPNm45	fafb_flywire_630
720575940627114492	acetylcholine	M_lvPNm40	fafb_flywire_630
720575940620840368	acetylcholine	M_lvPNm41	fafb_flywire_630
720575940638415731	acetylcholine	M_lvPNm48	fafb_flywire_630
720575940633552028	acetylcholine	CB1321	fafb_flywire_630
720575940619430420	acetylcholine	MZ_lvPN	fafb_flywire_630
720575940607001986	acetylcholine	M_lvPNm41	fafb_flywire_630
720575940642212552	acetylcholine	M_lvPNm40	fafb_flywire_630
720575940619964788	acetylcholine	M_lvPNm43	fafb_flywire_630
720575940632128908	acetylcholine	CB3206	fafb_flywire_630
720575940623307447	acetylcholine	CB1321	fafb_flywire_630
720575940631576351	acetylcholine	M_lvPNm47	fafb_flywire_630
720575940604919473	acetylcholine	CB3383	fafb_flywire_630
720575940622223812	acetylcholine	M_lvPNm48	fafb_flywire_630
720575940607539907	acetylcholine	M_lvPNm48	fafb_flywire_630
720575940604911793	acetylcholine	CB1321	fafb_flywire_630
720575940612526819	acetylcholine	M_lvPNm45	fafb_flywire_630
720575940617839739	acetylcholine	CB3623	fafb_flywire_630
720575940639384947	acetylcholine	M_lvPNm37	fafb_flywire_630
720575940628164222	acetylcholine	CB3383	fafb_flywire_630
720575940627928911	acetylcholine	M_lvPNm45	fafb_flywire_630
720575940626247823	acetylcholine	VM4_lvPN	fafb_flywire_630
720575940610423538	acetylcholine	M_lvPNm35	fafb_flywire_630
720575940629492844	acetylcholine	VP1l+_lvPN	fafb_flywire_630
720575940618817984	acetylcholine	M_lvPNm46	fafb_flywire_630
720575940625544069	acetylcholine	M_lvPNm46	fafb_flywire_630
720575940623576141	acetylcholine	M_lvPNm37	fafb_flywire_630
720575940630432815	acetylcholine	M_lvPNm35	fafb_flywire_630
720575940626507834	acetylcholine	M_lvPNm27	fafb_flywire_630
720575940625176094	acetylcholine	VP1l+_lvPN	fafb_flywire_630
720575940620917375	acetylcholine	M_lvPNm47	fafb_flywire_630
720575940608376622	acetylcholine	M_lvPNm46	fafb_flywire_630
720575940634939327	acetylcholine	DC3_adPN	fafb_flywire_630
720575940620199962	acetylcholine	VA1v_adPN	fafb_flywire_630
720575940620551259	acetylcholine	(M_adPNm4,M_adPNm5)c	fafb_flywire_630
720575940618491668	acetylcholine	M_adPNm6	fafb_flywire_630
720575940614316987	acetylcholine	(M_adPNm4,M_adPNm5)d	fafb_flywire_630
720575940625413395	acetylcholine	(M_adPNm4,M_adPNm5)a	fafb_flywire_630
720575940637919139	acetylcholine	M_adPNm7	fafb_flywire_630
720575940627949929	acetylcholine	(M_adPNm4,M_adPNm5)b	fafb_flywire_630
720575940620437339	acetylcholine	DM6_adPN	fafb_flywire_630
720575940613345442	acetylcholine	DA1_lPN	fafb_flywire_630
720575940604431584	acetylcholine	VA3_adPN	fafb_flywire_630
720575940619385765	acetylcholine	DA1_lPN	fafb_flywire_630
720575940630928715	acetylcholine	DL2d_adPN	fafb_flywire_630
720575940620103590	acetylcholine	DL2d_adPN	fafb_flywire_630
720575940642046453	acetylcholine	DL2d_adPN	fafb_flywire_630
720575940625924618	acetylcholine	DA3_adPN	fafb_flywire_630
720575940621185050	acetylcholine	DA1_lPN	fafb_flywire_630
720575940637009636	acetylcholine	VA5_lPN	fafb_flywire_630
720575940637231593	acetylcholine	VA5_lPN	fafb_flywire_630
720575940626034819	acetylcholine	DA1_lPN	fafb_flywire_630
720575940640032896	acetylcholine	DM5_lPN	fafb_flywire_630
720575940625368976	acetylcholine	(M_lPNm12,M_lPNm13)b	fafb_flywire_630
720575940627172100	acetylcholine	(M_lPNm12,M_lPNm13)b	fafb_flywire_630
720575940626271996	acetylcholine	DC2_adPN	fafb_flywire_630
720575940625784153	acetylcholine	VA7l_adPN	fafb_flywire_630
720575940613419695	acetylcholine	DC3_adPN	fafb_flywire_630
720575940622734835	acetylcholine	DA2_lPN	fafb_flywire_630
720575940611849187	acetylcholine	DA2_lPN	fafb_flywire_630
720575940644238871	acetylcholine	M_lPNm11D	fafb_flywire_630
720575940625805084	acetylcholine	M_lPNm11A	fafb_flywire_630
720575940625819138	acetylcholine	M_lPNm11B	fafb_flywire_630
720575940638778165	acetylcholine	M_lPNm11D	fafb_flywire_630
720575940629346103	acetylcholine	(M_lPNm12,M_lPNm13)b	fafb_flywire_630
720575940613092305	acetylcholine	(M_lPNm12,M_lPNm13)a	fafb_flywire_630
720575940621926669	acetylcholine	DL3_lPN	fafb_flywire_630
720575940613347793	acetylcholine	(M_lPNm12,M_lPNm13)b	fafb_flywire_630
720575940623137741	acetylcholine	M_lPNm11C	fafb_flywire_630
720575940619895125	acetylcholine	VP2_adPN	fafb_flywire_630
720575940623547133	acetylcholine	M_l2PNm15	fafb_flywire_630
720575940623875819	acetylcholine	M_adPNm3	fafb_flywire_630
720575940636000631	acetylcholine	DP1m_adPN	fafb_flywire_630
720575940620465904	acetylcholine	VC3_adPN	fafb_flywire_630
720575940618932603	gaba	MB-C1	fafb_flywire_630
720575940622785062	acetylcholine	DM6_adPN	fafb_flywire_630
720575940614309535	acetylcholine	DA1_lPN	fafb_flywire_630
720575940628181520	acetylcholine	DL2v_adPN	fafb_flywire_630
720575940611372714	acetylcholine	VM5d_adPN	fafb_flywire_630
720575940659400577	acetylcholine	DA3_adPN	fafb_flywire_630
720575940624632247	acetylcholine	DC2_adPN	fafb_flywire_630
720575940630024566	acetylcholine	DM2_lPN	fafb_flywire_630
720575940627772009	acetylcholine	DL2v_adPN	fafb_flywire_630
720575940631328104	acetylcholine	DM6_adPN	fafb_flywire_630
720575940625718311	acetylcholine	M_adPNm8	fafb_flywire_630
720575940627353426	acetylcholine	DL3_lPN	fafb_flywire_630
720575940614316731	acetylcholine	(M_adPNm4,M_adPNm5)b	fafb_flywire_630
720575940630170187	acetylcholine	VA3_adPN	fafb_flywire_630
720575940607195826	acetylcholine	M_lvPNm39	fafb_flywire_630
720575940626646474	acetylcholine	M_lvPNm24	fafb_flywire_630
720575940617030178	acetylcholine	M_lvPNm29	fafb_flywire_630
720575940619317883	acetylcholine	M_lvPNm24	fafb_flywire_630
720575940619393227	acetylcholine	CB1461	fafb_flywire_630
720575940620638335	acetylcholine	DL3_lPN	fafb_flywire_630
720575940620823316	acetylcholine	M_lvPNm25	fafb_flywire_630
720575940623287228	acetylcholine	M_lPNm11D	fafb_flywire_630
720575940620068518	acetylcholine	VA7m_lPN	fafb_flywire_630
720575940627770628	acetylcholine	MBON12	fafb_flywire_630
720575940624539284	acetylcholine	MBON18	fafb_flywire_630
720575940608199748	acetylcholine	VC5_lvPN	fafb_flywire_630
720575940619620852	gaba	VA1d_vPN	fafb_flywire_630
720575940626006458	acetylcholine	CB2019	fafb_flywire_630
720575940605375177	acetylcholine	aSP-g2	fafb_flywire_630
720575940633617377	gaba	MB-C1	fafb_flywire_630
720575940623264906	gaba	VP3+_vPN	fafb_flywire_630
720575940614892182	acetylcholine	MBON28	fafb_flywire_630
720575940630778428	acetylcholine	DL3_lPN	fafb_flywire_630
720575940630093051	gaba	M_vPNml68	fafb_flywire_630
720575940605421442	acetylcholine	DL2d_adPN	fafb_flywire_630
720575940636523109	gaba	M_vPNml72	fafb_flywire_630
720575940603231916	acetylcholine	DA1_lPN	fafb_flywire_630
720575940655631265	acetylcholine	DC1_adPN	fafb_flywire_630
720575940628077568	acetylcholine	VM1_lPN	fafb_flywire_630
720575940628263441	octopamine	OA-VUMa2	fafb_flywire_630
720575940633979799	acetylcholine	aSP-g3A	fafb_flywire_630
720575940638890355	acetylcholine	aSP-g2	fafb_flywire_630
720575940627600719	acetylcholine	aSP-g2	fafb_flywire_630
720575940618995505	acetylcholine	aSP-g2	fafb_flywire_630
720575940608481860	acetylcholine	aSP-g1	fafb_flywire_630
720575940606411698	acetylcholine	aSP-g1	fafb_flywire_630
720575940617630001	gaba	ER2	fafb_flywire_630
720575940634814315	acetylcholine	aSP-g1	fafb_flywire_630
720575940622387981	dopamine	PAM08	fafb_flywire_630
720575940644868887	acetylcholine	aSP-g1	fafb_flywire_630
720575940630899560	acetylcholine	aSP-g1	fafb_flywire_630
720575940620920837	acetylcholine	aSP-g2	fafb_flywire_630
720575940630245650	acetylcholine	aSP-g1	fafb_flywire_630
720575940631434541	acetylcholine	aSP-g1	fafb_flywire_630
720575940622209833	glutamate	CB2318	fafb_flywire_630
720575940629874806	acetylcholine	M_lvPNm28	fafb_flywire_630
720575940625461223	acetylcholine	CB1988	fafb_flywire_630
720575940638689001	acetylcholine	M_lvPNm29	fafb_flywire_630
720575940628420008	acetylcholine	M_lvPNm25	fafb_flywire_630
720575940640823936	acetylcholine	M_lvPNm26	fafb_flywire_630
720575940626228996	acetylcholine	M_lvPNm26	fafb_flywire_630
720575940627245585	gaba	VP4_vPN	fafb_flywire_630
720575940631877944	acetylcholine	aSP-g2	fafb_flywire_630
720575940633118637	acetylcholine	aSP-g3B	fafb_flywire_630
720575940615917580	gaba	LHAV4a1_b	fafb_flywire_630
720575940614443687	acetylcholine	LHAD1a2	fafb_flywire_630
720575940625307725	acetylcholine	CB3205	fafb_flywire_630
720575940626833021	acetylcholine	MBON19	fafb_flywire_630
720575940614595218	acetylcholine	MBON28	fafb_flywire_630
720575940645670020	gaba	WEDPN3	fafb_flywire_630
720575940645532292	acetylcholine	M_lvPNm48	fafb_flywire_630
720575940649778297	acetylcholine	CB0936	fafb_flywire_630
720575940622997453	acetylcholine	MBON18	fafb_flywire_630
720575940624996794	gaba	DP1m_vPN	fafb_flywire_630
720575940639138237	gaba	CB2589	fafb_flywire_630
720575940622151804	gaba	CB2020	fafb_flywire_630
720575940630941783	glutamate	CB.FB2E6	fafb_flywire_630
720575940623841463	acetylcholine	MBON19	fafb_flywire_630
720575940614928234	acetylcholine	CB3198	fafb_flywire_630
720575940620518081	acetylcholine	LHPV5g1_b	fafb_flywire_630
720575940629900652	acetylcholine	M_adPNm8	fafb_flywire_630
720575940608341806	gaba	VL2p_vPN	fafb_flywire_630
720575940617494417	gaba	CB1367	fafb_flywire_630
720575940612856342	acetylcholine	VP2+_adPN	fafb_flywire_630
720575940611557785	acetylcholine	M_lvPNm44	fafb_flywire_630
720575940634229615	gaba	VA1v_vPN	fafb_flywire_630
720575940614114814	gaba	M_vPNml72	fafb_flywire_630
720575940654869665	gaba	M_vPNml53	fafb_flywire_630
720575940612062426	gaba	VL2a_vPN	fafb_flywire_630
720575940612992479	gaba	CB3597	fafb_flywire_630
720575940629242106	gaba	CB2561	fafb_flywire_630
720575940616079035	acetylcholine	DL1_adPN	fafb_flywire_630
720575940626937617	acetylcholine	DA2_lPN	fafb_flywire_630
720575940646122804	gaba	DA1_vPN	fafb_flywire_630
720575940626368168	acetylcholine	LHAV2a3c	fafb_flywire_630
720575940626132030	glutamate	LHAD1f4c	fafb_flywire_630
720575940615322674	gaba	VL2a_vPN	fafb_flywire_630
720575940621820540	gaba	M_vPNml63	fafb_flywire_630
720575940611867629	gaba	LHPV2e1_a	fafb_flywire_630
720575940641961869	acetylcholine	LHAV1a3	fafb_flywire_630
720575940635917935	gaba	CB2212	fafb_flywire_630
720575940620710822	gaba	CB1041	fafb_flywire_630
720575940623871928	glutamate	CB3443	fafb_flywire_630
720575940624093693	dopamine	PPL102	fafb_flywire_630
720575940619253809	acetylcholine	LHAV2m1	fafb_flywire_630
720575940627719184	gaba	CB3457	fafb_flywire_630
720575940632720026	gaba	VA1v_vPN	fafb_flywire_630
720575940627632428	gaba	WEDPN1A	fafb_flywire_630
720575940630066007	acetylcholine	DA1_lPN	fafb_flywire_630
720575940639013027	gaba	M_vPNml68	fafb_flywire_630
720575940613824914	gaba	M_vPNml67	fafb_flywire_630
720575940612355507	gaba	DA1_vPN	fafb_flywire_630
720575940634710629	acetylcholine	DL3_lPN	fafb_flywire_630
720575940635604581	acetylcholine	DL3_lPN	fafb_flywire_630
720575940604407468	acetylcholine	DA1_lPN	fafb_flywire_630
720575940621203632	acetylcholine	DL3_lPN	fafb_flywire_630
720575940628882450	acetylcholine	DL3_lPN	fafb_flywire_630
720575940615255993	acetylcholine	DL3_lPN	fafb_flywire_630
720575940609891886	acetylcholine	VA7m_lPN	fafb_flywire_630
720575940632868563	acetylcholine	VA5_lPN	fafb_flywire_630
720575940621239679	acetylcholine	DA1_lPN	fafb_flywire_630
720575940623543881	acetylcholine	DA1_lPN	fafb_flywire_630
720575940631742156	gaba	VA1v_vPN	fafb_flywire_630
720575940623303108	acetylcholine	DA1_lPN	fafb_flywire_630
720575940614468007	glutamate	CB1518	fafb_flywire_630
720575940620569197	acetylcholine	LHAD1d1	fafb_flywire_630
720575940639337461	acetylcholine	DA2_lPN	fafb_flywire_630
720575940610052266	acetylcholine	DA2_lPN	fafb_flywire_630
720575940622311704	acetylcholine	DA2_lPN	fafb_flywire_630
720575940637947994	acetylcholine	CB1656	fafb_flywire_630
720575940649045369	acetylcholine	DA4l_adPN	fafb_flywire_630
720575940642492576	acetylcholine	DM5_lPN	fafb_flywire_630
720575940622762995	acetylcholine	DA2_lPN	fafb_flywire_630
720575940617781383	acetylcholine	DC3_adPN	fafb_flywire_630
720575940630181463	acetylcholine	aSP-g2	fafb_flywire_630
720575940610773782	gaba	VP4+_vPN	fafb_flywire_630
720575940630989354	acetylcholine	VA1v_adPN	fafb_flywire_630
720575940626657802	gaba	M_vPNml55	fafb_flywire_630
720575940621103743	gaba	VA1v_vPN	fafb_flywire_630
720575940614714178	acetylcholine	DL2v_adPN	fafb_flywire_630
720575940615104927	gaba	M_vPNml63	fafb_flywire_630
720575940606649865	acetylcholine	VM5d_adPN	fafb_flywire_630
720575940627080079	gaba	M_vPNml55	fafb_flywire_630
720575940624094210	gaba	VA1d_vPN	fafb_flywire_630
720575940623041549	acetylcholine	LHAV1a1	fafb_flywire_630
720575940630914858	acetylcholine	DC4_adPN	fafb_flywire_630
720575940605028017	gaba	AVLP446	fafb_flywire_630
720575940628916815	gaba	M_vPNml50	fafb_flywire_630
720575940624761331	acetylcholine	LHAV1a3	fafb_flywire_630
720575940625564676	acetylcholine	VA1d_adPN	fafb_flywire_630
720575940630158396	acetylcholine	CB1870	fafb_flywire_630
720575940625097274	gaba	CB2761	fafb_flywire_630
720575940624863015	gaba	VL1_vPN	fafb_flywire_630
720575940605102694	acetylcholine	DA1_lPN	fafb_flywire_630
720575940615816498	dopamine	PAM13	fafb_flywire_630
720575940628757547	acetylcholine	MBON15-like	fafb_flywire_630
720575940626449154	gaba	M_vPNml67	fafb_flywire_630
720575940624106442	acetylcholine	DA2_lPN	fafb_flywire_630
720575940618605878	gaba	M_vPNml50	fafb_flywire_630
720575940632994970	gaba	CB2900	fafb_flywire_630
720575940638677070	gaba	M_vPNml63	fafb_flywire_630
720575940608709387	glutamate	PVLP008	fafb_flywire_630
720575940640899803	glutamate	PVLP008	fafb_flywire_630
720575940617642832	acetylcholine	VM4_lvPN	fafb_flywire_630
720575940637469254	acetylcholine	DA1_lPN	fafb_flywire_630
720575940632698797	acetylcholine	VM6_adPN	fafb_flywire_630
720575940660281217	gaba	AVLP447	fafb_flywire_630
720575940636610270	gaba	M_vPNml54	fafb_flywire_630
720575940614478230	glutamate	CB2722	fafb_flywire_630
720575940633190847	acetylcholine	VC1_lPN	fafb_flywire_630
720575940634482783	acetylcholine	MBON19	fafb_flywire_630
720575940646502020	acetylcholine	CB1166	fafb_flywire_630
720575940626109315	acetylcholine	MBON19	fafb_flywire_630
720575940622448589	acetylcholine	VA1d_adPN	fafb_flywire_630
720575940620920831	acetylcholine	M_lPNm11A	fafb_flywire_630
720575940626091602	gaba	M_vPNml64	fafb_flywire_630
720575940630584079	acetylcholine	VP1l+_lvPN	fafb_flywire_630
720575940632032652	gaba	CB2536	fafb_flywire_630
720575940622541005	gaba	Z_vPNml1	fafb_flywire_630
720575940619203925	gaba	M_vPNml53	fafb_flywire_630
720575940616682875	gaba	M_vPNml84	fafb_flywire_630
720575940629317991	gaba	M_vPNml53	fafb_flywire_630
720575940618601966	gaba	M_vPNml57	fafb_flywire_630
720575940624783091	gaba	CB2020	fafb_flywire_630
720575940629083211	gaba	CB2589	fafb_flywire_630
720575940627822647	gaba	CB2561	fafb_flywire_630
720575940632375716	gaba	M_vPNml53	fafb_flywire_630
720575940612655729	gaba	CB2004	fafb_flywire_630
720575940629546538	gaba	DC4_vPN	fafb_flywire_630
720575940619439576	gaba	M_vPNml62	fafb_flywire_630
720575940633052641	gaba	CB2900	fafb_flywire_630
720575940645104948	gaba	CB1041	fafb_flywire_630
720575940634976174	gaba	CB3447	fafb_flywire_630
720575940608295032	gaba	M_vPNml60	fafb_flywire_630
720575940614774923	gaba	M_vPNml60	fafb_flywire_630
720575940618840280	gaba	CB2772	fafb_flywire_630
720575940632571583	gaba	VL2a_vPN	fafb_flywire_630
720575940633688275	gaba	CB2703	fafb_flywire_630
720575940609962389	gaba	CB2703	fafb_flywire_630
720575940617885643	gaba	CB2703	fafb_flywire_630
720575940649743225	gaba	M_vPNml53	fafb_flywire_630
720575940609218258	gaba	CB2307	fafb_flywire_630
720575940634715743	gaba	M_vPNml67	fafb_flywire_630
720575940621620229	gaba	M_vPNml65	fafb_flywire_630
720575940639349053	acetylcholine	LHPV3b1_b	fafb_flywire_630
720575940623209727	gaba	CB1486	fafb_flywire_630
720575940630269143	gaba	CB2151	fafb_flywire_630
720575940628185538	gaba	CB2761	fafb_flywire_630
720575940626023001	gaba	M_vPNml63	fafb_flywire_630
720575940612167794	gaba	M_vPNml65	fafb_flywire_630
720575940625066388	glutamate	CB1571	fafb_flywire_630
720575940634298975	glutamate	CB2807	fafb_flywire_630
720575940619576000	acetylcholine	VP1l+_lvPN	fafb_flywire_630
720575940626143550	glutamate	CB1813	fafb_flywire_630
720575940617229632	acetylcholine	DA1_lPN	fafb_flywire_630
720575940618038813	glutamate	CB2807	fafb_flywire_630
720575940618968990	glutamate	CB1209	fafb_flywire_630
720575940623922869	gaba	DL2d_vPN	fafb_flywire_630
720575940633165025	acetylcholine	VA1v_adPN	fafb_flywire_630
720575940617470137	gaba	CB2372	fafb_flywire_630
720575940612197374	acetylcholine	D_adPN	fafb_flywire_630
720575940619531373	acetylcholine	DL2v_adPN	fafb_flywire_630
720575940618277184	acetylcholine	VA7l_adPN	fafb_flywire_630
720575940609030776	acetylcholine	CB2388	fafb_flywire_630
720575940626682682	acetylcholine	MZ_lvPN	fafb_flywire_630
720575940617381681	acetylcholine	(M_lPNm12,M_lPNm13)b	fafb_flywire_630
720575940612678637	acetylcholine	M_lvPNm45	fafb_flywire_630
720575940622547421	acetylcholine	M_lvPNm45	fafb_flywire_630
720575940625673486	acetylcholine	DC2_adPN	fafb_flywire_630
720575940624345352	acetylcholine	VC3_adPN	fafb_flywire_630
720575940632721306	gaba	M_vPNml84	fafb_flywire_630
720575940619417326	gaba	M_vPNml80	fafb_flywire_630
720575940630146103	gaba	CB2020	fafb_flywire_630
720575940608942293	gaba	CB1296	fafb_flywire_630
720575940630859068	gaba	CB2004	fafb_flywire_630
720575940640007296	gaba	CB1296	fafb_flywire_630
720575940615462978	gaba	CB2589	fafb_flywire_630
720575940631752356	gaba	M_vPNml72	fafb_flywire_630
720575940610956334	gaba	CL114	fafb_flywire_630
720575940639594611	gaba	CB3228	fafb_flywire_630
720575940620196628	gaba	M_vPNml60	fafb_flywire_630
720575940619600293	gaba	DP1l_vPN	fafb_flywire_630
720575940637749574	gaba	CB2772	fafb_flywire_630
720575940639341987	gaba	CB2711	fafb_flywire_630
720575940616200276	gaba	DC4_vPN	fafb_flywire_630
720575940627575569	gaba	M_vPNml69	fafb_flywire_630
720575940629906425	acetylcholine	CB3383	fafb_flywire_630
720575940638573638	gaba	DL2d_vPN	fafb_flywire_630
720575940632463464	gaba	M_vPNml51	fafb_flywire_630
720575940634834544	gaba	CB1296	fafb_flywire_630
720575940626959134	gaba	CB1296	fafb_flywire_630
720575940623039672	gaba	ALv1_23	fafb_flywire_630
720575940628323919	gaba	DM4_vPN	fafb_flywire_630
720575940632627757	acetylcholine	M_lvPNm37	fafb_flywire_630
720575940620610217	gaba	M_vPNml84	fafb_flywire_630
720575940627042064	acetylcholine	DL1_adPN	fafb_flywire_630
720575940611344078	gaba	MBON20	fafb_flywire_630
720575940632413604	acetylcholine	LHPV5b2	fafb_flywire_630
720575940632167085	acetylcholine	DL1_adPN	fafb_flywire_630
720575940625007949	gaba	VP3+_vPN	fafb_flywire_630
720575940615081099	gaba	CB2372	fafb_flywire_630
720575940604974978	acetylcholine	CB1988	fafb_flywire_630
720575940619376767	gaba	CB3447	fafb_flywire_630
720575940635202199	acetylcholine	LHPV5c2	fafb_flywire_630
720575940653822113	acetylcholine	LHPV5g2	fafb_flywire_630
720575940635082347	acetylcholine	MBON15-like	fafb_flywire_630
720575940610569028	dopamine	PAM08	fafb_flywire_630
720575940611998578	gaba	CB3123	fafb_flywire_630
720575940608304220	acetylcholine	MBON15-like	fafb_flywire_630
720575940622473548	acetylcholine	MBON15-like	fafb_flywire_630
720575940610698645	acetylcholine	LHPV5c3	fafb_flywire_630
720575940622996941	dopamine	PAM06	fafb_flywire_630
720575940639684413	glutamate	CB1777	fafb_flywire_630
720575940610208917	gaba	ER2	fafb_flywire_630
720575940637126222	gaba	ER5	fafb_flywire_630
720575940619320917	gaba	ER4d	fafb_flywire_630
720575940629395756	gaba	ER4d	fafb_flywire_630
720575940626610960	gaba	ER5	fafb_flywire_630
720575940635290992	gaba	ER4d	fafb_flywire_630
720575940620084604	gaba	ER2	fafb_flywire_630
720575940628362812	gaba	ER2	fafb_flywire_630
720575940606102729	gaba	ER4d	fafb_flywire_630
720575940643020836	gaba	ER2	fafb_flywire_630
720575940625511762	gaba	ER4d	fafb_flywire_630
720575940615650022	gaba	ER5	fafb_flywire_630
720575940628951119	gaba	M_vPNml69	fafb_flywire_630
720575940627607192	acetylcholine	aSP-g3B	fafb_flywire_630
720575940627102210	gaba	DP1m_vPN	fafb_flywire_630
720575940618609462	gaba	CB2761	fafb_flywire_630
720575940615152011	gaba	CB2761	fafb_flywire_630
720575940622436277	gaba	M_vPNml53	fafb_flywire_630
720575940625154539	gaba	CB2004	fafb_flywire_630
720575940612320498	gaba	CB1296	fafb_flywire_630
720575940613864891	gaba	CB1296	fafb_flywire_630
720575940636944966	gaba	M_vPNml84	fafb_flywire_630
720575940639624307	glutamate	LHAV6c1a	fafb_flywire_630
720575940643915300	gaba	ER4d	fafb_flywire_630
720575940622193276	gaba	M_vPNml53	fafb_flywire_630
720575940630904121	gaba	ER4d	fafb_flywire_630
720575940624180263	gaba	ER4d	fafb_flywire_630
720575940623466632	gaba	ER4d	fafb_flywire_630
720575940631487047	gaba	ER4d	fafb_flywire_630
720575940604412588	acetylcholine	M_lPNm11A	fafb_flywire_630
720575940630816207	dopamine	CB2730	fafb_flywire_630
720575940623815486	acetylcholine	M_lvPNm44	fafb_flywire_630
720575940636096948	acetylcholine	M_lvPNm42	fafb_flywire_630
720575940612821727	acetylcholine	M_lvPNm40	fafb_flywire_630
720575940622567659	acetylcholine	M_lvPNm41	fafb_flywire_630
720575940632216928	acetylcholine	M_lvPNm43	fafb_flywire_630
720575940606498313	acetylcholine	M_lvPNm41	fafb_flywire_630
720575940619559838	acetylcholine	CB2388	fafb_flywire_630
720575940619874729	acetylcholine	M_lvPNm42	fafb_flywire_630
720575940625237891	acetylcholine	M_lvPNm43	fafb_flywire_630
720575940611856498	acetylcholine	M_lvPNm41	fafb_flywire_630
720575940624083484	acetylcholine	VP1l+_lvPN	fafb_flywire_630
720575940617972901	acetylcholine	M_lvPNm47	fafb_flywire_630
720575940634562927	acetylcholine	CB1988	fafb_flywire_630
720575940611415021	acetylcholine	M_lvPNm46	fafb_flywire_630
720575940646416419	acetylcholine	M_lvPNm40	fafb_flywire_630
720575940645106723	acetylcholine	M_lvPNm45	fafb_flywire_630
720575940615606634	acetylcholine	aSP-g3B	fafb_flywire_630
720575940616592523	acetylcholine	aSP-g2	fafb_flywire_630
720575940611682533	acetylcholine	aSP-g2	fafb_flywire_630
720575940624834697	acetylcholine	VM4_lvPN	fafb_flywire_630
720575940626220669	acetylcholine	aSP-g3A	fafb_flywire_630
720575940628793916	acetylcholine	LC40a,LC40b	fafb_flywire_630
720575940629752219	acetylcholine	VP2+_adPN	fafb_flywire_630
720575940626043218	gaba	VP4_vPN	fafb_flywire_630
720575940639202467	acetylcholine	CB1321	fafb_flywire_630
720575940608293129	acetylcholine	VP2_adPN	fafb_flywire_630
720575940638184656	acetylcholine	VA5_lPN	fafb_flywire_630
720575940623617973	acetylcholine	VP5+Z_adPN	fafb_flywire_630
720575940642410020	gaba	M_vPNml64	fafb_flywire_630
720575940620622691	gaba	CB3457	fafb_flywire_630
720575940619280705	acetylcholine	VM2_adPN	fafb_flywire_630
720575940633499548	acetylcholine	VA5_lPN	fafb_flywire_630
720575940610070442	acetylcholine	(M_lPNm12,M_lPNm13)b	fafb_flywire_630
720575940620266406	acetylcholine	VA1d_adPN	fafb_flywire_630
720575940630547909	acetylcholine	VA1d_adPN	fafb_flywire_630
720575940625493400	acetylcholine	DM6_adPN	fafb_flywire_630
720575940623902471	acetylcholine	DM6_adPN	fafb_flywire_630
720575940605309361	acetylcholine	VM7v_adPN	fafb_flywire_630
720575940621123113	acetylcholine	DL2d_adPN	fafb_flywire_630
720575940616020795	acetylcholine	VM5d_adPN	fafb_flywire_630
720575940618660043	gaba	M_vPNml63	fafb_flywire_630
720575940620441024	gaba	Z_vPNml1	fafb_flywire_630
720575940630983954	gaba	VL1_vPN	fafb_flywire_630
720575940621765708	gaba	M_vPNml63	fafb_flywire_630
720575940623262819	acetylcholine	M_lvPNm39	fafb_flywire_630
720575940618800225	acetylcholine	M_lvPNm48	fafb_flywire_630
720575940638865011	gaba	AVLP447	fafb_flywire_630
720575940624789125	acetylcholine	(M_adPNm4,M_adPNm5)b	fafb_flywire_630
720575940619251416	dopamine	PAM08	fafb_flywire_630
720575940625338249	dopamine	PAM08	fafb_flywire_630
720575940630892631	dopamine	PAM08	fafb_flywire_630
720575940627700554	acetylcholine	aSP-g3B	fafb_flywire_630
720575940622488873	acetylcholine	CB2960	fafb_flywire_630
720575940620221972	gaba	CB2028	fafb_flywire_630
720575940614883551	glutamate	CB1571	fafb_flywire_630
720575940629494010	acetylcholine	CB3138	fafb_flywire_630
720575940647472260	glutamate	CB1535	fafb_flywire_630
720575940628415473	glutamate	CB2799	fafb_flywire_630
720575940612829663	acetylcholine	CB3383	fafb_flywire_630
720575940622368792	acetylcholine	DL1_adPN	fafb_flywire_630
720575940628524292	acetylcholine	VM7d_adPN	fafb_flywire_630
720575940608628419	acetylcholine	VM7v_adPN	fafb_flywire_630
720575940612598499	acetylcholine	M_lPNm11A	fafb_flywire_630
720575940628504919	acetylcholine	M_lPNm11A	fafb_flywire_630
720575940618499238	acetylcholine	D_adPN	fafb_flywire_630
720575940637864355	acetylcholine	DL2v_adPN	fafb_flywire_630
720575940620233307	acetylcholine	(M_lPNm12,M_lPNm13)a	fafb_flywire_630
720575940617906393	acetylcholine	M_adPNm8	fafb_flywire_630
720575940648206468	acetylcholine	CB3206	fafb_flywire_630
720575940637943374	acetylcholine	DC3_adPN	fafb_flywire_630
720575940628514647	acetylcholine	M_lPNm11A	fafb_flywire_630
720575940625014928	acetylcholine	VA1v_adPN	fafb_flywire_630
720575940623739076	acetylcholine	VA1v_adPN	fafb_flywire_630
720575940617504581	gaba	VP4+_vPN	fafb_flywire_630
720575940629279544	acetylcholine	VM5d_adPN	fafb_flywire_630
720575940626352944	gaba	DP1m_vPN	fafb_flywire_630
720575940620949012	gaba	DP1m_vPN	fafb_flywire_630
720575940620566808	acetylcholine	VP1l+_lvPN	fafb_flywire_630
720575940637185252	acetylcholine	CB3206	fafb_flywire_630
720575940620445062	acetylcholine	VP5+Z_adPN	fafb_flywire_630
720575940615808029	acetylcholine	VM4_lvPN	fafb_flywire_630
720575940621675174	gaba	CT1	fafb_flywire_630
720575940626046154	gaba	MBON09	fafb_flywire_630
720575940630864847	gaba	MBON09	fafb_flywire_630
720575940610964946	gaba	MBON09	fafb_flywire_630
720575940608756747	acetylcholine	Tm2	fafb_flywire_630
720575940626143806	acetylcholine	V_ilPN	fafb_flywire_630
720575940620595053	acetylcholine	VL1_ilPN	fafb_flywire_630
720575940615160386	acetylcholine	VL1_ilPN	fafb_flywire_630
720575940630546540	acetylcholine	V_ilPN	fafb_flywire_630
720575940625048638	acetylcholine	LC6	fafb_flywire_630
720575940645304430	acetylcholine	MBON13	fafb_flywire_630
720575940612196850	acetylcholine	MBON15-like	fafb_flywire_630
720575940619219264	acetylcholine	LC6	fafb_flywire_630
720575940611518617	acetylcholine	LC6	fafb_flywire_630
720575940627006794	acetylcholine	LC6	fafb_flywire_630
720575940647182644	acetylcholine	LC6	fafb_flywire_630
720575940610485145	acetylcholine	LC6	fafb_flywire_630
720575940626669114	acetylcholine	LC6	fafb_flywire_630
720575940617989686	acetylcholine	LC6	fafb_flywire_630
720575940635020133	acetylcholine	LC6	fafb_flywire_630
720575940629289721	acetylcholine	LC6	fafb_flywire_630
720575940645925508	acetylcholine	LC6	fafb_flywire_630
720575940621953264	acetylcholine	LC6	fafb_flywire_630
720575940635636837	acetylcholine	LC6	fafb_flywire_630
720575940629133884	acetylcholine	LC6	fafb_flywire_630
720575940618650584	acetylcholine	LC6	fafb_flywire_630
720575940630016855	acetylcholine	LC6	fafb_flywire_630
720575940629013292	acetylcholine	LC6	fafb_flywire_630
720575940645288740	acetylcholine	LC6	fafb_flywire_630
720575940620699519	acetylcholine	LC6	fafb_flywire_630
720575940619943533	acetylcholine	LC6	fafb_flywire_630
720575940626720072	acetylcholine	LC6	fafb_flywire_630
720575940638210894	acetylcholine	LC6	fafb_flywire_630
720575940642907080	acetylcholine	LC6	fafb_flywire_630
720575940623272435	acetylcholine	LC6	fafb_flywire_630
720575940615123250	acetylcholine	LC6	fafb_flywire_630
720575940622462685	acetylcholine	LC6	fafb_flywire_630
720575940628684154	acetylcholine	LC6	fafb_flywire_630
720575940637604678	acetylcholine	LC6	fafb_flywire_630
720575940638458173	acetylcholine	LC6	fafb_flywire_630
720575940627343089	acetylcholine	LC6	fafb_flywire_630
720575940614230495	acetylcholine	LC6	fafb_flywire_630
720575940631745107	acetylcholine	LC6	fafb_flywire_630
720575940627003847	acetylcholine	LC6	fafb_flywire_630
720575940623737831	acetylcholine	LC6	fafb_flywire_630
720575940615369266	acetylcholine	LC6	fafb_flywire_630
720575940618552881	acetylcholine	LC6	fafb_flywire_630
720575940616715732	acetylcholine	LC6	fafb_flywire_630
720575940629204303	acetylcholine	LC6	fafb_flywire_630
720575940622382320	acetylcholine	LC6	fafb_flywire_630
720575940625579022	acetylcholine	LC6	fafb_flywire_630
720575940628484201	acetylcholine	LC6	fafb_flywire_630
720575940638900558	acetylcholine	LC6	fafb_flywire_630
720575940655546017	acetylcholine	LC6	fafb_flywire_630
720575940625623994	acetylcholine	LC6	fafb_flywire_630
720575940615058956	acetylcholine	LC6	fafb_flywire_630
720575940606477746	acetylcholine	LC6	fafb_flywire_630
720575940616613009	acetylcholine	LC6	fafb_flywire_630
720575940623306739	acetylcholine	LC6	fafb_flywire_630
720575940637066047	acetylcholine	LC6	fafb_flywire_630
720575940631115368	acetylcholine	LC6	fafb_flywire_630
720575940624802250	acetylcholine	LC6	fafb_flywire_630
720575940630466346	acetylcholine	LC6	fafb_flywire_630
720575940630509098	acetylcholine	LC6	fafb_flywire_630
720575940623703956	acetylcholine	LC6	fafb_flywire_630
720575940638231997	acetylcholine	LC6	fafb_flywire_630
720575940628026112	acetylcholine	LC6	fafb_flywire_630
720575940632592609	acetylcholine	LC6	fafb_flywire_630
720575940612142051	acetylcholine	LC6	fafb_flywire_630
720575940622313451	acetylcholine	LC6	fafb_flywire_630
720575940617216320	acetylcholine	LC6	fafb_flywire_630
720575940611580313	acetylcholine	LC6	fafb_flywire_630
720575940625396226	acetylcholine	LC6	fafb_flywire_630
720575940627740432	acetylcholine	LC6	fafb_flywire_630
720575940612227441	acetylcholine	LC6	fafb_flywire_630
720575940623001480	acetylcholine	MBON12	fafb_flywire_630
720575940612599215	acetylcholine	VES002	fafb_flywire_630
720575940630075703	acetylcholine	MBON12	fafb_flywire_630
720575940624461319	acetylcholine	LC6	fafb_flywire_630
720575940619419813	acetylcholine	LC6	fafb_flywire_630
720575940623120618	acetylcholine	Mi1	fafb_flywire_630
720575940615517746	acetylcholine	Mi1	fafb_flywire_630
720575940620543297	acetylcholine	Mi1	fafb_flywire_630
720575940634331417	acetylcholine	Mi1	fafb_flywire_630
720575940628618755	acetylcholine	Mi1	fafb_flywire_630
720575940614856359	acetylcholine	Mi1	fafb_flywire_630
720575940632297503	acetylcholine	Mi1	fafb_flywire_630
720575940631093352	acetylcholine	Mi1	fafb_flywire_630
720575940609890787	acetylcholine	Mi1	fafb_flywire_630
720575940623798259	acetylcholine	Mi1	fafb_flywire_630
720575940610337234	acetylcholine	Mi1	fafb_flywire_630
720575940615631154	acetylcholine	Mi1	fafb_flywire_630
720575940644874020	acetylcholine	Mi1	fafb_flywire_630
720575940617783355	acetylcholine	Mi1	fafb_flywire_630
720575940618504395	acetylcholine	Mi1	fafb_flywire_630
720575940638571583	acetylcholine	Mi1	fafb_flywire_630
720575940612235237	acetylcholine	Mi1	fafb_flywire_630
720575940623872807	acetylcholine	Mi1	fafb_flywire_630
720575940624995303	acetylcholine	Mi1	fafb_flywire_630
720575940625954579	acetylcholine	Mi1	fafb_flywire_630
720575940626028540	acetylcholine	Mi1	fafb_flywire_630
720575940620716123	acetylcholine	Mi1	fafb_flywire_630
720575940612822422	acetylcholine	Mi1	fafb_flywire_630
720575940623349203	acetylcholine	Mi1	fafb_flywire_630
720575940626584522	acetylcholine	Mi1	fafb_flywire_630
720575940649409401	acetylcholine	Mi1	fafb_flywire_630
720575940618519163	acetylcholine	Mi1	fafb_flywire_630
720575940631639656	acetylcholine	Mi1	fafb_flywire_630
720575940624434685	acetylcholine	Mi1	fafb_flywire_630
720575940630780357	acetylcholine	Mi1	fafb_flywire_630
720575940629591543	acetylcholine	Mi1	fafb_flywire_630
720575940628462700	acetylcholine	Mi1	fafb_flywire_630
720575940628202796	acetylcholine	Mi1	fafb_flywire_630
720575940609868949	acetylcholine	Mi1	fafb_flywire_630
720575940618530206	acetylcholine	Mi1	fafb_flywire_630
720575940610902806	acetylcholine	Mi1	fafb_flywire_630
720575940629221199	acetylcholine	Mi1	fafb_flywire_630
720575940612210289	acetylcholine	Mi1	fafb_flywire_630
720575940630513804	acetylcholine	Mi1	fafb_flywire_630
720575940629519515	acetylcholine	Mi1	fafb_flywire_630
720575940610057434	acetylcholine	Mi1	fafb_flywire_630
720575940637889139	acetylcholine	Mi1	fafb_flywire_630
720575940617211724	acetylcholine	Mi1	fafb_flywire_630
720575940631238968	acetylcholine	Mi1	fafb_flywire_630
720575940631173975	acetylcholine	Mi1	fafb_flywire_630
720575940636047337	acetylcholine	Mi1	fafb_flywire_630
720575940611437846	acetylcholine	Mi1	fafb_flywire_630
720575940626639106	acetylcholine	Mi1	fafb_flywire_630
720575940616262651	acetylcholine	Mi1	fafb_flywire_630
720575940615991362	acetylcholine	Mi1	fafb_flywire_630
720575940625487882	acetylcholine	Mi1	fafb_flywire_630
720575940626231068	acetylcholine	Mi1	fafb_flywire_630
720575940650356857	acetylcholine	Mi1	fafb_flywire_630
720575940639496245	acetylcholine	Mi1	fafb_flywire_630
720575940625018860	acetylcholine	Mi1	fafb_flywire_630
720575940637933656	acetylcholine	Mi1	fafb_flywire_630
720575940636735088	acetylcholine	Mi1	fafb_flywire_630
720575940629208684	acetylcholine	Mi1	fafb_flywire_630
720575940624812808	acetylcholine	Mi1	fafb_flywire_630
720575940638896216	acetylcholine	Mi1	fafb_flywire_630
720575940631249325	acetylcholine	Mi1	fafb_flywire_630
720575940629993466	acetylcholine	Mi1	fafb_flywire_630
720575940636258623	acetylcholine	Mi1	fafb_flywire_630
720575940606700674	acetylcholine	Mi1	fafb_flywire_630
720575940634116960	acetylcholine	Mi1	fafb_flywire_630
720575940627995411	acetylcholine	Mi1	fafb_flywire_630
720575940605017312	acetylcholine	Mi1	fafb_flywire_630
720575940634743136	acetylcholine	Mi1	fafb_flywire_630
720575940618416517	acetylcholine	Mi1	fafb_flywire_630
720575940637562458	acetylcholine	Mi1	fafb_flywire_630
720575940628471292	acetylcholine	Mi1	fafb_flywire_630
720575940611642773	acetylcholine	Mi1	fafb_flywire_630
720575940630687519	acetylcholine	Mi1	fafb_flywire_630
720575940607368322	acetylcholine	Mi1	fafb_flywire_630
720575940634769509	acetylcholine	Mi1	fafb_flywire_630
720575940629301820	acetylcholine	Mi1	fafb_flywire_630
720575940610174387	acetylcholine	Mi1	fafb_flywire_630
720575940615133115	acetylcholine	Mi1	fafb_flywire_630
720575940629067205	acetylcholine	Mi1	fafb_flywire_630
720575940625015015	acetylcholine	Mi1	fafb_flywire_630
720575940628351187	acetylcholine	Mi1	fafb_flywire_630
720575940627135643	acetylcholine	Mi1	fafb_flywire_630
720575940632391264	acetylcholine	Mi1	fafb_flywire_630
720575940631297583	acetylcholine	Mi1	fafb_flywire_630
720575940615452305	acetylcholine	Mi1	fafb_flywire_630
720575940617526868	acetylcholine	Mi1	fafb_flywire_630
720575940614427253	acetylcholine	Mi1	fafb_flywire_630
720575940613903477	acetylcholine	Mi1	fafb_flywire_630
720575940610818510	acetylcholine	Mi1	fafb_flywire_630
720575940619239734	acetylcholine	Mi1	fafb_flywire_630
720575940633918968	acetylcholine	Mi1	fafb_flywire_630
720575940627582972	acetylcholine	Mi1	fafb_flywire_630
720575940627306907	acetylcholine	Mi1	fafb_flywire_630
720575940639510616	acetylcholine	Mi1	fafb_flywire_630
720575940626070123	acetylcholine	Mi1	fafb_flywire_630
720575940618916699	acetylcholine	Mi1	fafb_flywire_630
720575940613985959	acetylcholine	Mi1	fafb_flywire_630
720575940640521357	acetylcholine	Mi1	fafb_flywire_630
720575940619205286	acetylcholine	Mi1	fafb_flywire_630
720575940632959583	acetylcholine	Mi1	fafb_flywire_630
720575940627357289	acetylcholine	Mi1	fafb_flywire_630
720575940634610807	acetylcholine	Mi1	fafb_flywire_630
720575940623800573	acetylcholine	Mi1	fafb_flywire_630
720575940613847983	acetylcholine	Mi1	fafb_flywire_630
720575940623561485	acetylcholine	Mi1	fafb_flywire_630
720575940617946395	acetylcholine	Mi1	fafb_flywire_630
720575940636567408	acetylcholine	Mi1	fafb_flywire_630
720575940630777206	acetylcholine	Mi1	fafb_flywire_630
720575940628350407	acetylcholine	Mi1	fafb_flywire_630
720575940630275840	acetylcholine	Mi1	fafb_flywire_630
720575940621056109	acetylcholine	Mi1	fafb_flywire_630
720575940635507055	acetylcholine	Mi1	fafb_flywire_630
720575940630419852	acetylcholine	Mi1	fafb_flywire_630
720575940632574893	acetylcholine	Tm3	fafb_flywire_630
720575940606817737	acetylcholine	Tm3	fafb_flywire_630
720575940629829175	acetylcholine	Mi1	fafb_flywire_630
720575940649234041	acetylcholine	Mi1	fafb_flywire_630
720575940628140231	acetylcholine	Tm3	fafb_flywire_630
720575940635178744	acetylcholine	Mi1	fafb_flywire_630
720575940630473035	acetylcholine	Tm3	fafb_flywire_630
720575940615625282	acetylcholine	Tm3	fafb_flywire_630
720575940604453408	acetylcholine	Tm3	fafb_flywire_630
720575940630496374	glutamate	MBON05	fafb_flywire_630
720575940624185095	glutamate	MBON02	fafb_flywire_630
720575940617552340	glutamate	MBON02	fafb_flywire_630
720575940638471357	glutamate	PVLP008	fafb_flywire_630
720575940612940269	glutamate	PVLP008	fafb_flywire_630
720575940621126896	glutamate	PVLP008	fafb_flywire_630
720575940611891437	glutamate	PVLP008	fafb_flywire_630
720575940624590316	glutamate	MBON03	fafb_flywire_630
720575940624694503	glutamate	MBON03	fafb_flywire_630
720575940621970352	octopamine	OA-VUMa2	fafb_flywire_630
720575940618320674	octopamine	OA-VPM3	fafb_flywire_630
720575940623703757	octopamine	OA-VUMa7	fafb_flywire_630
720575940625030920	serotonin	CSD	fafb_flywire_630
720575940617264501	serotonin	CSD	fafb_flywire_630
720575940612435685	dopamine	PPL201	fafb_flywire_630
720575940630166267	dopamine	PAM06	fafb_flywire_630
720575940660053121	dopamine	PAM06	fafb_flywire_630
720575940627567893	dopamine	PAM06	fafb_flywire_630
720575940629379415	dopamine	PAM08	fafb_flywire_630
720575940636316791	dopamine	PPM1201	fafb_flywire_630
720575940625185613	dopamine	PAM04	fafb_flywire_630
720575940619299054	dopamine	PAM08	fafb_flywire_630
720575940605827249	dopamine	PAM04	fafb_flywire_630
720575940621434145	dopamine	PAM04	fafb_flywire_630
720575940614991221	dopamine	PAM08	fafb_flywire_630
720575940630828485	dopamine	PAM06	fafb_flywire_630
720575940612857878	dopamine	PAM08	fafb_flywire_630
720575940630913221	dopamine	PPL204	fafb_flywire_630
720575940614457342	dopamine	PPL102	fafb_flywire_630
720575940611772514	dopamine	cL16	fafb_flywire_630
720575940630794703	dopamine	CB2730	fafb_flywire_630
720575940642744264	dopamine	PAM08	fafb_flywire_630
480918798	glutamate	LHPD3a4_c	hemibrain:v1.2.1
915960391	dopamine	FB6H	hemibrain:v1.2.1
759810119	serotonin	CSD	hemibrain:v1.2.1
267214250	acetylcholine	pC1b	hemibrain:v1.2.1
851459972	serotonin	CSD	hemibrain:v1.2.1
394225044	acetylcholine	MBON14	hemibrain:v1.2.1
948346463	dopamine	FB7B	hemibrain:v1.2.1
481268762	acetylcholine	LHPV5a3	hemibrain:v1.2.1
265120223	acetylcholine	LHPV5a3	hemibrain:v1.2.1
264779403	acetylcholine	LHPV5a3	hemibrain:v1.2.1
5813061512	glutamate	MBON06	hemibrain:v1.2.1
265120324	acetylcholine	LHPV5a3	hemibrain:v1.2.1
264783939	acetylcholine	LHPV5a3	hemibrain:v1.2.1
294436967	dopamine	PPL203	hemibrain:v1.2.1
574688277	acetylcholine	LHAD1d1	hemibrain:v1.2.1
296120593	acetylcholine	LHAV3a1_c	hemibrain:v1.2.1
5813008771	gaba	M_vPNml53	hemibrain:v1.2.1
329435390	dopamine	PAM10	hemibrain:v1.2.1
1570685224	gaba	M_vPNml53	hemibrain:v1.2.1
267551639	acetylcholine	pC1c	hemibrain:v1.2.1
480599285	acetylcholine	LHAV3a1_b	hemibrain:v1.2.1
1140996390	dopamine	PAM04_a	hemibrain:v1.2.1
5813020698	dopamine	FB7B	hemibrain:v1.2.1
294792184	gaba	M_vPNml53	hemibrain:v1.2.1
329566174	octopamine	OA-VPM3	hemibrain:v1.2.1
517854468	acetylcholine	MBON19	hemibrain:v1.2.1
638472166	acetylcholine	LHAD1d1	hemibrain:v1.2.1
295461871	acetylcholine	LHAV3a1_b	hemibrain:v1.2.1
386834269	glutamate	DN1pB	hemibrain:v1.2.1
295798962	acetylcholine	LHAV3a1_a	hemibrain:v1.2.1
5813010153	glutamate	DN1pA	hemibrain:v1.2.1
423774471	acetylcholine	MBON19	hemibrain:v1.2.1
297908801	serotonin	5-HTPMPD01	hemibrain:v1.2.1
480257896	acetylcholine	LHAV3a1_a	hemibrain:v1.2.1
297230760	serotonin	5-HTPMPD01	hemibrain:v1.2.1
5813071319	glutamate	DN1pB	hemibrain:v1.2.1
5813035242	acetylcholine	LHAD1d1	hemibrain:v1.2.1
5813020684	dopamine	FB6H	hemibrain:v1.2.1
480923210	acetylcholine	LHPV6a10	hemibrain:v1.2.1
5812980567	dopamine	PAM09	hemibrain:v1.2.1
5813061260	octopamine	OA-VPM3	hemibrain:v1.2.1
1570685033	gaba	M_vPNml54	hemibrain:v1.2.1
300972942	acetylcholine	MBON14	hemibrain:v1.2.1
800264315	dopamine	PAM04_a	hemibrain:v1.2.1
480258191	acetylcholine	LHAV3a1_b	hemibrain:v1.2.1
392821837	acetylcholine	pC1b	hemibrain:v1.2.1
299613480	dopamine	PAM09	hemibrain:v1.2.1
356467849	glutamate	LHPD3a1	hemibrain:v1.2.1
359586213	dopamine	PAM09	hemibrain:v1.2.1
5813075824	dopamine	PAM09	hemibrain:v1.2.1
5813096129	acetylcholine	LHAD1d2	hemibrain:v1.2.1
5813068729	acetylcholine	MBON14	hemibrain:v1.2.1
5813046951	acetylcholine	pC1a	hemibrain:v1.2.1
5813062781	acetylcholine	LHAD3a1	hemibrain:v1.2.1
324846570	glutamate	DN1pA	hemibrain:v1.2.1
325455473	acetylcholine	LHPV6a3_a	hemibrain:v1.2.1
298595394	dopamine	PAM10	hemibrain:v1.2.1
5813035078	acetylcholine	LHAV3a1_a	hemibrain:v1.2.1
604009598	acetylcholine	LHAD3b1_a	hemibrain:v1.2.1
517518166	gaba	MBON11	hemibrain:v1.2.1
391716661	acetylcholine	LHAD1d2	hemibrain:v1.2.1
419929377	acetylcholine	LHAV3a1_a	hemibrain:v1.2.1
1048207713	dopamine	PAM09	hemibrain:v1.2.1
328533761	dopamine	PPL201	hemibrain:v1.2.1
5813010200	acetylcholine	LHPV5d1_a	hemibrain:v1.2.1
5813012375	acetylcholine	LHPV5d1_a	hemibrain:v1.2.1
328253133	dopamine	PAM10	hemibrain:v1.2.1
329220439	acetylcholine	LHPV5d1_a	hemibrain:v1.2.1
604705430	acetylcholine	LHAD3b1_e	hemibrain:v1.2.1
297921527	acetylcholine	LHAV6a3_a	hemibrain:v1.2.1
361269751	acetylcholine	LHPV5c1_b	hemibrain:v1.2.1
1110972158	dopamine	PAM10	hemibrain:v1.2.1
602999843	acetylcholine	LHPV5d1_a	hemibrain:v1.2.1
328546871	dopamine	PAM10	hemibrain:v1.2.1
422725634	glutamate	MBON06	hemibrain:v1.2.1
386825553	glutamate	LHPD3a1	hemibrain:v1.2.1
362715189	dopamine	FB5H	hemibrain:v1.2.1
361955275	acetylcholine	LHAD3a1	hemibrain:v1.2.1
5813067721	acetylcholine	MBON14	hemibrain:v1.2.1
1036637638	serotonin	ExR3	hemibrain:v1.2.1
573328182	acetylcholine	LHPV5c1_b	hemibrain:v1.2.1
1141328881	dopamine	PAM04_a	hemibrain:v1.2.1
360941147	dopamine	PAM09	hemibrain:v1.2.1
391609333	acetylcholine	LHAV6a3_b	hemibrain:v1.2.1
573333575	acetylcholine	LHPV5d1_b	hemibrain:v1.2.1
511617404	acetylcholine	LHAD1d1	hemibrain:v1.2.1
919763043	serotonin	ExR3	hemibrain:v1.2.1
572988605	acetylcholine	LHAV6a1_a	hemibrain:v1.2.1
325529237	glutamate	DN1pA	hemibrain:v1.2.1
329211098	acetylcholine	LHAV6a3_a	hemibrain:v1.2.1
329561615	acetylcholine	LHAD3b1_c	hemibrain:v1.2.1
542634818	acetylcholine	DM1_lPN	hemibrain:v1.2.1
454697392	acetylcholine	LHAV6a3_a	hemibrain:v1.2.1
360254994	acetylcholine	LHPV5c1_b	hemibrain:v1.2.1
5813010948	acetylcholine	LHPV6h2	hemibrain:v1.2.1
389917104	glutamate	LHPV4d5	hemibrain:v1.2.1
360314997	acetylcholine	LHAD1d2	hemibrain:v1.2.1
418865948	glutamate	LHPD3a1	hemibrain:v1.2.1
449568848	acetylcholine	LHPV6h2	hemibrain:v1.2.1
387944118	glutamate	DN1pA	hemibrain:v1.2.1
359598627	dopamine	PAM10	hemibrain:v1.2.1
359744514	acetylcholine	pC1a	hemibrain:v1.2.1
361269864	acetylcholine	LHAD3b1_g	hemibrain:v1.2.1
487454622	acetylcholine	LHAD3b1_e	hemibrain:v1.2.1
391958379	acetylcholine	LHAD3b1_b	hemibrain:v1.2.1
360236750	acetylcholine	LHAD3b1_e	hemibrain:v1.2.1
456427965	acetylcholine	LHAD3b1_b	hemibrain:v1.2.1
360578457	acetylcholine	LHAV6a3_a	hemibrain:v1.2.1
549895967	acetylcholine	LHAD3b1_e	hemibrain:v1.2.1
386825720	glutamate	LHPD3a4_c	hemibrain:v1.2.1
634038998	acetylcholine	LHAD3b1_g	hemibrain:v1.2.1
360595711	gaba	LHAV2k3	hemibrain:v1.2.1
610938082	acetylcholine	LHAD3b1_g	hemibrain:v1.2.1
268725517	dopamine	PAM09	hemibrain:v1.2.1
357146296	acetylcholine	LHPV4l1	hemibrain:v1.2.1
923726321	dopamine	PAM04_a	hemibrain:v1.2.1
574011220	acetylcholine	LHAV6a1_b	hemibrain:v1.2.1
422307542	acetylcholine	LHPV5c1_d	hemibrain:v1.2.1
360578625	acetylcholine	LHAV6a1_b	hemibrain:v1.2.1
452672881	glutamate	LHPV4d1	hemibrain:v1.2.1
512765816	acetylcholine	LHAD1b6_a	hemibrain:v1.2.1
1203066222	dopamine	PAM04_a	hemibrain:v1.2.1
387166379	glutamate	DN1pA	hemibrain:v1.2.1
457516092	acetylcholine	LHAD3b1_g	hemibrain:v1.2.1
386821054	glutamate	LHPD3a2_a	hemibrain:v1.2.1
5813010385	acetylcholine	LHPV6a3_b	hemibrain:v1.2.1
392299403	acetylcholine	LHAD3b1_f	hemibrain:v1.2.1
424767514	gaba	MBON11	hemibrain:v1.2.1
513058708	acetylcholine	LHPV5b1	hemibrain:v1.2.1
579562628	acetylcholine	LHAV6a1_b	hemibrain:v1.2.1
387870860	acetylcholine	LHPV6c1	hemibrain:v1.2.1
390948580	acetylcholine	LHAV6b1_a	hemibrain:v1.2.1
392640591	acetylcholine	LHAV6a1_b	hemibrain:v1.2.1
390948259	acetylcholine	LHAV6b1_a	hemibrain:v1.2.1
5813039980	gaba	LHAV2k3	hemibrain:v1.2.1
541957126	glutamate	LHPV4d5	hemibrain:v1.2.1
574372960	acetylcholine	LHPV6a3_b	hemibrain:v1.2.1
388863775	acetylcholine	LHPV6a3_b	hemibrain:v1.2.1
5813129316	acetylcholine	LHAV6a1_b	hemibrain:v1.2.1
669857319	acetylcholine	LHAV4b3	hemibrain:v1.2.1
636798093	acetylcholine	LHPV5c1_a	hemibrain:v1.2.1
424789697	glutamate	MBON02	hemibrain:v1.2.1
699203489	acetylcholine	LHPV5c1_d	hemibrain:v1.2.1
5813077898	acetylcholine	LHAV6a1_b	hemibrain:v1.2.1
698846779	glutamate	LHPV4d10	hemibrain:v1.2.1
391273276	acetylcholine	LHPV5c1_a	hemibrain:v1.2.1
1231299343	dopamine	PAM11	hemibrain:v1.2.1
448225646	glutamate	LHPD3a4_b	hemibrain:v1.2.1
668144344	acetylcholine	LHAV6a1_b	hemibrain:v1.2.1
603681826	acetylcholine	LHAV6a3_b	hemibrain:v1.2.1
417186656	glutamate	LHPD3a1	hemibrain:v1.2.1
821642912	glutamate	LHPV4d1	hemibrain:v1.2.1
730325440	acetylcholine	LHPV5b1	hemibrain:v1.2.1
422640861	acetylcholine	LHPV5c1_a	hemibrain:v1.2.1
421957711	acetylcholine	LHAV6a3_b	hemibrain:v1.2.1
5813009995	acetylcholine	LHAV6a1_b	hemibrain:v1.2.1
5813009429	acetylcholine	LHPV5c1_d	hemibrain:v1.2.1
418552044	acetylcholine	LHPV6h2	hemibrain:v1.2.1
735282133	dopamine	PAM09	hemibrain:v1.2.1
1570684665	gaba	M_vPNml54	hemibrain:v1.2.1
422682603	dopamine	PAM04_a	hemibrain:v1.2.1
419557747	acetylcholine	LHPV6a3_b	hemibrain:v1.2.1
611352588	acetylcholine	LHAD1b6_b	hemibrain:v1.2.1
424025668	acetylcholine	LHPV5c1_a	hemibrain:v1.2.1
423330124	acetylcholine	LHAV6a3_b	hemibrain:v1.2.1
425471220	acetylcholine	LHAD1b6_a	hemibrain:v1.2.1
5812980272	acetylcholine	LHAD3a10_b	hemibrain:v1.2.1
694834412	acetylcholine	VM4_adPN	hemibrain:v1.2.1
452336897	acetylcholine	LHAD1b6_a	hemibrain:v1.2.1
1047183897	dopamine	PAM04_a	hemibrain:v1.2.1
634741770	acetylcholine	LHPV5b1	hemibrain:v1.2.1
613398716	dopamine	PAM01_b	hemibrain:v1.2.1
417554241	glutamate	LHPV4g2	hemibrain:v1.2.1
423343583	acetylcholine	LHPV5c1_c	hemibrain:v1.2.1
487899562	dopamine	PAM01_a	hemibrain:v1.2.1
456174330	dopamine	PAM01_b	hemibrain:v1.2.1
604364004	acetylcholine	LHAD3b1_e	hemibrain:v1.2.1
451995734	acetylcholine	LHAD1b6_b	hemibrain:v1.2.1
454045389	acetylcholine	LHAD1a1	hemibrain:v1.2.1
5901208687	acetylcholine	LHPV5g2	hemibrain:v1.2.1
642664141	acetylcholine	MBON15	hemibrain:v1.2.1
425276848	serotonin	DPM	hemibrain:v1.2.1
455431209	dopamine	PAM10	hemibrain:v1.2.1
790922968	glutamate	LHPV4a12_a	hemibrain:v1.2.1
453380528	dopamine	PAM04_b	hemibrain:v1.2.1
5813035164	glutamate	LHPD3a4_b	hemibrain:v1.2.1
1202397143	dopamine	PAM01_b	hemibrain:v1.2.1
452677169	acetylcholine	LHAV6b1_b	hemibrain:v1.2.1
450919762	glutamate	LHPV4d4	hemibrain:v1.2.1
665439889	glutamate	LHPV4b3	hemibrain:v1.2.1
511262901	acetylcholine	LHAV6b1_a	hemibrain:v1.2.1
480581806	glutamate	LHPD3a1	hemibrain:v1.2.1
571666434	acetylcholine	LHPD2a1	hemibrain:v1.2.1
948135822	acetylcholine	LHAV2a2	hemibrain:v1.2.1
5813022459	acetylcholine	LHAD1b2_b	hemibrain:v1.2.1
5813129400	acetylcholine	LHPV5g2	hemibrain:v1.2.1
457516218	acetylcholine	LHAD3b1_h	hemibrain:v1.2.1
455159380	dopamine	PAM01_b	hemibrain:v1.2.1
456846996	dopamine	PAM11	hemibrain:v1.2.1
5813011756	acetylcholine	LHAD3a10_a	hemibrain:v1.2.1
5813020038	glutamate	LHPV4d10	hemibrain:v1.2.1
514850616	acetylcholine	pC1e	hemibrain:v1.2.1
449289591	glutamate	LHPV4g2	hemibrain:v1.2.1
482762280	dopamine	PAM11	hemibrain:v1.2.1
1077847238	dopamine	PAM11	hemibrain:v1.2.1
484735678	dopamine	PAM04_a	hemibrain:v1.2.1
541697718	serotonin	5-HTPMPV01	hemibrain:v1.2.1
1419019956	dopamine	PAM04_a	hemibrain:v1.2.1
479917037	glutamate	LHPD3a1	hemibrain:v1.2.1
5812983533	dopamine	PAM11	hemibrain:v1.2.1
5813020828	acetylcholine	MBON18	hemibrain:v1.2.1
543770627	acetylcholine	LHAV2i2	hemibrain:v1.2.1
480258202	glutamate	LHPV4a10_a	hemibrain:v1.2.1
1703683361	acetylcholine	DA3_adPN	hemibrain:v1.2.1
483716037	acetylcholine	LHAD1a1	hemibrain:v1.2.1
480590566	gaba	LHPV12a1	hemibrain:v1.2.1
1169993905	dopamine	PAM05	hemibrain:v1.2.1
612638791	dopamine	PAM04_a	hemibrain:v1.2.1
486444499	acetylcholine	LHAV2a2	hemibrain:v1.2.1
5813040727	glutamate	LHPV4j3	hemibrain:v1.2.1
542039038	dopamine	PPL204	hemibrain:v1.2.1
1233773217	dopamine	PAM01_a	hemibrain:v1.2.1
1203066401	dopamine	PAM04_a	hemibrain:v1.2.1
457196643	acetylcholine	MBON28	hemibrain:v1.2.1
485430434	acetylcholine	aSP-g1	hemibrain:v1.2.1
485430376	acetylcholine	LHAD1a2_c	hemibrain:v1.2.1
542980274	glutamate	LHPV4a10_b	hemibrain:v1.2.1
5901196176	acetylcholine	LHPV5b1	hemibrain:v1.2.1
509928512	acetylcholine	LHPD2b1_a	hemibrain:v1.2.1
1640568102	acetylcholine	DL3_lPN	hemibrain:v1.2.1
5812981264	acetylcholine	MBON17	hemibrain:v1.2.1
481268653	gaba	M_vPNml89	hemibrain:v1.2.1
1141329053	dopamine	PAM04_a	hemibrain:v1.2.1
673366098	acetylcholine	MBON16	hemibrain:v1.2.1
480927537	gaba	M_vPNml70	hemibrain:v1.2.1
482974860	acetylcholine	LHPV5b1	hemibrain:v1.2.1
480577646	glutamate	LHPD3a2_b	hemibrain:v1.2.1
510926056	glutamate	LHPD3a4_b	hemibrain:v1.2.1
486501502	acetylcholine	LHPV5g2	hemibrain:v1.2.1
511267109	glutamate	LHPD3a4_c	hemibrain:v1.2.1
511608576	glutamate	LHPD3a2_c	hemibrain:v1.2.1
574364525	glutamate	LHPD3a2_b	hemibrain:v1.2.1
454252960	dopamine	PAM10	hemibrain:v1.2.1
5813022404	dopamine	PAM01_b	hemibrain:v1.2.1
542665377	gaba	M_vPNml79	hemibrain:v1.2.1
728836965	acetylcholine	LHPV5c1_d	hemibrain:v1.2.1
5813078603	serotonin	5-HTPMPV01	hemibrain:v1.2.1
386821081	glutamate	LHPD3a2_c	hemibrain:v1.2.1
573695941	glutamate	LHPV4b3	hemibrain:v1.2.1
488559952	dopamine	PAM01_a	hemibrain:v1.2.1
513050445	acetylcholine	LHPV5b1	hemibrain:v1.2.1
485775679	acetylcholine	aSP-g1	hemibrain:v1.2.1
5812979502	dopamine	PAM01_a	hemibrain:v1.2.1
483017681	acetylcholine	LHAD1b2_b	hemibrain:v1.2.1
1172372655	dopamine	PAM02	hemibrain:v1.2.1
514073078	acetylcholine	LHAD1a2_b	hemibrain:v1.2.1
5812982779	dopamine	PAM01_b	hemibrain:v1.2.1
544107243	acetylcholine	LHAD1b2_d	hemibrain:v1.2.1
517207902	dopamine	PAM05	hemibrain:v1.2.1
540998783	glutamate	LHPV4c1_a	hemibrain:v1.2.1
1234386037	glutamate	MBON07	hemibrain:v1.2.1
512765910	dopamine	PAM11	hemibrain:v1.2.1
1204124270	dopamine	PAM01_a	hemibrain:v1.2.1
486315287	dopamine	FB5H	hemibrain:v1.2.1
480922968	glutamate	LHPD3a2_c	hemibrain:v1.2.1
1140655376	dopamine	PAM02	hemibrain:v1.2.1
645090294	dopamine	PAM04_a	hemibrain:v1.2.1
1202125326	dopamine	PAM01_b	hemibrain:v1.2.1
457196444	acetylcholine	MBON18	hemibrain:v1.2.1
1295855722	dopamine	PAM01_b	hemibrain:v1.2.1
733036127	glutamate	MBON07	hemibrain:v1.2.1
667132722	acetylcholine	LHAD1a2_c	hemibrain:v1.2.1
544107335	acetylcholine	LHAD1b2_a	hemibrain:v1.2.1
511271342	glutamate	LHPD3a4_a	hemibrain:v1.2.1
573329304	acetylcholine	LHPD2a1	hemibrain:v1.2.1
5813063587	acetylcholine	pC1d	hemibrain:v1.2.1
550319575	acetylcholine	pC1c	hemibrain:v1.2.1
1169989698	dopamine	PAM05	hemibrain:v1.2.1
549610772	dopamine	PAM05	hemibrain:v1.2.1
513451621	dopamine	PAM11	hemibrain:v1.2.1
5901222910	acetylcholine	DM2_lPN	hemibrain:v1.2.1
479917027	glutamate	LHPD3a2_b	hemibrain:v1.2.1
513323340	glutamate	LHPV4b3	hemibrain:v1.2.1
925799233	dopamine	PAM01_b	hemibrain:v1.2.1
543010474	gaba	VP4+_vPN	hemibrain:v1.2.1
5901197773	acetylcholine	LHAV4b3	hemibrain:v1.2.1
511267220	glutamate	LHPD3a4_c	hemibrain:v1.2.1
549955973	dopamine	PAM01_a	hemibrain:v1.2.1
542634516	acetylcholine	LHPD2a1	hemibrain:v1.2.1
766298734	dopamine	PAM11	hemibrain:v1.2.1
543365151	gaba	SLP002	hemibrain:v1.2.1
1418351262	dopamine	PAM04_a	hemibrain:v1.2.1
544750318	acetylcholine	LHAV6b1_b	hemibrain:v1.2.1
574128034	acetylcholine	LHAV2i2	hemibrain:v1.2.1
850294342	glutamate	LHPV4g2	hemibrain:v1.2.1
573337611	acetylcholine	LHPD2a1	hemibrain:v1.2.1
542639270	glutamate	LHPV4a10_a	hemibrain:v1.2.1
5812979271	dopamine	PAM06_a	hemibrain:v1.2.1
1109568718	dopamine	PAM11	hemibrain:v1.2.1
696082279	acetylcholine	LHPV5d1_b	hemibrain:v1.2.1
634379734	gaba	M_vPNml88	hemibrain:v1.2.1
666135689	acetylcholine	DA3_adPN	hemibrain:v1.2.1
551445253	dopamine	PAM04_a	hemibrain:v1.2.1
542311358	gaba	M_vPNml69	hemibrain:v1.2.1
5813010799	gaba	LHAV4b1_b	hemibrain:v1.2.1
728858272	glutamate	LHPV4d10	hemibrain:v1.2.1
1109957857	dopamine	PAM01_a	hemibrain:v1.2.1
674001478	acetylcholine	LHAV2a2	hemibrain:v1.2.1
731917767	acetylcholine	LHPV5b1	hemibrain:v1.2.1
541632990	gaba	M_vPNml70	hemibrain:v1.2.1
1016114585	dopamine	PAM11	hemibrain:v1.2.1
546511447	acetylcholine	LHPV5a1_b	hemibrain:v1.2.1
543679473	glutamate	LHPV4b2	hemibrain:v1.2.1
548872750	acetylcholine	LHPD2b1_a	hemibrain:v1.2.1
613847777	dopamine	PAM01_a	hemibrain:v1.2.1
549521047	acetylcholine	LHAV2k2	hemibrain:v1.2.1
760604568	acetylcholine	LHAD1a2_b	hemibrain:v1.2.1
1234481054	dopamine	PAM01_a	hemibrain:v1.2.1
573005505	acetylcholine	LHPV5b3	hemibrain:v1.2.1
5813045696	gaba	M_vPNml86	hemibrain:v1.2.1
[truncated: 3,604 more rows]
