# Supplementary material for: Neurotransmitter classification from electron microscopy images at synaptic sites in Drosophila melanogaster
Source: Cell. 2024 May 9;187(10):2574–2594.e23. doi: 10.1016/j.cell.2024.03.016 (PMC11106717; doi:10.1016/j.cell.2024.03.016)
Supplement: Data S3. A .csv file in which each row is a single identified HemiBrain reconstruction, related to Figures 2 and 5 — Includes all such neurons used in our analysis. Columns provide each neuron’s unique identifier (bodyid), morphological cell type (cell_type), number of output synapses (pre), whether or not the neuronal reconstruction is cut off by the HemiBrain volume (cropped), neuron-level transmitter prediction (conf_nt), the confidence score for that prediction, which was calculated using the synapse-level confusion metrics and with synapse filtering (conf_nt_p), see STAR Methods, neuron-level transmitter prediction with no synapse filtering for axon/dendrite (top_nt, top_nt_p), the proportion of synapse-level transmitter predictions that “voted" for each transmitter (transmitter), the segregation index, a measure of neuronal polarityS1 (segregation_index), the projection score, a measure of the distance between axon and dendrite (projection_score), the hemilineage to which this neuron belongs (ito_lee_hemilineage, hartenstein_hemilineage), whether or not presynapses from this neuron were included in our ground-truth data (in_ground_truth). [file mmc4.csv]

bodyid	cell_type	pre	cropped	conf_nt	conf_nt_p	top_nt	top_nt_p	acetylcholine	glutamate	gaba	dopamine	serotonin	octopamine	projection_score	segregation_index	ito_lee_hemilineage	hartenstein_hemilineage	used_in_analysis	in_ground_truth	dataset
2305628261	SAD095	14	FALSE	acetylcholine	0.273	neither	0.253	0.1	0	0.1	0.3	0	0	0.004	0.004	NA	NA	FALSE	FALSE	hemibrain:v1.2.1
2161393265	NA	5	TRUE	acetylcholine	0.28800000000000003	neither	0.348	0	0	0	0	0.3	0.3	0.028	0.028	NA	NA	FALSE	FALSE	hemibrain:v1.2.1
5813055134	VES083	5	FALSE	acetylcholine	0.29200000000000004	neither	0.619	0	0	0	0.2	0	0	NA	NA	NA	NA	FALSE	FALSE	hemibrain:v1.2.1
1653295260	PS135	10	FALSE	acetylcholine	0.29600000000000004	neither	0.528	0.3	0	0	0	0	0	0.016	0.016	DM1_posterior	DPMm1_posterior	FALSE	FALSE	hemibrain:v1.2.1
1784735157	LC12	178	FALSE	acetylcholine	0.312	octopamine	0.254	0.2	0	0.1	0.2	0.1	0.3	0	0	NA	NA	TRUE	FALSE	hemibrain:v1.2.1
1969230358	LC14	6	FALSE	acetylcholine	0.316	neither	0.42600000000000005	0.3	0	0	0	0	0	0.129	0.129	VPNp1_lateral	BLD5_lateral	FALSE	FALSE	hemibrain:v1.2.1
1907518969	LC12	127	FALSE	acetylcholine	0.322	acetylcholine	0.231	0.3	0.1	0.1	0.2	0.1	0.2	0.004	0.004	NA	NA	TRUE	FALSE	hemibrain:v1.2.1
2070351862	ORN_VC5	19	TRUE	acetylcholine	0.326	acetylcholine	0.314	0.3	0	0.2	0.1	0.2	0.2	NA	NA	NA	NA	FALSE	TRUE	hemibrain:v1.2.1
1069757725	PFNp	36	FALSE	acetylcholine	0.328	acetylcholine	0.225	0.3	0.2	0.1	0	0	0.3	0.034	0.034	DM3_CX_p	DPMpm2_CX_p	FALSE	FALSE	hemibrain:v1.2.1
1872067203	LPC2	20	FALSE	acetylcholine	0.33399999999999996	acetylcholine	0.28900000000000003	0.3	0	0.2	0.3	0.1	0	0.079	0.079	NA	NA	FALSE	FALSE	hemibrain:v1.2.1
1441499284	PFNp	44	FALSE	acetylcholine	0.33899999999999997	glutamate	0.28900000000000003	0.3	0.3	0.1	0.1	0	0.2	0.022	0.022	DM3_CX_p	DPMpm2_CX_p	FALSE	FALSE	hemibrain:v1.2.1
695671851	PFNd	195	FALSE	acetylcholine	0.34199999999999997	acetylcholine	0.307	0.3	0.1	0.2	0	0.1	0.2	0.187	0.187	DM2_CX_p	DPMpm1_CX_p	TRUE	FALSE	hemibrain:v1.2.1
1002848124	PFNd	299	FALSE	acetylcholine	0.349	acetylcholine	0.254	0.3	0.1	0.1	0.1	0.3	0.2	0.078	0.078	DM3_CX_v	DPMpm2_CX_v	TRUE	FALSE	hemibrain:v1.2.1
5813057402	PS167	8	FALSE	acetylcholine	0.351	acetylcholine	0.273	0.2	0.2	0	0.2	0	0	NA	NA	NA	NA	FALSE	FALSE	hemibrain:v1.2.1
791457874	NA	257	FALSE	acetylcholine	0.353	acetylcholine	0.24200000000000002	0.3	0.1	0.1	0.1	0.1	0.1	0.001	0.001	NA	NA	TRUE	FALSE	hemibrain:v1.2.1
5901203642	LC12	215	FALSE	acetylcholine	0.354	acetylcholine	0.21700000000000003	0.2	0	0.2	0.1	0.1	0.2	0.001	0.001	NA	NA	TRUE	FALSE	hemibrain:v1.2.1
5813127525	PFNp	61	FALSE	acetylcholine	0.355	acetylcholine	0.24900000000000003	0.3	0.2	0.1	0	0.2	0.2	0.18	0.18	DM2_CX_v	DPMpm1_CX_v	FALSE	FALSE	hemibrain:v1.2.1
1543410489	LAL126	15	FALSE	acetylcholine	0.362	gaba	0.28200000000000003	0.2	0	0.3	0.2	0	0.1	0.009	0.009	NA	NA	FALSE	FALSE	hemibrain:v1.2.1
1537331894	vDeltaA	83	FALSE	acetylcholine	0.363	dopamine	0.33699999999999997	0.2	0.2	0	0.4	0	0.1	0.06	0.06	DM1_CX_v	DPMm1_CX_v	FALSE	FALSE	hemibrain:v1.2.1
1348769352	vDeltaA	76	FALSE	acetylcholine	0.364	dopamine	0.32	0.2	0.3	0	0.4	0	0	0.067	0.067	DM2_CX_p	DPMpm1_CX_p	FALSE	FALSE	hemibrain:v1.2.1
1443272825	vDeltaA	77	FALSE	acetylcholine	0.364	dopamine	0.275	0.2	0.3	0.1	0.3	0	0	0.096	0.096	DM4_CX_p	CM4_CX_p	FALSE	FALSE	hemibrain:v1.2.1
517915796	NA	176	FALSE	acetylcholine	0.365	dopamine	0.256	0.2	0.1	0	0.3	0.1	0.2	0.001	0.001	NA	NA	TRUE	FALSE	hemibrain:v1.2.1
2304437366	NA	42	FALSE	acetylcholine	0.369	acetylcholine	0.317	0.3	0.3	0.2	0.1	0.1	0	0.139	0.139	NA	NA	FALSE	FALSE	hemibrain:v1.2.1
1140245595	DNa02	38	FALSE	acetylcholine	0.371	neither	0.406	0.2	0.1	0.1	0	0.2	0.1	NA	NA	WEDd1	DALd	FALSE	FALSE	hemibrain:v1.2.1
664632485	PFNp	50	FALSE	acetylcholine	0.371	acetylcholine	0.23500000000000001	0.2	0.1	0.2	0.1	0.2	0.2	0.226	0.226	DM2_CX_p	DPMpm1_CX_p	FALSE	FALSE	hemibrain:v1.2.1
1311850062	vDeltaK	53	FALSE	acetylcholine	0.373	acetylcholine	0.28900000000000003	0.3	0.2	0.2	0.1	0	0.1	0.028	0.028	DM4_CX_v	CM4_CX_v	FALSE	FALSE	hemibrain:v1.2.1
727350004	EL	943	FALSE	acetylcholine	0.374	acetylcholine	0.314	0.3	0	0.2	0.1	0.1	0.3	0.001	0.001	DM1_CX_d2	DPMm1_CX_d2	TRUE	FALSE	hemibrain:v1.2.1
1256619187	vDeltaK	57	FALSE	acetylcholine	0.374	dopamine	0.264	0.2	0.3	0.1	0.3	0	0.2	NA	NA	DM4_CX_p	CM4_CX_p	FALSE	FALSE	hemibrain:v1.2.1
1763763019	ORN_DM5	55	TRUE	acetylcholine	0.375	serotonin	0.28900000000000003	0.3	0	0.1	0	0.3	0.2	NA	NA	NA	NA	FALSE	TRUE	hemibrain:v1.2.1
1159551037	LC12	101	FALSE	acetylcholine	0.377	dopamine	0.232	0.3	0.1	0.2	0.3	0	0.1	0.113	0.113	NA	NA	TRUE	FALSE	hemibrain:v1.2.1
1262014782	DNa04	30	FALSE	acetylcholine	0.377	neither	0.23900000000000002	0.2	0.2	0.1	0.1	0.2	0.1	NA	NA	WEDd1	DALd	FALSE	FALSE	hemibrain:v1.2.1
1077420174	MC61	30	FALSE	acetylcholine	0.378	acetylcholine	0.24400000000000002	0.3	0.3	0.2	0.2	0.1	0	0.007	0.007	NA	NA	FALSE	FALSE	hemibrain:v1.2.1
1441956741	LC12	131	FALSE	acetylcholine	0.379	dopamine	0.24300000000000002	0.2	0.1	0.2	0.3	0.1	0	0.001	0.001	NA	NA	TRUE	FALSE	hemibrain:v1.2.1
823879266	NA	256	FALSE	acetylcholine	0.379	acetylcholine	0.254	0.3	0.1	0.1	0.1	0.2	0.1	0.006	0.006	NA	NA	TRUE	FALSE	hemibrain:v1.2.1
1167965225	EL	873	FALSE	acetylcholine	0.381	octopamine	0.317	0.2	0	0.2	0	0.1	0.3	0.001	0.001	DM4_CX_d2	CM4_CX_d2	TRUE	FALSE	hemibrain:v1.2.1
673772244	NA	162	FALSE	acetylcholine	0.381	acetylcholine	0.224	0.3	0.2	0	0.2	0.1	0.2	0.001	0.001	NA	NA	TRUE	FALSE	hemibrain:v1.2.1
633943192	PFNd	197	FALSE	acetylcholine	0.382	acetylcholine	0.33999999999999997	0.4	0.2	0.1	0	0.1	0.2	0.279	0.279	DM2_CX_p	DPMpm1_CX_p	TRUE	FALSE	hemibrain:v1.2.1
1138798959	MC61	42	FALSE	acetylcholine	0.384	gaba	0.182	0.2	0.1	0.3	0.1	0	0	0.005	0.005	NA	NA	FALSE	FALSE	hemibrain:v1.2.1
1469049500	PLP219	91	FALSE	acetylcholine	0.384	dopamine	0.21300000000000002	0.2	0.1	0.1	0.3	0.1	0	0.669	0.669	VLPp2	DPMpl3	FALSE	FALSE	hemibrain:v1.2.1
1878845629	LC17	172	FALSE	acetylcholine	0.385	dopamine	0.23600000000000002	0.3	0	0.2	0.3	0	0.2	0	0	NA	NA	TRUE	FALSE	hemibrain:v1.2.1
1939904964	LC17	194	FALSE	acetylcholine	0.386	dopamine	0.24100000000000002	0.2	0	0.2	0.3	0.1	0.1	0.003	0.003	NA	NA	TRUE	FALSE	hemibrain:v1.2.1
861565546	LC10	66	FALSE	acetylcholine	0.386	acetylcholine	0.316	0.4	0.1	0.1	0.2	0.1	0	0	0	NA	NA	FALSE	FALSE	hemibrain:v1.2.1
1188181261	PFNd	276	FALSE	acetylcholine	0.388	octopamine	0.263	0.2	0.1	0.1	0	0.2	0.3	0.129	0.129	DM4_CX_v	CM4_CX_v	TRUE	FALSE	hemibrain:v1.2.1
448994377	CRZ02	250	FALSE	acetylcholine	0.388	acetylcholine	0.21700000000000003	0.3	0.2	0	0.2	0.1	0.1	0.333	0.333	NA	NA	TRUE	TRUE	hemibrain:v1.2.1
1094934199	PFNd	281	FALSE	acetylcholine	0.389	octopamine	0.29200000000000004	0.3	0.1	0.1	0	0.2	0.3	0.232	0.232	DM4_CX_p	CM4_CX_p	TRUE	FALSE	hemibrain:v1.2.1
758065781	PFNd	246	FALSE	acetylcholine	0.389	acetylcholine	0.29800000000000004	0.3	0.1	0.1	0	0.3	0.2	0.146	0.146	DM1_CX_p	DPMm1_CX_p	TRUE	FALSE	hemibrain:v1.2.1
2245501457	LC17	211	FALSE	acetylcholine	0.39	acetylcholine	0.314	0.3	0	0.2	0.2	0	0.1	0.335	0.335	NA	NA	TRUE	FALSE	hemibrain:v1.2.1
5812987252	MC61	48	FALSE	acetylcholine	0.39	acetylcholine	0.233	0.2	0.2	0.2	0.2	0.1	0	0	0	NA	NA	FALSE	FALSE	hemibrain:v1.2.1
5813087496	FC1B	151	FALSE	acetylcholine	0.391	acetylcholine	0.279	0.3	0.2	0.1	0.2	0	0.2	0.001	0.001	DM3_CX_d1	DPMpm2_CX_d1	TRUE	FALSE	hemibrain:v1.2.1
1140176456	MC61	28	FALSE	acetylcholine	0.392	acetylcholine	0.24900000000000003	0.3	0.1	0.1	0.2	0.1	0.1	0.003	0.003	NA	NA	FALSE	FALSE	hemibrain:v1.2.1
1848824817	LC17	207	FALSE	acetylcholine	0.393	dopamine	0.24600000000000002	0.3	0.1	0.2	0.3	0	0.1	0.003	0.003	NA	NA	TRUE	FALSE	hemibrain:v1.2.1
2149253288	NA	51	FALSE	acetylcholine	0.393	glutamate	0.28	0.2	0.3	0.1	0	0.3	0	0.113	0.113	NA	NA	FALSE	FALSE	hemibrain:v1.2.1
1817457987	LC17	243	FALSE	acetylcholine	0.394	acetylcholine	0.25	0.3	0	0.2	0.3	0.1	0.1	0.001	0.001	NA	NA	TRUE	FALSE	hemibrain:v1.2.1
979368408	FS3	66	FALSE	acetylcholine	0.394	dopamine	0.27	0.2	0.3	0	0.3	0	0.1	0.589	0.589	DM3_CX_d2	DPMpm2_CX_d2	FALSE	FALSE	hemibrain:v1.2.1
1125964651	PFNv	347	FALSE	acetylcholine	0.395	glutamate	0.301	0.2	0.4	0	0	0.1	0.3	0.103	0.103	DM4_CX_p	CM4_CX_p	TRUE	FALSE	hemibrain:v1.2.1
1249443550	vDeltaL	35	FALSE	acetylcholine	0.395	acetylcholine	0.348	0.4	0.2	0.1	0.1	0.1	0.1	0	0	DM4_CX_v	CM4_CX_v	FALSE	FALSE	hemibrain:v1.2.1
1781333405	LC17	236	FALSE	acetylcholine	0.396	dopamine	0.24300000000000002	0.2	0.1	0.3	0.4	0	0	0.456	0.456	NA	NA	TRUE	FALSE	hemibrain:v1.2.1
519603027	NA	763	FALSE	acetylcholine	0.396	glutamate	0.255	0.3	0.3	0	0.2	0	0.1	0.004	0.004	NA	NA	TRUE	FALSE	hemibrain:v1.2.1
5812999239	LPC1	124	FALSE	acetylcholine	0.397	glutamate	0.24900000000000003	0.2	0.3	0.2	0.2	0.1	0	0.06	0.06	NA	NA	TRUE	FALSE	hemibrain:v1.2.1
1321749057	vDeltaF	126	FALSE	acetylcholine	0.398	acetylcholine	0.258	0.3	0.2	0	0.3	0.1	0.1	0.15	0.15	DM4_CX_v	CM4_CX_v	TRUE	FALSE	hemibrain:v1.2.1
5813034336	LC17	194	FALSE	acetylcholine	0.398	acetylcholine	0.266	0.3	0	0.1	0.2	0.1	0.3	0	0	NA	NA	TRUE	FALSE	hemibrain:v1.2.1
693755250	PEN_b(PEN2)	432	FALSE	acetylcholine	0.398	serotonin	0.255	0.2	0.2	0	0.1	0.3	0.1	0.145	0.145	DM3_CX_v	DPMpm2_CX_v	TRUE	FALSE	hemibrain:v1.2.1
1108796249	MC61	34	FALSE	acetylcholine	0.399	acetylcholine	0.29000000000000004	0.4	0.1	0.1	0.3	0	0	0.026	0.026	NA	NA	FALSE	FALSE	hemibrain:v1.2.1
1110173882	MC61	34	FALSE	acetylcholine	0.4	acetylcholine	0.24900000000000003	0.3	0.2	0.2	0.2	0.1	0	0.016	0.016	NA	NA	FALSE	FALSE	hemibrain:v1.2.1
1410801066	PFNp	33	FALSE	acetylcholine	0.4	glutamate	0.373	0.3	0.3	0	0.1	0	0.1	0.104	0.104	DM2_CX_v	DPMpm1_CX_v	FALSE	FALSE	hemibrain:v1.2.1
1537327249	vDeltaA	41	FALSE	acetylcholine	0.4	acetylcholine	0.356	0.4	0.2	0	0.2	0	0.2	0.109	0.109	DM1_CX_p	DPMm1_CX_p	FALSE	FALSE	hemibrain:v1.2.1
1810343500	LPC2	28	FALSE	acetylcholine	0.4	acetylcholine	0.344	0.4	0.1	0.1	0.2	0.1	0	0.019	0.019	NA	NA	FALSE	FALSE	hemibrain:v1.2.1
1907156409	LC4	234	FALSE	acetylcholine	0.4	acetylcholine	0.265	0.3	0.2	0.2	0.2	0.1	0	0.297	0.297	NA	NA	TRUE	FALSE	hemibrain:v1.2.1
1196573821	FC2B	155	FALSE	acetylcholine	0.401	acetylcholine	0.251	0.4	0.2	0	0.2	0.1	0.1	0.04	0.04	DM4_CX_d3	CM4_CX_d3	TRUE	FALSE	hemibrain:v1.2.1
1218732781	PFNd	275	FALSE	acetylcholine	0.401	acetylcholine	0.345	0.4	0.1	0	0	0.3	0.2	0.216	0.216	DM4_CX_v	CM4_CX_v	TRUE	FALSE	hemibrain:v1.2.1
294161385	CRZ01	187	FALSE	acetylcholine	0.401	dopamine	0.28300000000000003	0.2	0.2	0	0.3	0.1	0.1	0.412	0.412	NA	NA	TRUE	TRUE	hemibrain:v1.2.1
1076724887	LC10	47	FALSE	acetylcholine	0.403	acetylcholine	0.41800000000000004	0.6	0.1	0.1	0	0.2	0.1	0.002	0.002	NA	NA	FALSE	FALSE	hemibrain:v1.2.1
1654068522	LC12	119	FALSE	acetylcholine	0.403	acetylcholine	0.24300000000000002	0.3	0	0.1	0.3	0.1	0.2	0.056	0.056	NA	NA	TRUE	FALSE	hemibrain:v1.2.1
1937193993	LC17	206	FALSE	acetylcholine	0.403	acetylcholine	0.309	0.4	0	0.1	0.2	0	0.1	0.341	0.341	NA	NA	TRUE	FALSE	hemibrain:v1.2.1
1134201762	FC1B	177	FALSE	acetylcholine	0.405	acetylcholine	0.253	0.3	0.2	0.1	0.2	0	0	0	0	DM4_CX_d2	CM4_CX_d2	TRUE	FALSE	hemibrain:v1.2.1
1849183960	LC17	208	FALSE	acetylcholine	0.405	acetylcholine	0.28500000000000003	0.4	0	0.3	0.2	0	0.1	0	0	NA	NA	TRUE	FALSE	hemibrain:v1.2.1
911134017	PFL3	11	FALSE	acetylcholine	0.405	octopamine	0.307	0	0	0	0.2	0	0.5	0.007	0.007	DM4_CX_d1	CM4_CX_d1	FALSE	FALSE	hemibrain:v1.2.1
1437613888	PLP148	28	FALSE	acetylcholine	0.406	neither	0.702	0.1	0.1	0	0.1	0.1	0	0.44	0.44	NA	NA	FALSE	FALSE	hemibrain:v1.2.1
1689994425	LPLC1	222	FALSE	acetylcholine	0.406	dopamine	0.29700000000000004	0.4	0.1	0	0.4	0	0.1	0.001	0.001	NA	NA	TRUE	FALSE	hemibrain:v1.2.1
1203273913	MC61	42	FALSE	acetylcholine	0.40700000000000003	acetylcholine	0.29800000000000004	0.3	0.3	0.1	0.3	0.1	0	0.006	0.006	NA	NA	FALSE	FALSE	hemibrain:v1.2.1
5813018705	ORN_VA1v	32	TRUE	acetylcholine	0.40700000000000003	serotonin	0.29700000000000004	0.3	0.3	0	0	0.4	0	NA	NA	NA	NA	FALSE	TRUE	hemibrain:v1.2.1
1062526223	PEN_b(PEN2)	470	FALSE	acetylcholine	0.40800000000000003	serotonin	0.29600000000000004	0.3	0.1	0	0	0.3	0.2	0.219	0.219	DM4_CX_p	CM4_CX_p	TRUE	FALSE	hemibrain:v1.2.1
1472546868	PFNp	37	FALSE	acetylcholine	0.40800000000000003	acetylcholine	0.305	0.3	0.2	0.1	0.1	0	0.2	0.097	0.097	DM3_CX_p	DPMpm2_CX_p	FALSE	FALSE	hemibrain:v1.2.1
1589972966	LC17	227	FALSE	acetylcholine	0.40800000000000003	dopamine	0.252	0.3	0.1	0.3	0.3	0	0	0.396	0.396	NA	NA	TRUE	FALSE	hemibrain:v1.2.1
1880887003	LC17	215	FALSE	acetylcholine	0.40800000000000003	acetylcholine	0.259	0.3	0	0.3	0.3	0	0.1	0.001	0.001	NA	NA	TRUE	FALSE	hemibrain:v1.2.1
550388353	NA	171	FALSE	acetylcholine	0.40800000000000003	acetylcholine	0.279	0.3	0.1	0.1	0.2	0.2	0.2	0	0	NA	NA	TRUE	FALSE	hemibrain:v1.2.1
5813011794	NA	188	FALSE	acetylcholine	0.40800000000000003	octopamine	0.29200000000000004	0.3	0.1	0	0.2	0	0.3	0	0	NA	NA	TRUE	FALSE	hemibrain:v1.2.1
5812991769	LC17	191	FALSE	acetylcholine	0.40900000000000003	acetylcholine	0.28	0.3	0	0.2	0.3	0	0.2	0.001	0.001	NA	NA	TRUE	FALSE	hemibrain:v1.2.1
1468994014	LC13	119	FALSE	acetylcholine	0.41000000000000003	acetylcholine	0.29500000000000004	0.3	0.2	0.1	0.1	0.2	0	0.003	0.003	NA	NA	TRUE	FALSE	hemibrain:v1.2.1
2002406419	SAD020	154	FALSE	acetylcholine	0.41000000000000003	acetylcholine	0.302	0.4	0.1	0.2	0.1	0.2	0.1	0.024	0.024	VLPl1_or_VLPl5	BLVa3_or_4	TRUE	FALSE	hemibrain:v1.2.1
1158191887	LC14	15	FALSE	acetylcholine	0.41100000000000003	acetylcholine	0.24700000000000003	0.4	0.2	0	0.1	0.2	0	0.068	0.068	VPNp1_lateral	BLD5_lateral	FALSE	FALSE	hemibrain:v1.2.1
1319919608	LC16	108	FALSE	acetylcholine	0.41100000000000003	acetylcholine	0.251	0.3	0.1	0.2	0.3	0	0.1	0.003	0.003	NA	NA	TRUE	FALSE	hemibrain:v1.2.1
5812987803	PFNv	322	FALSE	acetylcholine	0.41100000000000003	octopamine	0.261	0.2	0.3	0	0	0.1	0.3	0.033	0.033	DM4_CX_v	CM4_CX_v	TRUE	FALSE	hemibrain:v1.2.1
1047412496	MC61	39	FALSE	acetylcholine	0.41200000000000003	acetylcholine	0.25	0.3	0.2	0.1	0.1	0.3	0	0.04	0.04	NA	NA	FALSE	FALSE	hemibrain:v1.2.1
1196699301	NA	12	FALSE	acetylcholine	0.41200000000000003	acetylcholine	0.366	0.4	0	0.1	0	0.3	0	0.396	0.396	NA	NA	FALSE	FALSE	hemibrain:v1.2.1
1444287681	vDeltaK	41	FALSE	acetylcholine	0.41200000000000003	acetylcholine	0.257	0.4	0.1	0	0.3	0.1	0.2	0.223	0.223	DM1_CX_v	DPMm1_CX_v	FALSE	FALSE	hemibrain:v1.2.1
1289238130	LC16	118	FALSE	acetylcholine	0.41300000000000003	acetylcholine	0.318	0.4	0	0.2	0.3	0	0	0.075	0.075	NA	NA	TRUE	FALSE	hemibrain:v1.2.1
977295669	IB071	143	FALSE	acetylcholine	0.41300000000000003	acetylcholine	0.32999999999999996	0.5	0.1	0.2	0.1	0.2	0	0.508	0.508	DM5_central	CM1_central	TRUE	FALSE	hemibrain:v1.2.1
1289026707	FC1B	188	FALSE	acetylcholine	0.41400000000000003	acetylcholine	0.305	0.4	0.3	0	0.1	0.1	0.1	0.003	0.003	DM2_CX_d1	DPMpm1_CX_d1	TRUE	FALSE	hemibrain:v1.2.1
1631450739	PEN_b(PEN2)	454	FALSE	acetylcholine	0.41400000000000003	octopamine	0.25	0.2	0.2	0	0	0.2	0.3	0.256	0.256	DM2_CX_v	DPMpm1_CX_v	TRUE	FALSE	hemibrain:v1.2.1
1715006401	NA	83	FALSE	acetylcholine	0.41400000000000003	neither	0.5650000000000001	0.2	0	0.1	0	0	0	0.694	0.694	NA	NA	FALSE	FALSE	hemibrain:v1.2.1
1915155348	v2LN43	70	FALSE	acetylcholine	0.41400000000000003	acetylcholine	0.304	0.3	0.1	0.3	0	0.3	0	0.565	0.565	ALv2	BAla2	FALSE	FALSE	hemibrain:v1.2.1
5813035526	FC1B	161	FALSE	acetylcholine	0.41700000000000004	acetylcholine	0.28400000000000003	0.3	0.3	0.1	0.1	0	0.2	0.002	0.002	DM4_CX_d2	CM4_CX_d2	TRUE	FALSE	hemibrain:v1.2.1
5813045806	PLP220	161	FALSE	acetylcholine	0.41800000000000004	acetylcholine	0.28300000000000003	0.3	0.2	0.1	0.3	0	0	0.391	0.391	VLPp2	DPMpl3	TRUE	FALSE	hemibrain:v1.2.1
1883128139	ORN_VC5	11	TRUE	acetylcholine	0.41800000000000004	acetylcholine	0.23900000000000002	0.4	0	0.2	0.1	0.3	0.1	NA	NA	NA	NA	FALSE	TRUE	hemibrain:v1.2.1
1220576923	PEN_a(PEN1)	643	FALSE	acetylcholine	0.41900000000000004	acetylcholine	0.33599999999999997	0.4	0.2	0	0	0.1	0.2	0.07	0.07	DM4_CX_v	CM4_CX_v	TRUE	FALSE	hemibrain:v1.2.1
1156999846	PFNp	52	FALSE	acetylcholine	0.42000000000000004	acetylcholine	0.313	0.4	0.1	0	0.2	0.2	0.2	0.25	0.25	DM4_CX_p	CM4_CX_p	FALSE	FALSE	hemibrain:v1.2.1
1849683877	M_lvPNm46	131	FALSE	acetylcholine	0.42000000000000004	acetylcholine	0.267	0.3	0.1	0.2	0.2	0.1	0.1	0.611	0.611	ALlv1	BAlp4	TRUE	TRUE	hemibrain:v1.2.1
5813023645	LC13	87	FALSE	acetylcholine	0.42000000000000004	acetylcholine	0.35	0.4	0.2	0.1	0.3	0	0	0.014	0.014	NA	NA	FALSE	FALSE	hemibrain:v1.2.1
604889732	NA	323	FALSE	acetylcholine	0.42000000000000004	acetylcholine	0.24700000000000003	0.3	0.1	0.1	0.1	0.1	0.1	0.004	0.004	NA	NA	TRUE	FALSE	hemibrain:v1.2.1
5813021183	NA	15	TRUE	acetylcholine	0.42000000000000004	acetylcholine	0.21600000000000003	0.3	0.1	0	0.3	0.1	0	0.141	0.141	NA	NA	FALSE	FALSE	hemibrain:v1.2.1
5812996092	ORN_VA1v	30	TRUE	acetylcholine	0.42000000000000004	serotonin	0.33999999999999997	0.3	0	0.1	0	0.4	0.2	NA	NA	NA	NA	FALSE	TRUE	hemibrain:v1.2.1
911560974	PFNd	185	FALSE	acetylcholine	0.42100000000000004	acetylcholine	0.307	0.3	0.2	0.1	0	0.1	0.2	0.211	0.211	DM2_CX_p	DPMpm1_CX_p	TRUE	FALSE	hemibrain:v1.2.1
1002999221	PFR	288	FALSE	acetylcholine	0.42200000000000004	acetylcholine	0.24200000000000002	0.3	0.2	0	0.1	0.1	0.2	0.29	0.29	DM4_CX_d1	CM4_CX_d1	TRUE	FALSE	hemibrain:v1.2.1
1200619473	CL337	45	FALSE	acetylcholine	0.42200000000000004	acetylcholine	0.318	0.3	0.1	0.2	0.1	0.2	0	NA	NA	NA	NA	FALSE	FALSE	hemibrain:v1.2.1
884157443	IB070	148	FALSE	acetylcholine	0.42400000000000004	acetylcholine	0.264	0.3	0.1	0.2	0.2	0.1	0	0.478	0.478	DM5_central	CM1_central	TRUE	FALSE	hemibrain:v1.2.1
1289229674	LC16	165	FALSE	acetylcholine	0.42500000000000004	acetylcholine	0.271	0.3	0.1	0.1	0.3	0.1	0	0.109	0.109	NA	NA	TRUE	FALSE	hemibrain:v1.2.1
1806885186	LPC1	66	FALSE	acetylcholine	0.42500000000000004	acetylcholine	0.375	0.4	0.2	0.1	0.2	0	0	0	0	NA	NA	FALSE	FALSE	hemibrain:v1.2.1
5812997070	LPC2	65	FALSE	acetylcholine	0.42500000000000004	acetylcholine	0.33099999999999996	0.4	0.2	0.2	0.1	0	0	0.017	0.017	NA	NA	FALSE	FALSE	hemibrain:v1.2.1
819828716	PFR	323	FALSE	acetylcholine	0.42500000000000004	glutamate	0.327	0.2	0.4	0	0.1	0.1	0.2	0.263	0.263	DM2_CX_d2	DPMpm1_CX_d2	TRUE	FALSE	hemibrain:v1.2.1
892259523	LC10	44	FALSE	acetylcholine	0.42500000000000004	acetylcholine	0.3	0.3	0	0.2	0.3	0.1	0.1	0.012	0.012	NA	NA	FALSE	FALSE	hemibrain:v1.2.1
1503581667	vDeltaF	107	FALSE	acetylcholine	0.42600000000000005	acetylcholine	0.29700000000000004	0.4	0.3	0	0.1	0.1	0.1	0.266	0.266	DM1_CX_p	DPMm1_CX_p	TRUE	FALSE	hemibrain:v1.2.1
1563095398	LC21	321	FALSE	acetylcholine	0.42600000000000005	acetylcholine	0.279	0.3	0	0.3	0.2	0.2	0	0.066	0.066	NA	NA	TRUE	FALSE	hemibrain:v1.2.1
921576508	AVLP279	159	FALSE	acetylcholine	0.42600000000000005	acetylcholine	0.257	0.3	0.1	0.2	0.2	0.1	0	0.342	0.342	VLPl&d1_lateral	BLAv1_posterior	TRUE	FALSE	hemibrain:v1.2.1
5813023322	DNp06	143	FALSE	acetylcholine	0.42700000000000005	acetylcholine	0.324	0.5	0.1	0	0	0.2	0	NA	NA	SMPpv2_ventral	CP1_ventral	TRUE	FALSE	hemibrain:v1.2.1
640539567	AVLP434	445	FALSE	acetylcholine	0.42700000000000005	acetylcholine	0.23700000000000002	0.4	0.1	0.2	0.1	0.2	0.1	0.366	0.366	VLPl2_medial	BLAv2_medial	TRUE	FALSE	hemibrain:v1.2.1
1042448496	FS3	30	FALSE	acetylcholine	0.42800000000000005	acetylcholine	0.33899999999999997	0.4	0.1	0	0.1	0.2	0.1	0.609	0.609	DM4_CX_d1	CM4_CX_d1	FALSE	FALSE	hemibrain:v1.2.1
1138112854	MC61	28	FALSE	acetylcholine	0.42800000000000005	acetylcholine	0.319	0.5	0.2	0.1	0.1	0	0	0.005	0.005	NA	NA	FALSE	FALSE	hemibrain:v1.2.1
1289234133	LC16	133	FALSE	acetylcholine	0.42800000000000005	acetylcholine	0.351	0.4	0.1	0.2	0.3	0	0	0.192	0.192	NA	NA	TRUE	FALSE	hemibrain:v1.2.1
1746304691	WED129	255	FALSE	acetylcholine	0.42800000000000005	acetylcholine	0.269	0.3	0.2	0	0.2	0.1	0.1	0.03	0.03	VLPp2	DPMpl3	TRUE	FALSE	hemibrain:v1.2.1
761096077	NA	231	FALSE	acetylcholine	0.42800000000000005	acetylcholine	0.261	0.3	0.1	0.1	0.1	0.1	0.1	0.002	0.002	NA	NA	TRUE	FALSE	hemibrain:v1.2.1
1128495875	PFNd	275	FALSE	acetylcholine	0.42900000000000005	acetylcholine	0.328	0.4	0.2	0.1	0	0.1	0.1	0.058	0.058	DM4_CX_p	CM4_CX_p	TRUE	FALSE	hemibrain:v1.2.1
724280817	PEN_b(PEN2)	456	FALSE	acetylcholine	0.42900000000000005	acetylcholine	0.29900000000000004	0.3	0.1	0	0	0.3	0.3	0.219	0.219	DM1_CX_p	DPMm1_CX_p	TRUE	FALSE	hemibrain:v1.2.1
1846291294	NA	85	FALSE	acetylcholine	0.43000000000000005	acetylcholine	0.269	0.3	0.3	0	0.1	0.1	0	0.006	0.006	NA	NA	FALSE	FALSE	hemibrain:v1.2.1
5813130063	SIP081	176	FALSE	acetylcholine	0.43000000000000005	acetylcholine	0.24800000000000003	0.3	0.2	0.1	0.2	0.2	0	0.013	0.013	NA	NA	TRUE	FALSE	hemibrain:v1.2.1
1110566383	LC10	83	FALSE	acetylcholine	0.43100000000000005	dopamine	0.28500000000000003	0.2	0.3	0	0.4	0	0	0.025	0.025	NA	NA	FALSE	FALSE	hemibrain:v1.2.1
1187844616	PFNd	301	FALSE	acetylcholine	0.43100000000000005	octopamine	0.29000000000000004	0.2	0.1	0.1	0	0.2	0.3	0.126	0.126	DM4_CX_v	CM4_CX_v	TRUE	FALSE	hemibrain:v1.2.1
1472537557	PFNp	60	FALSE	acetylcholine	0.43100000000000005	glutamate	0.319	0.3	0.3	0.1	0	0	0.2	0.117	0.117	DM3_CX_p	DPMpm2_CX_p	FALSE	FALSE	hemibrain:v1.2.1
5812982573	MC62	104	FALSE	acetylcholine	0.43100000000000005	acetylcholine	0.304	0.4	0.1	0.1	0.1	0.2	0	0.025	0.025	NA	NA	TRUE	FALSE	hemibrain:v1.2.1
985347040	LC10	26	FALSE	acetylcholine	0.43100000000000005	acetylcholine	0.269	0.4	0.2	0.2	0.1	0.1	0	0.006	0.006	NA	NA	FALSE	FALSE	hemibrain:v1.2.1
1070439674	PFR	315	FALSE	acetylcholine	0.43200000000000005	acetylcholine	0.268	0.3	0.2	0	0.1	0.1	0.1	0.307	0.307	DM2_CX_d2	DPMpm1_CX_d2	TRUE	FALSE	hemibrain:v1.2.1
1109141661	MC61	50	FALSE	acetylcholine	0.43200000000000005	acetylcholine	0.345	0.4	0.1	0.1	0.1	0.3	0.1	0.036	0.036	NA	NA	FALSE	FALSE	hemibrain:v1.2.1
1139494179	MC61	26	FALSE	acetylcholine	0.43200000000000005	acetylcholine	0.269	0.4	0	0.3	0.2	0	0	0	0	NA	NA	FALSE	FALSE	hemibrain:v1.2.1
1288893454	LC16	125	FALSE	acetylcholine	0.43200000000000005	dopamine	0.271	0.3	0.2	0.2	0.4	0	0	0.135	0.135	NA	NA	TRUE	FALSE	hemibrain:v1.2.1
1470997003	NA	64	FALSE	acetylcholine	0.43200000000000005	acetylcholine	0.28900000000000003	0.3	0.1	0	0.3	0.1	0	0.008	0.008	NA	NA	FALSE	FALSE	hemibrain:v1.2.1
266187532	SMP352	56	FALSE	acetylcholine	0.43200000000000005	dopamine	0.325	0.3	0.2	0.1	0.3	0	0	0.405	0.405	SMPpd1	DPLc1	FALSE	FALSE	hemibrain:v1.2.1
328559607	DSKMP3	656	FALSE	acetylcholine	0.43200000000000005	acetylcholine	0.23800000000000002	0.3	0.2	0.1	0.1	0.1	0.1	0.069	0.069	NA	NA	TRUE	TRUE	hemibrain:v1.2.1
478427368	PFNv	297	FALSE	acetylcholine	0.43200000000000005	glutamate	0.321	0.3	0.3	0	0	0	0.2	0.132	0.132	DM2_CX_v	DPMpm1_CX_v	TRUE	FALSE	hemibrain:v1.2.1
5813035545	LC10	103	FALSE	acetylcholine	0.43200000000000005	acetylcholine	0.32	0.4	0.3	0.1	0.3	0	0	0.017	0.017	NA	NA	TRUE	FALSE	hemibrain:v1.2.1
663225743	PFNm	96	FALSE	acetylcholine	0.43200000000000005	acetylcholine	0.327	0.4	0.3	0	0	0.2	0.1	0.061	0.061	DM1_CX_p	DPMm1_CX_p	FALSE	FALSE	hemibrain:v1.2.1
763181971	NA	21	FALSE	acetylcholine	0.43200000000000005	acetylcholine	0.391	0.5	0.1	0.4	0	0	0.1	0.836	0.836	NA	NA	FALSE	FALSE	hemibrain:v1.2.1
2133103826	ORN_VC5	75	TRUE	acetylcholine	0.43200000000000005	acetylcholine	0.325	0.4	0	0.1	0	0.3	0.2	NA	NA	NA	NA	FALSE	TRUE	hemibrain:v1.2.1
1105882358	ExR7	719	FALSE	acetylcholine	0.43300000000000005	acetylcholine	0.26	0.3	0.2	0	0.1	0.1	0.2	0.21	0.21	NA	NA	TRUE	FALSE	hemibrain:v1.2.1
1135881013	FS3	44	FALSE	acetylcholine	0.43300000000000005	acetylcholine	0.328	0.3	0.2	0.1	0.2	0.1	0	0.611	0.611	DM4_CX_d3	CM4_CX_d3	FALSE	FALSE	hemibrain:v1.2.1
1170874403	MC61	38	FALSE	acetylcholine	0.43300000000000005	glutamate	0.27	0.2	0.4	0.2	0.1	0	0.1	0.107	0.107	NA	NA	FALSE	FALSE	hemibrain:v1.2.1
1218732931	PFNd	263	FALSE	acetylcholine	0.43300000000000005	acetylcholine	0.346	0.4	0.1	0	0	0.2	0.3	0.189	0.189	DM4_CX_v	CM4_CX_v	TRUE	FALSE	hemibrain:v1.2.1
1713236454	WED174	121	FALSE	acetylcholine	0.43300000000000005	acetylcholine	0.259	0.3	0.2	0.2	0.1	0.2	0	0.047	0.047	DM6_ventral	CM3_ventral	TRUE	FALSE	hemibrain:v1.2.1
1936848448	LC4	310	FALSE	acetylcholine	0.43300000000000005	gaba	0.253	0.2	0.2	0.3	0.2	0	0	0.418	0.418	NA	NA	TRUE	FALSE	hemibrain:v1.2.1
694605944	PS136	12	FALSE	acetylcholine	0.43300000000000005	neither	0.28200000000000003	0.2	0.2	0	0	0.2	0	0.125	0.125	DM1_posterior	DPMm1_posterior	FALSE	FALSE	hemibrain:v1.2.1
881506038	PFR	328	FALSE	acetylcholine	0.43300000000000005	serotonin	0.21400000000000002	0.2	0.1	0	0.2	0.3	0.2	0.294	0.294	DM1_CX_d2	DPMm1_CX_d2	TRUE	FALSE	hemibrain:v1.2.1
911897964	PFNv	190	FALSE	acetylcholine	0.43300000000000005	acetylcholine	0.392	0.4	0.3	0	0	0.1	0.2	0.085	0.085	DM2_CX_p	DPMpm1_CX_p	TRUE	FALSE	hemibrain:v1.2.1
985347061	LC10	62	FALSE	acetylcholine	0.43300000000000005	acetylcholine	0.321	0.4	0.1	0.1	0.2	0.1	0.1	0.003	0.003	NA	NA	FALSE	FALSE	hemibrain:v1.2.1
1231554116	MC61	30	FALSE	acetylcholine	0.43400000000000005	acetylcholine	0.271	0.5	0.1	0	0.2	0	0	0.007	0.007	NA	NA	FALSE	FALSE	hemibrain:v1.2.1
1257724277	vDeltaK	51	FALSE	acetylcholine	0.43400000000000005	acetylcholine	0.316	0.4	0.2	0.1	0.2	0	0.1	0.046	0.046	DM2_CX_p	DPMpm1_CX_p	FALSE	FALSE	hemibrain:v1.2.1
1292713151	PS016	14	FALSE	acetylcholine	0.43400000000000005	acetylcholine	0.232	0.2	0.2	0.1	0.2	0.1	0	NA	NA	WEDd1	DALd	FALSE	FALSE	hemibrain:v1.2.1
1438304477	LC13	133	FALSE	acetylcholine	0.43400000000000005	acetylcholine	0.33999999999999997	0.4	0.2	0.1	0.1	0.1	0	0.189	0.189	NA	NA	TRUE	FALSE	hemibrain:v1.2.1
1777952404	LLPC2a	52	FALSE	acetylcholine	0.43400000000000005	acetylcholine	0.373	0.4	0.2	0.2	0	0	0	0.038	0.038	NA	NA	FALSE	FALSE	hemibrain:v1.2.1
5813070019	AMMC-A1	113	FALSE	acetylcholine	0.43400000000000005	neither	0.6599999999999999	0.1	0	0	0	0	0	0.468	0.468	NA	NA	TRUE	FALSE	hemibrain:v1.2.1
877702431	PFNp	61	FALSE	acetylcholine	0.43400000000000005	octopamine	0.312	0.3	0.1	0.1	0.1	0.1	0.4	0.198	0.198	DM3_CX_v	DPMpm2_CX_v	FALSE	FALSE	hemibrain:v1.2.1
1671966374	ORN_DL3	41	TRUE	acetylcholine	0.43400000000000005	acetylcholine	0.28900000000000003	0.4	0	0	0	0.3	0.2	NA	NA	NA	NA	FALSE	TRUE	hemibrain:v1.2.1
1037535479	LHPV3b1	160	FALSE	acetylcholine	0.43500000000000005	acetylcholine	0.303	0.3	0.1	0.2	0.2	0.2	0	0.298	0.298	VPNp1_medial	BLD5_medial	TRUE	TRUE	hemibrain:v1.2.1
1288893609	LC16	125	FALSE	acetylcholine	0.43500000000000005	acetylcholine	0.31	0.4	0.1	0.2	0.3	0.1	0	0.089	0.089	NA	NA	TRUE	FALSE	hemibrain:v1.2.1
519012059	NA	1118	FALSE	acetylcholine	0.43500000000000005	acetylcholine	0.275	0.3	0.2	0	0.2	0	0.1	0.001	0.001	NA	NA	TRUE	FALSE	hemibrain:v1.2.1
5813012311	PFNp	41	FALSE	acetylcholine	0.43500000000000005	acetylcholine	0.325	0.4	0.1	0.1	0	0.1	0.4	0.114	0.114	DM3_CX_p	DPMpm2_CX_p	FALSE	FALSE	hemibrain:v1.2.1
5813021417	NA	19	TRUE	acetylcholine	0.43500000000000005	acetylcholine	0.374	0.5	0.2	0	0.2	0.1	0.1	0.016	0.016	NA	NA	FALSE	FALSE	hemibrain:v1.2.1
1734350602	ORN_DL3	34	TRUE	acetylcholine	0.43500000000000005	acetylcholine	0.35	0.4	0	0	0	0.4	0.2	NA	NA	NA	NA	FALSE	TRUE	hemibrain:v1.2.1
1794447723	NA	70	TRUE	acetylcholine	0.43500000000000005	acetylcholine	0.376	0.4	0	0.3	0	0.2	0.2	0.002	0.002	NA	NA	FALSE	FALSE	hemibrain:v1.2.1
1230893838	AVLP219	75	FALSE	acetylcholine	0.43600000000000005	octopamine	0.257	0.3	0.1	0.1	0.1	0.1	0.3	0.702	0.702	NA	NA	FALSE	FALSE	hemibrain:v1.2.1
1288893503	LC16	126	FALSE	acetylcholine	0.43600000000000005	acetylcholine	0.28900000000000003	0.4	0.2	0.1	0.2	0	0	0.088	0.088	NA	NA	TRUE	FALSE	hemibrain:v1.2.1
664313308	PFNp	57	FALSE	acetylcholine	0.43600000000000005	acetylcholine	0.29800000000000004	0.4	0.3	0	0.1	0	0.2	0.086	0.086	DM3_CX_p	DPMpm2_CX_p	FALSE	FALSE	hemibrain:v1.2.1
816682053	PFNp	37	FALSE	acetylcholine	0.43600000000000005	acetylcholine	0.33599999999999997	0.4	0.2	0	0.2	0.1	0.2	0.2	0.2	DM3_CX_p	DPMpm2_CX_p	FALSE	FALSE	hemibrain:v1.2.1
861233221	LC10	87	FALSE	acetylcholine	0.43600000000000005	acetylcholine	0.322	0.4	0.1	0.1	0.2	0	0.1	0.008	0.008	NA	NA	FALSE	FALSE	hemibrain:v1.2.1
1110535962	LC10	74	FALSE	acetylcholine	0.43700000000000006	glutamate	0.313	0.3	0.4	0.1	0.2	0	0	0.048	0.048	NA	NA	FALSE	FALSE	hemibrain:v1.2.1
1126305687	PFNp	41	FALSE	acetylcholine	0.43700000000000006	octopamine	0.272	0.2	0.2	0	0	0.2	0.3	0.003	0.003	DM4_CX_p	CM4_CX_p	FALSE	FALSE	hemibrain:v1.2.1
1141259920	LC10	82	FALSE	acetylcholine	0.43700000000000006	glutamate	0.357	0.3	0.4	0.1	0.2	0	0	0.085	0.085	NA	NA	FALSE	FALSE	hemibrain:v1.2.1
1287985909	hDeltaI	173	FALSE	acetylcholine	0.43700000000000006	acetylcholine	0.29200000000000004	0.4	0.3	0	0.2	0.1	0.1	0.417	0.417	NA	NA	TRUE	FALSE	hemibrain:v1.2.1
1621008677	LC17	283	FALSE	acetylcholine	0.43700000000000006	acetylcholine	0.304	0.4	0	0.2	0.2	0	0.1	0.384	0.384	NA	NA	TRUE	FALSE	hemibrain:v1.2.1
1813727537	LC29	85	FALSE	acetylcholine	0.43700000000000006	acetylcholine	0.272	0.4	0.1	0.2	0.1	0.2	0	0.138	0.138	NA	NA	FALSE	FALSE	hemibrain:v1.2.1
2029624973	LC17	216	FALSE	acetylcholine	0.43700000000000006	acetylcholine	0.267	0.4	0	0.1	0.3	0	0.2	0.282	0.282	NA	NA	TRUE	FALSE	hemibrain:v1.2.1
881527223	PFNd	305	FALSE	acetylcholine	0.43700000000000006	acetylcholine	0.355	0.4	0.1	0.1	0	0.2	0.2	0.19	0.19	DM1_CX_v	DPMm1_CX_v	TRUE	FALSE	hemibrain:v1.2.1
1872067880	LPC2	31	FALSE	acetylcholine	0.43800000000000006	acetylcholine	0.28800000000000003	0.4	0.2	0.2	0.2	0.1	0	0.012	0.012	NA	NA	FALSE	FALSE	hemibrain:v1.2.1
1108113892	MC61	30	FALSE	acetylcholine	0.43900000000000006	acetylcholine	0.279	0.4	0.2	0	0.2	0.1	0	0.001	0.001	NA	NA	FALSE	FALSE	hemibrain:v1.2.1
1170866126	MC61	27	FALSE	acetylcholine	0.43900000000000006	acetylcholine	0.23700000000000002	0.4	0.2	0.2	0.2	0.1	0	0.03	0.03	NA	NA	FALSE	FALSE	hemibrain:v1.2.1
1750587711	LC16	130	FALSE	acetylcholine	0.43900000000000006	acetylcholine	0.29000000000000004	0.3	0	0.1	0.3	0.1	0.1	0.125	0.125	NA	NA	TRUE	FALSE	hemibrain:v1.2.1
1749236368	LC13	146	FALSE	acetylcholine	0.43900000000000006	acetylcholine	0.29200000000000004	0.4	0.2	0.1	0.3	0.1	0	0.103	0.103	NA	NA	TRUE	FALSE	hemibrain:v1.2.1
1934146082	LPC2	28	FALSE	acetylcholine	0.43900000000000006	acetylcholine	0.315	0.3	0.2	0.2	0.2	0	0	0.012	0.012	NA	NA	FALSE	FALSE	hemibrain:v1.2.1
912894991	PFNv	325	FALSE	acetylcholine	0.43900000000000006	acetylcholine	0.33599999999999997	0.4	0.4	0	0	0	0.2	0.214	0.214	DM1_CX_v	DPMm1_CX_v	TRUE	FALSE	hemibrain:v1.2.1
1169576040	TuBu02	94	FALSE	acetylcholine	0.44	acetylcholine	0.348	0.4	0.3	0.3	0	0	0	0.738	0.738	AOTUv4_dorsal	DALcl2_dorsal	FALSE	FALSE	hemibrain:v1.2.1
1877217777	LC4	289	FALSE	acetylcholine	0.44	gaba	0.29000000000000004	0.3	0.1	0.3	0.1	0.1	0	0.322	0.322	NA	NA	TRUE	FALSE	hemibrain:v1.2.1
5813058518	FC2C	140	FALSE	acetylcholine	0.44	acetylcholine	0.29500000000000004	0.3	0.3	0	0.3	0	0	0.002	0.002	DM4_CX_d2	CM4_CX_d2	TRUE	FALSE	hemibrain:v1.2.1
581064707	NA	121	FALSE	acetylcholine	0.44	acetylcholine	0.327	0.5	0.1	0	0.3	0	0.1	0.005	0.005	NA	NA	TRUE	FALSE	hemibrain:v1.2.1
984794932	CRE068	268	FALSE	acetylcholine	0.44	acetylcholine	0.303	0.3	0.3	0	0.3	0	0	0.34	0.34	CREl1	DALv3	TRUE	FALSE	hemibrain:v1.2.1
982684071	AVLP248	54	FALSE	acetylcholine	0.44	acetylcholine	0.24400000000000002	0.3	0	0.2	0.1	0.2	0.1	0.18	0.18	VLPl&d1_dorsal	BLAv1_medial	FALSE	FALSE	hemibrain:v1.2.1
1078447707	MC61	35	FALSE	acetylcholine	0.441	acetylcholine	0.33799999999999997	0.4	0.3	0.2	0	0.1	0	0.045	0.045	NA	NA	FALSE	FALSE	hemibrain:v1.2.1
1566506400	PLP165	118	FALSE	acetylcholine	0.441	acetylcholine	0.304	0.4	0	0.1	0.1	0.3	0.1	0.281	0.281	VLPl&p2_posterior	BLVp1_posterior	TRUE	FALSE	hemibrain:v1.2.1
1670265095	NA	937	FALSE	acetylcholine	0.441	acetylcholine	0.442	0.6	0	0.2	0	0.2	0	0.029	0.029	ALl1_dorsal	BAlc_dorsal	TRUE	FALSE	hemibrain:v1.2.1
1848837843	LC17	227	FALSE	acetylcholine	0.441	acetylcholine	0.304	0.4	0.1	0.2	0.3	0	0.1	0.001	0.001	NA	NA	TRUE	FALSE	hemibrain:v1.2.1
454217919	NA	123	FALSE	acetylcholine	0.441	acetylcholine	0.302	0.4	0.1	0	0.3	0	0.1	0.004	0.004	NA	NA	TRUE	FALSE	hemibrain:v1.2.1
1048491559	LC10	183	FALSE	acetylcholine	0.442	acetylcholine	0.301	0.4	0.3	0.1	0.3	0	0	0.236	0.236	NA	NA	TRUE	FALSE	hemibrain:v1.2.1
5813095667	PFNm	117	FALSE	acetylcholine	0.442	acetylcholine	0.373	0.4	0.3	0	0	0.1	0.1	0.059	0.059	DM4_CX_p	CM4_CX_p	TRUE	FALSE	hemibrain:v1.2.1
943592738	PFNp	50	FALSE	acetylcholine	0.442	acetylcholine	0.382	0.4	0	0	0.1	0.2	0.2	0.207	0.207	DM1_CX_p	DPMm1_CX_p	FALSE	FALSE	hemibrain:v1.2.1
1107423154	MC61	33	FALSE	acetylcholine	0.443	acetylcholine	0.313	0.4	0.1	0.1	0.1	0.2	0	0.015	0.015	NA	NA	FALSE	FALSE	hemibrain:v1.2.1
1189549476	PFNm	88	FALSE	acetylcholine	0.443	acetylcholine	0.33399999999999996	0.4	0.1	0.1	0	0.2	0.1	0.068	0.068	DM4_CX_v	CM4_CX_v	FALSE	FALSE	hemibrain:v1.2.1
1350272746	LC16	117	FALSE	acetylcholine	0.443	acetylcholine	0.302	0.3	0.2	0.2	0.2	0	0	0.144	0.144	NA	NA	TRUE	FALSE	hemibrain:v1.2.1
5901213816	LHPV5j1	190	FALSE	acetylcholine	0.443	acetylcholine	0.33999999999999997	0.4	0.2	0.2	0	0.3	0	0.349	0.349	LHp3	CP5	TRUE	FALSE	hemibrain:v1.2.1
884498779	CL328	140	FALSE	acetylcholine	0.443	acetylcholine	0.327	0.4	0.1	0.1	0.2	0.1	0	0.441	0.441	DM5_central	CM1_central	TRUE	FALSE	hemibrain:v1.2.1
971817401	PFNp	35	FALSE	acetylcholine	0.443	acetylcholine	0.351	0.4	0.2	0	0	0.2	0.2	0.15	0.15	DM3_CX_p	DPMpm2_CX_p	FALSE	FALSE	hemibrain:v1.2.1
1047080586	MC61	41	FALSE	acetylcholine	0.444	acetylcholine	0.34099999999999997	0.4	0.2	0.4	0	0.1	0	0.052	0.052	NA	NA	FALSE	FALSE	hemibrain:v1.2.1
1110186452	LC10	88	FALSE	acetylcholine	0.444	acetylcholine	0.28800000000000003	0.4	0.2	0.1	0.2	0	0	0.121	0.121	NA	NA	FALSE	FALSE	hemibrain:v1.2.1
1508274398	PS015	56	FALSE	acetylcholine	0.444	neither	0.267	0.2	0	0	0.1	0.3	0	NA	NA	WEDd1	DALd	FALSE	FALSE	hemibrain:v1.2.1
1808624842	LPC1	109	FALSE	acetylcholine	0.444	acetylcholine	0.33099999999999996	0.3	0.3	0.1	0.2	0	0	0.006	0.006	NA	NA	TRUE	FALSE	hemibrain:v1.2.1
297930119	NA	121	FALSE	acetylcholine	0.444	acetylcholine	0.28	0.4	0.3	0	0.1	0.1	0.2	0.002	0.002	NA	NA	TRUE	FALSE	hemibrain:v1.2.1
5813127581	PFNp	53	FALSE	acetylcholine	0.444	acetylcholine	0.40900000000000003	0.5	0.2	0.1	0	0.1	0.2	0.076	0.076	DM4_CX_p	CM4_CX_p	FALSE	FALSE	hemibrain:v1.2.1
1079527389	LC10	92	FALSE	acetylcholine	0.445	acetylcholine	0.313	0.3	0.3	0	0.3	0	0	0.05	0.05	NA	NA	FALSE	FALSE	hemibrain:v1.2.1
1138807924	LC10	83	FALSE	acetylcholine	0.445	acetylcholine	0.307	0.3	0.3	0	0.2	0	0	0.065	0.065	NA	NA	FALSE	FALSE	hemibrain:v1.2.1
1171219829	MC61	28	FALSE	acetylcholine	0.445	gaba	0.34099999999999997	0.3	0	0.4	0.1	0.2	0	0.052	0.052	NA	NA	FALSE	FALSE	hemibrain:v1.2.1
1687218148	MC62	73	FALSE	acetylcholine	0.445	acetylcholine	0.324	0.4	0.1	0.2	0	0.1	0.1	0.011	0.011	NA	NA	FALSE	FALSE	hemibrain:v1.2.1
1807572051	LC17	262	FALSE	acetylcholine	0.445	acetylcholine	0.28500000000000003	0.3	0	0.2	0.3	0.1	0.1	0.423	0.423	NA	NA	TRUE	FALSE	hemibrain:v1.2.1
1111576163	LC10	99	FALSE	acetylcholine	0.446	acetylcholine	0.29300000000000004	0.4	0.3	0	0.3	0	0	0.047	0.047	NA	NA	FALSE	FALSE	hemibrain:v1.2.1
1138807914	MC61	38	FALSE	acetylcholine	0.446	acetylcholine	0.301	0.4	0.3	0	0.1	0.2	0	0.028	0.028	NA	NA	FALSE	FALSE	hemibrain:v1.2.1
1288893672	LC16	206	FALSE	acetylcholine	0.446	dopamine	0.255	0.3	0.2	0.1	0.3	0	0.1	0.155	0.155	NA	NA	TRUE	FALSE	hemibrain:v1.2.1
1438304464	LC13	124	FALSE	acetylcholine	0.446	acetylcholine	0.35	0.4	0.2	0.1	0.1	0.1	0.1	0.162	0.162	NA	NA	TRUE	FALSE	hemibrain:v1.2.1
666312288	PFR	345	FALSE	acetylcholine	0.446	acetylcholine	0.24600000000000002	0.4	0.1	0	0.1	0.1	0.2	0.315	0.315	DM1_CX_d2	DPMm1_CX_d2	TRUE	FALSE	hemibrain:v1.2.1
697355847	PFNd	321	FALSE	acetylcholine	0.446	acetylcholine	0.33099999999999996	0.3	0.1	0.1	0	0.3	0.2	0.243	0.243	DM1_CX_v	DPMm1_CX_v	TRUE	FALSE	hemibrain:v1.2.1
982650059	NA	234	FALSE	acetylcholine	0.446	acetylcholine	0.20900000000000002	0.3	0.1	0	0.1	0.1	0.2	0.001	0.001	NA	NA	TRUE	FALSE	hemibrain:v1.2.1
1907584319	LC4	267	FALSE	acetylcholine	0.447	acetylcholine	0.29400000000000004	0.3	0.1	0.3	0.2	0.1	0	0.23	0.23	NA	NA	TRUE	FALSE	hemibrain:v1.2.1
392748193	NA	117	FALSE	acetylcholine	0.447	acetylcholine	0.277	0.3	0.1	0	0.3	0	0.2	0.003	0.003	NA	NA	TRUE	FALSE	hemibrain:v1.2.1
5813047157	PEN_b(PEN2)	434	FALSE	acetylcholine	0.447	acetylcholine	0.302	0.4	0.1	0	0	0.3	0.2	0.119	0.119	DM1_CX_p	DPMm1_CX_p	TRUE	FALSE	hemibrain:v1.2.1
1140176410	MC61	45	FALSE	acetylcholine	0.448	acetylcholine	0.383	0.5	0	0.3	0.2	0	0	0	0	NA	NA	FALSE	FALSE	hemibrain:v1.2.1
1228480354	MC61	21	FALSE	acetylcholine	0.448	acetylcholine	0.308	0.4	0	0	0.2	0.3	0	0.028	0.028	NA	NA	FALSE	FALSE	hemibrain:v1.2.1
1877930505	LC4	347	FALSE	acetylcholine	0.448	acetylcholine	0.31	0.4	0.2	0.2	0.1	0	0	0.143	0.143	NA	NA	TRUE	FALSE	hemibrain:v1.2.1
1137085557	MC61	38	FALSE	acetylcholine	0.449	acetylcholine	0.352	0.4	0	0.2	0.1	0.3	0	0.118	0.118	NA	NA	FALSE	FALSE	hemibrain:v1.2.1
1438304067	LC13	147	FALSE	acetylcholine	0.449	acetylcholine	0.29100000000000004	0.4	0.2	0	0.3	0.1	0.1	0.002	0.002	NA	NA	TRUE	FALSE	hemibrain:v1.2.1
1967508592	LC13	139	FALSE	acetylcholine	0.449	acetylcholine	0.309	0.3	0.3	0.1	0.1	0.1	0	0.134	0.134	NA	NA	TRUE	FALSE	hemibrain:v1.2.1
297588882	NA	126	FALSE	acetylcholine	0.449	acetylcholine	0.356	0.4	0.1	0	0.1	0.1	0.3	0.005	0.005	NA	NA	TRUE	FALSE	hemibrain:v1.2.1
5812980289	AVLP594	816	FALSE	acetylcholine	0.449	octopamine	0.321	0.3	0	0	0	0.1	0.4	0.083	0.083	NA	NA	TRUE	FALSE	hemibrain:v1.2.1
5901204110	WED146	17	FALSE	acetylcholine	0.449	acetylcholine	0.234	0.3	0.2	0.1	0.1	0.2	0	0.096	0.096	DM6_central1	CM3_central1	FALSE	FALSE	hemibrain:v1.2.1
1760425769	NA	40	TRUE	acetylcholine	0.449	acetylcholine	0.34299999999999997	0.5	0.1	0.3	0	0.1	0	0.016	0.016	NA	NA	FALSE	FALSE	hemibrain:v1.2.1
1126310716	PFNp	80	FALSE	acetylcholine	0.45	acetylcholine	0.396	0.4	0.2	0	0	0.2	0.2	0.154	0.154	DM4_CX_p	CM4_CX_p	FALSE	FALSE	hemibrain:v1.2.1
1292286082	AVLP271	122	FALSE	acetylcholine	0.45	acetylcholine	0.29400000000000004	0.4	0.1	0.1	0.1	0.1	0	0.337	0.337	VLPl&d1_lateral	BLAv1_posterior	TRUE	FALSE	hemibrain:v1.2.1
1779666644	LLPC3	42	FALSE	acetylcholine	0.45	acetylcholine	0.361	0.4	0.4	0.1	0.2	0	0	0.004	0.004	NA	NA	FALSE	FALSE	hemibrain:v1.2.1
885253534	FC2C	131	FALSE	acetylcholine	0.45	acetylcholine	0.252	0.3	0.2	0.1	0.2	0	0.1	0.109	0.109	DM2_CX_d2	DPMpm1_CX_d2	TRUE	FALSE	hemibrain:v1.2.1
1797137624	ORN_DA4m	28	TRUE	acetylcholine	0.45	acetylcholine	0.354	0.4	0	0	0	0.2	0.3	NA	NA	NA	NA	FALSE	TRUE	hemibrain:v1.2.1
1005710800	ExR7	841	FALSE	acetylcholine	0.451	acetylcholine	0.24800000000000003	0.3	0.3	0	0.2	0.1	0.1	0.237	0.237	NA	NA	TRUE	FALSE	hemibrain:v1.2.1
1319591297	LC16	132	FALSE	acetylcholine	0.451	acetylcholine	0.322	0.4	0.1	0.2	0.2	0	0	0.095	0.095	NA	NA	TRUE	FALSE	hemibrain:v1.2.1
1410451120	PFNp	82	FALSE	acetylcholine	0.451	acetylcholine	0.33399999999999996	0.4	0.3	0.1	0.1	0.1	0.1	0.159	0.159	DM3_CX_p	DPMpm2_CX_p	FALSE	FALSE	hemibrain:v1.2.1
1781268241	LC4	274	FALSE	acetylcholine	0.451	acetylcholine	0.273	0.3	0.1	0.2	0.2	0.1	0	0.159	0.159	NA	NA	TRUE	FALSE	hemibrain:v1.2.1
298249624	SLP405	230	FALSE	acetylcholine	0.451	acetylcholine	0.33699999999999997	0.4	0.1	0.3	0.1	0	0	0.157	0.157	DM6_dorso_lateral	CM3_dorso_lateral	TRUE	FALSE	hemibrain:v1.2.1
5813016568	FS2	77	FALSE	acetylcholine	0.451	glutamate	0.41100000000000003	0.3	0.4	0	0.3	0	0	0.521	0.521	DM3_CX_d2	DPMpm2_CX_d2	FALSE	FALSE	hemibrain:v1.2.1
1138449419	MC61	26	FALSE	acetylcholine	0.452	acetylcholine	0.3	0.4	0.1	0.1	0.2	0	0.1	0.009	0.009	NA	NA	FALSE	FALSE	hemibrain:v1.2.1
1188548292	NA	45	FALSE	acetylcholine	0.452	acetylcholine	0.301	0.4	0.2	0.2	0	0.1	0	0.059	0.059	NA	NA	FALSE	FALSE	hemibrain:v1.2.1
1841037528	LPC2	37	FALSE	acetylcholine	0.452	acetylcholine	0.378	0.5	0.3	0	0.2	0	0	0.013	0.013	NA	NA	FALSE	FALSE	hemibrain:v1.2.1
2040301572	lLN11	199	FALSE	acetylcholine	0.452	acetylcholine	0.378	0.4	0	0.2	0	0.4	0	0.093	0.093	ALl1_dorsal	BAlc_dorsal	TRUE	FALSE	hemibrain:v1.2.1
727035427	PFNp	51	FALSE	acetylcholine	0.452	acetylcholine	0.389	0.4	0	0	0	0.2	0.3	0.262	0.262	DM1_CX_v	DPMm1_CX_v	FALSE	FALSE	hemibrain:v1.2.1
755644082	PFNm	125	FALSE	acetylcholine	0.452	acetylcholine	0.318	0.4	0.3	0	0	0.1	0.1	0.098	0.098	DM2_CX_v	DPMpm1_CX_v	TRUE	FALSE	hemibrain:v1.2.1
1950995241	ORN_VM5d	49	TRUE	acetylcholine	0.452	acetylcholine	0.363	0.4	0	0.2	0	0.3	0.1	NA	NA	NA	NA	FALSE	TRUE	hemibrain:v1.2.1
1008395737	FC3	161	FALSE	acetylcholine	0.453	dopamine	0.31	0.3	0.3	0	0.4	0	0	0.007	0.007	DM2_CX_d2	DPMpm1_CX_d2	TRUE	FALSE	hemibrain:v1.2.1
1160752265	IB095	11	FALSE	acetylcholine	0.453	acetylcholine	0.28400000000000003	0.4	0.1	0.1	0	0.3	0	0.095	0.095	NA	NA	FALSE	FALSE	hemibrain:v1.2.1
1472542572	PFNp	47	FALSE	acetylcholine	0.453	glutamate	0.33099999999999996	0.3	0.4	0	0.1	0	0.2	0.067	0.067	DM3_CX_p	DPMpm2_CX_p	FALSE	FALSE	hemibrain:v1.2.1
1507449839	AVLP454	166	FALSE	acetylcholine	0.453	acetylcholine	0.33999999999999997	0.5	0.1	0.3	0	0.1	0	0.116	0.116	LALv1_ventral	BAmv1_ventral	TRUE	FALSE	hemibrain:v1.2.1
1994091810	NA	39	FALSE	acetylcholine	0.453	acetylcholine	0.28400000000000003	0.4	0.3	0.1	0	0.1	0	0.214	0.214	NA	NA	FALSE	FALSE	hemibrain:v1.2.1
295473400	SLP405	107	FALSE	acetylcholine	0.453	acetylcholine	0.265	0.3	0.1	0.3	0	0.1	0	0.363	0.363	DM6_dorso_lateral	CM3_dorso_lateral	TRUE	FALSE	hemibrain:v1.2.1
5813002250	v2LN34B	114	FALSE	acetylcholine	0.453	serotonin	0.47200000000000003	0.3	0	0.1	0	0.5	0	0.099	0.099	ALv2	BAla2	TRUE	FALSE	hemibrain:v1.2.1
819138027	PFNp	43	FALSE	acetylcholine	0.453	acetylcholine	0.258	0.3	0.2	0.2	0	0.2	0.1	0.142	0.142	DM2_CX_p	DPMpm1_CX_p	FALSE	FALSE	hemibrain:v1.2.1
971817711	PFNv	342	FALSE	acetylcholine	0.453	acetylcholine	0.373	0.4	0.2	0	0	0.1	0.2	0.068	0.068	DM3_CX_v	DPMpm2_CX_v	TRUE	FALSE	hemibrain:v1.2.1
1135294306	FC2C	128	FALSE	acetylcholine	0.454	dopamine	0.28600000000000003	0.3	0.2	0	0.4	0.1	0	0.112	0.112	DM1_CX_d2	DPMm1_CX_d2	TRUE	FALSE	hemibrain:v1.2.1
1259386264	ExR7	785	FALSE	acetylcholine	0.454	acetylcholine	0.28400000000000003	0.4	0.3	0	0.1	0	0.2	0.204	0.204	NA	NA	TRUE	FALSE	hemibrain:v1.2.1
1410450859	PFNp	41	FALSE	acetylcholine	0.454	acetylcholine	0.347	0.4	0.1	0	0.1	0.2	0.2	0.148	0.148	DM3_CX_p	DPMpm2_CX_p	FALSE	FALSE	hemibrain:v1.2.1
1600079770	PFNv	336	FALSE	acetylcholine	0.454	octopamine	0.273	0.3	0.3	0.1	0	0	0.3	0.041	0.041	DM4_CX_v	CM4_CX_v	TRUE	FALSE	hemibrain:v1.2.1
1688164533	LPLC2	238	FALSE	acetylcholine	0.454	dopamine	0.261	0.3	0.1	0.1	0.4	0.1	0	0.092	0.092	NA	NA	TRUE	FALSE	hemibrain:v1.2.1
1876147388	LPLC2	192	FALSE	acetylcholine	0.454	acetylcholine	0.301	0.4	0	0	0.3	0.2	0.1	0.004	0.004	NA	NA	TRUE	FALSE	hemibrain:v1.2.1
1964913610	WED134	18	FALSE	acetylcholine	0.454	acetylcholine	0.268	0.2	0.2	0	0.2	0.2	0	0.483	0.483	DM4_ventral	CM4_ventral	FALSE	FALSE	hemibrain:v1.2.1
696682163	EL	1100	FALSE	acetylcholine	0.454	acetylcholine	0.362	0.4	0	0.2	0.1	0	0.2	0.003	0.003	DM2_CX_d1	DPMpm1_CX_d1	TRUE	FALSE	hemibrain:v1.2.1
816682110	PFNp	43	FALSE	acetylcholine	0.454	acetylcholine	0.465	0.5	0.1	0	0	0.1	0.2	0.288	0.288	DM3_CX_p	DPMpm2_CX_p	FALSE	FALSE	hemibrain:v1.2.1
1259576269	AVLP191	130	FALSE	acetylcholine	0.455	acetylcholine	0.23800000000000002	0.4	0.1	0.2	0.1	0.1	0	0.301	0.301	VLPl2_medial	BLAv2_medial	TRUE	FALSE	hemibrain:v1.2.1
1471601440	LC4	289	FALSE	acetylcholine	0.455	acetylcholine	0.29400000000000004	0.3	0.1	0.2	0.1	0	0	0.009	0.009	NA	NA	TRUE	FALSE	hemibrain:v1.2.1
5813081494	PFR	118	FALSE	acetylcholine	0.455	acetylcholine	0.281	0.4	0.3	0	0.1	0.3	0	0.004	0.004	DM1_CX_d2	DPMm1_CX_d2	TRUE	FALSE	hemibrain:v1.2.1
670409136	NA	82	FALSE	acetylcholine	0.455	acetylcholine	0.36	0.4	0	0	0	0.3	0.2	0.003	0.003	NA	NA	FALSE	FALSE	hemibrain:v1.2.1
955383212	LC10	151	FALSE	acetylcholine	0.455	dopamine	0.28900000000000003	0.2	0.3	0	0.3	0	0.1	0.023	0.023	NA	NA	TRUE	FALSE	hemibrain:v1.2.1
985369220	LC10	155	FALSE	acetylcholine	0.455	glutamate	0.379	0.2	0.4	0.1	0.2	0	0	0.108	0.108	NA	NA	TRUE	FALSE	hemibrain:v1.2.1
1729321593	NA	92	TRUE	acetylcholine	0.455	acetylcholine	0.384	0.4	0.1	0.2	0	0.3	0	0.002	0.002	NA	NA	FALSE	FALSE	hemibrain:v1.2.1
1655458719	LC13	136	FALSE	acetylcholine	0.456	acetylcholine	0.328	0.4	0.3	0.1	0.1	0	0	0.179	0.179	NA	NA	TRUE	FALSE	hemibrain:v1.2.1
298266950	NA	104	FALSE	acetylcholine	0.456	acetylcholine	0.351	0.4	0.1	0	0.2	0.1	0.2	0.003	0.003	NA	NA	TRUE	FALSE	hemibrain:v1.2.1
5812987684	ExR7	822	FALSE	acetylcholine	0.456	acetylcholine	0.271	0.3	0.3	0	0.1	0.1	0.1	0.225	0.225	NA	NA	TRUE	FALSE	hemibrain:v1.2.1
5813040216	MC61	29	FALSE	acetylcholine	0.456	acetylcholine	0.33999999999999997	0.3	0.2	0	0.1	0.3	0	0	0	NA	NA	FALSE	FALSE	hemibrain:v1.2.1
5812994062	LPLC1	528	FALSE	acetylcholine	0.456	dopamine	0.28300000000000003	0.3	0.2	0.1	0.3	0.1	0	0.057	0.057	NA	NA	TRUE	FALSE	hemibrain:v1.2.1
764800313	FS3	42	FALSE	acetylcholine	0.456	acetylcholine	0.309	0.4	0.3	0	0.2	0	0	0.645	0.645	DM4_CX_d1	CM4_CX_d1	FALSE	FALSE	hemibrain:v1.2.1
1049511270	LC10	113	FALSE	acetylcholine	0.457	acetylcholine	0.302	0.4	0.4	0	0.2	0	0	0.05	0.05	NA	NA	TRUE	FALSE	hemibrain:v1.2.1
1080200419	LC10	119	FALSE	acetylcholine	0.457	acetylcholine	0.314	0.4	0.3	0.1	0.3	0	0	0.079	0.079	NA	NA	TRUE	FALSE	hemibrain:v1.2.1
1108100939	MC61	30	FALSE	acetylcholine	0.457	acetylcholine	0.344	0.5	0.2	0	0.1	0	0.1	0	0	NA	NA	FALSE	FALSE	hemibrain:v1.2.1
1167593263	FS2	109	FALSE	acetylcholine	0.457	glutamate	0.373	0.2	0.4	0	0.3	0	0	0.407	0.407	DM4_CX_d3	CM4_CX_d3	TRUE	FALSE	hemibrain:v1.2.1
1938207942	LC4	325	FALSE	acetylcholine	0.457	acetylcholine	0.303	0.3	0.1	0.3	0.1	0	0	0.005	0.005	NA	NA	TRUE	FALSE	hemibrain:v1.2.1
2044699904	ORN_VA1v	62	TRUE	acetylcholine	0.457	acetylcholine	0.33399999999999996	0.4	0	0	0	0.3	0.2	NA	NA	NA	NA	FALSE	TRUE	hemibrain:v1.2.1
1188043606	PFNp	29	FALSE	acetylcholine	0.458	acetylcholine	0.312	0.4	0	0	0.2	0.1	0.2	0.092	0.092	DM4_CX_p	CM4_CX_p	FALSE	FALSE	hemibrain:v1.2.1
1197234751	DNp23	25	FALSE	acetylcholine	0.458	acetylcholine	0.201	0.3	0	0.1	0.1	0.1	0.2	NA	NA	SMPpv2_dorsal	CP1_dorsal	FALSE	FALSE	hemibrain:v1.2.1
1319251041	LC16	120	FALSE	acetylcholine	0.458	acetylcholine	0.367	0.4	0.1	0.1	0.4	0	0	0.009	0.009	NA	NA	TRUE	FALSE	hemibrain:v1.2.1
1445992562	vDeltaM	27	FALSE	acetylcholine	0.458	acetylcholine	0.28	0.4	0.2	0.1	0.2	0.1	0.1	0.029	0.029	DM4_CX_v	CM4_CX_v	FALSE	FALSE	hemibrain:v1.2.1
1907571222	LC4	318	FALSE	acetylcholine	0.458	acetylcholine	0.274	0.3	0.1	0.2	0.2	0	0	0.007	0.007	NA	NA	TRUE	FALSE	hemibrain:v1.2.1
1938541380	LC4	309	FALSE	acetylcholine	0.458	acetylcholine	0.263	0.3	0.1	0.2	0.2	0.1	0	0.331	0.331	NA	NA	TRUE	FALSE	hemibrain:v1.2.1
1962828235	PS125	331	FALSE	acetylcholine	0.458	neither	0.43100000000000005	0.2	0	0.2	0	0.1	0	0.517	0.517	NA	NA	TRUE	FALSE	hemibrain:v1.2.1
5813133640	NA	108	FALSE	acetylcholine	0.458	acetylcholine	0.39	0.5	0	0	0.1	0.1	0.3	0.001	0.001	NA	NA	TRUE	FALSE	hemibrain:v1.2.1
794225197	CL249	100	FALSE	acetylcholine	0.458	serotonin	0.28900000000000003	0.3	0.2	0	0.1	0.3	0.1	0.02	0.02	NA	NA	TRUE	FALSE	hemibrain:v1.2.1
885948438	vDeltaA	71	FALSE	acetylcholine	0.458	acetylcholine	0.28900000000000003	0.3	0.2	0.2	0.2	0	0	0.038	0.038	DM2_CX_v	DPMpm1_CX_v	FALSE	FALSE	hemibrain:v1.2.1
911504643	PFNd	227	FALSE	acetylcholine	0.458	acetylcholine	0.326	0.3	0.1	0	0	0.3	0.2	0.187	0.187	DM1_CX_p	DPMm1_CX_p	TRUE	FALSE	hemibrain:v1.2.1
1002507131	PEN_a(PEN1)	612	FALSE	acetylcholine	0.459	acetylcholine	0.309	0.4	0.2	0	0.1	0.1	0.2	0.12	0.12	DM3_CX_v	DPMpm2_CX_v	TRUE	FALSE	hemibrain:v1.2.1
1034220115	EL	922	FALSE	acetylcholine	0.459	acetylcholine	0.43200000000000005	0.5	0	0.2	0.1	0	0.2	0.002	0.002	DM4_CX_d1	CM4_CX_d1	TRUE	FALSE	hemibrain:v1.2.1
1139240289	LAL039	171	FALSE	acetylcholine	0.459	acetylcholine	0.259	0.3	0.2	0.2	0.2	0	0	0.028	0.028	CREa2_ventral	DALcm1_ventral	TRUE	FALSE	hemibrain:v1.2.1
1438304347	LC13	99	FALSE	acetylcholine	0.459	acetylcholine	0.379	0.5	0.1	0.1	0.2	0.1	0.1	0	0	NA	NA	FALSE	FALSE	hemibrain:v1.2.1
1810339448	LPC2	17	FALSE	acetylcholine	0.459	acetylcholine	0.305	0.4	0	0.3	0.1	0.2	0	0.006	0.006	NA	NA	FALSE	FALSE	hemibrain:v1.2.1
328909309	SLP408	135	FALSE	acetylcholine	0.459	glutamate	0.269	0.3	0.3	0	0.3	0.1	0	0.245	0.245	SMPpm1	DPMm2	TRUE	FALSE	hemibrain:v1.2.1
5813011858	NA	101	FALSE	acetylcholine	0.459	acetylcholine	0.384	0.5	0.1	0	0.2	0	0.2	0.002	0.002	NA	NA	TRUE	FALSE	hemibrain:v1.2.1
979066072	FS3	83	FALSE	acetylcholine	0.459	acetylcholine	0.346	0.4	0.3	0	0.3	0	0	0.418	0.418	DM2_CX_d1	DPMpm1_CX_d1	FALSE	FALSE	hemibrain:v1.2.1
985036637	LC10	166	FALSE	acetylcholine	0.459	acetylcholine	0.349	0.4	0.2	0.1	0.2	0	0	0.069	0.069	NA	NA	TRUE	FALSE	hemibrain:v1.2.1
1782714902	LPLC1	257	FALSE	acetylcholine	0.46	acetylcholine	0.315	0.4	0.1	0.1	0.4	0.1	0.1	0.003	0.003	NA	NA	TRUE	FALSE	hemibrain:v1.2.1
1826445251	lLN12A	208	FALSE	acetylcholine	0.46	acetylcholine	0.362	0.4	0	0.2	0	0.3	0	0.376	0.376	ALl1_dorsal	BAlc_dorsal	TRUE	FALSE	hemibrain:v1.2.1
5813087839	aMe5	165	FALSE	acetylcholine	0.46	acetylcholine	0.362	0.4	0.1	0.1	0.1	0.3	0	0.001	0.001	NA	NA	TRUE	FALSE	hemibrain:v1.2.1
987419139	LC10	87	FALSE	acetylcholine	0.46	acetylcholine	0.33199999999999996	0.3	0.3	0	0.2	0	0	0.012	0.012	NA	NA	FALSE	FALSE	hemibrain:v1.2.1
1727975215	NA	286	TRUE	acetylcholine	0.46	acetylcholine	0.44	0.6	0.1	0.2	0	0.1	0	0.003	0.003	NA	NA	TRUE	FALSE	hemibrain:v1.2.1
1108787548	MC61	26	FALSE	acetylcholine	0.461	acetylcholine	0.306	0.4	0.4	0	0	0.1	0	0.007	0.007	NA	NA	FALSE	FALSE	hemibrain:v1.2.1
1288897699	LC16	138	FALSE	acetylcholine	0.461	acetylcholine	0.362	0.4	0.1	0.1	0.4	0	0	0.001	0.001	NA	NA	TRUE	FALSE	hemibrain:v1.2.1
1438524573	LC4	320	FALSE	acetylcholine	0.461	acetylcholine	0.349	0.4	0.1	0.2	0.1	0.1	0	0.184	0.184	NA	NA	TRUE	FALSE	hemibrain:v1.2.1
1444969646	vDeltaK	51	FALSE	acetylcholine	0.461	acetylcholine	0.328	0.4	0.4	0	0.1	0	0.1	0.089	0.089	DM1_CX_p	DPMm1_CX_p	FALSE	FALSE	hemibrain:v1.2.1
1533657952	NA	58	FALSE	acetylcholine	0.461	acetylcholine	0.376	0.4	0.4	0	0.1	0	0	0	0	NA	NA	FALSE	FALSE	hemibrain:v1.2.1
1938195143	LPLC2	271	FALSE	acetylcholine	0.461	dopamine	0.262	0.3	0.1	0.1	0.4	0.1	0	0.142	0.142	NA	NA	TRUE	FALSE	hemibrain:v1.2.1
515852217	SMP263	28	FALSE	acetylcholine	0.461	acetylcholine	0.266	0.3	0.2	0	0.1	0.2	0	0.417	0.417	SMPpv2_dorsal	CP1_dorsal	FALSE	FALSE	hemibrain:v1.2.1
796175881	FS3	90	FALSE	acetylcholine	0.461	dopamine	0.306	0.3	0.1	0	0.4	0.1	0.1	0.468	0.468	DM1_CX_d2	DPMm1_CX_d2	FALSE	FALSE	hemibrain:v1.2.1
2039321461	ORN_VC5	19	TRUE	acetylcholine	0.461	acetylcholine	0.4	0.4	0	0	0.1	0.3	0.2	NA	NA	NA	NA	FALSE	TRUE	hemibrain:v1.2.1
1079867909	LC10	117	FALSE	acetylcholine	0.462	glutamate	0.31	0.3	0.4	0	0.2	0	0	0.053	0.053	NA	NA	TRUE	FALSE	hemibrain:v1.2.1
1109141617	MC61	45	FALSE	acetylcholine	0.462	acetylcholine	0.28400000000000003	0.4	0	0	0.2	0.3	0	0	0	NA	NA	FALSE	FALSE	hemibrain:v1.2.1
1280980178	LC14	10	FALSE	acetylcholine	0.462	acetylcholine	0.33999999999999997	0.6	0	0	0.3	0.1	0	0.082	0.082	VPNp1_lateral	BLD5_lateral	FALSE	FALSE	hemibrain:v1.2.1
1751364895	NA	109	FALSE	acetylcholine	0.462	acetylcholine	0.304	0.4	0	0	0.1	0.4	0.1	0.021	0.021	NA	NA	TRUE	FALSE	hemibrain:v1.2.1
1749258134	LC4	314	FALSE	acetylcholine	0.462	acetylcholine	0.262	0.3	0.2	0.1	0.1	0.1	0	0.289	0.289	NA	NA	TRUE	FALSE	hemibrain:v1.2.1
1777961088	LLPC2a	62	FALSE	acetylcholine	0.462	acetylcholine	0.355	0.5	0.2	0	0.1	0	0	0.016	0.016	NA	NA	FALSE	FALSE	hemibrain:v1.2.1
1782668028	LC4	304	FALSE	acetylcholine	0.462	acetylcholine	0.278	0.3	0.1	0.3	0.1	0	0	0.013	0.013	NA	NA	TRUE	FALSE	hemibrain:v1.2.1
1845117373	LPLC1	343	FALSE	acetylcholine	0.462	acetylcholine	0.275	0.4	0	0.1	0.3	0.1	0	0.019	0.019	NA	NA	TRUE	FALSE	hemibrain:v1.2.1
5813022160	SMP567	192	FALSE	acetylcholine	0.462	dopamine	0.353	0.3	0.3	0	0.4	0	0	0.309	0.309	VLPl&p1_posterior	BLVp2_posterior	TRUE	FALSE	hemibrain:v1.2.1
5812998042	LLPC2c	73	FALSE	acetylcholine	0.462	acetylcholine	0.305	0.4	0.4	0.1	0.1	0	0	0	0	NA	NA	FALSE	FALSE	hemibrain:v1.2.1
5812995163	WED165	551	FALSE	acetylcholine	0.462	acetylcholine	0.255	0.3	0.2	0.1	0	0.2	0	0.027	0.027	DM6_ventral	CM3_ventral	TRUE	FALSE	hemibrain:v1.2.1
758069781	PFNp	46	FALSE	acetylcholine	0.462	acetylcholine	0.371	0.4	0.1	0.1	0.1	0.2	0.1	0.071	0.071	DM1_CX_v	DPMm1_CX_v	FALSE	FALSE	hemibrain:v1.2.1
5813040472	ORN_VM4	42	TRUE	acetylcholine	0.462	acetylcholine	0.461	0.5	0	0	0	0.4	0.1	NA	NA	NA	NA	FALSE	TRUE	hemibrain:v1.2.1
1077765483	MC64	43	FALSE	acetylcholine	0.463	acetylcholine	0.33499999999999996	0.4	0.3	0	0	0.3	0	0.006	0.006	NA	NA	FALSE	FALSE	hemibrain:v1.2.1
1289233656	LC16	148	FALSE	acetylcholine	0.463	acetylcholine	0.324	0.4	0.1	0.1	0.3	0	0	0.112	0.112	NA	NA	TRUE	FALSE	hemibrain:v1.2.1
1689993656	LPLC1	263	FALSE	acetylcholine	0.463	dopamine	0.327	0.3	0.1	0	0.5	0	0	0.007	0.007	NA	NA	TRUE	FALSE	hemibrain:v1.2.1
1715459859	LC4	288	FALSE	acetylcholine	0.463	acetylcholine	0.345	0.4	0.2	0.1	0.1	0	0	0.429	0.429	NA	NA	TRUE	FALSE	hemibrain:v1.2.1
486272154	NA	115	FALSE	acetylcholine	0.463	acetylcholine	0.316	0.4	0.1	0	0.2	0	0.2	0	0	NA	NA	TRUE	FALSE	hemibrain:v1.2.1
550029475	NA	169	FALSE	acetylcholine	0.463	acetylcholine	0.317	0.4	0.1	0	0.1	0.2	0.1	0.001	0.001	NA	NA	TRUE	FALSE	hemibrain:v1.2.1
640963092	LHPD2a4	232	FALSE	acetylcholine	0.463	glutamate	0.345	0.2	0.4	0	0.3	0	0	0.037	0.037	VLPd&p1_posterior	DPLl2_posterior	TRUE	FALSE	hemibrain:v1.2.1
1142266328	LC10	64	FALSE	acetylcholine	0.464	acetylcholine	0.29900000000000004	0.4	0.4	0.1	0.2	0	0	0.081	0.081	NA	NA	FALSE	FALSE	hemibrain:v1.2.1
1319915822	LC16	167	FALSE	acetylcholine	0.464	acetylcholine	0.307	0.4	0.2	0.2	0.2	0	0	0.09	0.09	NA	NA	TRUE	FALSE	hemibrain:v1.2.1
1353557185	vDeltaH	109	FALSE	acetylcholine	0.464	acetylcholine	0.29200000000000004	0.4	0.2	0	0.4	0	0	0.218	0.218	DM1_CX_p	DPMm1_CX_p	TRUE	FALSE	hemibrain:v1.2.1
1513614683	AVLP196	125	FALSE	acetylcholine	0.464	acetylcholine	0.231	0.4	0.1	0.1	0.1	0.3	0	0.474	0.474	VLPl2_medial	BLAv2_medial	TRUE	FALSE	hemibrain:v1.2.1
916309801	FS4A	47	FALSE	acetylcholine	0.464	gaba	0.322	0.3	0.2	0.3	0.1	0	0.1	0.483	0.483	DM2_CX_d2	DPMpm1_CX_d2	FALSE	FALSE	hemibrain:v1.2.1
956820684	LAL110	223	FALSE	acetylcholine	0.464	dopamine	0.38	0.3	0.2	0	0.5	0	0	0.311	0.311	CREl1	DALv3	TRUE	FALSE	hemibrain:v1.2.1
972624772	PFNm	126	FALSE	acetylcholine	0.464	acetylcholine	0.313	0.4	0.2	0	0	0.2	0.1	0.107	0.107	DM3_CX_v	DPMpm2_CX_v	TRUE	FALSE	hemibrain:v1.2.1
1172623224	LC10	51	FALSE	acetylcholine	0.465	dopamine	0.329	0.3	0.3	0	0.4	0	0	0.097	0.097	NA	NA	FALSE	FALSE	hemibrain:v1.2.1
1407610974	LC13	129	FALSE	acetylcholine	0.465	acetylcholine	0.442	0.5	0.2	0.1	0.1	0.1	0	0.017	0.017	NA	NA	TRUE	FALSE	hemibrain:v1.2.1
1757481665	AVLP149	144	FALSE	acetylcholine	0.465	acetylcholine	0.302	0.4	0.1	0.1	0.2	0.2	0	0.115	0.115	VLPl&p2_lateral	BLVp1_anterior	TRUE	FALSE	hemibrain:v1.2.1
5813089157	SMP154	1266	FALSE	acetylcholine	0.465	dopamine	0.309	0.3	0.3	0	0.3	0	0	0.251	0.251	NA	NA	TRUE	FALSE	hemibrain:v1.2.1
674069555	SIP073	221	FALSE	acetylcholine	0.465	dopamine	0.277	0.3	0.3	0	0.3	0	0	0.35	0.35	DM6_dorso_lateral	CM3_dorso_lateral	TRUE	FALSE	hemibrain:v1.2.1
910447181	PFL3	15	FALSE	acetylcholine	0.465	acetylcholine	0.301	0.4	0.2	0	0	0.1	0	0.002	0.002	DM4_CX_d1	CM4_CX_d1	FALSE	FALSE	hemibrain:v1.2.1
1077434447	TuBu03	67	FALSE	acetylcholine	0.466	acetylcholine	0.354	0.5	0.1	0.4	0	0	0	0.811	0.811	AOTUv4_dorsal	DALcl2_dorsal	FALSE	FALSE	hemibrain:v1.2.1
1224590738	FC1F	155	FALSE	acetylcholine	0.466	acetylcholine	0.28600000000000003	0.4	0.3	0.1	0.1	0	0.1	0.001	0.001	DM2_CX_d2	DPMpm1_CX_d2	TRUE	FALSE	hemibrain:v1.2.1
1406928592	LC13	189	FALSE	acetylcholine	0.466	acetylcholine	0.443	0.5	0.2	0.1	0.1	0.1	0	0.089	0.089	NA	NA	TRUE	FALSE	hemibrain:v1.2.1
1407269137	LC13	151	FALSE	acetylcholine	0.466	acetylcholine	0.306	0.4	0.2	0.1	0.1	0.1	0.1	0.2	0.2	NA	NA	TRUE	FALSE	hemibrain:v1.2.1
1500029052	LC13	144	FALSE	acetylcholine	0.466	acetylcholine	0.362	0.4	0.2	0.1	0.1	0.2	0	0.16	0.16	NA	NA	TRUE	FALSE	hemibrain:v1.2.1
1655997973	DNb01	14	FALSE	acetylcholine	0.466	acetylcholine	0.43800000000000006	0.5	0	0	0.2	0.2	0	NA	NA	NA	NA	FALSE	FALSE	hemibrain:v1.2.1
1747280642	LLPC2a	59	FALSE	acetylcholine	0.466	acetylcholine	0.33499999999999996	0.4	0.4	0.1	0.1	0	0	0.009	0.009	NA	NA	FALSE	FALSE	hemibrain:v1.2.1
1701424950	ORN_DA4m	52	TRUE	acetylcholine	0.466	acetylcholine	0.379	0.4	0	0	0	0.3	0.2	NA	NA	NA	NA	FALSE	TRUE	hemibrain:v1.2.1
5901210175	ORN_DL4	51	TRUE	acetylcholine	0.466	serotonin	0.376	0.4	0	0	0	0.5	0.1	NA	NA	NA	NA	FALSE	TRUE	hemibrain:v1.2.1
2169254031	ORN_VA2	21	TRUE	acetylcholine	0.466	acetylcholine	0.371	0.4	0	0.1	0	0.3	0.1	NA	NA	NA	NA	FALSE	TRUE	hemibrain:v1.2.1
1072503117	FC1C	89	FALSE	acetylcholine	0.467	acetylcholine	0.376	0.4	0.3	0	0.2	0	0	0.232	0.232	DM4_CX_d2	CM4_CX_d2	FALSE	FALSE	hemibrain:v1.2.1
1097300368	IB072	124	FALSE	acetylcholine	0.467	acetylcholine	0.281	0.4	0.2	0.1	0.1	0.1	0	0.528	0.528	DM5_central	CM1_central	TRUE	FALSE	hemibrain:v1.2.1
1132228894	NA	19	FALSE	acetylcholine	0.467	acetylcholine	0.29400000000000004	0.4	0	0	0.1	0.3	0	0.303	0.303	NA	NA	FALSE	FALSE	hemibrain:v1.2.1
1812078638	LLPC1	108	FALSE	acetylcholine	0.467	acetylcholine	0.356	0.5	0.4	0	0.1	0	0	0	0	NA	NA	TRUE	FALSE	hemibrain:v1.2.1
851399490	SMP460	175	FALSE	acetylcholine	0.467	acetylcholine	0.319	0.4	0.3	0	0.2	0.1	0	0.097	0.097	SMPpm1	DPMm2	TRUE	FALSE	hemibrain:v1.2.1
924002690	LC10	131	FALSE	acetylcholine	0.467	acetylcholine	0.348	0.4	0.4	0.1	0.1	0	0	0	0	NA	NA	TRUE	FALSE	hemibrain:v1.2.1
1640913594	ORN_DL3	38	TRUE	acetylcholine	0.467	acetylcholine	0.275	0.4	0	0.1	0	0.3	0.1	NA	NA	NA	NA	FALSE	TRUE	hemibrain:v1.2.1
1013066710	CRE071	623	FALSE	acetylcholine	0.468	acetylcholine	0.305	0.3	0.2	0	0.3	0	0	0.416	0.416	NA	NA	TRUE	FALSE	hemibrain:v1.2.1
1349114660	PFNp	40	FALSE	acetylcholine	0.468	acetylcholine	0.348	0.4	0.2	0.1	0	0	0.3	0.063	0.063	DM2_CX_p	DPMpm1_CX_p	FALSE	FALSE	hemibrain:v1.2.1
1972032140	AVLP453	189	FALSE	acetylcholine	0.468	acetylcholine	0.32	0.4	0.1	0	0.1	0.4	0	0.182	0.182	LALv1_ventral	BAmv1_ventral	TRUE	FALSE	hemibrain:v1.2.1
327937328	DSKMP3	667	FALSE	acetylcholine	0.468	acetylcholine	0.29700000000000004	0.4	0.2	0.1	0.1	0.1	0.1	0.14	0.14	NA	NA	TRUE	TRUE	hemibrain:v1.2.1
5901195929	PS237	313	FALSE	acetylcholine	0.468	acetylcholine	0.363	0.4	0.2	0	0	0.2	0	0.004	0.004	NA	NA	TRUE	FALSE	hemibrain:v1.2.1
1671288363	ORN_DA4m	77	TRUE	acetylcholine	0.468	acetylcholine	0.375	0.4	0	0	0	0.4	0.2	NA	NA	NA	NA	FALSE	TRUE	hemibrain:v1.2.1
1008926553	AVLP149	82	FALSE	acetylcholine	0.46900000000000003	acetylcholine	0.309	0.4	0.1	0.1	0.1	0.3	0	0.169	0.169	VLPl&p2_lateral	BLVp1_anterior	FALSE	FALSE	hemibrain:v1.2.1
1072059176	CL305	798	FALSE	acetylcholine	0.46900000000000003	acetylcholine	0.365	0.4	0	0.1	0.1	0.3	0	NA	NA	SMPpv2_ventral	CP1_ventral	TRUE	FALSE	hemibrain:v1.2.1
1109474158	MC61	40	FALSE	acetylcholine	0.46900000000000003	acetylcholine	0.458	0.4	0.1	0	0	0.4	0	0.03	0.03	NA	NA	FALSE	FALSE	hemibrain:v1.2.1
1126306451	PFNd	293	FALSE	acetylcholine	0.46900000000000003	acetylcholine	0.364	0.4	0.1	0	0	0.2	0.2	0.226	0.226	DM4_CX_p	CM4_CX_p	TRUE	FALSE	hemibrain:v1.2.1
1166674437	FC2C	134	FALSE	acetylcholine	0.46900000000000003	acetylcholine	0.266	0.3	0	0	0.3	0.2	0.2	0.088	0.088	DM4_CX_d3	CM4_CX_d3	TRUE	FALSE	hemibrain:v1.2.1
1411988034	LC26	96	FALSE	acetylcholine	0.46900000000000003	dopamine	0.28	0.3	0	0	0.3	0.3	0	0.001	0.001	NA	NA	FALSE	FALSE	hemibrain:v1.2.1
1435140135	LC14	18	FALSE	acetylcholine	0.46900000000000003	acetylcholine	0.312	0.3	0.2	0	0.1	0	0	0.01	0.01	VPNp1_lateral	BLD5_lateral	FALSE	FALSE	hemibrain:v1.2.1
1535709211	aMe14b	131	FALSE	acetylcholine	0.46900000000000003	neither	0.5670000000000001	0.2	0	0.1	0	0.1	0	0.72	0.72	NA	NA	TRUE	FALSE	hemibrain:v1.2.1
1746858454	LPLC1	319	FALSE	acetylcholine	0.46900000000000003	acetylcholine	0.29300000000000004	0.4	0.1	0	0.3	0.1	0	0.121	0.121	NA	NA	TRUE	FALSE	hemibrain:v1.2.1
1806850696	LPC1	84	FALSE	acetylcholine	0.46900000000000003	acetylcholine	0.28500000000000003	0.4	0.2	0	0.1	0.2	0	0.046	0.046	NA	NA	FALSE	FALSE	hemibrain:v1.2.1
1938544937	LC4	395	FALSE	acetylcholine	0.46900000000000003	acetylcholine	0.28200000000000003	0.3	0.1	0.3	0.2	0	0	0.024	0.024	NA	NA	TRUE	FALSE	hemibrain:v1.2.1
422401750	SIP050	149	FALSE	acetylcholine	0.46900000000000003	dopamine	0.258	0.2	0.1	0.1	0.3	0.1	0.1	0.079	0.079	VLPd&p1_posterior	DPLl2_posterior	TRUE	FALSE	hemibrain:v1.2.1
517682894	NA	190	FALSE	acetylcholine	0.46900000000000003	dopamine	0.276	0.3	0.3	0.1	0.3	0	0	0.001	0.001	NA	NA	TRUE	FALSE	hemibrain:v1.2.1
5812997130	LPC1	115	FALSE	acetylcholine	0.46900000000000003	acetylcholine	0.378	0.4	0.4	0.1	0.1	0	0	0.002	0.002	NA	NA	TRUE	FALSE	hemibrain:v1.2.1
1669721587	ORN_DM3	71	TRUE	acetylcholine	0.46900000000000003	acetylcholine	0.405	0.4	0	0.2	0	0.3	0	NA	NA	NA	NA	FALSE	TRUE	hemibrain:v1.2.1
1048837669	LC10	153	FALSE	acetylcholine	0.47000000000000003	acetylcholine	0.33299999999999996	0.4	0.3	0	0.2	0	0	0.181	0.181	NA	NA	TRUE	FALSE	hemibrain:v1.2.1
1140547788	LC10	92	FALSE	acetylcholine	0.47000000000000003	acetylcholine	0.273	0.4	0.2	0	0.1	0.1	0.1	0.028	0.028	NA	NA	FALSE	FALSE	hemibrain:v1.2.1
1320263998	LC16	148	FALSE	acetylcholine	0.47000000000000003	acetylcholine	0.29600000000000004	0.4	0.1	0.1	0.3	0	0	0.157	0.157	NA	NA	TRUE	FALSE	hemibrain:v1.2.1
1690015835	LPLC1	247	FALSE	acetylcholine	0.47000000000000003	dopamine	0.278	0.3	0.1	0	0.3	0.1	0	0.003	0.003	NA	NA	TRUE	FALSE	hemibrain:v1.2.1
328278449	SMP406	202	FALSE	acetylcholine	0.47000000000000003	acetylcholine	0.29700000000000004	0.3	0.3	0	0.2	0	0.1	0.662	0.662	DM4_dorsal	CM4_dorsal	TRUE	FALSE	hemibrain:v1.2.1
5812989890	PS035	172	FALSE	acetylcholine	0.47000000000000003	serotonin	0.29600000000000004	0.3	0.2	0	0	0.4	0	0.02	0.02	AOTUv1_ventral	DALcm2_ventral	TRUE	FALSE	hemibrain:v1.2.1
673772290	NA	180	FALSE	acetylcholine	0.47000000000000003	acetylcholine	0.29400000000000004	0.4	0.1	0	0.3	0	0.1	0	0	NA	NA	TRUE	FALSE	hemibrain:v1.2.1
859339195	PI3	21	FALSE	acetylcholine	0.47000000000000003	acetylcholine	0.41600000000000004	0.4	0.1	0.1	0	0.2	0.1	0.111	0.111	NA	NA	FALSE	TRUE	hemibrain:v1.2.1
1080200438	LC10	105	FALSE	acetylcholine	0.47100000000000003	acetylcholine	0.33299999999999996	0.4	0.3	0	0.2	0	0	0.001	0.001	NA	NA	TRUE	FALSE	hemibrain:v1.2.1
1136524135	AVLP111	273	FALSE	acetylcholine	0.47100000000000003	serotonin	0.357	0.4	0	0.1	0	0.4	0	0.001	0.001	VLPl&p2_lateral	BLVp1_anterior	TRUE	FALSE	hemibrain:v1.2.1
1319932206	LC16	113	FALSE	acetylcholine	0.47100000000000003	dopamine	0.323	0.3	0.1	0.1	0.5	0	0	0.089	0.089	NA	NA	TRUE	FALSE	hemibrain:v1.2.1
1599431888	PFNp	139	FALSE	acetylcholine	0.47100000000000003	acetylcholine	0.43500000000000005	0.5	0.3	0	0	0.1	0.1	0.251	0.251	DM1_CX_v	DPMm1_CX_v	TRUE	FALSE	hemibrain:v1.2.1
1628274418	PS208	178	FALSE	acetylcholine	0.47100000000000003	acetylcholine	0.3	0.4	0.2	0	0.1	0.2	0	0.014	0.014	VLPp2	DPMpl3	TRUE	FALSE	hemibrain:v1.2.1
1657525433	LPLC1	200	FALSE	acetylcholine	0.47100000000000003	dopamine	0.362	0.3	0	0	0.6	0	0	0.005	0.005	NA	NA	TRUE	FALSE	hemibrain:v1.2.1
1907587934	LC4	302	FALSE	acetylcholine	0.47100000000000003	acetylcholine	0.266	0.3	0.1	0.2	0.2	0	0	0.004	0.004	NA	NA	TRUE	FALSE	hemibrain:v1.2.1
2013333009	lLN17	253	FALSE	acetylcholine	0.47100000000000003	acetylcholine	0.401	0.5	0	0.1	0	0.4	0.1	0.101	0.101	ALl1_dorsal	BAlc_dorsal	TRUE	FALSE	hemibrain:v1.2.1
391954490	LHAV6a9	229	FALSE	acetylcholine	0.47100000000000003	serotonin	0.322	0.3	0.1	0	0.1	0.4	0	0.058	0.058	LHa1	BLAd1	TRUE	FALSE	hemibrain:v1.2.1
5813022257	CL303	1278	FALSE	acetylcholine	0.47100000000000003	acetylcholine	0.29400000000000004	0.4	0.3	0	0.2	0	0	0.552	0.552	SMPpv2_ventral	CP1_ventral	TRUE	FALSE	hemibrain:v1.2.1
5813078065	NA	434	FALSE	acetylcholine	0.47100000000000003	serotonin	0.23600000000000002	0.3	0.1	0.2	0.1	0.3	0	0.101	0.101	NA	NA	TRUE	FALSE	hemibrain:v1.2.1
797075463	AVLP271	126	FALSE	acetylcholine	0.47100000000000003	acetylcholine	0.28	0.4	0.1	0.1	0.1	0.1	0.1	0.533	0.533	VLPl&d1_lateral	BLAv1_posterior	TRUE	FALSE	hemibrain:v1.2.1
1671625186	ORN_DL3	48	TRUE	acetylcholine	0.47100000000000003	acetylcholine	0.346	0.5	0	0	0	0.3	0.2	NA	NA	NA	NA	FALSE	TRUE	hemibrain:v1.2.1
1666586731	ORN_DM1	168	TRUE	acetylcholine	0.47100000000000003	acetylcholine	0.42200000000000004	0.4	0	0.1	0	0.4	0.1	NA	NA	NA	NA	TRUE	TRUE	hemibrain:v1.2.1
1319591563	LC16	122	FALSE	acetylcholine	0.47200000000000003	acetylcholine	0.34299999999999997	0.4	0.1	0.1	0.4	0	0	0.07	0.07	NA	NA	TRUE	FALSE	hemibrain:v1.2.1
1603109870	LAL196	5	FALSE	acetylcholine	0.47200000000000003	acetylcholine	0.43900000000000006	0.5	0	0	0	0.5	0	0	0	NA	NA	FALSE	FALSE	hemibrain:v1.2.1
1789276508	WED128	240	FALSE	acetylcholine	0.47200000000000003	acetylcholine	0.29800000000000004	0.4	0.3	0	0.1	0.1	0	0.064	0.064	VLPp2	DPMpl3	TRUE	FALSE	hemibrain:v1.2.1
1815070402	LC4	392	FALSE	acetylcholine	0.47200000000000003	acetylcholine	0.312	0.4	0.2	0.2	0.1	0	0	0.004	0.004	NA	NA	TRUE	FALSE	hemibrain:v1.2.1
2101391269	vLN28	232	FALSE	acetylcholine	0.47200000000000003	gaba	0.33799999999999997	0.2	0.2	0.4	0	0.1	0.1	0.504	0.504	ALv2	BAla2	TRUE	FALSE	hemibrain:v1.2.1
5812998641	LLPC1	79	FALSE	acetylcholine	0.47200000000000003	acetylcholine	0.305	0.4	0.2	0	0.2	0	0	0.013	0.013	NA	NA	FALSE	FALSE	hemibrain:v1.2.1
569939107	NA	5	TRUE	acetylcholine	0.47200000000000003	acetylcholine	0.6669999999999999	1	0	0	0	0	0	NA	NA	NA	NA	FALSE	FALSE	hemibrain:v1.2.1
2102077568	ORN_VC5	16	TRUE	acetylcholine	0.47200000000000003	acetylcholine	0.319	0.4	0	0.1	0	0.3	0.2	NA	NA	NA	NA	FALSE	TRUE	hemibrain:v1.2.1
1051311534	LAL176	188	FALSE	acetylcholine	0.47300000000000003	acetylcholine	0.393	0.5	0.3	0.2	0	0	0	0.341	0.341	DM5_central	CM1_central	TRUE	FALSE	hemibrain:v1.2.1
1135984965	FS3	56	FALSE	acetylcholine	0.47300000000000003	acetylcholine	0.398	0.5	0.1	0	0.3	0	0	0.619	0.619	DM4_CX_d2	CM4_CX_d2	FALSE	FALSE	hemibrain:v1.2.1
1168340507	EL	813	FALSE	acetylcholine	0.47300000000000003	acetylcholine	0.47400000000000003	0.5	0	0.2	0	0	0.3	0.001	0.001	DM4_CX_d2	CM4_CX_d2	TRUE	FALSE	hemibrain:v1.2.1
1438300188	LC13	150	FALSE	acetylcholine	0.47300000000000003	acetylcholine	0.327	0.4	0.1	0.1	0.2	0.1	0	0.003	0.003	NA	NA	TRUE	FALSE	hemibrain:v1.2.1
1623464436	LPC2	19	FALSE	acetylcholine	0.47300000000000003	acetylcholine	0.545	0.7	0	0	0.1	0.1	0	0.024	0.024	NA	NA	FALSE	FALSE	hemibrain:v1.2.1
1808624862	LPC1	71	FALSE	acetylcholine	0.47300000000000003	acetylcholine	0.29300000000000004	0.3	0.3	0	0.2	0.1	0.1	0.001	0.001	NA	NA	FALSE	FALSE	hemibrain:v1.2.1
5813077929	NA	482	FALSE	acetylcholine	0.47300000000000003	acetylcholine	0.302	0.4	0.3	0	0.2	0	0.1	0.003	0.003	NA	NA	TRUE	FALSE	hemibrain:v1.2.1
2259962903	ORN_VM4	56	TRUE	acetylcholine	0.47300000000000003	acetylcholine	0.386	0.4	0	0.1	0	0.3	0.2	NA	NA	NA	NA	FALSE	TRUE	hemibrain:v1.2.1
1132406255	VES065	136	FALSE	acetylcholine	0.47400000000000003	acetylcholine	0.353	0.4	0	0.1	0.1	0.3	0	0.758	0.758	SMPpv2_ventral	CP1_ventral	TRUE	FALSE	hemibrain:v1.2.1
1251952397	PFNp	55	FALSE	acetylcholine	0.47400000000000003	acetylcholine	0.3	0.4	0.3	0	0.1	0.1	0.2	0.048	0.048	DM4_CX_v	CM4_CX_v	FALSE	FALSE	hemibrain:v1.2.1
1319591442	LC16	105	FALSE	acetylcholine	0.47400000000000003	acetylcholine	0.34099999999999997	0.4	0.1	0.1	0.3	0	0	0.206	0.206	NA	NA	TRUE	FALSE	hemibrain:v1.2.1
1344042108	PS200	392	FALSE	acetylcholine	0.47400000000000003	acetylcholine	0.33099999999999996	0.4	0.2	0.1	0.1	0.2	0	0.113	0.113	NA	NA	TRUE	FALSE	hemibrain:v1.2.1
1751028010	NA	148	FALSE	acetylcholine	0.47400000000000003	acetylcholine	0.43200000000000005	0.5	0.1	0.1	0.1	0.1	0	0.005	0.005	NA	NA	TRUE	FALSE	hemibrain:v1.2.1
1907933561	LC4	336	FALSE	acetylcholine	0.47400000000000003	acetylcholine	0.33799999999999997	0.4	0.1	0.2	0.2	0	0	0	0	NA	NA	TRUE	FALSE	hemibrain:v1.2.1
1906159299	LC4	318	FALSE	acetylcholine	0.47400000000000003	acetylcholine	0.33099999999999996	0.4	0.2	0.1	0.1	0	0	0.415	0.415	NA	NA	TRUE	FALSE	hemibrain:v1.2.1
5813056516	DNp16/17	19	FALSE	acetylcholine	0.47400000000000003	neither	0.33899999999999997	0.3	0.1	0.1	0.1	0	0.1	NA	NA	PSp2	CM5	FALSE	FALSE	hemibrain:v1.2.1
5813063202	PS223	37	FALSE	acetylcholine	0.47400000000000003	acetylcholine	0.267	0.3	0.1	0	0.1	0	0.1	0.025	0.025	PSp2	CM5	FALSE	FALSE	hemibrain:v1.2.1
5813069523	PLP219	88	FALSE	acetylcholine	0.47400000000000003	acetylcholine	0.24100000000000002	0.3	0.3	0.1	0.1	0.1	0	0.753	0.753	VLPp2	DPMpl3	FALSE	FALSE	hemibrain:v1.2.1
670020922	SMP331	196	FALSE	acetylcholine	0.47400000000000003	acetylcholine	0.321	0.3	0.3	0	0.3	0	0	0.034	0.034	DM3_dorso_lateral	DPMpm2_dorso_lateral	TRUE	FALSE	hemibrain:v1.2.1
1132163799	FC1C	101	FALSE	acetylcholine	0.47500000000000003	acetylcholine	0.34299999999999997	0.4	0.2	0.1	0.2	0	0	0.076	0.076	DM2_CX_d2	DPMpm1_CX_d2	TRUE	FALSE	hemibrain:v1.2.1
1225575153	AVLP191	172	FALSE	acetylcholine	0.47500000000000003	acetylcholine	0.28700000000000003	0.4	0.1	0.3	0	0.1	0	0.213	0.213	VLPl2_medial	BLAv2_medial	TRUE	FALSE	hemibrain:v1.2.1
1289238972	LC16	156	FALSE	acetylcholine	0.47500000000000003	acetylcholine	0.36	0.4	0.1	0.1	0.3	0	0	0	0	NA	NA	TRUE	FALSE	hemibrain:v1.2.1
1374731590	FS4A	54	FALSE	acetylcholine	0.47500000000000003	dopamine	0.33499999999999996	0.3	0.2	0	0.4	0	0	0.354	0.354	DM4_CX_d3	CM4_CX_d3	FALSE	FALSE	hemibrain:v1.2.1
1809264255	LC4	324	FALSE	acetylcholine	0.47500000000000003	gaba	0.255	0.3	0.1	0.3	0.1	0	0	0.482	0.482	NA	NA	TRUE	FALSE	hemibrain:v1.2.1
1910328899	SAD064	416	FALSE	acetylcholine	0.47500000000000003	acetylcholine	0.41100000000000003	0.5	0.2	0.1	0.1	0.1	0	0.012	0.012	ALl1_ventral	BAlc_ventral	TRUE	FALSE	hemibrain:v1.2.1
454001950	SLP450	185	FALSE	acetylcholine	0.47500000000000003	acetylcholine	0.265	0.3	0.2	0	0.3	0	0.1	0.077	0.077	VLPl&p1_posterior	BLVp2_posterior	TRUE	FALSE	hemibrain:v1.2.1
5812997141	LLPC3	101	FALSE	acetylcholine	0.47500000000000003	acetylcholine	0.43100000000000005	0.5	0.2	0.1	0.2	0	0	0.024	0.024	NA	NA	TRUE	FALSE	hemibrain:v1.2.1
1636233979	ORN_DM3	81	TRUE	acetylcholine	0.47500000000000003	acetylcholine	0.372	0.4	0	0.1	0	0.3	0.1	NA	NA	NA	NA	FALSE	TRUE	hemibrain:v1.2.1
1164235179	FC1A	187	FALSE	acetylcholine	0.47600000000000003	acetylcholine	0.355	0.4	0.4	0.1	0	0	0.1	0.003	0.003	DM3_CX_d1	DPMpm2_CX_d1	TRUE	FALSE	hemibrain:v1.2.1
1165236314	FC1A	191	FALSE	acetylcholine	0.47600000000000003	acetylcholine	0.379	0.5	0.4	0.1	0	0	0	0	0	DM4_CX_d2	CM4_CX_d2	TRUE	FALSE	hemibrain:v1.2.1
1190638276	MC62	118	FALSE	acetylcholine	0.47600000000000003	acetylcholine	0.34099999999999997	0.4	0.2	0.2	0.1	0.1	0	0.081	0.081	NA	NA	TRUE	FALSE	hemibrain:v1.2.1
1200273581	TuBu05	60	FALSE	acetylcholine	0.47600000000000003	gaba	0.321	0.3	0.2	0.4	0.1	0	0	0.911	0.911	AOTUv4_dorsal	DALcl2_dorsal	FALSE	FALSE	hemibrain:v1.2.1
1387773463	AVLP218	131	FALSE	acetylcholine	0.47600000000000003	acetylcholine	0.232	0.4	0.1	0.1	0.1	0.2	0	0.358	0.358	NA	NA	TRUE	FALSE	hemibrain:v1.2.1
1907510214	LC4	299	FALSE	acetylcholine	0.47600000000000003	acetylcholine	0.323	0.4	0.1	0.2	0.1	0.1	0	0.386	0.386	NA	NA	TRUE	FALSE	hemibrain:v1.2.1
298957344	SIP077	297	FALSE	acetylcholine	0.47600000000000003	acetylcholine	0.303	0.4	0.1	0.1	0.4	0	0	0.06	0.06	DM6_dorso_lateral	CM3_dorso_lateral	TRUE	FALSE	hemibrain:v1.2.1
327565800	FS4A	46	FALSE	acetylcholine	0.47600000000000003	dopamine	0.271	0.3	0.2	0	0.4	0	0	0.648	0.648	DM4_CX_d1	CM4_CX_d1	FALSE	FALSE	hemibrain:v1.2.1
692852666	PFNa	140	FALSE	acetylcholine	0.47600000000000003	acetylcholine	0.324	0.3	0.1	0.1	0	0.3	0.2	0.208	0.208	DM3_CX_v	DPMpm2_CX_v	TRUE	FALSE	hemibrain:v1.2.1
985835016	CRE101	7	FALSE	acetylcholine	0.47600000000000003	acetylcholine	0.21000000000000002	0.2	0.2	0	0.2	0.2	0.2	NA	NA	NA	NA	FALSE	FALSE	hemibrain:v1.2.1
2138569195	ORN_VA2	22	TRUE	acetylcholine	0.47600000000000003	acetylcholine	0.43700000000000006	0.5	0	0	0	0.2	0.3	NA	NA	NA	NA	FALSE	TRUE	hemibrain:v1.2.1
1759682777	NA	91	TRUE	acetylcholine	0.47600000000000003	acetylcholine	0.44	0.5	0.1	0.2	0	0.2	0	0.003	0.003	NA	NA	FALSE	FALSE	hemibrain:v1.2.1
1013040388	CL123	129	FALSE	acetylcholine	0.47700000000000004	acetylcholine	0.328	0.4	0.2	0	0.2	0.1	0	0.117	0.117	CREl1	DALv3	TRUE	FALSE	hemibrain:v1.2.1
1066420480	PFR	330	FALSE	acetylcholine	0.47700000000000004	acetylcholine	0.33199999999999996	0.5	0.1	0	0.1	0.2	0.1	0.216	0.216	DM4_CX_d2	CM4_CX_d2	TRUE	FALSE	hemibrain:v1.2.1
1683440362	LC16	253	FALSE	acetylcholine	0.47700000000000004	acetylcholine	0.31	0.4	0.1	0.1	0.3	0.1	0	0.178	0.178	NA	NA	TRUE	FALSE	hemibrain:v1.2.1
1717899399	LC21	236	FALSE	acetylcholine	0.47700000000000004	acetylcholine	0.29900000000000004	0.4	0	0.1	0.3	0.1	0	0.03	0.03	NA	NA	TRUE	FALSE	hemibrain:v1.2.1
1745821751	LC4	300	FALSE	acetylcholine	0.47700000000000004	acetylcholine	0.319	0.4	0.1	0.2	0.2	0	0	0.413	0.413	NA	NA	TRUE	FALSE	hemibrain:v1.2.1
1781328716	LPLC1	392	FALSE	acetylcholine	0.47700000000000004	acetylcholine	0.256	0.4	0	0.1	0.3	0.1	0	0.083	0.083	NA	NA	TRUE	FALSE	hemibrain:v1.2.1
1807584848	LPC1	76	FALSE	acetylcholine	0.47700000000000004	acetylcholine	0.43700000000000006	0.5	0.3	0.1	0.1	0	0	0.034	0.034	NA	NA	FALSE	FALSE	hemibrain:v1.2.1
911578483	PFL1	282	FALSE	acetylcholine	0.47700000000000004	gaba	0.303	0.3	0.1	0.4	0	0	0.1	0.822	0.822	DM4_CX_d2	CM4_CX_d2	TRUE	FALSE	hemibrain:v1.2.1
943874210	IB047	7	FALSE	acetylcholine	0.47700000000000004	neither	0.41800000000000004	0	0	0	0	0	0.3	0	0	NA	NA	FALSE	FALSE	hemibrain:v1.2.1
661740600	NA	7	TRUE	acetylcholine	0.47700000000000004	acetylcholine	0.34099999999999997	0.4	0.2	0	0	0	0.2	0.027	0.027	NA	NA	FALSE	FALSE	hemibrain:v1.2.1
1136744598	LC10	136	FALSE	acetylcholine	0.47800000000000004	acetylcholine	0.347	0.5	0.2	0.1	0.1	0	0	0.027	0.027	NA	NA	TRUE	FALSE	hemibrain:v1.2.1
1289239054	LC16	109	FALSE	acetylcholine	0.47800000000000004	acetylcholine	0.373	0.4	0.1	0.1	0.3	0	0	0	0	NA	NA	TRUE	FALSE	hemibrain:v1.2.1
1350937208	LC16	171	FALSE	acetylcholine	0.47800000000000004	acetylcholine	0.387	0.5	0.1	0.1	0.3	0.1	0	0.11	0.11	NA	NA	TRUE	FALSE	hemibrain:v1.2.1
1778984560	LLPC3	36	FALSE	acetylcholine	0.47800000000000004	acetylcholine	0.327	0.3	0.3	0.1	0.1	0	0	0.018	0.018	NA	NA	FALSE	FALSE	hemibrain:v1.2.1
1779304011	LPC2	13	FALSE	acetylcholine	0.47800000000000004	acetylcholine	0.468	0.4	0.2	0.1	0.3	0	0	0.019	0.019	NA	NA	FALSE	FALSE	hemibrain:v1.2.1
267214250	pC1b	816	FALSE	acetylcholine	0.47800000000000004	acetylcholine	0.29600000000000004	0.4	0.3	0.1	0.2	0	0	0.02	0.02	DM4_dorsal	CM4_dorsal	TRUE	TRUE	hemibrain:v1.2.1
297921808	SIP076	146	FALSE	acetylcholine	0.47800000000000004	acetylcholine	0.276	0.4	0.1	0	0.3	0	0	0.08	0.08	DM6_dorso_lateral	CM3_dorso_lateral	TRUE	FALSE	hemibrain:v1.2.1
5812996158	LLPC1	89	FALSE	acetylcholine	0.47800000000000004	acetylcholine	0.361	0.4	0.3	0	0.2	0	0	0.007	0.007	NA	NA	FALSE	FALSE	hemibrain:v1.2.1
5813069053	LC4	328	FALSE	acetylcholine	0.47800000000000004	acetylcholine	0.29500000000000004	0.3	0.1	0.2	0.2	0.1	0	0.335	0.335	NA	NA	TRUE	FALSE	hemibrain:v1.2.1
915610256	hDeltaL	465	FALSE	acetylcholine	0.47800000000000004	acetylcholine	0.32999999999999996	0.4	0.2	0	0.3	0	0	0.302	0.302	NA	NA	TRUE	FALSE	hemibrain:v1.2.1
978643042	WED123	28	FALSE	acetylcholine	0.47800000000000004	neither	0.29600000000000004	0.2	0.1	0	0.1	0.1	0	NA	NA	NA	NA	FALSE	FALSE	hemibrain:v1.2.1
1016749264	LC10	167	FALSE	acetylcholine	0.47900000000000004	acetylcholine	0.315	0.4	0.4	0	0.2	0	0	0.065	0.065	NA	NA	TRUE	FALSE	hemibrain:v1.2.1
1126301622	PFNp	101	FALSE	acetylcholine	0.47900000000000004	acetylcholine	0.47000000000000003	0.5	0.1	0	0	0.3	0	0.055	0.055	DM4_CX_p	CM4_CX_p	TRUE	FALSE	hemibrain:v1.2.1
1562673627	LC4	293	FALSE	acetylcholine	0.47900000000000004	acetylcholine	0.29200000000000004	0.4	0.1	0.2	0.2	0	0	0.185	0.185	NA	NA	TRUE	FALSE	hemibrain:v1.2.1
1719595635	LPLC2	232	FALSE	acetylcholine	0.47900000000000004	acetylcholine	0.28800000000000003	0.4	0	0	0.3	0.2	0.1	0	0	NA	NA	TRUE	FALSE	hemibrain:v1.2.1
297588838	SMP486	38	FALSE	acetylcholine	0.47900000000000004	acetylcholine	0.43200000000000005	0.5	0.1	0	0.3	0.1	0.1	0.328	0.328	SMPpv1	DPMpl1	FALSE	FALSE	hemibrain:v1.2.1
297925596	NA	70	FALSE	acetylcholine	0.47900000000000004	acetylcholine	0.31	0.3	0.2	0	0.3	0	0	0.009	0.009	NA	NA	FALSE	FALSE	hemibrain:v1.2.1
5813133660	PS032	310	FALSE	acetylcholine	0.47900000000000004	acetylcholine	0.344	0.4	0.4	0	0	0.2	0	NA	NA	AOTUv1_ventral	DALcm2_ventral	TRUE	FALSE	hemibrain:v1.2.1
5812987740	LC10	153	FALSE	acetylcholine	0.47900000000000004	acetylcholine	0.33699999999999997	0.3	0.3	0	0.3	0	0	0.102	0.102	NA	NA	TRUE	FALSE	hemibrain:v1.2.1
5813080979	PEN_a(PEN1)	544	FALSE	acetylcholine	0.47900000000000004	acetylcholine	0.29000000000000004	0.3	0.2	0	0	0.2	0.2	0.135	0.135	DM2_CX_v	DPMpm1_CX_v	TRUE	FALSE	hemibrain:v1.2.1
796056849	AVLP187	197	FALSE	acetylcholine	0.47900000000000004	acetylcholine	0.272	0.4	0.1	0.1	0.2	0.2	0	0.237	0.237	VLPl2_medial	BLAv2_medial	TRUE	FALSE	hemibrain:v1.2.1
909760594	FC1F	158	FALSE	acetylcholine	0.47900000000000004	acetylcholine	0.381	0.5	0.2	0	0.1	0	0.2	0.001	0.001	DM3_CX_d1	DPMpm2_CX_d1	TRUE	FALSE	hemibrain:v1.2.1
1017797863	LC10	151	FALSE	acetylcholine	0.48000000000000004	acetylcholine	0.34199999999999997	0.4	0.3	0	0.1	0	0	0.064	0.064	NA	NA	TRUE	FALSE	hemibrain:v1.2.1
1231903775	MC61	45	FALSE	acetylcholine	0.48000000000000004	acetylcholine	0.47900000000000004	0.6	0.1	0.2	0.1	0	0	0.023	0.023	NA	NA	FALSE	FALSE	hemibrain:v1.2.1
328538408	SLP327	256	FALSE	acetylcholine	0.48000000000000004	dopamine	0.28900000000000003	0.2	0.1	0	0.4	0.1	0.1	0.067	0.067	VLPd&p1_posterior	DPLl2_posterior	TRUE	FALSE	hemibrain:v1.2.1
943420912	aMe17b	19	FALSE	acetylcholine	0.48000000000000004	acetylcholine	0.328	0.4	0.1	0	0.1	0.3	0	0.041	0.041	NA	NA	FALSE	FALSE	hemibrain:v1.2.1
1735054729	ORN_DA3	25	TRUE	acetylcholine	0.48000000000000004	acetylcholine	0.40900000000000003	0.5	0	0	0	0.4	0.2	NA	NA	NA	NA	FALSE	TRUE	hemibrain:v1.2.1
1761354107	NA	107	TRUE	acetylcholine	0.48000000000000004	acetylcholine	0.346	0.4	0.2	0.2	0	0.2	0	0.001	0.001	NA	NA	TRUE	FALSE	hemibrain:v1.2.1
1008028537	PFL3	8	FALSE	acetylcholine	0.48100000000000004	acetylcholine	0.254	0.3	0	0.3	0.3	0	0	0.083	0.083	DM2_CX_d2	DPMpm1_CX_d2	FALSE	FALSE	hemibrain:v1.2.1
1503999967	LC4	324	FALSE	acetylcholine	0.48100000000000004	acetylcholine	0.281	0.3	0.1	0.3	0.1	0	0	0.004	0.004	NA	NA	TRUE	FALSE	hemibrain:v1.2.1
1872067538	LPC2	12	FALSE	acetylcholine	0.48100000000000004	acetylcholine	0.41200000000000003	0.5	0.2	0.2	0	0	0	0.043	0.043	NA	NA	FALSE	FALSE	hemibrain:v1.2.1
1876902545	LC4	389	FALSE	acetylcholine	0.48100000000000004	acetylcholine	0.388	0.5	0.1	0.1	0.2	0	0	0.032	0.032	NA	NA	TRUE	FALSE	hemibrain:v1.2.1
760021137	SMP016	151	FALSE	acetylcholine	0.48100000000000004	glutamate	0.33799999999999997	0.4	0.4	0	0.1	0.1	0	0.429	0.429	AOTUv3_dorsal	DALcl1_dorsal	TRUE	FALSE	hemibrain:v1.2.1
1017789715	LC10	138	FALSE	acetylcholine	0.48200000000000004	acetylcholine	0.369	0.4	0.3	0	0.2	0	0	0.021	0.021	NA	NA	TRUE	FALSE	hemibrain:v1.2.1
1155302782	PFNm	119	FALSE	acetylcholine	0.48200000000000004	acetylcholine	0.43800000000000006	0.5	0.1	0	0	0.2	0.1	0.171	0.171	DM4_CX_p	CM4_CX_p	TRUE	FALSE	hemibrain:v1.2.1
1219069788	PFNp	73	FALSE	acetylcholine	0.48200000000000004	acetylcholine	0.441	0.4	0.2	0	0	0.3	0.1	0.007	0.007	DM4_CX_v	CM4_CX_v	FALSE	FALSE	hemibrain:v1.2.1
1566524544	NA	55	FALSE	acetylcholine	0.48200000000000004	neither	0.193	0.2	0.2	0	0.1	0.2	0	0.089	0.089	NA	NA	FALSE	FALSE	hemibrain:v1.2.1
1627890175	LPLC1	235	FALSE	acetylcholine	0.48200000000000004	acetylcholine	0.33299999999999996	0.4	0	0.1	0.4	0	0	0.093	0.093	NA	NA	TRUE	FALSE	hemibrain:v1.2.1
1815480848	LPLC2	267	FALSE	acetylcholine	0.48200000000000004	acetylcholine	0.277	0.4	0	0.1	0.3	0.1	0.1	0.011	0.011	NA	NA	TRUE	FALSE	hemibrain:v1.2.1
388612388	FS4A	59	FALSE	acetylcholine	0.48200000000000004	acetylcholine	0.33199999999999996	0.5	0.1	0.1	0.3	0	0	0.456	0.456	DM3_CX_d1	DPMpm2_CX_d1	FALSE	FALSE	hemibrain:v1.2.1
360427510	NA	114	FALSE	acetylcholine	0.48200000000000004	acetylcholine	0.315	0.4	0.1	0.1	0.3	0	0.1	0	0	NA	NA	TRUE	FALSE	hemibrain:v1.2.1
673435566	NA	178	FALSE	acetylcholine	0.48200000000000004	acetylcholine	0.29800000000000004	0.4	0.2	0	0.2	0	0.1	0.003	0.003	NA	NA	TRUE	FALSE	hemibrain:v1.2.1
1672298153	ORN_DL3	49	TRUE	acetylcholine	0.48200000000000004	acetylcholine	0.34199999999999997	0.5	0	0	0	0.3	0.2	NA	NA	NA	NA	FALSE	TRUE	hemibrain:v1.2.1
1888286216	ORN_DM5	52	TRUE	acetylcholine	0.48200000000000004	acetylcholine	0.34099999999999997	0.5	0	0	0	0.1	0.2	NA	NA	NA	NA	FALSE	TRUE	hemibrain:v1.2.1
2044445822	ORN_VA2	24	TRUE	acetylcholine	0.48200000000000004	acetylcholine	0.394	0.5	0	0.1	0	0.2	0.2	NA	NA	NA	NA	FALSE	TRUE	hemibrain:v1.2.1
2169599839	ORN_VA2	50	TRUE	acetylcholine	0.48200000000000004	acetylcholine	0.41800000000000004	0.4	0	0.1	0	0.2	0.2	NA	NA	NA	NA	FALSE	TRUE	hemibrain:v1.2.1
5901194590	NA	158	TRUE	acetylcholine	0.48200000000000004	acetylcholine	0.42200000000000004	0.4	0.1	0.4	0	0.1	0	0.014	0.014	NA	NA	TRUE	FALSE	hemibrain:v1.2.1
1009038430	FS2	118	FALSE	acetylcholine	0.48300000000000004	dopamine	0.347	0.3	0.1	0	0.5	0	0	0.322	0.322	DM3_CX_d2	DPMpm2_CX_d2	TRUE	FALSE	hemibrain:v1.2.1
1189230326	LPLC1	292	FALSE	acetylcholine	0.48300000000000004	acetylcholine	0.29700000000000004	0.4	0	0.1	0.3	0.1	0	0.044	0.044	NA	NA	TRUE	FALSE	hemibrain:v1.2.1
1219738275	PS254	162	FALSE	acetylcholine	0.48300000000000004	acetylcholine	0.33199999999999996	0.4	0.3	0.1	0.1	0	0	NA	NA	DM6_central1	CM3_central1	TRUE	FALSE	hemibrain:v1.2.1
1351511065	FC1A	148	FALSE	acetylcholine	0.48300000000000004	acetylcholine	0.378	0.4	0.3	0.1	0.1	0	0	0.008	0.008	DM1_CX_d2	DPMm1_CX_d2	TRUE	FALSE	hemibrain:v1.2.1
1470971204	LPLC2	249	FALSE	acetylcholine	0.48300000000000004	dopamine	0.29000000000000004	0.3	0.1	0	0.4	0.1	0	0.126	0.126	NA	NA	TRUE	FALSE	hemibrain:v1.2.1
1748304380	LLPC2a	68	FALSE	acetylcholine	0.48300000000000004	acetylcholine	0.374	0.5	0.3	0.1	0.1	0	0	0.011	0.011	NA	NA	FALSE	FALSE	hemibrain:v1.2.1
1952985248	NA	473	FALSE	acetylcholine	0.48300000000000004	acetylcholine	0.46	0.5	0.1	0.3	0	0.1	0	0.003	0.003	NA	NA	TRUE	FALSE	hemibrain:v1.2.1
296535868	SMP351	150	FALSE	acetylcholine	0.48300000000000004	acetylcholine	0.263	0.3	0.2	0.2	0.2	0	0	0.049	0.049	SMPpd1	DPLc1	TRUE	FALSE	hemibrain:v1.2.1
5812997949	LPC1	110	FALSE	acetylcholine	0.48300000000000004	acetylcholine	0.357	0.4	0.3	0	0.1	0	0	0.049	0.049	NA	NA	TRUE	FALSE	hemibrain:v1.2.1
5813068711	NA	87	FALSE	acetylcholine	0.48300000000000004	acetylcholine	0.385	0.4	0.2	0.1	0	0.1	0	0.031	0.031	NA	NA	FALSE	FALSE	hemibrain:v1.2.1
5813069497	SMP254	1002	FALSE	acetylcholine	0.48300000000000004	glutamate	0.36	0.3	0.4	0	0.2	0	0	0.326	0.326	SMPpv2_dorsal	CP1_dorsal	TRUE	FALSE	hemibrain:v1.2.1
5813046075	PVLP066	14	FALSE	acetylcholine	0.48300000000000004	acetylcholine	0.42900000000000005	0.4	0.1	0.2	0.2	0.2	0	0.006	0.006	VLPl&d1_lateral	BLAv1_posterior	FALSE	FALSE	hemibrain:v1.2.1
703857506	NA	620	FALSE	acetylcholine	0.48300000000000004	glutamate	0.325	0.4	0.4	0	0.2	0	0	0.006	0.006	NA	NA	TRUE	FALSE	hemibrain:v1.2.1
1292423935	PFL1	283	FALSE	acetylcholine	0.48400000000000004	acetylcholine	0.41600000000000004	0.5	0.1	0.2	0	0	0.1	0.851	0.851	DM2_CX_d2	DPMpm1_CX_d2	TRUE	FALSE	hemibrain:v1.2.1
1319583082	LC16	142	FALSE	acetylcholine	0.48400000000000004	acetylcholine	0.33299999999999996	0.4	0.1	0.2	0.3	0	0	0.143	0.143	NA	NA	TRUE	FALSE	hemibrain:v1.2.1
1532487798	WED128	252	FALSE	acetylcholine	0.48400000000000004	acetylcholine	0.29900000000000004	0.4	0.3	0.1	0.1	0.1	0	0.053	0.053	VLPp2	DPMpl3	TRUE	FALSE	hemibrain:v1.2.1
1670273743	NA	1064	FALSE	acetylcholine	0.48400000000000004	acetylcholine	0.466	0.6	0	0	0	0.2	0.1	0.037	0.037	ALl1_dorsal	BAlc_dorsal	TRUE	FALSE	hemibrain:v1.2.1
1809665517	LLPC3	56	FALSE	acetylcholine	0.48400000000000004	acetylcholine	0.385	0.4	0.3	0	0.2	0	0	0.008	0.008	NA	NA	FALSE	FALSE	hemibrain:v1.2.1
392821837	pC1b	675	FALSE	acetylcholine	0.48400000000000004	glutamate	0.29400000000000004	0.3	0.4	0.1	0.2	0	0	0.055	0.055	NA	NA	TRUE	TRUE	hemibrain:v1.2.1
481070027	SMP513	399	FALSE	acetylcholine	0.48400000000000004	acetylcholine	0.305	0.3	0.2	0	0.3	0	0	0.317	0.317	DM3_dorso_medial	DPMpm2_dorso_medial	TRUE	FALSE	hemibrain:v1.2.1
5813034441	NA	73	FALSE	acetylcholine	0.48400000000000004	acetylcholine	0.48800000000000004	0.5	0.3	0.2	0	0	0	0.009	0.009	NA	NA	FALSE	FALSE	hemibrain:v1.2.1
5813009926	SMP352	82	FALSE	acetylcholine	0.48400000000000004	dopamine	0.355	0.3	0.1	0.1	0.4	0	0	0.5	0.5	SMPpd1	DPLc1	FALSE	FALSE	hemibrain:v1.2.1
924348411	LC10	112	FALSE	acetylcholine	0.48400000000000004	acetylcholine	0.34199999999999997	0.4	0.3	0	0.1	0	0	0.013	0.013	NA	NA	TRUE	FALSE	hemibrain:v1.2.1
724138359	NA	7	TRUE	acetylcholine	0.48400000000000004	acetylcholine	0.24800000000000003	0.2	0.2	0.2	0.2	0	0	0.178	0.178	NA	NA	FALSE	FALSE	hemibrain:v1.2.1
1605864500	ORN_D	211	TRUE	acetylcholine	0.48400000000000004	acetylcholine	0.358	0.4	0	0.2	0	0.4	0	NA	NA	NA	NA	TRUE	TRUE	hemibrain:v1.2.1
1763141118	ORN_DM6	107	TRUE	acetylcholine	0.48400000000000004	acetylcholine	0.402	0.4	0.1	0	0	0.4	0.1	NA	NA	NA	NA	TRUE	TRUE	hemibrain:v1.2.1
1104824699	FS4A	58	FALSE	acetylcholine	0.48500000000000004	acetylcholine	0.306	0.3	0.2	0.2	0	0.2	0	0.511	0.511	DM4_CX_d3	CM4_CX_d3	FALSE	FALSE	hemibrain:v1.2.1
1528926565	LC16	222	FALSE	acetylcholine	0.48500000000000004	acetylcholine	0.325	0.4	0.2	0.1	0.3	0.1	0	0.121	0.121	NA	NA	TRUE	FALSE	hemibrain:v1.2.1
295814565	SLP405	138	FALSE	acetylcholine	0.48500000000000004	acetylcholine	0.268	0.4	0.1	0.3	0	0.1	0	0.267	0.267	DM6_dorso_lateral	CM3_dorso_lateral	TRUE	FALSE	hemibrain:v1.2.1
449296930	SMP427	182	FALSE	acetylcholine	0.48500000000000004	dopamine	0.363	0.4	0.2	0	0.4	0	0	0.062	0.062	CLp1_or_SLPpm2	NA	TRUE	FALSE	hemibrain:v1.2.1
5813014382	PLP227	32	FALSE	acetylcholine	0.48500000000000004	acetylcholine	0.39	0.5	0.1	0.2	0	0.3	0	0.823	0.823	VLPp2	DPMpl3	FALSE	FALSE	hemibrain:v1.2.1
606461310	LHAD1b2	149	FALSE	acetylcholine	0.48500000000000004	acetylcholine	0.38	0.4	0.2	0	0.3	0.1	0	0.032	0.032	LHl2_dorsal	DPLal2_dorsal	TRUE	TRUE	hemibrain:v1.2.1
672697926	SMP568	219	FALSE	acetylcholine	0.48500000000000004	acetylcholine	0.29600000000000004	0.3	0.3	0.1	0.3	0	0	0.066	0.066	VLPl&p1_posterior	BLVp2_posterior	TRUE	FALSE	hemibrain:v1.2.1
819138239	PFNd	178	FALSE	acetylcholine	0.48500000000000004	acetylcholine	0.347	0.4	0.1	0.1	0	0.1	0.2	0.246	0.246	DM2_CX_p	DPMpm1_CX_p	TRUE	FALSE	hemibrain:v1.2.1
923640363	LC10	96	FALSE	acetylcholine	0.48500000000000004	acetylcholine	0.324	0.4	0.2	0.1	0.1	0	0	0.174	0.174	NA	NA	FALSE	FALSE	hemibrain:v1.2.1
1046735096	TuBu05	86	FALSE	acetylcholine	0.48600000000000004	acetylcholine	0.42100000000000004	0.5	0.1	0.3	0.1	0	0	0.966	0.966	AOTUv4_dorsal	DALcl2_dorsal	FALSE	FALSE	hemibrain:v1.2.1
1071342414	AVLP149	102	FALSE	acetylcholine	0.48600000000000004	acetylcholine	0.324	0.5	0.1	0.1	0.1	0.1	0.1	0.179	0.179	VLPl&p2_lateral	BLVp1_anterior	TRUE	FALSE	hemibrain:v1.2.1
1139835335	MC61	35	FALSE	acetylcholine	0.48600000000000004	acetylcholine	0.306	0.4	0.2	0.1	0.2	0	0	0.097	0.097	NA	NA	FALSE	FALSE	hemibrain:v1.2.1
1257167345	NA	54	FALSE	acetylcholine	0.48600000000000004	acetylcholine	0.315	0.4	0	0	0.4	0.2	0	0.002	0.002	NA	NA	FALSE	FALSE	hemibrain:v1.2.1
1316103996	LC13	131	FALSE	acetylcholine	0.48600000000000004	acetylcholine	0.29600000000000004	0.3	0.3	0.1	0.1	0.1	0	0.102	0.102	NA	NA	TRUE	FALSE	hemibrain:v1.2.1
1344724350	PS248	361	FALSE	acetylcholine	0.48600000000000004	acetylcholine	0.38	0.4	0.3	0	0	0.2	0.1	0.062	0.062	NA	NA	TRUE	FALSE	hemibrain:v1.2.1
1508274233	PS028	12	FALSE	acetylcholine	0.48600000000000004	acetylcholine	0.271	0.3	0.2	0	0.1	0.3	0	NA	NA	WEDd1	DALd	FALSE	FALSE	hemibrain:v1.2.1
1531059000	LC13	74	FALSE	acetylcholine	0.48600000000000004	acetylcholine	0.29100000000000004	0.4	0.1	0.1	0.2	0.2	0	0.011	0.011	NA	NA	FALSE	FALSE	hemibrain:v1.2.1
1536006733	PFNm	114	FALSE	acetylcholine	0.48600000000000004	acetylcholine	0.395	0.5	0.3	0	0	0.1	0.1	0.139	0.139	DM4_CX_p	CM4_CX_p	TRUE	FALSE	hemibrain:v1.2.1
1625080038	LC4	305	FALSE	acetylcholine	0.48600000000000004	acetylcholine	0.29600000000000004	0.4	0.1	0.2	0.2	0	0	0.284	0.284	NA	NA	TRUE	FALSE	hemibrain:v1.2.1
1785502810	AVLP452	404	FALSE	acetylcholine	0.48600000000000004	acetylcholine	0.28	0.3	0.1	0.1	0.2	0.3	0	0.118	0.118	LALv1_ventral	BAmv1_ventral	TRUE	FALSE	hemibrain:v1.2.1
329211098	LHAV6a3	151	FALSE	acetylcholine	0.48600000000000004	serotonin	0.369	0.4	0	0	0	0.4	0.1	0.026	0.026	LHa1	BLAd1	TRUE	TRUE	hemibrain:v1.2.1
5812983404	NA	116	FALSE	acetylcholine	0.48600000000000004	acetylcholine	0.326	0.5	0.2	0	0.2	0	0	0.237	0.237	NA	NA	TRUE	FALSE	hemibrain:v1.2.1
5813014910	MC62	110	FALSE	acetylcholine	0.48600000000000004	acetylcholine	0.348	0.4	0.2	0.1	0.1	0.2	0	0.013	0.013	NA	NA	TRUE	FALSE	hemibrain:v1.2.1
5813088801	SLP405	150	FALSE	acetylcholine	0.48600000000000004	acetylcholine	0.316	0.4	0.1	0.3	0.1	0	0	0.217	0.217	DM6_dorso_lateral	CM3_dorso_lateral	TRUE	FALSE	hemibrain:v1.2.1
1282754143	aMe5	124	FALSE	acetylcholine	0.48700000000000004	acetylcholine	0.41700000000000004	0.5	0.1	0	0.2	0.2	0	0.168	0.168	NA	NA	TRUE	FALSE	hemibrain:v1.2.1
1311487571	FC1C	89	FALSE	acetylcholine	0.48700000000000004	acetylcholine	0.354	0.4	0.2	0	0.3	0	0	0.321	0.321	DM4_CX_d3	CM4_CX_d3	FALSE	FALSE	hemibrain:v1.2.1
1504096262	LC21	169	FALSE	acetylcholine	0.48700000000000004	dopamine	0.33799999999999997	0.3	0.1	0	0.5	0.1	0.1	0.006	0.006	NA	NA	TRUE	FALSE	hemibrain:v1.2.1
1599747200	PFNp	96	FALSE	acetylcholine	0.48700000000000004	acetylcholine	0.41600000000000004	0.4	0.3	0	0	0.2	0.2	0.038	0.038	DM4_CX_v	CM4_CX_v	FALSE	FALSE	hemibrain:v1.2.1
1840636280	LC4	279	FALSE	acetylcholine	0.48700000000000004	acetylcholine	0.33599999999999997	0.4	0.2	0.1	0.2	0	0	0.387	0.387	NA	NA	TRUE	FALSE	hemibrain:v1.2.1
361273559	SLP327	227	FALSE	acetylcholine	0.48700000000000004	dopamine	0.364	0.2	0.1	0	0.5	0.1	0	0.033	0.033	VLPd&p1_posterior	DPLl2_posterior	TRUE	FALSE	hemibrain:v1.2.1
453873395	NA	106	FALSE	acetylcholine	0.48700000000000004	acetylcholine	0.33699999999999997	0.4	0.1	0	0.2	0.1	0.1	0.003	0.003	NA	NA	TRUE	FALSE	hemibrain:v1.2.1
548955060	SMP511	212	FALSE	acetylcholine	0.48700000000000004	acetylcholine	0.326	0.4	0.2	0	0.3	0	0	0.153	0.153	DM3_dorso_medial	DPMpm2_dorso_medial	TRUE	FALSE	hemibrain:v1.2.1
5813124162	SMP322	233	FALSE	acetylcholine	0.48700000000000004	dopamine	0.33399999999999996	0.3	0.2	0	0.4	0	0	0.361	0.361	DM3_dorso_lateral	DPMpm2_dorso_lateral	TRUE	FALSE	hemibrain:v1.2.1
5812994891	PS241	106	FALSE	acetylcholine	0.48700000000000004	acetylcholine	0.323	0.4	0.3	0	0.1	0.2	0	0.351	0.351	DM4_ventral	CM4_ventral	TRUE	FALSE	hemibrain:v1.2.1
858047578	FC2C	118	FALSE	acetylcholine	0.48700000000000004	dopamine	0.28800000000000003	0.3	0.1	0	0.3	0	0.1	0.01	0.01	DM4_CX_d1	CM4_CX_d1	TRUE	FALSE	hemibrain:v1.2.1
1138807874	MC61	44	FALSE	acetylcholine	0.48800000000000004	acetylcholine	0.33199999999999996	0.4	0.2	0.1	0.3	0	0	0.012	0.012	NA	NA	FALSE	FALSE	hemibrain:v1.2.1
1289574672	LC16	145	FALSE	acetylcholine	0.48800000000000004	acetylcholine	0.309	0.4	0.1	0.1	0.4	0	0	0.005	0.005	NA	NA	TRUE	FALSE	hemibrain:v1.2.1
1350613510	LC16	176	FALSE	acetylcholine	0.48800000000000004	acetylcholine	0.365	0.5	0.1	0.1	0.3	0.1	0	0.24	0.24	NA	NA	TRUE	FALSE	hemibrain:v1.2.1
299613271	SIP077	322	FALSE	acetylcholine	0.48800000000000004	acetylcholine	0.28400000000000003	0.4	0	0.2	0.2	0	0	0.13	0.13	DM6_dorso_lateral	CM3_dorso_lateral	TRUE	FALSE	hemibrain:v1.2.1
609975449	SMP018	174	FALSE	acetylcholine	0.48800000000000004	glutamate	0.29200000000000004	0.3	0.3	0	0.3	0.1	0	0.232	0.232	AOTUv3_dorsal	DALcl1_dorsal	TRUE	FALSE	hemibrain:v1.2.1
732741880	FS3	49	FALSE	acetylcholine	0.48800000000000004	acetylcholine	0.41100000000000003	0.4	0.2	0	0.2	0.1	0	0.662	0.662	DM1_CX_d2	DPMm1_CX_d2	FALSE	FALSE	hemibrain:v1.2.1
1792807347	ORN_DM4	133	TRUE	acetylcholine	0.48800000000000004	acetylcholine	0.404	0.4	0	0.1	0	0.4	0.1	NA	NA	NA	NA	TRUE	TRUE	hemibrain:v1.2.1
1002507170	PFL1	85	FALSE	acetylcholine	0.48900000000000005	acetylcholine	0.452	0.5	0.2	0.1	0.1	0.1	0	0.699	0.699	DM4_CX_d2	CM4_CX_d2	FALSE	FALSE	hemibrain:v1.2.1
1139835080	MC61	42	FALSE	acetylcholine	0.48900000000000005	acetylcholine	0.34299999999999997	0.4	0.3	0	0.2	0	0	0.002	0.002	NA	NA	FALSE	FALSE	hemibrain:v1.2.1
1319927345	LC16	120	FALSE	acetylcholine	0.48900000000000005	acetylcholine	0.308	0.4	0.1	0	0.4	0	0	0.016	0.016	NA	NA	TRUE	FALSE	hemibrain:v1.2.1
1539788837	LNOa	541	FALSE	acetylcholine	0.48900000000000005	acetylcholine	0.43900000000000006	0.5	0.3	0.2	0	0.1	0	0	0	NA	NA	TRUE	FALSE	hemibrain:v1.2.1
1747621766	LLPC2a	73	FALSE	acetylcholine	0.48900000000000005	acetylcholine	0.37	0.5	0.2	0.1	0.2	0	0	0.003	0.003	NA	NA	FALSE	FALSE	hemibrain:v1.2.1
1839344717	LLPC1	101	FALSE	acetylcholine	0.48900000000000005	acetylcholine	0.358	0.5	0.3	0.1	0	0	0	0.049	0.049	NA	NA	TRUE	FALSE	hemibrain:v1.2.1
479930311	SLP232	80	FALSE	acetylcholine	0.48900000000000005	acetylcholine	0.326	0.5	0	0.1	0	0.4	0	0.129	0.129	SLPav1_medial	BLAl1_medial	FALSE	FALSE	hemibrain:v1.2.1
580244333	LHPV5b6	85	FALSE	acetylcholine	0.48900000000000005	acetylcholine	0.29900000000000004	0.4	0.2	0.1	0	0.1	0	0.424	0.424	DL1_dorsal	CP2_dorsal	FALSE	FALSE	hemibrain:v1.2.1
5813038964	LPC1	69	FALSE	acetylcholine	0.48900000000000005	acetylcholine	0.42100000000000004	0.4	0.4	0	0.1	0	0	0.011	0.011	NA	NA	FALSE	FALSE	hemibrain:v1.2.1
5813041323	AVLP279	160	FALSE	acetylcholine	0.48900000000000005	acetylcholine	0.268	0.4	0.2	0.1	0.1	0.1	0.1	0.319	0.319	VLPl&d1_lateral	BLAv1_posterior	TRUE	FALSE	hemibrain:v1.2.1
5812991061	LLPC3	59	FALSE	acetylcholine	0.48900000000000005	glutamate	0.36	0.4	0.4	0	0.2	0	0	0.005	0.005	NA	NA	FALSE	FALSE	hemibrain:v1.2.1
5813016057	LC10	165	FALSE	acetylcholine	0.48900000000000005	acetylcholine	0.362	0.4	0.4	0.1	0.1	0	0	0.012	0.012	NA	NA	TRUE	FALSE	hemibrain:v1.2.1
916862506	CL224	77	FALSE	acetylcholine	0.48900000000000005	acetylcholine	0.4	0.5	0.1	0	0.1	0.2	0	0.205	0.205	DM1_dorsal	DPMm1_dorsal	FALSE	FALSE	hemibrain:v1.2.1
1640909365	ORN_DL3	29	TRUE	acetylcholine	0.48900000000000005	acetylcholine	0.318	0.4	0	0.1	0	0.4	0	NA	NA	NA	NA	FALSE	TRUE	hemibrain:v1.2.1
1289233753	LC16	122	FALSE	acetylcholine	0.49	acetylcholine	0.388	0.5	0.1	0.1	0.3	0	0	0	0	NA	NA	TRUE	FALSE	hemibrain:v1.2.1
1627117134	LC4	264	FALSE	acetylcholine	0.49	acetylcholine	0.315	0.4	0.2	0.2	0.1	0	0	0.015	0.015	NA	NA	TRUE	FALSE	hemibrain:v1.2.1
1763037543	vLN24	482	FALSE	acetylcholine	0.49	acetylcholine	0.525	0.6	0.1	0.3	0	0.1	0	0.111	0.111	ALv2	BAla2	TRUE	FALSE	hemibrain:v1.2.1
1808620692	LPC1	72	FALSE	acetylcholine	0.49	acetylcholine	0.385	0.5	0.3	0	0.2	0	0	0.006	0.006	NA	NA	FALSE	FALSE	hemibrain:v1.2.1
5812996978	LLPC1	91	FALSE	acetylcholine	0.49	acetylcholine	0.324	0.4	0.3	0	0.1	0	0	0.003	0.003	NA	NA	FALSE	FALSE	hemibrain:v1.2.1
5813058320	CRE005	887	FALSE	acetylcholine	0.49	acetylcholine	0.33499999999999996	0.4	0.2	0	0.2	0	0	0.105	0.105	NA	NA	TRUE	FALSE	hemibrain:v1.2.1
5812983717	CL227	59	FALSE	acetylcholine	0.49	acetylcholine	0.28700000000000003	0.4	0.1	0	0.2	0.3	0	0.187	0.187	DM1_dorsal	DPMm1_dorsal	FALSE	FALSE	hemibrain:v1.2.1
5813041504	FS3	44	FALSE	acetylcholine	0.49	acetylcholine	0.32999999999999996	0.4	0.2	0	0.2	0.1	0	0.556	0.556	DM3_CX_d1	DPMpm2_CX_d1	FALSE	FALSE	hemibrain:v1.2.1
976221301	CL321	223	FALSE	acetylcholine	0.49	acetylcholine	0.33999999999999997	0.4	0.1	0.1	0.1	0.2	0	0.514	0.514	VLPp2	DPMpl3	TRUE	FALSE	hemibrain:v1.2.1
1700604830	ORN_DL1	50	TRUE	acetylcholine	0.49	acetylcholine	0.344	0.4	0	0.2	0.1	0.3	0	NA	NA	NA	NA	FALSE	TRUE	hemibrain:v1.2.1
1703665922	ORN_DL3	40	TRUE	acetylcholine	0.49	acetylcholine	0.33199999999999996	0.5	0	0	0	0.3	0.1	NA	NA	NA	NA	FALSE	TRUE	hemibrain:v1.2.1
1016408310	LC10	100	FALSE	acetylcholine	0.491	acetylcholine	0.358	0.5	0.2	0	0.1	0	0	0.026	0.026	NA	NA	TRUE	FALSE	hemibrain:v1.2.1
1019357327	SMP474	230	FALSE	acetylcholine	0.491	acetylcholine	0.32	0.4	0.3	0	0.2	0	0	0.241	0.241	NA	NA	TRUE	FALSE	hemibrain:v1.2.1
1172627154	LC10	44	FALSE	acetylcholine	0.491	acetylcholine	0.28	0.3	0.3	0.1	0.2	0	0	0.017	0.017	NA	NA	FALSE	FALSE	hemibrain:v1.2.1
1319587380	LC16	131	FALSE	acetylcholine	0.491	dopamine	0.315	0.3	0.1	0.1	0.4	0	0	0.095	0.095	NA	NA	TRUE	FALSE	hemibrain:v1.2.1
572167406	PFNp	63	FALSE	acetylcholine	0.491	glutamate	0.327	0.3	0.4	0	0	0.2	0.1	0.179	0.179	DM1_CX_p	DPMm1_CX_p	FALSE	FALSE	hemibrain:v1.2.1
5813021985	CRE101	30	FALSE	acetylcholine	0.491	acetylcholine	0.362	0.4	0.2	0	0	0.1	0	NA	NA	NA	NA	FALSE	FALSE	hemibrain:v1.2.1
5813056615	LLPC2a	66	FALSE	acetylcholine	0.491	acetylcholine	0.42600000000000005	0.5	0.3	0.1	0.1	0	0	0.016	0.016	NA	NA	FALSE	FALSE	hemibrain:v1.2.1
5901198734	v2LN34A	177	FALSE	acetylcholine	0.491	acetylcholine	0.40700000000000003	0.4	0.2	0.3	0	0.1	0	0.089	0.089	ALv2	BAla2	TRUE	FALSE	hemibrain:v1.2.1
5813068840	DNp18	71	FALSE	acetylcholine	0.491	acetylcholine	0.279	0.3	0	0	0	0.2	0	NA	NA	NA	NA	FALSE	FALSE	hemibrain:v1.2.1
5813014028	TuTuB	211	FALSE	acetylcholine	0.491	acetylcholine	0.348	0.3	0.3	0.1	0	0.1	0	0	0	NA	NA	TRUE	FALSE	hemibrain:v1.2.1
697265869	SMP581	229	FALSE	acetylcholine	0.491	dopamine	0.303	0.2	0.3	0	0.3	0	0	0.088	0.088	PSp3	DPMl1	TRUE	FALSE	hemibrain:v1.2.1
757055317	PEN_a(PEN1)	415	FALSE	acetylcholine	0.491	acetylcholine	0.313	0.4	0.1	0	0.1	0.2	0.2	0.142	0.142	DM2_CX_v	DPMpm1_CX_v	TRUE	FALSE	hemibrain:v1.2.1
762037782	SMP254	1112	FALSE	acetylcholine	0.491	acetylcholine	0.29800000000000004	0.4	0.3	0	0.3	0	0	0.218	0.218	NA	NA	TRUE	FALSE	hemibrain:v1.2.1
1697613300	ORN_DM1	166	TRUE	acetylcholine	0.491	acetylcholine	0.382	0.4	0.1	0.1	0	0.3	0	NA	NA	NA	NA	TRUE	TRUE	hemibrain:v1.2.1
1635893150	ORN_DM4	119	TRUE	acetylcholine	0.491	acetylcholine	0.41100000000000003	0.5	0	0.1	0	0.2	0.1	NA	NA	NA	NA	TRUE	TRUE	hemibrain:v1.2.1
1009768220	FS2	98	FALSE	acetylcholine	0.492	glutamate	0.392	0.3	0.4	0	0.2	0	0	0.39	0.39	DM2_CX_d1	DPMpm1_CX_d1	FALSE	FALSE	hemibrain:v1.2.1
1224560577	LT66	47	FALSE	acetylcholine	0.492	acetylcholine	0.25	0.3	0.2	0.2	0.1	0.1	0	0.271	0.271	NA	NA	FALSE	FALSE	hemibrain:v1.2.1
1374784418	LC13	124	FALSE	acetylcholine	0.492	acetylcholine	0.313	0.4	0.2	0.1	0.2	0.1	0	0.178	0.178	NA	NA	TRUE	FALSE	hemibrain:v1.2.1
1469390408	WED129	227	FALSE	acetylcholine	0.492	acetylcholine	0.304	0.3	0.2	0.1	0.1	0.2	0	0.027	0.027	VLPp2	DPMpl3	TRUE	FALSE	hemibrain:v1.2.1
1535186205	PLP164	150	FALSE	acetylcholine	0.492	acetylcholine	0.316	0.4	0.2	0	0.2	0.1	0	0.179	0.179	VLPl&p2_posterior	BLVp1_posterior	TRUE	FALSE	hemibrain:v1.2.1
1806880698	LPC1	105	FALSE	acetylcholine	0.492	acetylcholine	0.43200000000000005	0.5	0.4	0	0.1	0	0	0.003	0.003	NA	NA	TRUE	FALSE	hemibrain:v1.2.1
422755871	NA	70	FALSE	acetylcholine	0.492	dopamine	0.41000000000000003	0.4	0	0	0.5	0	0	0.02	0.02	NA	NA	FALSE	FALSE	hemibrain:v1.2.1
5812998639	LPC1	105	FALSE	acetylcholine	0.492	glutamate	0.363	0.4	0.4	0	0.1	0	0	0.002	0.002	NA	NA	TRUE	FALSE	hemibrain:v1.2.1
5813014777	FS3	97	FALSE	acetylcholine	0.492	acetylcholine	0.374	0.4	0.1	0	0.4	0	0	0.495	0.495	DM4_CX_d2	CM4_CX_d2	FALSE	FALSE	hemibrain:v1.2.1
642509080	SMP007	395	FALSE	acetylcholine	0.492	acetylcholine	0.34099999999999997	0.4	0.3	0.1	0.2	0	0	0.374	0.374	AOTUv4_dorsal	DALcl2_dorsal	TRUE	FALSE	hemibrain:v1.2.1
701469455	NA	142	FALSE	acetylcholine	0.492	acetylcholine	0.345	0.5	0.3	0	0.1	0	0.1	0.002	0.002	NA	NA	TRUE	FALSE	hemibrain:v1.2.1
705795727	CRE094	189	FALSE	acetylcholine	0.492	acetylcholine	0.275	0.4	0.2	0	0.2	0	0	0.125	0.125	DM1_antero_dorsal	DPMm1_antero_dorsal	TRUE	FALSE	hemibrain:v1.2.1
851170296	PFNp	38	FALSE	acetylcholine	0.492	acetylcholine	0.42600000000000005	0.5	0.2	0	0	0.3	0.1	0.156	0.156	DM1_CX_v	DPMm1_CX_v	FALSE	FALSE	hemibrain:v1.2.1
1641250106	ORN_DL3	39	TRUE	acetylcholine	0.492	acetylcholine	0.364	0.5	0	0.1	0	0.4	0	NA	NA	NA	NA	FALSE	TRUE	hemibrain:v1.2.1
2044704044	ORN_VA1v	85	TRUE	acetylcholine	0.492	acetylcholine	0.381	0.5	0	0	0	0.4	0.1	NA	NA	NA	NA	FALSE	TRUE	hemibrain:v1.2.1
1138458189	MC61	38	FALSE	acetylcholine	0.493	acetylcholine	0.327	0.4	0.1	0.2	0.2	0	0.1	0.001	0.001	NA	NA	FALSE	FALSE	hemibrain:v1.2.1
1139831160	MC61	33	FALSE	acetylcholine	0.493	acetylcholine	0.43000000000000005	0.7	0	0.2	0	0	0.1	0.032	0.032	NA	NA	FALSE	FALSE	hemibrain:v1.2.1
1195658585	FS4A	44	FALSE	acetylcholine	0.493	acetylcholine	0.33699999999999997	0.4	0.2	0.1	0	0.2	0	0.491	0.491	DM1_CX_d2	DPMm1_CX_d2	FALSE	FALSE	hemibrain:v1.2.1
1198049989	FC2C	142	FALSE	acetylcholine	0.493	acetylcholine	0.28500000000000003	0.4	0.2	0	0.3	0	0	0.014	0.014	DM1_CX_d2	DPMm1_CX_d2	TRUE	FALSE	hemibrain:v1.2.1
1201231770	MC61	32	FALSE	acetylcholine	0.493	acetylcholine	0.32	0.4	0.1	0.1	0.3	0.1	0	0.005	0.005	NA	NA	FALSE	FALSE	hemibrain:v1.2.1
1251443404	NA	9	FALSE	acetylcholine	0.493	neither	0.46	0.3	0	0	0	0	0	0.558	0.558	NA	NA	FALSE	FALSE	hemibrain:v1.2.1
1319591655	LC16	136	FALSE	acetylcholine	0.493	acetylcholine	0.41000000000000003	0.5	0.1	0.1	0.3	0	0	0.156	0.156	NA	NA	TRUE	FALSE	hemibrain:v1.2.1
1713788691	LPC1	66	FALSE	acetylcholine	0.493	glutamate	0.326	0.4	0.5	0.1	0	0	0	0.019	0.019	NA	NA	FALSE	FALSE	hemibrain:v1.2.1
1724158672	NA	9	FALSE	acetylcholine	0.493	glutamate	0.303	0.2	0.5	0	0.2	0	0	0.114	0.114	NA	NA	FALSE	FALSE	hemibrain:v1.2.1
1814781633	LPLC2	265	FALSE	acetylcholine	0.493	acetylcholine	0.28600000000000003	0.4	0	0.1	0.3	0.2	0	0.094	0.094	NA	NA	TRUE	FALSE	hemibrain:v1.2.1
418503161	SMP245	439	FALSE	acetylcholine	0.493	dopamine	0.33799999999999997	0.3	0.1	0	0.4	0	0	0.086	0.086	VLPd&p1_posterior	DPLl2_posterior	TRUE	FALSE	hemibrain:v1.2.1
485171192	NA	151	FALSE	acetylcholine	0.493	acetylcholine	0.372	0.5	0	0	0.2	0	0.2	0.015	0.015	NA	NA	TRUE	FALSE	hemibrain:v1.2.1
542376096	SMP237	994	FALSE	acetylcholine	0.493	acetylcholine	0.27	0.3	0.2	0.1	0.3	0.1	0	0.08	0.08	NA	NA	TRUE	FALSE	hemibrain:v1.2.1
5813021112	PVLP119	491	FALSE	acetylcholine	0.493	acetylcholine	0.36	0.5	0.1	0	0.1	0.2	0.1	NA	NA	NA	NA	TRUE	FALSE	hemibrain:v1.2.1
5812997146	LLPC2c	114	FALSE	acetylcholine	0.493	acetylcholine	0.463	0.6	0.4	0	0	0	0	0	0	NA	NA	TRUE	FALSE	hemibrain:v1.2.1
5813065519	CL249	106	FALSE	acetylcholine	0.493	acetylcholine	0.351	0.4	0.1	0	0.1	0.3	0.1	0.004	0.004	NA	NA	TRUE	FALSE	hemibrain:v1.2.1
5813033283	PS209	72	FALSE	acetylcholine	0.493	acetylcholine	0.327	0.4	0.3	0	0	0.2	0	0.185	0.185	VLPp2	DPMpl3	FALSE	FALSE	hemibrain:v1.2.1
674492842	NA	100	FALSE	acetylcholine	0.493	acetylcholine	0.395	0.5	0.1	0	0.2	0	0.2	0.001	0.001	NA	NA	TRUE	FALSE	hemibrain:v1.2.1
705454177	SMP018	139	FALSE	acetylcholine	0.493	glutamate	0.29500000000000004	0.3	0.4	0	0.1	0.1	0	0.297	0.297	AOTUv3_dorsal	DALcl1_dorsal	TRUE	FALSE	hemibrain:v1.2.1
706862579	CRE059	552	FALSE	acetylcholine	0.493	glutamate	0.304	0.3	0.4	0	0.3	0	0	0.167	0.167	CREl1	DALv3	TRUE	FALSE	hemibrain:v1.2.1
861233174	LC10	56	FALSE	acetylcholine	0.493	acetylcholine	0.27	0.4	0.2	0.1	0.2	0	0	0.007	0.007	NA	NA	FALSE	FALSE	hemibrain:v1.2.1
1697605071	ORN_DM1	189	TRUE	acetylcholine	0.493	acetylcholine	0.43000000000000005	0.5	0	0.1	0	0.3	0.1	NA	NA	NA	NA	TRUE	TRUE	hemibrain:v1.2.1
1697613466	ORN_DM1	118	TRUE	acetylcholine	0.493	acetylcholine	0.395	0.4	0	0.1	0	0.3	0.2	NA	NA	NA	NA	TRUE	TRUE	hemibrain:v1.2.1
1759342056	NA	72	TRUE	acetylcholine	0.493	acetylcholine	0.41000000000000003	0.5	0.1	0.3	0	0.1	0	0.001	0.001	NA	NA	FALSE	FALSE	hemibrain:v1.2.1
1016758041	LC10	172	FALSE	acetylcholine	0.494	acetylcholine	0.371	0.4	0.4	0.1	0.1	0	0	0.117	0.117	NA	NA	TRUE	FALSE	hemibrain:v1.2.1
1289574643	LC16	143	FALSE	acetylcholine	0.494	acetylcholine	0.34199999999999997	0.5	0.1	0.2	0.3	0	0	0.082	0.082	NA	NA	TRUE	FALSE	hemibrain:v1.2.1
1375738477	OCG06	120	FALSE	acetylcholine	0.494	glutamate	0.352	0.3	0.4	0.1	0	0.1	0	0.012	0.012	NA	NA	TRUE	FALSE	hemibrain:v1.2.1
1565846637	DNp03	116	FALSE	acetylcholine	0.494	acetylcholine	0.253	0.3	0.2	0	0.1	0.2	0	NA	NA	NA	NA	TRUE	FALSE	hemibrain:v1.2.1
1758323593	v2LN42	58	FALSE	acetylcholine	0.494	acetylcholine	0.44	0.5	0	0.3	0	0.1	0	0.272	0.272	ALv2	BAla2	FALSE	FALSE	hemibrain:v1.2.1
1809614687	LPLC2	227	FALSE	acetylcholine	0.494	acetylcholine	0.364	0.4	0	0.1	0.4	0.1	0	0.172	0.172	NA	NA	TRUE	FALSE	hemibrain:v1.2.1
1842682500	LC13	162	FALSE	acetylcholine	0.494	acetylcholine	0.33699999999999997	0.4	0.1	0.1	0.2	0.2	0	0.143	0.143	NA	NA	TRUE	FALSE	hemibrain:v1.2.1
422496879	NA	120	FALSE	acetylcholine	0.494	acetylcholine	0.318	0.4	0.2	0	0.3	0	0.1	0.011	0.011	NA	NA	TRUE	FALSE	hemibrain:v1.2.1
5812987339	PFNp	46	FALSE	acetylcholine	0.494	acetylcholine	0.33799999999999997	0.4	0	0	0	0.4	0.2	0.203	0.203	DM4_CX_p	CM4_CX_p	FALSE	FALSE	hemibrain:v1.2.1
5813045792	LPLC1	362	FALSE	acetylcholine	0.494	acetylcholine	0.306	0.4	0.1	0.1	0.3	0.1	0	0.075	0.075	NA	NA	TRUE	FALSE	hemibrain:v1.2.1
794946803	FS1B	99	FALSE	acetylcholine	0.494	dopamine	0.377	0.4	0.1	0	0.4	0	0	0.814	0.814	DM1_CX_d2	DPMm1_CX_d2	FALSE	FALSE	hemibrain:v1.2.1
916646157	FS3	37	FALSE	acetylcholine	0.494	acetylcholine	0.325	0.4	0.2	0	0.2	0.1	0	0.522	0.522	DM3_CX_d2	DPMpm2_CX_d2	FALSE	FALSE	hemibrain:v1.2.1
692775814	NA	18	TRUE	acetylcholine	0.494	acetylcholine	0.25	0.4	0.1	0.1	0.3	0.1	0.1	0.111	0.111	NA	NA	FALSE	FALSE	hemibrain:v1.2.1
1639709544	ORN_D	190	TRUE	acetylcholine	0.494	acetylcholine	0.369	0.4	0	0.2	0	0.3	0	NA	NA	NA	NA	TRUE	TRUE	hemibrain:v1.2.1
1701273869	ORN_DL1	66	TRUE	acetylcholine	0.494	acetylcholine	0.384	0.4	0	0	0	0.3	0.2	NA	NA	NA	NA	FALSE	TRUE	hemibrain:v1.2.1
1636557945	ORN_DL4	44	TRUE	acetylcholine	0.494	acetylcholine	0.36	0.5	0	0	0	0.4	0.1	NA	NA	NA	NA	FALSE	TRUE	hemibrain:v1.2.1
2038638855	ORN_VC5	13	TRUE	acetylcholine	0.494	acetylcholine	0.41100000000000003	0.5	0	0.2	0	0.2	0.1	NA	NA	NA	NA	FALSE	TRUE	hemibrain:v1.2.1
1225251556	hDeltaI	179	FALSE	acetylcholine	0.495	acetylcholine	0.312	0.4	0.3	0	0.2	0	0	0.342	0.342	NA	NA	TRUE	FALSE	hemibrain:v1.2.1
1500028932	LC13	135	FALSE	acetylcholine	0.495	acetylcholine	0.361	0.5	0.2	0.1	0.1	0.1	0	0.1	0.1	NA	NA	TRUE	FALSE	hemibrain:v1.2.1
1534448646	LC21	153	FALSE	acetylcholine	0.495	acetylcholine	0.365	0.5	0	0.1	0.3	0.1	0.1	0.003	0.003	NA	NA	TRUE	FALSE	hemibrain:v1.2.1
1839314480	LPC1	105	FALSE	acetylcholine	0.495	acetylcholine	0.468	0.6	0.2	0	0.1	0	0	0.007	0.007	NA	NA	TRUE	FALSE	hemibrain:v1.2.1
1937501015	LC13	148	FALSE	acetylcholine	0.495	acetylcholine	0.33899999999999997	0.5	0.2	0.1	0.2	0	0	0.219	0.219	NA	NA	TRUE	FALSE	hemibrain:v1.2.1
2283671710	LC10	45	FALSE	acetylcholine	0.495	acetylcholine	0.363	0.4	0.1	0.2	0.1	0.2	0	0.004	0.004	NA	NA	FALSE	FALSE	hemibrain:v1.2.1
541632940	LHAV5b1	137	FALSE	acetylcholine	0.495	acetylcholine	0.378	0.5	0.2	0	0.1	0.2	0	0.212	0.212	VPNl&d1_dorsal	BLAl2_dorsal	TRUE	FALSE	hemibrain:v1.2.1
5813070465	PEN_b(PEN2)	425	FALSE	acetylcholine	0.495	acetylcholine	0.394	0.5	0	0	0	0.3	0.1	0.257	0.257	DM1_CX_v	DPMm1_CX_v	TRUE	FALSE	hemibrain:v1.2.1
925811326	NA	1189	FALSE	acetylcholine	0.495	glutamate	0.319	0.3	0.4	0	0.2	0	0	0	0	NA	NA	TRUE	FALSE	hemibrain:v1.2.1
2075130919	ORN_VA2	26	TRUE	acetylcholine	0.495	acetylcholine	0.319	0.4	0	0.1	0	0.3	0.2	NA	NA	NA	NA	FALSE	TRUE	hemibrain:v1.2.1
1108450825	MC61	41	FALSE	acetylcholine	0.496	acetylcholine	0.33999999999999997	0.5	0.4	0	0.1	0	0	0.007	0.007	NA	NA	FALSE	FALSE	hemibrain:v1.2.1
1188163963	PFNm	121	FALSE	acetylcholine	0.496	acetylcholine	0.41000000000000003	0.4	0.2	0	0	0.3	0.1	0.036	0.036	DM4_CX_v	CM4_CX_v	TRUE	FALSE	hemibrain:v1.2.1
1219592090	LC17	273	FALSE	acetylcholine	0.496	acetylcholine	0.33399999999999996	0.4	0	0.2	0.2	0	0.1	0.272	0.272	NA	NA	TRUE	FALSE	hemibrain:v1.2.1
1807238852	LPC1	109	FALSE	acetylcholine	0.496	acetylcholine	0.29500000000000004	0.4	0.2	0.1	0.2	0	0	0	0	NA	NA	TRUE	FALSE	hemibrain:v1.2.1
1814422650	LPLC2	239	FALSE	acetylcholine	0.496	acetylcholine	0.344	0.4	0.1	0	0.4	0	0	0.005	0.005	NA	NA	TRUE	FALSE	hemibrain:v1.2.1
1839310335	LPC1	129	FALSE	acetylcholine	0.496	acetylcholine	0.41700000000000004	0.5	0.2	0	0.2	0	0	0.001	0.001	NA	NA	TRUE	FALSE	hemibrain:v1.2.1
515605752	NA	120	FALSE	acetylcholine	0.496	acetylcholine	0.313	0.4	0.1	0	0.3	0.1	0.1	0.009	0.009	NA	NA	TRUE	FALSE	hemibrain:v1.2.1
552101431	CRE005	827	FALSE	acetylcholine	0.496	acetylcholine	0.33499999999999996	0.4	0.2	0	0.2	0.1	0	0.063	0.063	NA	NA	TRUE	FALSE	hemibrain:v1.2.1
5813038319	LPLC1	338	FALSE	acetylcholine	0.496	acetylcholine	0.33899999999999997	0.4	0.2	0.1	0.3	0.1	0	0.116	0.116	NA	NA	TRUE	FALSE	hemibrain:v1.2.1
756390536	PFNp	55	FALSE	acetylcholine	0.496	acetylcholine	0.375	0.4	0.3	0	0.1	0	0.1	0.054	0.054	DM3_CX_v	DPMpm2_CX_v	FALSE	FALSE	hemibrain:v1.2.1
785517281	NA	7	TRUE	acetylcholine	0.496	acetylcholine	0.28400000000000003	0.5	0.2	0	0.2	0.2	0	0.089	0.089	NA	NA	FALSE	FALSE	hemibrain:v1.2.1
1163889808	FC1B	177	FALSE	acetylcholine	0.497	acetylcholine	0.34099999999999997	0.5	0.3	0	0	0	0.1	0.001	0.001	DM3_CX_d1	DPMpm2_CX_d1	TRUE	FALSE	hemibrain:v1.2.1
1407269278	LC13	182	FALSE	acetylcholine	0.497	acetylcholine	0.381	0.4	0.2	0.1	0.1	0.1	0	0.001	0.001	NA	NA	TRUE	FALSE	hemibrain:v1.2.1
1702668580	NA	599	FALSE	acetylcholine	0.497	acetylcholine	0.466	0.5	0.1	0.3	0	0.1	0	0.001	0.001	NA	NA	TRUE	FALSE	hemibrain:v1.2.1
1778980197	LLPC3	51	FALSE	acetylcholine	0.497	acetylcholine	0.401	0.5	0.3	0.2	0	0	0	0.002	0.002	NA	NA	FALSE	FALSE	hemibrain:v1.2.1
298948785	SLP408	124	FALSE	acetylcholine	0.497	acetylcholine	0.28600000000000003	0.4	0.2	0	0.3	0	0	0.3	0.3	SMPpm1	DPMm2	TRUE	FALSE	hemibrain:v1.2.1
391604389	SLP240	155	FALSE	acetylcholine	0.497	acetylcholine	0.326	0.4	0.1	0	0.4	0	0.1	0.35	0.35	CREl1	DALv3	TRUE	FALSE	hemibrain:v1.2.1
5813000419	SAD006	245	FALSE	acetylcholine	0.497	acetylcholine	0.328	0.3	0.2	0	0.1	0.3	0	0.546	0.546	WEDd1	DALd	TRUE	FALSE	hemibrain:v1.2.1
5813039485	LPC1	114	FALSE	acetylcholine	0.497	acetylcholine	0.402	0.5	0.3	0	0.2	0	0	0.013	0.013	NA	NA	TRUE	FALSE	hemibrain:v1.2.1
700486220	LAL022	63	FALSE	acetylcholine	0.497	acetylcholine	0.384	0.4	0.3	0.1	0	0	0	0.067	0.067	NA	NA	FALSE	FALSE	hemibrain:v1.2.1
796193592	CRE016	157	FALSE	acetylcholine	0.497	acetylcholine	0.33499999999999996	0.4	0.3	0	0.2	0	0	0.087	0.087	CREa2_ventral	DALcm1_ventral	TRUE	FALSE	hemibrain:v1.2.1
914298735	IB024	405	FALSE	acetylcholine	0.497	acetylcholine	0.346	0.4	0.3	0	0.1	0.2	0	0.256	0.256	DM1_antero_dorsal	DPMm1_antero_dorsal	TRUE	FALSE	hemibrain:v1.2.1
1605190489	ORN_DL5	143	TRUE	acetylcholine	0.497	acetylcholine	0.42000000000000004	0.5	0	0.1	0	0.3	0	NA	NA	NA	NA	TRUE	TRUE	hemibrain:v1.2.1
1636221240	ORN_DM1	158	TRUE	acetylcholine	0.497	acetylcholine	0.363	0.4	0	0.1	0	0.4	0.1	NA	NA	NA	NA	TRUE	TRUE	hemibrain:v1.2.1
1319591242	LC16	161	FALSE	acetylcholine	0.498	acetylcholine	0.33999999999999997	0.4	0.1	0.1	0.4	0	0	0.001	0.001	NA	NA	TRUE	FALSE	hemibrain:v1.2.1
1380149683	PFNp	70	FALSE	acetylcholine	0.498	acetylcholine	0.39	0.5	0.2	0.1	0	0.1	0.2	0.099	0.099	DM3_CX_p	DPMpm2_CX_p	FALSE	FALSE	hemibrain:v1.2.1
1691259738	LPLC2	266	FALSE	acetylcholine	0.498	acetylcholine	0.313	0.4	0.1	0	0.3	0.1	0	0.041	0.041	NA	NA	TRUE	FALSE	hemibrain:v1.2.1
1811630361	LPLC2	252	FALSE	acetylcholine	0.498	dopamine	0.278	0.3	0.1	0.1	0.3	0.1	0	0.113	0.113	NA	NA	TRUE	FALSE	hemibrain:v1.2.1
1845946132	NA	64	FALSE	acetylcholine	0.498	acetylcholine	0.33299999999999996	0.4	0.1	0	0.2	0.2	0	0.002	0.002	NA	NA	FALSE	FALSE	hemibrain:v1.2.1
299617849	SIP076	141	FALSE	acetylcholine	0.498	acetylcholine	0.29900000000000004	0.4	0.1	0.1	0.2	0	0	0.246	0.246	DM6_dorso_lateral	CM3_dorso_lateral	TRUE	FALSE	hemibrain:v1.2.1
581358486	NA	130	FALSE	acetylcholine	0.498	acetylcholine	0.355	0.5	0	0	0.3	0	0.1	0.007	0.007	NA	NA	TRUE	FALSE	hemibrain:v1.2.1
5813054716	v2LN36	1588	FALSE	acetylcholine	0.498	acetylcholine	0.42100000000000004	0.6	0	0	0	0.4	0	0.001	0.001	ALv2	BAla2	TRUE	FALSE	hemibrain:v1.2.1
730830911	SIP081	153	FALSE	acetylcholine	0.498	acetylcholine	0.303	0.4	0.1	0.1	0.1	0.1	0.1	0.002	0.002	NA	NA	TRUE	FALSE	hemibrain:v1.2.1
884921084	FS3	73	FALSE	acetylcholine	0.498	acetylcholine	0.315	0.4	0.1	0.1	0.3	0	0	0.399	0.399	DM3_CX_d1	DPMpm2_CX_d1	FALSE	FALSE	hemibrain:v1.2.1
920951427	CL123	167	FALSE	acetylcholine	0.498	acetylcholine	0.355	0.4	0.2	0	0.2	0.1	0	0.122	0.122	CREl1	DALv3	TRUE	FALSE	hemibrain:v1.2.1
1671939855	ORN_DL3	50	TRUE	acetylcholine	0.498	acetylcholine	0.302	0.4	0	0	0	0.3	0.2	NA	NA	NA	NA	FALSE	TRUE	hemibrain:v1.2.1
1667251907	ORN_DM1	184	TRUE	acetylcholine	0.498	acetylcholine	0.442	0.5	0	0.1	0	0.3	0.1	NA	NA	NA	NA	TRUE	TRUE	hemibrain:v1.2.1
2231289459	ORN_V	168	TRUE	acetylcholine	0.498	acetylcholine	0.361	0.4	0	0	0	0.4	0.1	NA	NA	NA	NA	TRUE	TRUE	hemibrain:v1.2.1
2070693048	ORN_VC5	28	TRUE	acetylcholine	0.498	acetylcholine	0.346	0.4	0	0.2	0	0.2	0.1	NA	NA	NA	NA	FALSE	TRUE	hemibrain:v1.2.1
1072865814	FS2	74	FALSE	acetylcholine	0.499	acetylcholine	0.317	0.4	0.2	0	0.3	0.1	0	0.467	0.467	DM4_CX_d1	CM4_CX_d1	FALSE	FALSE	hemibrain:v1.2.1
1258065751	vDeltaK	54	FALSE	acetylcholine	0.499	acetylcholine	0.372	0.5	0.3	0	0.1	0	0.1	0.038	0.038	DM4_CX_p	CM4_CX_p	FALSE	FALSE	hemibrain:v1.2.1
1344392982	LPLC1	302	FALSE	acetylcholine	0.499	acetylcholine	0.353	0.5	0	0.1	0.3	0	0	0.022	0.022	NA	NA	TRUE	FALSE	hemibrain:v1.2.1
1353134146	FC1B	207	FALSE	acetylcholine	0.499	acetylcholine	0.402	0.5	0	0	0	0.3	0.1	0	0	DM1_CX_d2	DPMm1_CX_d2	TRUE	FALSE	hemibrain:v1.2.1
1407135015	NA	261	FALSE	acetylcholine	0.499	glutamate	0.31	0.3	0.4	0	0.1	0.1	0	0.023	0.023	NA	NA	TRUE	FALSE	hemibrain:v1.2.1
1476936949	vDeltaL	39	FALSE	acetylcholine	0.499	acetylcholine	0.356	0.5	0.3	0	0.1	0	0	0.012	0.012	DM4_CX_v	CM4_CX_v	FALSE	FALSE	hemibrain:v1.2.1
1714138427	LPC1	100	FALSE	acetylcholine	0.499	acetylcholine	0.462	0.6	0.3	0.1	0.1	0	0	0.01	0.01	NA	NA	TRUE	FALSE	hemibrain:v1.2.1
297588821	NA	43	FALSE	acetylcholine	0.499	acetylcholine	0.43500000000000005	0.5	0.3	0	0	0	0	0.004	0.004	NA	NA	FALSE	FALSE	hemibrain:v1.2.1
5813057606	aMe14b	154	FALSE	acetylcholine	0.499	neither	0.48800000000000004	0.1	0.1	0	0.1	0.2	0	0.48	0.48	NA	NA	TRUE	FALSE	hemibrain:v1.2.1
5813078504	SIP070	314	FALSE	acetylcholine	0.499	dopamine	0.326	0.2	0.2	0.1	0.5	0	0	0.101	0.101	DM6_dorso_lateral	CM3_dorso_lateral	TRUE	FALSE	hemibrain:v1.2.1
5813016658	MC61	29	FALSE	acetylcholine	0.499	acetylcholine	0.29600000000000004	0.3	0.2	0.2	0.3	0	0	0.033	0.033	NA	NA	FALSE	FALSE	hemibrain:v1.2.1
915943091	hDeltaG	447	FALSE	acetylcholine	0.499	acetylcholine	0.34299999999999997	0.4	0.2	0	0.3	0	0	0.398	0.398	NA	NA	TRUE	FALSE	hemibrain:v1.2.1
1670252082	ORN_DL1	93	TRUE	acetylcholine	0.499	acetylcholine	0.369	0.4	0	0.1	0	0.4	0.1	NA	NA	NA	NA	FALSE	TRUE	hemibrain:v1.2.1
2007604080	ORN_VC5	17	TRUE	acetylcholine	0.499	acetylcholine	0.389	0.4	0	0.1	0.1	0.2	0.2	NA	NA	NA	NA	FALSE	TRUE	hemibrain:v1.2.1
1046726280	MC61	26	FALSE	acetylcholine	0.5	acetylcholine	0.344	0.4	0.1	0.1	0.1	0.2	0.1	0.061	0.061	NA	NA	FALSE	FALSE	hemibrain:v1.2.1
1070120153	hDeltaI	255	FALSE	acetylcholine	0.5	acetylcholine	0.377	0.4	0.4	0	0.1	0	0	0.508	0.508	NA	NA	TRUE	FALSE	hemibrain:v1.2.1
1077079217	MC61	28	FALSE	acetylcholine	0.5	acetylcholine	0.303	0.5	0.2	0.1	0.2	0	0	0.003	0.003	NA	NA	FALSE	FALSE	hemibrain:v1.2.1
1132150724	hDeltaB	689	FALSE	acetylcholine	0.5	glutamate	0.326	0.4	0.4	0	0.1	0	0.1	0.319	0.319	NA	NA	TRUE	FALSE	hemibrain:v1.2.1
1232948618	MC61	16	FALSE	acetylcholine	0.5	acetylcholine	0.399	0.5	0.2	0	0.3	0	0	0.01	0.01	NA	NA	FALSE	FALSE	hemibrain:v1.2.1
1379023266	PS253	183	FALSE	acetylcholine	0.5	acetylcholine	0.325	0.4	0.2	0	0.1	0.2	0	0.309	0.309	DM6_central1	CM3_central1	TRUE	FALSE	hemibrain:v1.2.1
1560661080	LC13	165	FALSE	acetylcholine	0.5	acetylcholine	0.362	0.4	0.2	0	0	0.2	0	0.186	0.186	NA	NA	TRUE	FALSE	hemibrain:v1.2.1
1659835335	NA	172	FALSE	acetylcholine	0.5	acetylcholine	0.348	0.4	0.4	0	0	0.2	0	0.047	0.047	NA	NA	TRUE	FALSE	hemibrain:v1.2.1
1751100936	PS032	238	FALSE	acetylcholine	0.5	acetylcholine	0.362	0.4	0.3	0	0	0.2	0	0.246	0.246	AOTUv1_ventral	DALcm2_ventral	TRUE	FALSE	hemibrain:v1.2.1
1876898200	LC4	326	FALSE	acetylcholine	0.5	acetylcholine	0.33099999999999996	0.4	0.2	0.1	0.2	0	0	0.016	0.016	NA	NA	TRUE	FALSE	hemibrain:v1.2.1
267896359	SLP421	82	FALSE	acetylcholine	0.5	acetylcholine	0.315	0.5	0.2	0	0.2	0.1	0	0.007	0.007	SLPpm3	DPLc3	FALSE	FALSE	hemibrain:v1.2.1
329988112	SMP399	247	FALSE	acetylcholine	0.5	dopamine	0.355	0.4	0	0.1	0.4	0	0	0.213	0.213	DM4_dorsal	CM4_dorsal	TRUE	FALSE	hemibrain:v1.2.1
388975834	SMP462	369	FALSE	acetylcholine	0.5	acetylcholine	0.29800000000000004	0.4	0.2	0	0.2	0.1	0.1	NA	NA	SMPpm1	DPMm2	TRUE	FALSE	hemibrain:v1.2.1
545510060	PLP122	462	FALSE	acetylcholine	0.5	dopamine	0.37	0.4	0.2	0	0.4	0	0	0.357	0.357	VLPd&p1_posterior	DPLl2_posterior	TRUE	FALSE	hemibrain:v1.2.1
550319575	pC1c	963	FALSE	acetylcholine	0.5	acetylcholine	0.373	0.4	0.3	0	0.2	0	0	0.001	0.001	NA	NA	TRUE	TRUE	hemibrain:v1.2.1
5812995757	LPLC1	218	FALSE	acetylcholine	0.5	dopamine	0.32	0.4	0	0	0.4	0.1	0	0.004	0.004	NA	NA	TRUE	FALSE	hemibrain:v1.2.1
5813015808	FC1A	166	FALSE	acetylcholine	0.5	acetylcholine	0.355	0.4	0.4	0	0	0	0.1	0	0	DM3_CX_d1	DPMpm2_CX_d1	TRUE	FALSE	hemibrain:v1.2.1
635908014	SMP052	490	FALSE	acetylcholine	0.5	acetylcholine	0.303	0.3	0.2	0.2	0.2	0	0	0.141	0.141	SMPad2	DAMd2_or_3	TRUE	FALSE	hemibrain:v1.2.1
727647972	SMP469	7	FALSE	acetylcholine	0.5	glutamate	0.389	0.2	0.8	0	0	0	0	0.09	0.09	SMPpm1	DPMm2	FALSE	FALSE	hemibrain:v1.2.1
725951660	EL	1135	FALSE	acetylcholine	0.5	acetylcholine	0.383	0.4	0	0.2	0.1	0.1	0.2	0.003	0.003	DM3_CX_d2	DPMpm2_CX_d2	TRUE	FALSE	hemibrain:v1.2.1
949534412	aSP-g1	34	FALSE	acetylcholine	0.5	acetylcholine	0.32	0.4	0	0	0.1	0.4	0	0.049	0.049	SLPal2	DPLal3	FALSE	TRUE	hemibrain:v1.2.1
978004433	FS2	86	FALSE	acetylcholine	0.5	dopamine	0.33599999999999997	0.4	0.1	0	0.4	0	0	0.384	0.384	DM2_CX_d2	DPMpm1_CX_d2	FALSE	FALSE	hemibrain:v1.2.1
1076185604	FC2C	138	FALSE	acetylcholine	0.501	dopamine	0.312	0.3	0.1	0	0.4	0.1	0.1	0.028	0.028	DM4_CX_d3	CM4_CX_d3	TRUE	FALSE	hemibrain:v1.2.1
1129708175	NA	95	FALSE	acetylcholine	0.501	acetylcholine	0.33399999999999996	0.5	0.1	0	0.3	0.1	0.1	0.103	0.103	NA	NA	FALSE	FALSE	hemibrain:v1.2.1
1661799601	PFNm	118	FALSE	acetylcholine	0.501	acetylcholine	0.403	0.4	0.1	0	0.1	0.3	0.1	0.155	0.155	DM1_CX_v	DPMm1_CX_v	TRUE	FALSE	hemibrain:v1.2.1
1748636563	LLPC2a	61	FALSE	acetylcholine	0.501	glutamate	0.378	0.4	0.4	0	0.2	0	0	0.028	0.028	NA	NA	FALSE	FALSE	hemibrain:v1.2.1
519940322	SMP247	291	FALSE	acetylcholine	0.501	dopamine	0.323	0.2	0.3	0	0.4	0	0	0.013	0.013	VLPd&p1_posterior	DPLl2_posterior	TRUE	FALSE	hemibrain:v1.2.1
5813070873	NA	847	FALSE	acetylcholine	0.501	acetylcholine	0.48100000000000004	0.6	0	0.1	0	0.2	0	0.031	0.031	ALl1_dorsal	BAlc_dorsal	TRUE	FALSE	hemibrain:v1.2.1
632570417	PS123	408	FALSE	acetylcholine	0.501	glutamate	0.366	0.3	0.4	0	0.1	0.1	0	0.739	0.739	NA	NA	TRUE	FALSE	hemibrain:v1.2.1
1106944058	NA	126	FALSE	acetylcholine	0.502	acetylcholine	0.373	0.4	0.1	0.1	0.1	0.2	0.1	0.019	0.019	NA	NA	TRUE	FALSE	hemibrain:v1.2.1
1132176882	FC1C	101	FALSE	acetylcholine	0.502	acetylcholine	0.41700000000000004	0.5	0.2	0	0.3	0	0	0.165	0.165	DM3_CX_d1	DPMpm2_CX_d1	TRUE	FALSE	hemibrain:v1.2.1
1345855299	PLP156	102	FALSE	acetylcholine	0.502	acetylcholine	0.29700000000000004	0.4	0.3	0	0.1	0.2	0	0.38	0.38	VPNp&v1_posterior	BLP1_posterior	TRUE	FALSE	hemibrain:v1.2.1
1562564719	PS200	433	FALSE	acetylcholine	0.502	acetylcholine	0.43400000000000005	0.5	0.1	0.1	0	0.2	0.1	0.044	0.044	DM6_central1	CM3_central1	TRUE	FALSE	hemibrain:v1.2.1
1716625816	IB045	354	FALSE	acetylcholine	0.502	acetylcholine	0.351	0.4	0.3	0	0.1	0.1	0	0	0	DM1_dorsal	DPMm1_dorsal	TRUE	FALSE	hemibrain:v1.2.1
1783068831	LPLC1	285	FALSE	acetylcholine	0.502	dopamine	0.28400000000000003	0.3	0	0	0.4	0.1	0.1	0.152	0.152	NA	NA	TRUE	FALSE	hemibrain:v1.2.1
1876894387	LC4	290	FALSE	acetylcholine	0.502	acetylcholine	0.28200000000000003	0.4	0.1	0.2	0.1	0.1	0	0.004	0.004	NA	NA	TRUE	FALSE	hemibrain:v1.2.1
5901199598	v2LN41	159	FALSE	acetylcholine	0.502	acetylcholine	0.375	0.4	0.1	0.2	0	0.1	0.3	0.126	0.126	ALv2	BAla2	TRUE	FALSE	hemibrain:v1.2.1
5813035500	LC10	79	FALSE	acetylcholine	0.502	glutamate	0.381	0.4	0.4	0	0.1	0	0	0.054	0.054	NA	NA	FALSE	FALSE	hemibrain:v1.2.1
5813069140	AVLP127	171	FALSE	acetylcholine	0.502	acetylcholine	0.265	0.4	0.2	0.2	0	0.1	0	0.34	0.34	VLPl&p2_lateral	BLVp1_anterior	TRUE	FALSE	hemibrain:v1.2.1
697316795	ATL029	455	FALSE	acetylcholine	0.502	glutamate	0.33199999999999996	0.3	0.4	0	0.2	0.1	0.1	0.16	0.16	DM1_antero_dorsal	DPMm1_antero_dorsal	TRUE	FALSE	hemibrain:v1.2.1
986759122	LC10	183	FALSE	acetylcholine	0.502	acetylcholine	0.364	0.4	0.4	0	0.2	0	0	0.043	0.043	NA	NA	TRUE	FALSE	hemibrain:v1.2.1
1609883285	ORN_DL3	49	TRUE	acetylcholine	0.502	acetylcholine	0.361	0.5	0	0.2	0	0.3	0	NA	NA	NA	NA	FALSE	TRUE	hemibrain:v1.2.1
1697613314	ORN_DM1	161	TRUE	acetylcholine	0.502	serotonin	0.42000000000000004	0.4	0	0.1	0	0.4	0	NA	NA	NA	NA	TRUE	TRUE	hemibrain:v1.2.1
2074033750	ORN_VL2a	37	TRUE	acetylcholine	0.502	acetylcholine	0.40800000000000003	0.4	0	0.1	0	0.4	0.1	NA	NA	NA	NA	FALSE	TRUE	hemibrain:v1.2.1
1229849064	MC61	28	FALSE	acetylcholine	0.503	acetylcholine	0.28400000000000003	0.3	0.1	0.2	0.2	0.2	0	0.001	0.001	NA	NA	FALSE	FALSE	hemibrain:v1.2.1
1251287671	LC4	298	FALSE	acetylcholine	0.503	acetylcholine	0.32	0.4	0.1	0.2	0.1	0	0	0.296	0.296	NA	NA	TRUE	FALSE	hemibrain:v1.2.1
1314342109	IB045	348	FALSE	acetylcholine	0.503	glutamate	0.369	0.3	0.4	0	0.1	0.1	0	0.113	0.113	NA	NA	TRUE	FALSE	hemibrain:v1.2.1
1349114715	PFNm	54	FALSE	acetylcholine	0.503	acetylcholine	0.359	0.5	0	0.1	0.1	0.1	0.2	0.138	0.138	DM2_CX_p	DPMpm1_CX_p	FALSE	FALSE	hemibrain:v1.2.1
1814781082	LPLC2	245	FALSE	acetylcholine	0.503	acetylcholine	0.29700000000000004	0.4	0	0.1	0.3	0.1	0.1	0.033	0.033	NA	NA	TRUE	FALSE	hemibrain:v1.2.1
546641039	SMP052	419	FALSE	acetylcholine	0.503	glutamate	0.362	0.3	0.5	0	0.1	0	0	0.067	0.067	NA	NA	TRUE	FALSE	hemibrain:v1.2.1
5812986798	FS3	61	FALSE	acetylcholine	0.503	acetylcholine	0.347	0.4	0.3	0	0.3	0	0	0.564	0.564	DM1_CX_d2	DPMm1_CX_d2	FALSE	FALSE	hemibrain:v1.2.1
729007932	CL328	128	FALSE	acetylcholine	0.503	acetylcholine	0.353	0.4	0.2	0.2	0.1	0	0	0.65	0.65	DM5_central	CM1_central	TRUE	FALSE	hemibrain:v1.2.1
760358472	SMP017	140	FALSE	acetylcholine	0.503	acetylcholine	0.301	0.4	0.3	0.1	0.1	0.1	0	0.353	0.353	AOTUv3_dorsal	DALcl1_dorsal	TRUE	FALSE	hemibrain:v1.2.1
986758977	LC10	142	FALSE	acetylcholine	0.503	acetylcholine	0.309	0.4	0.3	0.1	0.1	0	0	0.028	0.028	NA	NA	TRUE	FALSE	hemibrain:v1.2.1
1697958405	ORN_DM1	165	TRUE	acetylcholine	0.503	serotonin	0.382	0.4	0	0.1	0	0.4	0.1	NA	NA	NA	NA	TRUE	TRUE	hemibrain:v1.2.1
1319927827	LC16	145	FALSE	acetylcholine	0.504	acetylcholine	0.301	0.3	0.1	0.2	0.3	0	0	0.135	0.135	NA	NA	TRUE	FALSE	hemibrain:v1.2.1
1438304604	LC13	243	FALSE	acetylcholine	0.504	acetylcholine	0.39	0.6	0.2	0.1	0.1	0	0	0.067	0.067	NA	NA	TRUE	FALSE	hemibrain:v1.2.1
1469269528	LPLC1	370	FALSE	acetylcholine	0.504	dopamine	0.306	0.4	0.1	0	0.4	0.1	0	0.167	0.167	NA	NA	TRUE	FALSE	hemibrain:v1.2.1
1499454686	PS244	16	FALSE	acetylcholine	0.504	acetylcholine	0.459	0.5	0.3	0	0	0.1	0	0.01	0.01	DM4_ventral	CM4_ventral	FALSE	FALSE	hemibrain:v1.2.1
1534363304	LPLC2	241	FALSE	acetylcholine	0.504	acetylcholine	0.33599999999999997	0.5	0	0	0.3	0.2	0	0.034	0.034	NA	NA	TRUE	FALSE	hemibrain:v1.2.1
1604694135	AVLP104	277	FALSE	acetylcholine	0.504	acetylcholine	0.376	0.5	0	0.1	0	0.4	0	0.028	0.028	VLPl&p2_lateral	BLVp1_anterior	TRUE	FALSE	hemibrain:v1.2.1
1908528698	LC16	96	FALSE	acetylcholine	0.504	acetylcholine	0.346	0.4	0.1	0	0.4	0.1	0	0	0	NA	NA	FALSE	FALSE	hemibrain:v1.2.1
358635284	SMP480	53	FALSE	acetylcholine	0.504	acetylcholine	0.388	0.5	0.1	0	0.3	0	0.1	0.291	0.291	SMPpv1	DPMpl1	FALSE	FALSE	hemibrain:v1.2.1
5813039902	SMP406	228	FALSE	acetylcholine	0.504	dopamine	0.33699999999999997	0.4	0.2	0	0.4	0	0	0.502	0.502	DM4_dorsal	CM4_dorsal	TRUE	FALSE	hemibrain:v1.2.1
5813046951	pC1a	820	FALSE	acetylcholine	0.504	acetylcholine	0.315	0.4	0.3	0.1	0.1	0	0	0.079	0.079	DM4_dorsal	CM4_dorsal	TRUE	TRUE	hemibrain:v1.2.1
5813048447	LC10	62	FALSE	acetylcholine	0.504	acetylcholine	0.29100000000000004	0.4	0.3	0	0.1	0.1	0	0	0	NA	NA	FALSE	FALSE	hemibrain:v1.2.1
911897818	PFNv	214	FALSE	acetylcholine	0.504	acetylcholine	0.43800000000000006	0.5	0.2	0	0	0	0.2	0.12	0.12	DM2_CX_p	DPMpm1_CX_p	TRUE	FALSE	hemibrain:v1.2.1
5813129668	ORN_DM6	119	TRUE	acetylcholine	0.504	acetylcholine	0.41500000000000004	0.5	0	0	0	0.4	0.1	NA	NA	NA	NA	TRUE	TRUE	hemibrain:v1.2.1
1953671528	ORN_VA1v	124	TRUE	acetylcholine	0.504	acetylcholine	0.397	0.5	0.1	0	0	0.4	0	NA	NA	NA	NA	TRUE	TRUE	hemibrain:v1.2.1
2071033930	ORN_VC5	17	TRUE	acetylcholine	0.504	acetylcholine	0.456	0.5	0	0	0	0.4	0.2	NA	NA	NA	NA	FALSE	TRUE	hemibrain:v1.2.1
1076285102	FC2C	124	FALSE	acetylcholine	0.505	acetylcholine	0.301	0.4	0.2	0	0.4	0	0	0.043	0.043	DM4_CX_d1	CM4_CX_d1	TRUE	FALSE	hemibrain:v1.2.1
1080537421	LC10	123	FALSE	acetylcholine	0.505	acetylcholine	0.41400000000000003	0.5	0.2	0.1	0.1	0	0	0.005	0.005	NA	NA	TRUE	FALSE	hemibrain:v1.2.1
1138462578	MC61	35	FALSE	acetylcholine	0.505	acetylcholine	0.33199999999999996	0.4	0.1	0.2	0.2	0.1	0	0.046	0.046	NA	NA	FALSE	FALSE	hemibrain:v1.2.1
1188509405	vDeltaK	65	FALSE	acetylcholine	0.505	acetylcholine	0.347	0.5	0.2	0.1	0.1	0.1	0.1	0.02	0.02	DM4_CX_v	CM4_CX_v	FALSE	FALSE	hemibrain:v1.2.1
1320273763	LC16	119	FALSE	acetylcholine	0.505	acetylcholine	0.353	0.4	0.1	0.1	0.3	0	0.1	0.126	0.126	NA	NA	TRUE	FALSE	hemibrain:v1.2.1
1813399871	LPLC1	284	FALSE	acetylcholine	0.505	acetylcholine	0.314	0.4	0	0	0.3	0.1	0.1	0.117	0.117	NA	NA	TRUE	FALSE	hemibrain:v1.2.1
1888860489	v2LN34B	235	FALSE	acetylcholine	0.505	acetylcholine	0.377	0.4	0.1	0.3	0	0.1	0	0.011	0.011	ALv2	BAla2	TRUE	FALSE	hemibrain:v1.2.1
1998922583	LC4	348	FALSE	acetylcholine	0.505	acetylcholine	0.33299999999999996	0.4	0.2	0.1	0.1	0	0	0.365	0.365	NA	NA	TRUE	FALSE	hemibrain:v1.2.1
392445880	PI1	8	FALSE	acetylcholine	0.505	octopamine	0.43400000000000005	0.2	0	0	0.2	0	0.5	NA	NA	NA	NA	FALSE	TRUE	hemibrain:v1.2.1
643402037	SMP357	228	FALSE	acetylcholine	0.505	dopamine	0.33599999999999997	0.3	0.2	0	0.4	0	0	0.09	0.09	SMPpd1	DPLc1	TRUE	FALSE	hemibrain:v1.2.1
924737391	SMP568	202	FALSE	acetylcholine	0.505	acetylcholine	0.347	0.4	0.3	0	0.2	0	0	0.259	0.259	VLPl&p1_posterior	BLVp2_posterior	TRUE	FALSE	hemibrain:v1.2.1
2321337738	ORN_V	177	TRUE	acetylcholine	0.505	serotonin	0.398	0.4	0	0	0	0.5	0.1	NA	NA	NA	NA	TRUE	TRUE	hemibrain:v1.2.1
1890570586	ORN_VA1d	36	TRUE	acetylcholine	0.505	acetylcholine	0.447	0.5	0	0	0	0.4	0	NA	NA	NA	NA	FALSE	TRUE	hemibrain:v1.2.1
1066031666	PS126	62	FALSE	acetylcholine	0.506	acetylcholine	0.29000000000000004	0.3	0	0	0	0.3	0.2	0.243	0.243	NA	NA	FALSE	FALSE	hemibrain:v1.2.1
1164235156	FC1F	153	FALSE	acetylcholine	0.506	acetylcholine	0.397	0.5	0.2	0	0.1	0	0.2	0.003	0.003	DM3_CX_d1	DPMpm2_CX_d1	TRUE	FALSE	hemibrain:v1.2.1
1230216845	AVLP226	217	FALSE	acetylcholine	0.506	acetylcholine	0.344	0.5	0	0.3	0	0.1	0	0.19	0.19	VLPl&d1_dorsal	BLAv1_medial	TRUE	FALSE	hemibrain:v1.2.1
1749672337	LLPC2c	117	FALSE	acetylcholine	0.506	acetylcholine	0.405	0.5	0.4	0	0.1	0	0	0	0	NA	NA	TRUE	FALSE	hemibrain:v1.2.1
1870694455	LPC1	67	FALSE	acetylcholine	0.506	acetylcholine	0.391	0.5	0.1	0.2	0.1	0	0	0	0	NA	NA	FALSE	FALSE	hemibrain:v1.2.1
1874035952	LC4	320	FALSE	acetylcholine	0.506	acetylcholine	0.28900000000000003	0.4	0.2	0.2	0.1	0	0	0.176	0.176	NA	NA	TRUE	FALSE	hemibrain:v1.2.1
297917407	NA	302	FALSE	acetylcholine	0.506	acetylcholine	0.313	0.4	0.3	0	0.2	0.1	0.1	0	0	NA	NA	TRUE	FALSE	hemibrain:v1.2.1
360660371	SIP030	181	FALSE	acetylcholine	0.506	dopamine	0.328	0.3	0.2	0	0.4	0	0	0.25	0.25	DL1_dorsal	CP2_dorsal	TRUE	FALSE	hemibrain:v1.2.1
419345606	SMP202	744	FALSE	acetylcholine	0.506	dopamine	0.32999999999999996	0.3	0.1	0.1	0.4	0	0	0.335	0.335	NA	NA	TRUE	FALSE	hemibrain:v1.2.1
5813021600	SIP070	325	FALSE	acetylcholine	0.506	acetylcholine	0.254	0.3	0.3	0.1	0.3	0	0	0.199	0.199	DM6_dorso_lateral	CM3_dorso_lateral	TRUE	FALSE	hemibrain:v1.2.1
5901202049	NA	91	FALSE	acetylcholine	0.506	acetylcholine	0.365	0.4	0.3	0	0	0.3	0	0.243	0.243	NA	NA	FALSE	FALSE	hemibrain:v1.2.1
5812987231	AVLP134	136	FALSE	acetylcholine	0.506	acetylcholine	0.252	0.3	0.1	0.1	0.1	0.2	0	0.081	0.081	VLPl&p2_lateral	BLVp1_anterior	TRUE	FALSE	hemibrain:v1.2.1
5901215446	LC4	312	FALSE	acetylcholine	0.506	acetylcholine	0.363	0.4	0.1	0.2	0.1	0	0	0.253	0.253	NA	NA	TRUE	FALSE	hemibrain:v1.2.1
693979726	PFNp	78	FALSE	acetylcholine	0.506	acetylcholine	0.351	0.4	0.4	0.1	0	0	0.1	0.119	0.119	DM3_CX_v	DPMpm2_CX_v	FALSE	FALSE	hemibrain:v1.2.1
757880474	AOTU044	263	FALSE	acetylcholine	0.506	glutamate	0.302	0.4	0.4	0.1	0	0	0	0.131	0.131	VLPd&p1_posterior	DPLl2_posterior	TRUE	FALSE	hemibrain:v1.2.1
847712250	PFNp	53	FALSE	acetylcholine	0.506	acetylcholine	0.349	0.4	0.3	0.1	0	0	0.1	0.21	0.21	DM3_CX_p	DPMpm2_CX_p	FALSE	FALSE	hemibrain:v1.2.1
890524529	AVLP267	296	FALSE	acetylcholine	0.506	acetylcholine	0.271	0.4	0.2	0	0	0.1	0.1	0.367	0.367	NA	NA	TRUE	FALSE	hemibrain:v1.2.1
948704585	FS3	36	FALSE	acetylcholine	0.506	acetylcholine	0.28400000000000003	0.4	0.3	0	0.3	0.1	0	0.581	0.581	DM3_CX_d2	DPMpm2_CX_d2	FALSE	FALSE	hemibrain:v1.2.1
1765398738	ORN_DL3	62	TRUE	acetylcholine	0.506	acetylcholine	0.368	0.5	0	0	0	0.4	0.1	NA	NA	NA	NA	FALSE	TRUE	hemibrain:v1.2.1
1669281037	ORN_DM1	183	TRUE	acetylcholine	0.506	acetylcholine	0.42400000000000004	0.5	0	0.1	0	0.4	0	NA	NA	NA	NA	TRUE	TRUE	hemibrain:v1.2.1
5813000250	ORN_VL2a	96	TRUE	acetylcholine	0.506	acetylcholine	0.382	0.5	0	0	0	0.4	0	NA	NA	NA	NA	FALSE	TRUE	hemibrain:v1.2.1
2106778450	ORN_VA1v	20	TRUE	acetylcholine	0.506	acetylcholine	0.357	0.4	0.1	0	0	0.4	0.1	NA	NA	NA	NA	FALSE	TRUE	hemibrain:v1.2.1
2230646168	ORN_VA2	25	TRUE	acetylcholine	0.506	acetylcholine	0.358	0.5	0	0.2	0	0.1	0.3	NA	NA	NA	NA	FALSE	TRUE	hemibrain:v1.2.1
2228609140	ORN_VM4	36	TRUE	acetylcholine	0.506	acetylcholine	0.387	0.5	0	0.1	0	0.3	0.1	NA	NA	NA	NA	FALSE	TRUE	hemibrain:v1.2.1
1076729207	MC61	18	FALSE	acetylcholine	0.507	acetylcholine	0.34299999999999997	0.4	0.1	0	0	0.3	0	0.009	0.009	NA	NA	FALSE	FALSE	hemibrain:v1.2.1
1139826933	MC61	44	FALSE	acetylcholine	0.507	glutamate	0.42200000000000004	0.4	0.4	0.2	0	0	0	0.014	0.014	NA	NA	FALSE	FALSE	hemibrain:v1.2.1
1289238742	LC16	112	FALSE	acetylcholine	0.507	acetylcholine	0.33199999999999996	0.5	0.2	0.2	0.2	0	0	0.002	0.002	NA	NA	TRUE	FALSE	hemibrain:v1.2.1
1289238970	LC16	128	FALSE	acetylcholine	0.507	acetylcholine	0.344	0.4	0.1	0.2	0.3	0	0	0.2	0.2	NA	NA	TRUE	FALSE	hemibrain:v1.2.1
1412989266	LC16	137	FALSE	acetylcholine	0.507	acetylcholine	0.328	0.4	0.1	0.1	0.4	0	0	0.106	0.106	NA	NA	TRUE	FALSE	hemibrain:v1.2.1
1437959040	LC13	163	FALSE	acetylcholine	0.507	acetylcholine	0.357	0.4	0.1	0.1	0.1	0.1	0	0.174	0.174	NA	NA	TRUE	FALSE	hemibrain:v1.2.1
1933455580	LPC2	22	FALSE	acetylcholine	0.507	acetylcholine	0.387	0.4	0.3	0.2	0.1	0.1	0	0.015	0.015	NA	NA	FALSE	FALSE	hemibrain:v1.2.1
359744514	pC1a	647	FALSE	acetylcholine	0.507	acetylcholine	0.329	0.4	0.3	0.1	0.1	0	0	0.089	0.089	NA	NA	TRUE	TRUE	hemibrain:v1.2.1
423671124	SLP240	145	FALSE	acetylcholine	0.507	acetylcholine	0.33699999999999997	0.5	0.1	0	0.2	0.1	0	0.264	0.264	CREl1	DALv3	TRUE	FALSE	hemibrain:v1.2.1
5813024818	LLPC2c	108	FALSE	acetylcholine	0.507	acetylcholine	0.356	0.4	0.3	0.1	0.1	0	0	0	0	NA	NA	TRUE	FALSE	hemibrain:v1.2.1
5813014491	LC13	101	FALSE	acetylcholine	0.507	acetylcholine	0.358	0.4	0.3	0	0.1	0.1	0	0.074	0.074	NA	NA	TRUE	FALSE	hemibrain:v1.2.1
673047760	CRE089	371	FALSE	acetylcholine	0.507	dopamine	0.34299999999999997	0.4	0.2	0	0.4	0	0	0.339	0.339	DM1_antero_dorsal	DPMm1_antero_dorsal	TRUE	FALSE	hemibrain:v1.2.1
693651381	PFNp	90	FALSE	acetylcholine	0.507	acetylcholine	0.367	0.4	0.3	0.1	0	0.1	0.1	0.095	0.095	DM3_CX_v	DPMpm2_CX_v	FALSE	FALSE	hemibrain:v1.2.1
703050435	LAL039	151	FALSE	acetylcholine	0.507	acetylcholine	0.278	0.4	0.1	0.1	0.3	0	0	0.014	0.014	CREa2_ventral	DALcm1_ventral	TRUE	FALSE	hemibrain:v1.2.1
861233303	LC10	54	FALSE	acetylcholine	0.507	acetylcholine	0.361	0.5	0.3	0	0.2	0	0	0.001	0.001	NA	NA	FALSE	FALSE	hemibrain:v1.2.1
880875900	PFNm	122	FALSE	acetylcholine	0.507	acetylcholine	0.441	0.5	0.1	0	0	0.1	0.2	0.234	0.234	DM2_CX_v	DPMpm1_CX_v	TRUE	FALSE	hemibrain:v1.2.1
892950729	LC10	84	FALSE	acetylcholine	0.507	acetylcholine	0.395	0.5	0.3	0	0.2	0	0	0.003	0.003	NA	NA	FALSE	FALSE	hemibrain:v1.2.1
1701614996	ORN_DL1	75	TRUE	acetylcholine	0.507	serotonin	0.40800000000000003	0.4	0	0	0	0.5	0.1	NA	NA	NA	NA	FALSE	TRUE	hemibrain:v1.2.1
2197220186	ORN_VM4	36	TRUE	acetylcholine	0.507	acetylcholine	0.42600000000000005	0.6	0	0	0	0.3	0.1	NA	NA	NA	NA	FALSE	TRUE	hemibrain:v1.2.1
2011994858	NA	69	TRUE	acetylcholine	0.507	acetylcholine	0.345	0.5	0	0.2	0	0.3	0	0.013	0.013	NA	NA	FALSE	FALSE	hemibrain:v1.2.1
1101094884	LAL006	107	FALSE	acetylcholine	0.508	acetylcholine	0.28	0.4	0.1	0	0.3	0.2	0	0.566	0.566	AOTUv4_dorsal	DALcl2_dorsal	TRUE	FALSE	hemibrain:v1.2.1
1110885932	LC10	44	FALSE	acetylcholine	0.508	acetylcholine	0.33599999999999997	0.5	0.3	0.1	0.1	0.1	0	0.032	0.032	NA	NA	FALSE	FALSE	hemibrain:v1.2.1
1129042596	hDeltaI	139	FALSE	acetylcholine	0.508	glutamate	0.455	0.2	0.5	0	0.2	0	0.1	0.489	0.489	NA	NA	TRUE	FALSE	hemibrain:v1.2.1
1249932198	LC4	344	FALSE	acetylcholine	0.508	acetylcholine	0.405	0.4	0.1	0.2	0.1	0	0	0.391	0.391	NA	NA	TRUE	FALSE	hemibrain:v1.2.1
1407179534	LPLC2	315	FALSE	acetylcholine	0.508	acetylcholine	0.324	0.4	0	0	0.2	0.2	0	0.108	0.108	NA	NA	TRUE	FALSE	hemibrain:v1.2.1
1434798670	LC13	140	FALSE	acetylcholine	0.508	acetylcholine	0.358	0.5	0.1	0.1	0.2	0.2	0	0.11	0.11	NA	NA	TRUE	FALSE	hemibrain:v1.2.1
1908226457	LC4	347	FALSE	acetylcholine	0.508	acetylcholine	0.311	0.3	0.2	0.3	0.1	0	0	0	0	NA	NA	TRUE	FALSE	hemibrain:v1.2.1
1995598377	WED130	148	FALSE	acetylcholine	0.508	acetylcholine	0.368	0.5	0.1	0	0.1	0.2	0	0.025	0.025	VLPp2	DPMpl3	TRUE	FALSE	hemibrain:v1.2.1
5812989861	FC1C	99	FALSE	acetylcholine	0.508	dopamine	0.37	0.4	0.1	0	0.4	0	0	0.329	0.329	DM1_CX_d2	DPMm1_CX_d2	FALSE	FALSE	hemibrain:v1.2.1
5813077939	NA	88	FALSE	acetylcholine	0.508	acetylcholine	0.362	0.4	0.1	0	0.3	0	0.2	0	0	NA	NA	FALSE	FALSE	hemibrain:v1.2.1
5812992940	M_lvPNm46	127	FALSE	acetylcholine	0.508	acetylcholine	0.33099999999999996	0.4	0.1	0.1	0.2	0.2	0.1	0.515	0.515	ALlv1	BAlp4	TRUE	TRUE	hemibrain:v1.2.1
634608104	PEN_a(PEN1)	584	FALSE	acetylcholine	0.508	acetylcholine	0.42000000000000004	0.5	0.1	0	0	0.2	0.1	0.142	0.142	DM1_CX_p	DPMm1_CX_p	TRUE	FALSE	hemibrain:v1.2.1
644450565	CRE005	858	FALSE	acetylcholine	0.508	glutamate	0.279	0.3	0.3	0	0.2	0.1	0	0.173	0.173	NA	NA	TRUE	FALSE	hemibrain:v1.2.1
915951309	FS3	64	FALSE	acetylcholine	0.508	acetylcholine	0.364	0.5	0.2	0	0.2	0	0	0.61	0.61	DM3_CX_d1	DPMpm2_CX_d1	FALSE	FALSE	hemibrain:v1.2.1
570647366	NA	11	TRUE	acetylcholine	0.508	acetylcholine	0.29200000000000004	0.3	0.3	0.2	0	0	0	0.003	0.003	NA	NA	FALSE	FALSE	hemibrain:v1.2.1
1697617587	ORN_DM2	132	TRUE	acetylcholine	0.508	acetylcholine	0.43000000000000005	0.5	0	0	0	0.4	0.1	NA	NA	NA	NA	TRUE	TRUE	hemibrain:v1.2.1
5813060890	ORN_DM5	59	TRUE	acetylcholine	0.508	acetylcholine	0.34299999999999997	0.4	0	0	0	0.3	0.1	NA	NA	NA	NA	FALSE	TRUE	hemibrain:v1.2.1
1319923967	LC16	171	FALSE	acetylcholine	0.509	acetylcholine	0.372	0.4	0.1	0.1	0.3	0	0	0.104	0.104	NA	NA	TRUE	FALSE	hemibrain:v1.2.1
1407139427	NA	76	FALSE	acetylcholine	0.509	acetylcholine	0.372	0.5	0.3	0	0.2	0	0	0.004	0.004	NA	NA	FALSE	FALSE	hemibrain:v1.2.1
1565858686	PLP227	11	FALSE	acetylcholine	0.509	acetylcholine	0.388	0.4	0.2	0.1	0.1	0.2	0	0.653	0.653	VLPp2	DPMpl3	FALSE	FALSE	hemibrain:v1.2.1
1781044541	LLPC3	100	FALSE	acetylcholine	0.509	acetylcholine	0.356	0.4	0.3	0	0.2	0	0	0.002	0.002	NA	NA	TRUE	FALSE	hemibrain:v1.2.1
1809320060	LPC1	116	FALSE	acetylcholine	0.509	acetylcholine	0.363	0.4	0.3	0.1	0.1	0	0	0.003	0.003	NA	NA	TRUE	FALSE	hemibrain:v1.2.1
1819905958	AVLP139	181	FALSE	acetylcholine	0.509	acetylcholine	0.302	0.5	0	0.1	0.1	0.3	0	0.196	0.196	VLPl&p2_lateral	BLVp1_anterior	TRUE	FALSE	hemibrain:v1.2.1
5813020803	SMP186	347	FALSE	acetylcholine	0.509	dopamine	0.303	0.3	0.1	0.1	0.4	0.1	0	0.049	0.049	NA	NA	TRUE	FALSE	hemibrain:v1.2.1
5901213624	SMP405	308	FALSE	acetylcholine	0.509	dopamine	0.42300000000000004	0.3	0.1	0	0.5	0	0	0.249	0.249	DM4_dorsal	CM4_dorsal	TRUE	FALSE	hemibrain:v1.2.1
5813012274	NA	106	FALSE	acetylcholine	0.509	acetylcholine	0.35	0.5	0	0	0.3	0.1	0.2	0.014	0.014	NA	NA	TRUE	FALSE	hemibrain:v1.2.1
972633484	FS2	86	FALSE	acetylcholine	0.509	acetylcholine	0.33599999999999997	0.4	0.3	0	0.2	0	0	0.319	0.319	DM4_CX_d1	CM4_CX_d1	FALSE	FALSE	hemibrain:v1.2.1
1666932304	ORN_DM6	95	TRUE	acetylcholine	0.509	acetylcholine	0.441	0.5	0	0	0	0.4	0.1	NA	NA	NA	NA	FALSE	TRUE	hemibrain:v1.2.1
1049169888	LC10	114	FALSE	acetylcholine	0.51	acetylcholine	0.354	0.5	0.3	0.1	0.1	0	0	0.103	0.103	NA	NA	TRUE	FALSE	hemibrain:v1.2.1
1134107162	CL332	65	FALSE	acetylcholine	0.51	acetylcholine	0.301	0.4	0.1	0	0.2	0.2	0.1	NA	NA	DM6_central2	CM3_central2	FALSE	FALSE	hemibrain:v1.2.1
1312061760	AVLP572	205	FALSE	acetylcholine	0.51	octopamine	0.41700000000000004	0.2	0.1	0.1	0.1	0.1	0.4	0.022	0.022	NA	NA	TRUE	FALSE	hemibrain:v1.2.1
1374269852	PS227	51	FALSE	acetylcholine	0.51	acetylcholine	0.347	0.5	0.1	0	0	0.3	0	NA	NA	PSp2	CM5	FALSE	FALSE	hemibrain:v1.2.1
1438300417	LC13	133	FALSE	acetylcholine	0.51	acetylcholine	0.41500000000000004	0.5	0.2	0.1	0.1	0.1	0	0.092	0.092	NA	NA	TRUE	FALSE	hemibrain:v1.2.1
1469947367	LPLC1	364	FALSE	acetylcholine	0.51	acetylcholine	0.33699999999999997	0.4	0.1	0	0.3	0.1	0	0.111	0.111	NA	NA	TRUE	FALSE	hemibrain:v1.2.1
1779684044	LLPC2c	77	FALSE	acetylcholine	0.51	acetylcholine	0.465	0.5	0.3	0	0.2	0	0	0.003	0.003	NA	NA	FALSE	FALSE	hemibrain:v1.2.1
1843744231	LPLC1	280	FALSE	acetylcholine	0.51	acetylcholine	0.378	0.5	0	0.1	0.4	0	0	0.008	0.008	NA	NA	TRUE	FALSE	hemibrain:v1.2.1
358295017	NA	103	FALSE	acetylcholine	0.51	dopamine	0.3	0.3	0.1	0	0.4	0	0.1	0.005	0.005	NA	NA	TRUE	FALSE	hemibrain:v1.2.1
5812998000	LLPC2c	114	FALSE	acetylcholine	0.51	acetylcholine	0.42000000000000004	0.5	0.3	0	0.1	0	0	0.009	0.009	NA	NA	TRUE	FALSE	hemibrain:v1.2.1
5812988175	LC13	166	FALSE	acetylcholine	0.51	glutamate	0.311	0.3	0.4	0.1	0.1	0.1	0	0.153	0.153	NA	NA	TRUE	FALSE	hemibrain:v1.2.1
5812992219	LC17	295	FALSE	acetylcholine	0.51	acetylcholine	0.29400000000000004	0.3	0	0.2	0.3	0	0	0.401	0.401	NA	NA	TRUE	FALSE	hemibrain:v1.2.1
974968796	PFNm	115	FALSE	acetylcholine	0.51	acetylcholine	0.41600000000000004	0.5	0.1	0	0	0.3	0.1	0.192	0.192	DM1_CX_p	DPMm1_CX_p	TRUE	FALSE	hemibrain:v1.2.1
5812997699	ORN_DM5	51	TRUE	acetylcholine	0.51	acetylcholine	0.359	0.4	0	0	0	0.4	0.1	NA	NA	NA	NA	FALSE	TRUE	hemibrain:v1.2.1
1042426546	AVLP150	43	FALSE	acetylcholine	0.511	acetylcholine	0.321	0.5	0	0.1	0.2	0.1	0	0.403	0.403	VLPl&p2_lateral	BLVp1_anterior	FALSE	FALSE	hemibrain:v1.2.1
1134456668	AVLP499	19	FALSE	acetylcholine	0.511	serotonin	0.259	0.2	0	0.1	0	0.5	0	0.264	0.264	VLPl&p2_posterior	BLVp1_posterior	FALSE	FALSE	hemibrain:v1.2.1
1436703256	DNp16	81	FALSE	acetylcholine	0.511	acetylcholine	0.445	0.5	0.4	0.1	0	0	0	NA	NA	PSp2	CM5	FALSE	FALSE	hemibrain:v1.2.1
1500598873	LPLC2	258	FALSE	acetylcholine	0.511	dopamine	0.329	0.4	0	0.1	0.4	0.1	0	0.066	0.066	NA	NA	TRUE	FALSE	hemibrain:v1.2.1
1629538966	NA	170	FALSE	acetylcholine	0.511	acetylcholine	0.372	0.4	0.2	0.2	0	0.1	0	0.021	0.021	NA	NA	TRUE	FALSE	hemibrain:v1.2.1
1815131045	LPLC2	232	FALSE	acetylcholine	0.511	acetylcholine	0.329	0.4	0.1	0	0.3	0.1	0.1	0.002	0.002	NA	NA	TRUE	FALSE	hemibrain:v1.2.1
1872067692	LPC2	23	FALSE	acetylcholine	0.511	acetylcholine	0.36	0.4	0.1	0.2	0.2	0	0.1	0.002	0.002	NA	NA	FALSE	FALSE	hemibrain:v1.2.1
296859399	SMP560	227	FALSE	acetylcholine	0.511	dopamine	0.366	0.4	0.1	0	0.5	0.1	0	0.504	0.504	VLPl&p1_posterior	BLVp2_posterior	TRUE	FALSE	hemibrain:v1.2.1
5812996383	LPLC2	212	FALSE	acetylcholine	0.511	acetylcholine	0.359	0.4	0	0.1	0.3	0.1	0	0.004	0.004	NA	NA	TRUE	FALSE	hemibrain:v1.2.1
5813013202	LHAD1b2	150	FALSE	acetylcholine	0.511	acetylcholine	0.33899999999999997	0.4	0.1	0	0.3	0.1	0	0.045	0.045	LHl2_dorsal	DPLal2_dorsal	TRUE	TRUE	hemibrain:v1.2.1
613394707	SMP555	432	FALSE	acetylcholine	0.511	acetylcholine	0.355	0.4	0.2	0	0.3	0	0.1	0.524	0.524	VLPl&p1_posterior	BLVp2_posterior	TRUE	FALSE	hemibrain:v1.2.1
663558074	PFNa	172	FALSE	acetylcholine	0.511	acetylcholine	0.42100000000000004	0.4	0.4	0	0	0.1	0.1	0.195	0.195	DM2_CX_v	DPMpm1_CX_v	TRUE	FALSE	hemibrain:v1.2.1
862697175	SMP568	313	FALSE	acetylcholine	0.511	acetylcholine	0.4	0.5	0.2	0	0.2	0	0	0.247	0.247	VLPl&p1_posterior	BLVp2_posterior	TRUE	FALSE	hemibrain:v1.2.1
1666583002	ORN_DM1	52	TRUE	acetylcholine	0.511	acetylcholine	0.42400000000000004	0.5	0	0.2	0	0.2	0.1	NA	NA	NA	NA	FALSE	TRUE	hemibrain:v1.2.1
1667247553	ORN_DM4	136	TRUE	acetylcholine	0.511	acetylcholine	0.4	0.4	0	0.2	0	0.4	0	NA	NA	NA	NA	TRUE	TRUE	hemibrain:v1.2.1
1667933931	ORN_DM6	109	TRUE	acetylcholine	0.511	acetylcholine	0.43000000000000005	0.5	0	0	0	0.3	0.1	NA	NA	NA	NA	TRUE	TRUE	hemibrain:v1.2.1
2200301686	ORN_VA2	20	TRUE	acetylcholine	0.511	acetylcholine	0.5	0.5	0	0	0	0.2	0.3	NA	NA	NA	NA	FALSE	TRUE	hemibrain:v1.2.1
1672316122	NA	79	TRUE	acetylcholine	0.511	acetylcholine	0.452	0.4	0.2	0.3	0	0.1	0	0.024	0.024	NA	NA	FALSE	FALSE	hemibrain:v1.2.1
1075598224	FS1B	113	FALSE	acetylcholine	0.512	acetylcholine	0.389	0.4	0.1	0	0.4	0	0	0.796	0.796	DM4_CX_d2	CM4_CX_d2	TRUE	FALSE	hemibrain:v1.2.1
1077792387	LC10	86	FALSE	acetylcholine	0.512	acetylcholine	0.381	0.4	0.2	0.2	0.2	0.1	0	0.001	0.001	NA	NA	FALSE	FALSE	hemibrain:v1.2.1
1080537608	LC10	117	FALSE	acetylcholine	0.512	acetylcholine	0.377	0.4	0.3	0.2	0.2	0	0	0.024	0.024	NA	NA	TRUE	FALSE	hemibrain:v1.2.1
1099808012	IB071	209	FALSE	acetylcholine	0.512	acetylcholine	0.359	0.5	0.1	0.1	0.1	0.1	0.1	0.15	0.15	NA	NA	TRUE	FALSE	hemibrain:v1.2.1
1218728588	PFNp	56	FALSE	acetylcholine	0.512	acetylcholine	0.42200000000000004	0.5	0.1	0	0	0.1	0.2	0.233	0.233	DM4_CX_v	CM4_CX_v	FALSE	FALSE	hemibrain:v1.2.1
1319919610	LC16	130	FALSE	acetylcholine	0.512	acetylcholine	0.359	0.4	0.1	0.1	0.2	0	0	0.182	0.182	NA	NA	TRUE	FALSE	hemibrain:v1.2.1
1446527869	CL311	13	FALSE	acetylcholine	0.512	acetylcholine	0.29400000000000004	0.4	0.2	0	0	0.3	0.1	NA	NA	SMPpv2_ventral	CP1_ventral	FALSE	FALSE	hemibrain:v1.2.1
1656308039	PS218	37	FALSE	acetylcholine	0.512	acetylcholine	0.353	0.5	0.2	0.1	0.1	0.2	0	0.028	0.028	PSp2	CM5	FALSE	FALSE	hemibrain:v1.2.1
1719953914	LC46a	174	FALSE	acetylcholine	0.512	glutamate	0.28900000000000003	0.3	0.3	0.1	0.1	0.2	0	0.037	0.037	PSp3	DPMl1	TRUE	FALSE	hemibrain:v1.2.1
1779680030	LLPC2c	79	FALSE	acetylcholine	0.512	acetylcholine	0.44	0.5	0.4	0	0	0	0	0.009	0.009	NA	NA	FALSE	FALSE	hemibrain:v1.2.1
1780021216	LLPC2c	97	FALSE	acetylcholine	0.512	glutamate	0.362	0.4	0.4	0	0.1	0	0	0.003	0.003	NA	NA	FALSE	FALSE	hemibrain:v1.2.1
1808965929	LPC1	118	FALSE	acetylcholine	0.512	acetylcholine	0.308	0.4	0.3	0	0.1	0	0	0.077	0.077	NA	NA	TRUE	FALSE	hemibrain:v1.2.1
1810338703	LPC2	24	FALSE	acetylcholine	0.512	acetylcholine	0.507	0.6	0	0.2	0.1	0.1	0	0.001	0.001	NA	NA	FALSE	FALSE	hemibrain:v1.2.1
1810343613	LPC2	21	FALSE	acetylcholine	0.512	acetylcholine	0.453	0.5	0.2	0.1	0	0.2	0.1	0.091	0.091	NA	NA	FALSE	FALSE	hemibrain:v1.2.1
5813000577	LC4	306	FALSE	acetylcholine	0.512	acetylcholine	0.33399999999999996	0.4	0.2	0.2	0.1	0	0	0.006	0.006	NA	NA	TRUE	FALSE	hemibrain:v1.2.1
5812986871	MC61	38	FALSE	acetylcholine	0.512	acetylcholine	0.33299999999999996	0.6	0	0.3	0	0	0	0.039	0.039	NA	NA	FALSE	FALSE	hemibrain:v1.2.1
5901214470	LPLC2	262	FALSE	acetylcholine	0.512	dopamine	0.259	0.3	0	0.1	0.4	0.2	0	0.095	0.095	NA	NA	TRUE	FALSE	hemibrain:v1.2.1
674480029	NA	56	FALSE	acetylcholine	0.512	acetylcholine	0.354	0.5	0.1	0	0.1	0	0.3	0.001	0.001	NA	NA	FALSE	FALSE	hemibrain:v1.2.1
704453006	SMP322	316	FALSE	acetylcholine	0.512	acetylcholine	0.33599999999999997	0.4	0.2	0	0.4	0	0	0.287	0.287	DM3_dorso_lateral	DPMpm2_dorso_lateral	TRUE	FALSE	hemibrain:v1.2.1
955029299	LC10	164	FALSE	acetylcholine	0.512	acetylcholine	0.33399999999999996	0.3	0.3	0	0.2	0	0	0.059	0.059	NA	NA	TRUE	FALSE	hemibrain:v1.2.1
1669721441	ORN_DL5	153	TRUE	acetylcholine	0.512	acetylcholine	0.397	0.5	0	0.1	0	0.4	0	NA	NA	NA	NA	TRUE	TRUE	hemibrain:v1.2.1
1760770838	ORN_DM1	172	TRUE	acetylcholine	0.512	serotonin	0.41100000000000003	0.4	0	0	0	0.5	0.1	NA	NA	NA	NA	TRUE	TRUE	hemibrain:v1.2.1
1735399997	ORN_DA3	21	TRUE	acetylcholine	0.512	acetylcholine	0.41600000000000004	0.5	0	0.1	0	0.3	0.1	NA	NA	NA	NA	FALSE	TRUE	hemibrain:v1.2.1
5813034367	ORN_VA1v	33	TRUE	acetylcholine	0.512	acetylcholine	0.355	0.4	0.2	0	0	0.3	0	NA	NA	NA	NA	FALSE	TRUE	hemibrain:v1.2.1
1099022750	PS107	498	FALSE	acetylcholine	0.513	acetylcholine	0.325	0.4	0.4	0	0.1	0.1	0	0.268	0.268	DM4_dorsal	CM4_dorsal	TRUE	FALSE	hemibrain:v1.2.1
1102795781	FS3	75	FALSE	acetylcholine	0.513	glutamate	0.31	0.3	0.4	0	0.2	0.1	0	0.657	0.657	DM1_CX_d2	DPMm1_CX_d2	FALSE	FALSE	hemibrain:v1.2.1
1134162552	FS3	92	FALSE	acetylcholine	0.513	dopamine	0.347	0.4	0.1	0	0.4	0	0	0.505	0.505	DM4_CX_d2	CM4_CX_d2	FALSE	FALSE	hemibrain:v1.2.1
1159530101	PFNp	96	FALSE	acetylcholine	0.513	acetylcholine	0.397	0.4	0.4	0.1	0	0	0	0.076	0.076	DM4_CX_p	CM4_CX_p	FALSE	FALSE	hemibrain:v1.2.1
1167429808	LC10	165	FALSE	acetylcholine	0.513	acetylcholine	0.351	0.4	0.4	0	0.2	0	0	0.005	0.005	NA	NA	TRUE	FALSE	hemibrain:v1.2.1
1289229700	LC16	154	FALSE	acetylcholine	0.513	acetylcholine	0.372	0.4	0	0.1	0.4	0	0	0.206	0.206	NA	NA	TRUE	FALSE	hemibrain:v1.2.1
1319246910	LC16	163	FALSE	acetylcholine	0.513	acetylcholine	0.364	0.4	0.1	0.1	0.3	0	0	0.139	0.139	NA	NA	TRUE	FALSE	hemibrain:v1.2.1
1374390473	FS4A	36	FALSE	acetylcholine	0.513	acetylcholine	0.378	0.6	0.3	0	0	0	0	0.564	0.564	DM4_CX_d3	CM4_CX_d3	FALSE	FALSE	hemibrain:v1.2.1
1499683287	LC13	117	FALSE	acetylcholine	0.513	acetylcholine	0.43900000000000006	0.6	0.1	0.1	0.1	0.2	0	0.103	0.103	NA	NA	TRUE	FALSE	hemibrain:v1.2.1
1572390197	LAL074	41	FALSE	acetylcholine	0.513	acetylcholine	0.33899999999999997	0.4	0.1	0.2	0	0.1	0	NA	NA	NA	NA	FALSE	FALSE	hemibrain:v1.2.1
1626067756	NA	21	FALSE	acetylcholine	0.513	acetylcholine	0.372	0.4	0.4	0	0.1	0.1	0	0.029	0.029	NA	NA	FALSE	FALSE	hemibrain:v1.2.1
1658990108	LPLC1	283	FALSE	acetylcholine	0.513	dopamine	0.273	0.3	0	0.1	0.4	0.1	0	0.034	0.034	NA	NA	TRUE	FALSE	hemibrain:v1.2.1
1813403953	LPLC2	248	FALSE	acetylcholine	0.513	acetylcholine	0.304	0.4	0	0	0.3	0.1	0	0.083	0.083	NA	NA	TRUE	FALSE	hemibrain:v1.2.1
1997498177	LC16	151	FALSE	acetylcholine	0.513	acetylcholine	0.362	0.4	0.1	0.1	0.2	0.2	0	0.163	0.163	NA	NA	TRUE	FALSE	hemibrain:v1.2.1
328896613	SLP405	149	FALSE	acetylcholine	0.513	acetylcholine	0.37	0.5	0.1	0.3	0.1	0	0	0.08	0.08	DM6_dorso_lateral	CM3_dorso_lateral	TRUE	FALSE	hemibrain:v1.2.1
5813038821	LPLC2	229	FALSE	acetylcholine	0.513	acetylcholine	0.361	0.5	0	0	0.2	0.2	0	0.014	0.014	NA	NA	TRUE	FALSE	hemibrain:v1.2.1
5813069496	LAL084	35	FALSE	acetylcholine	0.513	acetylcholine	0.47600000000000003	0.6	0.1	0	0	0.3	0	0.084	0.084	NA	NA	FALSE	FALSE	hemibrain:v1.2.1
5813069528	LT51	836	FALSE	acetylcholine	0.513	acetylcholine	0.47200000000000003	0.5	0.2	0.2	0	0	0	0.372	0.372	VPNl&d1_medial_Lee	BLAl2_medial_Lee	TRUE	FALSE	hemibrain:v1.2.1
5813077718	LLPC2c	95	FALSE	acetylcholine	0.513	acetylcholine	0.389	0.5	0.4	0	0	0	0	0.017	0.017	NA	NA	FALSE	FALSE	hemibrain:v1.2.1
724228740	PFNp	80	FALSE	acetylcholine	0.513	acetylcholine	0.34099999999999997	0.4	0.1	0.2	0	0.1	0.1	0.201	0.201	DM3_CX_p	DPMpm2_CX_p	FALSE	FALSE	hemibrain:v1.2.1
887230673	CRE016	186	FALSE	acetylcholine	0.513	acetylcholine	0.315	0.4	0.1	0	0.3	0.1	0	0.177	0.177	CREa2_ventral	DALcm1_ventral	TRUE	FALSE	hemibrain:v1.2.1
912894972	PFNp	54	FALSE	acetylcholine	0.513	acetylcholine	0.5650000000000001	0.6	0.2	0	0	0.1	0.1	0.139	0.139	DM1_CX_p	DPMm1_CX_p	FALSE	FALSE	hemibrain:v1.2.1
923994365	LC10	166	FALSE	acetylcholine	0.513	acetylcholine	0.356	0.4	0.4	0	0.1	0	0	0.002	0.002	NA	NA	TRUE	FALSE	hemibrain:v1.2.1
985386679	LC10	178	FALSE	acetylcholine	0.513	acetylcholine	0.325	0.4	0.3	0	0.2	0	0	0.02	0.02	NA	NA	TRUE	FALSE	hemibrain:v1.2.1
1671271059	ORN_DL4	35	TRUE	acetylcholine	0.513	acetylcholine	0.383	0.5	0	0	0	0.3	0.1	NA	NA	NA	NA	FALSE	TRUE	hemibrain:v1.2.1
1921600436	ORN_VA1d	44	TRUE	acetylcholine	0.513	serotonin	0.45	0.5	0	0	0	0.5	0	NA	NA	NA	NA	FALSE	TRUE	hemibrain:v1.2.1
2228263505	ORN_VM1	21	TRUE	acetylcholine	0.513	acetylcholine	0.386	0.4	0	0	0	0.4	0.1	NA	NA	NA	NA	FALSE	TRUE	hemibrain:v1.2.1
5901199825	NA	76	TRUE	acetylcholine	0.513	acetylcholine	0.447	0.5	0.1	0.2	0	0.2	0	0.001	0.001	NA	NA	FALSE	FALSE	hemibrain:v1.2.1
1009130464	CL227	68	FALSE	acetylcholine	0.514	acetylcholine	0.35	0.5	0.1	0	0.1	0.2	0	0.212	0.212	DM1_dorsal	DPMm1_dorsal	FALSE	FALSE	hemibrain:v1.2.1
1016403672	LC10	141	FALSE	acetylcholine	0.514	acetylcholine	0.371	0.5	0.4	0	0.1	0	0	0.006	0.006	NA	NA	TRUE	FALSE	hemibrain:v1.2.1
1041075688	FS3	58	FALSE	acetylcholine	0.514	acetylcholine	0.353	0.4	0.2	0	0.3	0	0.1	0.506	0.506	DM2_CX_d1	DPMpm1_CX_d1	FALSE	FALSE	hemibrain:v1.2.1
1080541849	LC10	120	FALSE	acetylcholine	0.514	acetylcholine	0.446	0.5	0.3	0.1	0.2	0	0	0.005	0.005	NA	NA	TRUE	FALSE	hemibrain:v1.2.1
2155915091	SAD006	336	FALSE	acetylcholine	0.514	acetylcholine	0.392	0.5	0.3	0	0.1	0.1	0	0.566	0.566	WEDd1	DALd	TRUE	FALSE	hemibrain:v1.2.1
5813022922	hDeltaH	415	FALSE	acetylcholine	0.514	acetylcholine	0.32999999999999996	0.4	0.4	0	0.2	0	0	0.481	0.481	NA	NA	TRUE	FALSE	hemibrain:v1.2.1
5813045475	LPC1	113	FALSE	acetylcholine	0.514	acetylcholine	0.43900000000000006	0.6	0.3	0	0.1	0	0	0.001	0.001	NA	NA	TRUE	FALSE	hemibrain:v1.2.1
643329030	SIP069	562	FALSE	acetylcholine	0.514	dopamine	0.34199999999999997	0.3	0.2	0	0.4	0	0	0.151	0.151	DM6_dorso_lateral	CM3_dorso_lateral	TRUE	FALSE	hemibrain:v1.2.1
670357457	SMP393	367	FALSE	acetylcholine	0.514	acetylcholine	0.316	0.4	0.3	0	0.2	0	0	0.129	0.129	DM4_dorsal	CM4_dorsal	TRUE	FALSE	hemibrain:v1.2.1
911565319	PFL1	297	FALSE	acetylcholine	0.514	acetylcholine	0.41600000000000004	0.6	0.1	0.2	0	0	0	0.832	0.832	DM4_CX_d1	CM4_CX_d1	TRUE	FALSE	hemibrain:v1.2.1
916970574	FS4A	47	FALSE	acetylcholine	0.514	acetylcholine	0.29200000000000004	0.3	0.2	0.2	0.1	0.1	0	0.55	0.55	DM3_CX_d1	DPMpm2_CX_d1	FALSE	FALSE	hemibrain:v1.2.1
1010713883	CL205	4	FALSE	acetylcholine	0.515	acetylcholine	0.47000000000000003	0.5	0	0	0	0	0.5	NA	NA	SMPpm1	DPMm2	FALSE	FALSE	hemibrain:v1.2.1
1166328873	FS3	74	FALSE	acetylcholine	0.515	acetylcholine	0.376	0.5	0.2	0	0.3	0	0	0.488	0.488	DM4_CX_d2	CM4_CX_d2	FALSE	FALSE	hemibrain:v1.2.1
1310499077	PFNm	147	FALSE	acetylcholine	0.515	acetylcholine	0.493	0.5	0	0	0	0.4	0.1	0.067	0.067	DM4_CX_v	CM4_CX_v	TRUE	FALSE	hemibrain:v1.2.1
1405780725	LC4	317	FALSE	acetylcholine	0.515	acetylcholine	0.312	0.4	0.1	0.2	0.1	0	0	0.319	0.319	NA	NA	TRUE	FALSE	hemibrain:v1.2.1
1504423636	LC21	170	FALSE	acetylcholine	0.515	dopamine	0.348	0.4	0	0	0.5	0.1	0.1	0.001	0.001	NA	NA	TRUE	FALSE	hemibrain:v1.2.1
1560311044	LC13	127	FALSE	acetylcholine	0.515	acetylcholine	0.359	0.4	0.2	0.1	0.1	0.1	0	0.202	0.202	NA	NA	TRUE	FALSE	hemibrain:v1.2.1
1688573830	LC46b	176	FALSE	acetylcholine	0.515	acetylcholine	0.42400000000000004	0.5	0.2	0.2	0.1	0.1	0	0.064	0.064	PSp3	DPMl1	TRUE	FALSE	hemibrain:v1.2.1
1748636546	LLPC3	63	FALSE	acetylcholine	0.515	acetylcholine	0.377	0.4	0.3	0.1	0.1	0	0	0.009	0.009	NA	NA	FALSE	FALSE	hemibrain:v1.2.1
1966864706	LPLC1	313	FALSE	acetylcholine	0.515	acetylcholine	0.362	0.4	0	0	0.3	0.1	0.1	0.088	0.088	NA	NA	TRUE	FALSE	hemibrain:v1.2.1
5812997173	LLPC2c	118	FALSE	acetylcholine	0.515	acetylcholine	0.404	0.5	0.3	0	0.1	0	0	0	0	NA	NA	TRUE	FALSE	hemibrain:v1.2.1
5813034023	NA	89	FALSE	acetylcholine	0.515	acetylcholine	0.46900000000000003	0.6	0	0.1	0	0.3	0	0	0	NA	NA	FALSE	FALSE	hemibrain:v1.2.1
5813041365	PFL1	313	FALSE	acetylcholine	0.515	acetylcholine	0.373	0.5	0.1	0.2	0.1	0.1	0.1	0.814	0.814	DM2_CX_d2	DPMpm1_CX_d2	TRUE	FALSE	hemibrain:v1.2.1
764459322	FS3	45	FALSE	acetylcholine	0.515	acetylcholine	0.33999999999999997	0.5	0.2	0	0.2	0.1	0	0.586	0.586	DM2_CX_d2	DPMpm1_CX_d2	FALSE	FALSE	hemibrain:v1.2.1
827673856	SMP477	160	FALSE	acetylcholine	0.515	glutamate	0.373	0.3	0.4	0	0.2	0	0	0.353	0.353	NA	NA	TRUE	FALSE	hemibrain:v1.2.1
855314682	NA	23	FALSE	acetylcholine	0.515	glutamate	0.369	0.3	0.4	0.1	0.1	0.1	0	0.391	0.391	NA	NA	FALSE	FALSE	hemibrain:v1.2.1
916637896	FS3	52	FALSE	acetylcholine	0.515	acetylcholine	0.329	0.4	0.2	0	0.3	0	0	0.611	0.611	DM3_CX_d1	DPMpm2_CX_d1	FALSE	FALSE	hemibrain:v1.2.1
951934694	SMP572	138	FALSE	acetylcholine	0.515	dopamine	0.37	0.4	0.1	0	0.4	0	0	0.121	0.121	VLPl&p1_posterior	BLVp2_posterior	TRUE	FALSE	hemibrain:v1.2.1
1641259252	ORN_DL3	50	TRUE	acetylcholine	0.515	serotonin	0.346	0.4	0	0	0	0.4	0.2	NA	NA	NA	NA	FALSE	TRUE	hemibrain:v1.2.1
1668603457	ORN_DM1	167	TRUE	acetylcholine	0.515	acetylcholine	0.387	0.5	0.1	0.1	0	0.4	0.1	NA	NA	NA	NA	TRUE	TRUE	hemibrain:v1.2.1
2228254382	ORN_VM4	35	TRUE	acetylcholine	0.515	acetylcholine	0.40900000000000003	0.5	0	0	0	0.3	0.1	NA	NA	NA	NA	FALSE	TRUE	hemibrain:v1.2.1
1189559257	LC4	330	FALSE	acetylcholine	0.516	acetylcholine	0.353	0.5	0.1	0.2	0.1	0	0	0.288	0.288	NA	NA	TRUE	FALSE	hemibrain:v1.2.1
1292635448	AVLP134	200	FALSE	acetylcholine	0.516	acetylcholine	0.365	0.5	0.1	0.2	0.1	0.1	0	0.021	0.021	VLPl&p2_lateral	BLVp1_anterior	TRUE	FALSE	hemibrain:v1.2.1
1375266822	FC1B	178	FALSE	acetylcholine	0.516	acetylcholine	0.39	0.4	0	0	0	0.3	0.1	0.001	0.001	DM4_CX_d2	CM4_CX_d2	TRUE	FALSE	hemibrain:v1.2.1
1411862814	PFNa	110	FALSE	acetylcholine	0.516	acetylcholine	0.43600000000000005	0.5	0.4	0	0	0.1	0	0.298	0.298	DM2_CX_p	DPMpm1_CX_p	TRUE	FALSE	hemibrain:v1.2.1
1436987180	PS232	215	FALSE	acetylcholine	0.516	acetylcholine	0.34199999999999997	0.4	0.3	0	0.1	0.1	0	0.794	0.794	NA	NA	TRUE	FALSE	hemibrain:v1.2.1
1659331215	LPLC1	189	FALSE	acetylcholine	0.516	acetylcholine	0.33799999999999997	0.4	0	0	0.3	0.1	0.1	0.009	0.009	NA	NA	TRUE	FALSE	hemibrain:v1.2.1
1808284051	LPC1	106	FALSE	acetylcholine	0.516	acetylcholine	0.383	0.5	0.3	0.1	0.1	0	0	0	0	NA	NA	TRUE	FALSE	hemibrain:v1.2.1
2030381586	WED130	54	FALSE	acetylcholine	0.516	acetylcholine	0.383	0.5	0.1	0.1	0.1	0.2	0	0.015	0.015	VLPp2	DPMpl3	FALSE	FALSE	hemibrain:v1.2.1
516287961	NA	114	FALSE	acetylcholine	0.516	acetylcholine	0.352	0.4	0.1	0	0.3	0	0.1	0	0	NA	NA	TRUE	FALSE	hemibrain:v1.2.1
551751981	CRE005	861	FALSE	acetylcholine	0.516	acetylcholine	0.316	0.4	0.4	0	0.1	0	0	0.102	0.102	NA	NA	TRUE	FALSE	hemibrain:v1.2.1
5813053836	AVLP434	395	FALSE	acetylcholine	0.516	acetylcholine	0.318	0.5	0.1	0.1	0	0.1	0	0.225	0.225	VLPl2_medial	BLAv2_medial	TRUE	FALSE	hemibrain:v1.2.1
700481649	NA	324	FALSE	acetylcholine	0.516	acetylcholine	0.33299999999999996	0.5	0.1	0.1	0.1	0.1	0	0	0	NA	NA	TRUE	FALSE	hemibrain:v1.2.1
1701278023	ORN_DL1	69	TRUE	acetylcholine	0.516	acetylcholine	0.382	0.5	0	0	0	0.3	0.2	NA	NA	NA	NA	FALSE	TRUE	hemibrain:v1.2.1
1635884589	ORN_DM1	172	TRUE	acetylcholine	0.516	acetylcholine	0.42400000000000004	0.5	0	0.1	0	0.3	0	NA	NA	NA	NA	TRUE	TRUE	hemibrain:v1.2.1
1666914948	ORN_DM1	179	TRUE	acetylcholine	0.516	acetylcholine	0.384	0.4	0	0.1	0	0.4	0	NA	NA	NA	NA	TRUE	TRUE	hemibrain:v1.2.1
1763831814	ORN_DM6	104	TRUE	acetylcholine	0.516	acetylcholine	0.43600000000000005	0.5	0	0	0	0.4	0.1	NA	NA	NA	NA	TRUE	TRUE	hemibrain:v1.2.1
5901209981	ORN_VC5	22	TRUE	acetylcholine	0.516	acetylcholine	0.41000000000000003	0.5	0	0.2	0	0.1	0.1	NA	NA	NA	NA	FALSE	TRUE	hemibrain:v1.2.1
2132421402	ORN_VC5	21	TRUE	acetylcholine	0.516	acetylcholine	0.40700000000000003	0.5	0	0.1	0	0.4	0.1	NA	NA	NA	NA	FALSE	TRUE	hemibrain:v1.2.1
1107764141	MC61	30	FALSE	acetylcholine	0.517	acetylcholine	0.311	0.5	0	0.1	0	0.2	0.1	0.002	0.002	NA	NA	FALSE	FALSE	hemibrain:v1.2.1
1135173449	FS3	47	FALSE	acetylcholine	0.517	acetylcholine	0.346	0.4	0.1	0	0.2	0.2	0.1	0.564	0.564	DM4_CX_d3	CM4_CX_d3	FALSE	FALSE	hemibrain:v1.2.1
1135902737	FC1C	107	FALSE	acetylcholine	0.517	acetylcholine	0.40800000000000003	0.5	0.3	0	0.2	0.1	0	0.176	0.176	DM4_CX_d1	CM4_CX_d1	TRUE	FALSE	hemibrain:v1.2.1
1136744508	LC10	46	FALSE	acetylcholine	0.517	acetylcholine	0.353	0.5	0.3	0	0.1	0	0	0.019	0.019	NA	NA	FALSE	FALSE	hemibrain:v1.2.1
1284675398	PS066	16	FALSE	acetylcholine	0.517	acetylcholine	0.397	0.5	0.1	0.2	0	0.1	0.1	0.01	0.01	NA	NA	FALSE	FALSE	hemibrain:v1.2.1
1562905570	PS248	359	FALSE	acetylcholine	0.517	acetylcholine	0.312	0.3	0.2	0.1	0.1	0.2	0	0.177	0.177	DM6_central1	CM3_central1	TRUE	FALSE	hemibrain:v1.2.1
1564472872	LC13	119	FALSE	acetylcholine	0.517	acetylcholine	0.42000000000000004	0.5	0.1	0.2	0.1	0.1	0	0.174	0.174	NA	NA	TRUE	FALSE	hemibrain:v1.2.1
1747284927	LLPC2a	55	FALSE	acetylcholine	0.517	acetylcholine	0.374	0.4	0.3	0	0.2	0	0	0.022	0.022	NA	NA	FALSE	FALSE	hemibrain:v1.2.1
1781674298	LPLC1	327	FALSE	acetylcholine	0.517	acetylcholine	0.361	0.5	0.1	0	0.3	0.1	0	0.12	0.12	NA	NA	TRUE	FALSE	hemibrain:v1.2.1
1933239990	SAD089	136	FALSE	acetylcholine	0.517	acetylcholine	0.362	0.4	0.3	0	0.1	0.1	0	0.501	0.501	DM4_ventral	CM4_ventral	TRUE	FALSE	hemibrain:v1.2.1
2038280489	v2LN38	146	FALSE	acetylcholine	0.517	acetylcholine	0.402	0.5	0.1	0.3	0	0.1	0	0.003	0.003	ALv2	BAla2	TRUE	FALSE	hemibrain:v1.2.1
298275090	NA	158	FALSE	acetylcholine	0.517	acetylcholine	0.369	0.5	0.2	0	0	0.1	0.1	0.005	0.005	NA	NA	TRUE	FALSE	hemibrain:v1.2.1
391608263	SLP044	119	FALSE	acetylcholine	0.517	acetylcholine	0.29700000000000004	0.4	0.1	0	0.1	0.2	0	0.178	0.178	SLPal2	DPLal3	TRUE	FALSE	hemibrain:v1.2.1
579536041	SMP556	413	FALSE	acetylcholine	0.517	dopamine	0.36	0.4	0.1	0	0.5	0	0	0.612	0.612	VLPl&p1_posterior	BLVp2_posterior	TRUE	FALSE	hemibrain:v1.2.1
5813039948	NA	167	FALSE	acetylcholine	0.517	acetylcholine	0.358	0.5	0.1	0	0.4	0	0	0.003	0.003	NA	NA	TRUE	FALSE	hemibrain:v1.2.1
5812993604	LPC1	91	FALSE	acetylcholine	0.517	acetylcholine	0.536	0.6	0.3	0	0.1	0	0	0	0	NA	NA	FALSE	FALSE	hemibrain:v1.2.1
5901198043	PS038	124	FALSE	acetylcholine	0.517	acetylcholine	0.33499999999999996	0.4	0.3	0	0	0.2	0	0.134	0.134	AOTUv1_ventral	DALcm2_ventral	TRUE	FALSE	hemibrain:v1.2.1
732401014	FS3	48	FALSE	acetylcholine	0.517	acetylcholine	0.41400000000000003	0.5	0.3	0	0.1	0.1	0	0.603	0.603	DM1_CX_d2	DPMm1_CX_d2	FALSE	FALSE	hemibrain:v1.2.1
892963919	LC10	145	FALSE	acetylcholine	0.517	acetylcholine	0.33799999999999997	0.4	0.4	0.1	0.1	0	0	0.017	0.017	NA	NA	TRUE	FALSE	hemibrain:v1.2.1
1640279391	ORN_DL5	168	TRUE	acetylcholine	0.517	acetylcholine	0.442	0.6	0	0	0	0.4	0	NA	NA	NA	NA	TRUE	TRUE	hemibrain:v1.2.1
1697954189	ORN_DM1	167	TRUE	acetylcholine	0.517	acetylcholine	0.43600000000000005	0.5	0	0.1	0	0.3	0	NA	NA	NA	NA	TRUE	TRUE	hemibrain:v1.2.1
2102065009	ORN_VC5	12	TRUE	acetylcholine	0.517	acetylcholine	0.47900000000000004	0.5	0	0	0	0.2	0.2	NA	NA	NA	NA	FALSE	TRUE	hemibrain:v1.2.1
1079522281	LC10	138	FALSE	acetylcholine	0.518	acetylcholine	0.38	0.5	0.2	0.1	0.2	0	0	0.028	0.028	NA	NA	TRUE	FALSE	hemibrain:v1.2.1
1138108777	MC61	28	FALSE	acetylcholine	0.518	acetylcholine	0.398	0.5	0.3	0.1	0	0	0	0.005	0.005	NA	NA	FALSE	FALSE	hemibrain:v1.2.1
1532401533	LC21	144	FALSE	acetylcholine	0.518	acetylcholine	0.29100000000000004	0.4	0	0	0.3	0.2	0	0.022	0.022	NA	NA	TRUE	FALSE	hemibrain:v1.2.1
1749323106	LLPC2a	74	FALSE	acetylcholine	0.518	acetylcholine	0.42500000000000004	0.5	0.3	0	0.1	0	0	0.016	0.016	NA	NA	FALSE	FALSE	hemibrain:v1.2.1
327937837	NA	113	FALSE	acetylcholine	0.518	acetylcholine	0.35	0.5	0.2	0	0.1	0.1	0.1	0	0	NA	NA	TRUE	FALSE	hemibrain:v1.2.1
5813062122	SAD008	121	FALSE	acetylcholine	0.518	acetylcholine	0.446	0.5	0.1	0	0.1	0.3	0	0.269	0.269	WEDd1	DALd	TRUE	FALSE	hemibrain:v1.2.1
5812995155	NA	53	FALSE	acetylcholine	0.518	acetylcholine	0.373	0.4	0.1	0.2	0.2	0	0	0.027	0.027	NA	NA	FALSE	FALSE	hemibrain:v1.2.1
674502264	NA	88	FALSE	acetylcholine	0.518	acetylcholine	0.43000000000000005	0.5	0	0	0.2	0	0.2	0	0	NA	NA	FALSE	FALSE	hemibrain:v1.2.1
697014777	PFNp	62	FALSE	acetylcholine	0.518	acetylcholine	0.42600000000000005	0.4	0.1	0.1	0.1	0.1	0.2	0.203	0.203	DM1_CX_v	DPMm1_CX_v	FALSE	FALSE	hemibrain:v1.2.1
912049625	LHPV5b2	39	FALSE	acetylcholine	0.518	acetylcholine	0.406	0.5	0.3	0	0.1	0	0	0.255	0.255	DL1_dorsal	CP2_dorsal	FALSE	FALSE	hemibrain:v1.2.1
1006984280	DNp31	117	FALSE	acetylcholine	0.519	neither	0.312	0.3	0.1	0.1	0	0.2	0	NA	NA	NA	NA	TRUE	FALSE	hemibrain:v1.2.1
1072503141	FC1F	137	FALSE	acetylcholine	0.519	acetylcholine	0.41300000000000003	0.5	0.3	0	0	0	0.1	0.002	0.002	DM4_CX_d2	CM4_CX_d2	TRUE	FALSE	hemibrain:v1.2.1
1220434040	SMP375	493	FALSE	acetylcholine	0.519	acetylcholine	0.398	0.6	0.3	0	0.1	0.1	0	0.355	0.355	DM4_dorsal	CM4_dorsal	TRUE	FALSE	hemibrain:v1.2.1
1232952921	MC61	19	FALSE	acetylcholine	0.519	acetylcholine	0.32999999999999996	0.4	0.1	0.2	0.3	0	0	0.003	0.003	NA	NA	FALSE	FALSE	hemibrain:v1.2.1
1348584223	LC26	113	FALSE	acetylcholine	0.519	acetylcholine	0.33199999999999996	0.4	0.1	0.2	0.2	0	0	0.265	0.265	NA	NA	TRUE	FALSE	hemibrain:v1.2.1
1501976890	LC13	130	FALSE	acetylcholine	0.519	acetylcholine	0.41400000000000003	0.6	0.1	0	0.1	0.2	0	0.154	0.154	NA	NA	TRUE	FALSE	hemibrain:v1.2.1
1661122416	PFNp	84	FALSE	acetylcholine	0.519	acetylcholine	0.406	0.5	0.2	0.1	0	0	0.1	0.143	0.143	DM2_CX_v	DPMpm1_CX_v	FALSE	FALSE	hemibrain:v1.2.1
1720070867	PS033	269	FALSE	acetylcholine	0.519	acetylcholine	0.356	0.4	0.3	0	0	0.2	0	NA	NA	AOTUv1_ventral	DALcm2_ventral	TRUE	FALSE	hemibrain:v1.2.1
1779796131	NA	86	FALSE	acetylcholine	0.519	acetylcholine	0.402	0.4	0.2	0	0.2	0.2	0	0.007	0.007	NA	NA	FALSE	FALSE	hemibrain:v1.2.1
1810956698	LC4	294	FALSE	acetylcholine	0.519	acetylcholine	0.29800000000000004	0.4	0.1	0.2	0.1	0	0	0.348	0.348	NA	NA	TRUE	FALSE	hemibrain:v1.2.1
299617484	SIP076	152	FALSE	acetylcholine	0.519	dopamine	0.29800000000000004	0.4	0.1	0	0.4	0	0	0.276	0.276	DM6_dorso_lateral	CM3_dorso_lateral	TRUE	FALSE	hemibrain:v1.2.1
5812991473	LC46a	151	FALSE	acetylcholine	0.519	acetylcholine	0.371	0.5	0.2	0	0.1	0.1	0	0.042	0.042	PSp3	DPMl1	TRUE	FALSE	hemibrain:v1.2.1
861574640	LC10	167	FALSE	acetylcholine	0.519	acetylcholine	0.351	0.4	0.3	0	0.2	0	0	0.089	0.089	NA	NA	TRUE	FALSE	hemibrain:v1.2.1
1671616310	ORN_DL4	52	TRUE	acetylcholine	0.519	acetylcholine	0.328	0.4	0	0	0	0.3	0.3	NA	NA	NA	NA	FALSE	TRUE	hemibrain:v1.2.1
1697613170	ORN_DM1	186	TRUE	acetylcholine	0.519	acetylcholine	0.41200000000000003	0.4	0	0.1	0	0.4	0	NA	NA	NA	NA	TRUE	TRUE	hemibrain:v1.2.1
1697617556	ORN_DM1	164	TRUE	acetylcholine	0.519	acetylcholine	0.43000000000000005	0.5	0	0	0	0.4	0.1	NA	NA	NA	NA	TRUE	TRUE	hemibrain:v1.2.1
1700303013	ORN_DM1	194	TRUE	acetylcholine	0.519	acetylcholine	0.41200000000000003	0.5	0	0.1	0	0.4	0	NA	NA	NA	NA	TRUE	TRUE	hemibrain:v1.2.1
1101452928	hDeltaH	483	FALSE	acetylcholine	0.52	acetylcholine	0.445	0.5	0.1	0	0.4	0	0	0.325	0.325	NA	NA	TRUE	FALSE	hemibrain:v1.2.1
1110536002	LC10	160	FALSE	acetylcholine	0.52	acetylcholine	0.465	0.5	0.3	0	0.1	0	0	0.064	0.064	NA	NA	TRUE	FALSE	hemibrain:v1.2.1
1254037524	LC16	213	FALSE	acetylcholine	0.52	acetylcholine	0.367	0.5	0.1	0.1	0.3	0.1	0	0.162	0.162	NA	NA	TRUE	FALSE	hemibrain:v1.2.1
1444024342	LC16	121	FALSE	acetylcholine	0.52	acetylcholine	0.442	0.5	0	0.1	0.2	0.1	0.1	0.006	0.006	NA	NA	TRUE	FALSE	hemibrain:v1.2.1
1504086607	LC21	154	FALSE	acetylcholine	0.52	acetylcholine	0.379	0.5	0.1	0.1	0.2	0.1	0	0.028	0.028	NA	NA	TRUE	FALSE	hemibrain:v1.2.1
1621357756	LC4	285	FALSE	acetylcholine	0.52	acetylcholine	0.405	0.6	0.1	0.1	0.1	0	0	0.406	0.406	NA	NA	TRUE	FALSE	hemibrain:v1.2.1
1876484146	LPLC2	226	FALSE	acetylcholine	0.52	acetylcholine	0.321	0.4	0.1	0.1	0.3	0.1	0	0.213	0.213	NA	NA	TRUE	FALSE	hemibrain:v1.2.1
2071677193	v2LN34C	164	FALSE	acetylcholine	0.52	acetylcholine	0.384	0.4	0.1	0.2	0	0.2	0.1	0.076	0.076	ALv2	BAla2	TRUE	FALSE	hemibrain:v1.2.1
324721026	SMP248	240	FALSE	acetylcholine	0.52	dopamine	0.40800000000000003	0.3	0.1	0.1	0.5	0	0	0.378	0.378	VLPd&p1_posterior	DPLl2_posterior	TRUE	FALSE	hemibrain:v1.2.1
328291093	SMP487	34	FALSE	acetylcholine	0.52	acetylcholine	0.43400000000000005	0.5	0	0	0	0.4	0.2	0.7	0.7	SMPpv1	DPMpl1	FALSE	FALSE	hemibrain:v1.2.1
388267095	SMP359	149	FALSE	acetylcholine	0.52	acetylcholine	0.40800000000000003	0.5	0.2	0	0.3	0	0	0.125	0.125	SMPpd1	DPLc1	TRUE	FALSE	hemibrain:v1.2.1
519262429	NA	76	FALSE	acetylcholine	0.52	acetylcholine	0.348	0.4	0.1	0	0.4	0	0.1	0.001	0.001	NA	NA	FALSE	FALSE	hemibrain:v1.2.1
5813012529	DNd01	53	FALSE	acetylcholine	0.52	acetylcholine	0.381	0.4	0	0	0.1	0.2	0.2	NA	NA	NA	NA	FALSE	FALSE	hemibrain:v1.2.1
5813083687	PS044	200	FALSE	acetylcholine	0.52	acetylcholine	0.41100000000000003	0.5	0.3	0	0.1	0.1	0	0.323	0.323	WEDd1	DALd	TRUE	FALSE	hemibrain:v1.2.1
727260872	SMP460	210	FALSE	acetylcholine	0.52	acetylcholine	0.28400000000000003	0.4	0.3	0	0.1	0.1	0	0.271	0.271	SMPpm1	DPMm2	TRUE	FALSE	hemibrain:v1.2.1
757046868	PS136	183	FALSE	acetylcholine	0.52	acetylcholine	0.363	0.4	0.3	0	0	0	0	0.02	0.02	NA	NA	TRUE	FALSE	hemibrain:v1.2.1
940791269	FS4B	31	FALSE	acetylcholine	0.52	acetylcholine	0.308	0.3	0.1	0.2	0.1	0.1	0	0.75	0.75	DM3_CX_d2	DPMpm2_CX_d2	FALSE	FALSE	hemibrain:v1.2.1
1669018125	ORN_DA4m	43	TRUE	acetylcholine	0.52	acetylcholine	0.393	0.5	0.1	0	0	0.3	0.1	NA	NA	NA	NA	FALSE	TRUE	hemibrain:v1.2.1
1671598776	ORN_DL3	22	TRUE	acetylcholine	0.52	acetylcholine	0.314	0.4	0	0	0	0.3	0.2	NA	NA	NA	NA	FALSE	TRUE	hemibrain:v1.2.1
1666587007	ORN_DM1	142	TRUE	acetylcholine	0.52	acetylcholine	0.48700000000000004	0.5	0	0	0	0.3	0.1	NA	NA	NA	NA	TRUE	TRUE	hemibrain:v1.2.1
1697276582	ORN_DM1	175	TRUE	acetylcholine	0.52	acetylcholine	0.394	0.4	0	0.1	0	0.4	0.1	NA	NA	NA	NA	TRUE	TRUE	hemibrain:v1.2.1
1698278095	ORN_DM1	167	TRUE	acetylcholine	0.52	acetylcholine	0.42000000000000004	0.5	0	0	0	0.4	0.1	NA	NA	NA	NA	TRUE	TRUE	hemibrain:v1.2.1
1729312857	ORN_DM4	90	TRUE	acetylcholine	0.52	acetylcholine	0.43000000000000005	0.5	0	0	0	0.4	0.1	NA	NA	NA	NA	FALSE	TRUE	hemibrain:v1.2.1
1763167252	NA	73	TRUE	acetylcholine	0.52	acetylcholine	0.33999999999999997	0.3	0.3	0.3	0	0.1	0	0.042	0.042	NA	NA	FALSE	FALSE	hemibrain:v1.2.1
1036753721	EL	918	FALSE	acetylcholine	0.521	acetylcholine	0.48300000000000004	0.5	0	0.1	0	0	0.3	0.005	0.005	DM3_CX_d2	DPMpm2_CX_d2	TRUE	FALSE	hemibrain:v1.2.1
1044356860	NA	139	FALSE	acetylcholine	0.521	acetylcholine	0.279	0.4	0	0.1	0.2	0.1	0	0.008	0.008	NA	NA	TRUE	FALSE	hemibrain:v1.2.1
1107764430	LC10	162	FALSE	acetylcholine	0.521	acetylcholine	0.365	0.4	0.4	0	0.1	0	0	0.06	0.06	NA	NA	TRUE	FALSE	hemibrain:v1.2.1
1125964630	PEN_a(PEN1)	598	FALSE	acetylcholine	0.521	acetylcholine	0.329	0.4	0.1	0	0	0.1	0.3	0.123	0.123	DM4_CX_p	CM4_CX_p	TRUE	FALSE	hemibrain:v1.2.1
1223969004	FC1B	201	FALSE	acetylcholine	0.521	acetylcholine	0.362	0.4	0.1	0.1	0.1	0	0.2	0.003	0.003	DM2_CX_d2	DPMpm1_CX_d2	TRUE	FALSE	hemibrain:v1.2.1
1289238841	LC16	234	FALSE	acetylcholine	0.521	acetylcholine	0.395	0.5	0.1	0.1	0.2	0	0	0.152	0.152	NA	NA	TRUE	FALSE	hemibrain:v1.2.1
1407269350	LC13	131	FALSE	acetylcholine	0.521	acetylcholine	0.397	0.5	0.1	0	0.2	0.1	0	0.001	0.001	NA	NA	TRUE	FALSE	hemibrain:v1.2.1
1659866988	NA	252	FALSE	acetylcholine	0.521	acetylcholine	0.379	0.5	0.2	0.2	0	0.1	0	0.018	0.018	NA	NA	TRUE	FALSE	hemibrain:v1.2.1
1908356254	NA	421	FALSE	acetylcholine	0.521	acetylcholine	0.46	0.5	0.2	0	0	0.3	0	0.247	0.247	NA	NA	TRUE	FALSE	hemibrain:v1.2.1
390361224	SMP347	160	FALSE	acetylcholine	0.521	dopamine	0.43700000000000006	0.3	0.1	0	0.5	0	0	0.198	0.198	SMPpd1	DPLc1	TRUE	FALSE	hemibrain:v1.2.1
487191620	SIP070	343	FALSE	acetylcholine	0.521	dopamine	0.312	0.3	0.1	0.1	0.4	0	0	0.061	0.061	DM6_dorso_lateral	CM3_dorso_lateral	TRUE	FALSE	hemibrain:v1.2.1
5813056439	LLPC2c	97	FALSE	acetylcholine	0.521	acetylcholine	0.388	0.5	0.2	0.1	0.1	0	0	0.016	0.016	NA	NA	FALSE	FALSE	hemibrain:v1.2.1
5812978978	AVLP433	481	FALSE	acetylcholine	0.521	acetylcholine	0.28800000000000003	0.4	0.2	0.1	0.1	0.1	0.1	0.552	0.552	VLPl2_medial	BLAv2_medial	TRUE	FALSE	hemibrain:v1.2.1
5813129271	FC2C	148	FALSE	acetylcholine	0.521	acetylcholine	0.346	0.5	0	0	0.3	0.1	0	0.132	0.132	DM4_CX_d2	CM4_CX_d2	TRUE	FALSE	hemibrain:v1.2.1
5813071231	hDeltaE	339	FALSE	acetylcholine	0.521	acetylcholine	0.33899999999999997	0.4	0.3	0	0.2	0	0	0.45	0.45	NA	NA	TRUE	FALSE	hemibrain:v1.2.1
5812994148	PFNm	86	FALSE	acetylcholine	0.521	acetylcholine	0.40800000000000003	0.5	0.2	0	0	0.2	0.2	0.052	0.052	DM4_CX_v	CM4_CX_v	FALSE	FALSE	hemibrain:v1.2.1
5813020676	SMP182	534	FALSE	acetylcholine	0.521	dopamine	0.33899999999999997	0.4	0.2	0	0.4	0	0	0.254	0.254	DL2_dorsal	CP3_dorsal	TRUE	FALSE	hemibrain:v1.2.1
881868311	PFNp	40	FALSE	acetylcholine	0.521	acetylcholine	0.368	0.4	0.2	0.1	0	0.1	0.1	0.173	0.173	DM1_CX_p	DPMm1_CX_p	FALSE	FALSE	hemibrain:v1.2.1
913235746	PFNp	72	FALSE	acetylcholine	0.521	acetylcholine	0.539	0.6	0.2	0.1	0	0	0	0.138	0.138	DM1_CX_p	DPMm1_CX_p	FALSE	FALSE	hemibrain:v1.2.1
1671961938	ORN_DL3	45	TRUE	acetylcholine	0.521	acetylcholine	0.353	0.4	0	0	0	0.3	0.2	NA	NA	NA	NA	FALSE	TRUE	hemibrain:v1.2.1
2227244612	ORN_VM1	31	TRUE	acetylcholine	0.521	acetylcholine	0.42400000000000004	0.5	0	0	0	0.4	0.1	NA	NA	NA	NA	FALSE	TRUE	hemibrain:v1.2.1
5813077798	ORN_VA1v	98	TRUE	acetylcholine	0.521	acetylcholine	0.447	0.5	0.1	0	0	0.4	0	NA	NA	NA	NA	FALSE	TRUE	hemibrain:v1.2.1
2075471996	ORN_VA2	52	TRUE	acetylcholine	0.521	acetylcholine	0.368	0.4	0	0.2	0	0.4	0	NA	NA	NA	NA	FALSE	TRUE	hemibrain:v1.2.1
2259281518	ORN_VM4	25	TRUE	acetylcholine	0.521	acetylcholine	0.41300000000000003	0.5	0	0	0	0.4	0.1	NA	NA	NA	NA	FALSE	TRUE	hemibrain:v1.2.1
1175433492	SMP474	237	FALSE	acetylcholine	0.522	acetylcholine	0.33899999999999997	0.4	0.2	0	0.3	0	0	0.442	0.442	DM1_antero_dorsal	DPMm1_antero_dorsal	TRUE	FALSE	hemibrain:v1.2.1
1230328538	FS4A	74	FALSE	acetylcholine	0.522	acetylcholine	0.363	0.5	0.2	0.1	0	0.2	0	0.405	0.405	DM4_CX_d3	CM4_CX_d3	FALSE	FALSE	hemibrain:v1.2.1
1475391747	LC26	86	FALSE	acetylcholine	0.522	acetylcholine	0.391	0.5	0	0.2	0.1	0.1	0	0.005	0.005	NA	NA	FALSE	FALSE	hemibrain:v1.2.1
1627131491	LPLC2	208	FALSE	acetylcholine	0.522	acetylcholine	0.378	0.5	0	0	0.4	0	0	0.019	0.019	NA	NA	TRUE	FALSE	hemibrain:v1.2.1
1747617067	LLPC2a	69	FALSE	acetylcholine	0.522	acetylcholine	0.40900000000000003	0.5	0.3	0.1	0.1	0	0	0.001	0.001	NA	NA	FALSE	FALSE	hemibrain:v1.2.1
1783051753	LPLC2	263	FALSE	acetylcholine	0.522	acetylcholine	0.361	0.5	0	0.1	0.3	0.1	0	0.081	0.081	NA	NA	TRUE	FALSE	hemibrain:v1.2.1
1909707812	SAD085	69	FALSE	acetylcholine	0.522	acetylcholine	0.41000000000000003	0.5	0.1	0.1	0	0.3	0	0.52	0.52	DM5_central	CM1_central	FALSE	FALSE	hemibrain:v1.2.1
296872298	FS4A	55	FALSE	acetylcholine	0.522	acetylcholine	0.29100000000000004	0.4	0.3	0	0.2	0	0	0.285	0.285	DM4_CX_d1	CM4_CX_d1	FALSE	FALSE	hemibrain:v1.2.1
327596420	SMP484	66	FALSE	acetylcholine	0.522	acetylcholine	0.48000000000000004	0.5	0	0.1	0	0.2	0.2	0.554	0.554	SMPpv1	DPMpl1	FALSE	FALSE	hemibrain:v1.2.1
298262408	NA	965	FALSE	acetylcholine	0.522	acetylcholine	0.347	0.4	0.1	0	0.2	0.1	0.2	0	0	NA	NA	TRUE	FALSE	hemibrain:v1.2.1
456510774	NA	148	FALSE	acetylcholine	0.522	dopamine	0.326	0.4	0.1	0	0.4	0	0.1	0.004	0.004	NA	NA	TRUE	FALSE	hemibrain:v1.2.1
5813102910	LC13	152	FALSE	acetylcholine	0.522	acetylcholine	0.315	0.4	0.4	0	0	0.1	0	0.07	0.07	NA	NA	TRUE	FALSE	hemibrain:v1.2.1
5812980456	SIP062	188	FALSE	acetylcholine	0.522	acetylcholine	0.29300000000000004	0.4	0.3	0.1	0.1	0	0	0.311	0.311	VLPd&p1_posterior	DPLl2_posterior	TRUE	FALSE	hemibrain:v1.2.1
5813050779	DNp16/17	25	FALSE	acetylcholine	0.522	neither	0.376	0.3	0.2	0.1	0	0	0.1	NA	NA	PSp2	CM5	FALSE	FALSE	hemibrain:v1.2.1
5813087620	SMP575	61	FALSE	acetylcholine	0.522	acetylcholine	0.33799999999999997	0.5	0.1	0	0.3	0.1	0	0.215	0.215	VLPl&p1_posterior	BLVp2_posterior	FALSE	FALSE	hemibrain:v1.2.1
828658121	NA	89	FALSE	acetylcholine	0.522	acetylcholine	0.41800000000000004	0.5	0.3	0	0.2	0	0	0.002	0.002	NA	NA	FALSE	FALSE	hemibrain:v1.2.1
1605864018	ORN_DL5	134	TRUE	acetylcholine	0.522	serotonin	0.381	0.4	0.1	0.1	0	0.4	0	NA	NA	NA	NA	TRUE	TRUE	hemibrain:v1.2.1
1669716903	ORN_DL5	157	TRUE	acetylcholine	0.522	acetylcholine	0.42300000000000004	0.5	0	0.1	0	0.4	0	NA	NA	NA	NA	TRUE	TRUE	hemibrain:v1.2.1
5813003753	ORN_VM4	57	TRUE	acetylcholine	0.522	acetylcholine	0.406	0.5	0	0.1	0	0.3	0.1	NA	NA	NA	NA	FALSE	TRUE	hemibrain:v1.2.1
1137288015	EL	858	FALSE	acetylcholine	0.523	acetylcholine	0.47600000000000003	0.5	0	0.1	0	0	0.3	0.001	0.001	DM4_CX_d2	CM4_CX_d2	TRUE	FALSE	hemibrain:v1.2.1
1466861327	LC4	243	FALSE	acetylcholine	0.523	acetylcholine	0.42000000000000004	0.5	0.1	0.2	0.1	0	0	0.382	0.382	NA	NA	TRUE	FALSE	hemibrain:v1.2.1
298258354	SMP406	210	FALSE	acetylcholine	0.523	dopamine	0.389	0.3	0.2	0	0.5	0	0	0.567	0.567	DM4_dorsal	CM4_dorsal	TRUE	FALSE	hemibrain:v1.2.1
481121605	PFL1	329	FALSE	acetylcholine	0.523	acetylcholine	0.34199999999999997	0.4	0.1	0.2	0.1	0.1	0.1	0.798	0.798	DM1_CX_d2	DPMm1_CX_d2	TRUE	FALSE	hemibrain:v1.2.1
547565159	SMP409	178	FALSE	acetylcholine	0.523	dopamine	0.388	0.4	0.1	0	0.4	0	0	0.14	0.14	DM4_dorsal	CM4_dorsal	TRUE	FALSE	hemibrain:v1.2.1
5813024792	HBeyelet	93	FALSE	acetylcholine	0.523	gaba	0.384	0.4	0	0.5	0	0	0	0.015	0.015	NA	NA	FALSE	FALSE	hemibrain:v1.2.1
5813040712	SMP512	453	FALSE	acetylcholine	0.523	acetylcholine	0.33599999999999997	0.4	0.4	0	0.2	0	0	0.248	0.248	NA	NA	TRUE	FALSE	hemibrain:v1.2.1
602562786	FS4B	50	FALSE	acetylcholine	0.523	acetylcholine	0.389	0.5	0	0	0.4	0	0.1	0.502	0.502	DM2_CX_d1	DPMpm1_CX_d1	FALSE	FALSE	hemibrain:v1.2.1
635890732	SMP573	164	FALSE	acetylcholine	0.523	acetylcholine	0.42000000000000004	0.4	0.1	0	0.4	0	0	0.253	0.253	VLPl&p1_posterior	BLVp2_posterior	TRUE	FALSE	hemibrain:v1.2.1
984833702	NA	73	FALSE	acetylcholine	0.523	acetylcholine	0.357	0.4	0.3	0	0.3	0	0	0	0	NA	NA	FALSE	FALSE	hemibrain:v1.2.1
1827633289	ORN_DA1	85	TRUE	acetylcholine	0.523	acetylcholine	0.404	0.5	0	0	0	0.3	0.1	NA	NA	NA	NA	FALSE	TRUE	hemibrain:v1.2.1
1793489249	ORN_DM2	139	TRUE	acetylcholine	0.523	acetylcholine	0.398	0.5	0	0	0	0.3	0.2	NA	NA	NA	NA	TRUE	TRUE	hemibrain:v1.2.1
5813002329	ORN_VA1v	88	TRUE	acetylcholine	0.523	acetylcholine	0.354	0.4	0.1	0	0	0.3	0.1	NA	NA	NA	NA	FALSE	TRUE	hemibrain:v1.2.1
1219756158	PFNp	76	FALSE	acetylcholine	0.524	acetylcholine	0.559	0.7	0.1	0	0	0.1	0.2	0.247	0.247	DM4_CX_v	CM4_CX_v	FALSE	FALSE	hemibrain:v1.2.1
1228817229	MC61	25	FALSE	acetylcholine	0.524	acetylcholine	0.43700000000000006	0.6	0	0.1	0.1	0.3	0.1	0.002	0.002	NA	NA	FALSE	FALSE	hemibrain:v1.2.1
1316535138	LC26	146	FALSE	acetylcholine	0.524	acetylcholine	0.358	0.4	0.1	0.3	0.2	0	0	0.028	0.028	NA	NA	TRUE	FALSE	hemibrain:v1.2.1
1411655369	LC26	115	FALSE	acetylcholine	0.524	acetylcholine	0.313	0.4	0	0.2	0.2	0.1	0.1	0.288	0.288	NA	NA	TRUE	FALSE	hemibrain:v1.2.1
1628744095	PFNp	97	FALSE	acetylcholine	0.524	acetylcholine	0.459	0.5	0.3	0	0	0.1	0.1	0.206	0.206	DM1_CX_v	DPMm1_CX_v	FALSE	FALSE	hemibrain:v1.2.1
1857830017	v2LN34A	165	FALSE	acetylcholine	0.524	acetylcholine	0.48900000000000005	0.6	0.1	0.3	0	0.1	0	0.112	0.112	ALv2	BAla2	TRUE	FALSE	hemibrain:v1.2.1
5813033279	aMe14b	176	FALSE	acetylcholine	0.524	acetylcholine	0.28500000000000003	0.3	0.1	0.2	0.1	0	0	0.256	0.256	NA	NA	TRUE	FALSE	hemibrain:v1.2.1
5813068199	NA	427	FALSE	acetylcholine	0.524	acetylcholine	0.42600000000000005	0.5	0.3	0	0	0.3	0	0.068	0.068	NA	NA	TRUE	FALSE	hemibrain:v1.2.1
5813040492	v2LN38	180	FALSE	acetylcholine	0.524	gaba	0.44	0.4	0.1	0.5	0	0	0	0.006	0.006	NA	NA	TRUE	FALSE	hemibrain:v1.2.1
610321430	SMP360	193	FALSE	acetylcholine	0.524	dopamine	0.316	0.3	0.2	0	0.4	0	0	0.104	0.104	SMPpd1	DPLc1	TRUE	FALSE	hemibrain:v1.2.1
792079254	SIP031	361	FALSE	acetylcholine	0.524	glutamate	0.24600000000000002	0.3	0.3	0	0.2	0.1	0.1	0.156	0.156	NA	NA	TRUE	FALSE	hemibrain:v1.2.1
794406234	LHAV9a1	189	FALSE	acetylcholine	0.524	dopamine	0.385	0.4	0.1	0	0.5	0	0	0.276	0.276	CREl1	DALv3	TRUE	FALSE	hemibrain:v1.2.1
853259921	NA	32	FALSE	acetylcholine	0.524	acetylcholine	0.353	0.5	0.4	0	0	0	0	0.001	0.001	NA	NA	FALSE	FALSE	hemibrain:v1.2.1
1671620549	ORN_DL3	50	TRUE	acetylcholine	0.524	acetylcholine	0.392	0.5	0	0	0	0.4	0.1	NA	NA	NA	NA	FALSE	TRUE	hemibrain:v1.2.1
1671270646	ORN_DL4	84	TRUE	acetylcholine	0.524	serotonin	0.388	0.4	0	0	0	0.4	0.2	NA	NA	NA	NA	FALSE	TRUE	hemibrain:v1.2.1
1666915165	ORN_DM1	183	TRUE	acetylcholine	0.524	acetylcholine	0.40900000000000003	0.5	0	0.1	0	0.4	0.1	NA	NA	NA	NA	TRUE	TRUE	hemibrain:v1.2.1
1697613650	ORN_DM1	185	TRUE	acetylcholine	0.524	acetylcholine	0.381	0.4	0	0.1	0	0.4	0	NA	NA	NA	NA	TRUE	TRUE	hemibrain:v1.2.1
1915609310	NA	43	TRUE	acetylcholine	0.524	gaba	0.42700000000000005	0.4	0.1	0.5	0	0	0	0	0	NA	NA	FALSE	FALSE	hemibrain:v1.2.1
1133961554	NA	6	FALSE	acetylcholine	0.525	gaba	0.374	0.2	0	0.5	0	0	0	0.006	0.006	NA	NA	FALSE	FALSE	hemibrain:v1.2.1
1379277446	LC26	122	FALSE	acetylcholine	0.525	acetylcholine	0.305	0.3	0.2	0.1	0.3	0	0	0.201	0.201	NA	NA	TRUE	FALSE	hemibrain:v1.2.1
1658643766	LPLC1	297	FALSE	acetylcholine	0.525	dopamine	0.302	0.4	0.1	0.1	0.4	0.1	0	0.001	0.001	NA	NA	TRUE	FALSE	hemibrain:v1.2.1
1815471919	LPLC2	228	FALSE	acetylcholine	0.525	acetylcholine	0.29900000000000004	0.4	0	0.1	0.3	0.1	0	0.134	0.134	NA	NA	TRUE	FALSE	hemibrain:v1.2.1
328524517	SLP039	85	FALSE	acetylcholine	0.525	glutamate	0.455	0.4	0.5	0.1	0	0	0	0.189	0.189	SLPal2	DPLal3	FALSE	FALSE	hemibrain:v1.2.1
295470623	SLP055	55	FALSE	acetylcholine	0.525	acetylcholine	0.321	0.5	0.1	0.1	0.1	0.2	0	0.491	0.491	LHa3	BLVa2	FALSE	FALSE	hemibrain:v1.2.1
326888433	SMP347	218	FALSE	acetylcholine	0.525	dopamine	0.402	0.3	0.2	0	0.5	0	0	0.251	0.251	SMPpd1	DPLc1	TRUE	FALSE	hemibrain:v1.2.1
487882254	CRE097	106	FALSE	acetylcholine	0.525	acetylcholine	0.301	0.4	0.1	0.1	0.3	0.1	0	0.138	0.138	DM1_antero_dorsal	DPMm1_antero_dorsal	TRUE	FALSE	hemibrain:v1.2.1
547888586	SIP050	147	FALSE	acetylcholine	0.525	dopamine	0.305	0.3	0.1	0	0.4	0.1	0	0.109	0.109	VLPd&p1_posterior	DPLl2_posterior	TRUE	FALSE	hemibrain:v1.2.1
5813063227	NA	549	FALSE	acetylcholine	0.525	acetylcholine	0.385	0.4	0.3	0	0	0	0	0.013	0.013	NA	NA	TRUE	FALSE	hemibrain:v1.2.1
5812983240	SMP312	317	FALSE	acetylcholine	0.525	acetylcholine	0.363	0.4	0.2	0	0.3	0	0	0.23	0.23	DM3_dorso_lateral	DPMpm2_dorso_lateral	TRUE	FALSE	hemibrain:v1.2.1
5813039477	LPC1	72	FALSE	acetylcholine	0.525	glutamate	0.371	0.4	0.4	0	0.2	0	0	0	0	NA	NA	FALSE	FALSE	hemibrain:v1.2.1
767329844	CRE089	434	FALSE	acetylcholine	0.525	acetylcholine	0.384	0.4	0.1	0	0.4	0	0	0.261	0.261	NA	NA	TRUE	FALSE	hemibrain:v1.2.1
920873167	PLP161	386	FALSE	acetylcholine	0.525	acetylcholine	0.32999999999999996	0.4	0.2	0	0.3	0	0	0.179	0.179	VLPl&p1_posterior	BLVp2_posterior	TRUE	FALSE	hemibrain:v1.2.1
948704770	FS4A	52	FALSE	acetylcholine	0.525	acetylcholine	0.274	0.3	0.3	0.1	0.2	0	0	0.422	0.422	DM4_CX_d1	CM4_CX_d1	FALSE	FALSE	hemibrain:v1.2.1
1732719340	ORN_DM6	120	TRUE	acetylcholine	0.525	serotonin	0.40900000000000003	0.4	0	0	0	0.5	0.1	NA	NA	NA	NA	TRUE	TRUE	hemibrain:v1.2.1
1828163827	ORN_DA4l	31	TRUE	acetylcholine	0.525	serotonin	0.461	0.4	0	0	0	0.5	0	NA	NA	NA	NA	FALSE	TRUE	hemibrain:v1.2.1
2102405375	ORN_VC5	70	TRUE	acetylcholine	0.525	acetylcholine	0.48700000000000004	0.5	0	0	0	0.2	0.2	NA	NA	NA	NA	FALSE	TRUE	hemibrain:v1.2.1
2228258843	ORN_VM4	31	TRUE	acetylcholine	0.525	acetylcholine	0.42300000000000004	0.5	0	0.1	0	0.4	0.1	NA	NA	NA	NA	FALSE	TRUE	hemibrain:v1.2.1
1319578883	LC16	108	FALSE	acetylcholine	0.526	acetylcholine	0.349	0.4	0.2	0.1	0.2	0.1	0	0.035	0.035	NA	NA	TRUE	FALSE	hemibrain:v1.2.1
1786841971	AVLP149	116	FALSE	acetylcholine	0.526	acetylcholine	0.34199999999999997	0.5	0.1	0	0.2	0.2	0	0.152	0.152	VLPl&p2_lateral	BLVp1_anterior	TRUE	FALSE	hemibrain:v1.2.1
1812485095	PS042	493	FALSE	acetylcholine	0.526	acetylcholine	0.449	0.5	0.3	0	0	0.1	0	NA	NA	WEDd1	DALd	TRUE	FALSE	hemibrain:v1.2.1
1838266061	LPC1	109	FALSE	acetylcholine	0.526	acetylcholine	0.48000000000000004	0.6	0.2	0	0.1	0	0	0	0	NA	NA	TRUE	FALSE	hemibrain:v1.2.1
296837846	SLP405	94	FALSE	acetylcholine	0.526	acetylcholine	0.352	0.4	0.1	0.4	0.1	0	0	0.124	0.124	DM6_dorso_lateral	CM3_dorso_lateral	FALSE	FALSE	hemibrain:v1.2.1
328213594	SLP405	99	FALSE	acetylcholine	0.526	acetylcholine	0.36	0.5	0.1	0.2	0.1	0.1	0	0.23	0.23	DM6_dorso_lateral	CM3_dorso_lateral	FALSE	FALSE	hemibrain:v1.2.1
298266805	NA	184	FALSE	acetylcholine	0.526	acetylcholine	0.349	0.5	0.2	0	0.3	0	0	0.002	0.002	NA	NA	TRUE	FALSE	hemibrain:v1.2.1
5812991436	LC13	114	FALSE	acetylcholine	0.526	acetylcholine	0.382	0.4	0.2	0.1	0.2	0	0	0.057	0.057	NA	NA	TRUE	FALSE	hemibrain:v1.2.1
849482511	PEN_a(PEN1)	438	FALSE	acetylcholine	0.526	acetylcholine	0.42100000000000004	0.5	0.1	0	0	0.2	0.1	0.154	0.154	DM2_CX_v	DPMpm1_CX_v	TRUE	FALSE	hemibrain:v1.2.1
893287494	LC10	113	FALSE	acetylcholine	0.526	glutamate	0.43900000000000006	0.3	0.5	0.1	0.1	0	0	0	0	NA	NA	TRUE	FALSE	hemibrain:v1.2.1
1666923551	ORN_DM4	122	TRUE	acetylcholine	0.526	acetylcholine	0.41600000000000004	0.5	0	0	0	0.4	0.1	NA	NA	NA	NA	TRUE	TRUE	hemibrain:v1.2.1
1636238560	NA	43	TRUE	acetylcholine	0.526	acetylcholine	0.41600000000000004	0.5	0.1	0.1	0	0.2	0.1	0.002	0.002	NA	NA	FALSE	FALSE	hemibrain:v1.2.1
1138803664	MC61	37	FALSE	acetylcholine	0.527	acetylcholine	0.42600000000000005	0.5	0.1	0.1	0	0.2	0	0.039	0.039	NA	NA	FALSE	FALSE	hemibrain:v1.2.1
1218901359	LC4	324	FALSE	acetylcholine	0.527	acetylcholine	0.308	0.4	0.1	0.1	0.1	0.1	0	0.328	0.328	NA	NA	TRUE	FALSE	hemibrain:v1.2.1
1415126563	AVLP183	187	FALSE	acetylcholine	0.527	acetylcholine	0.28300000000000003	0.4	0.1	0.1	0.2	0.1	0.1	0.218	0.218	VLPl2_medial	BLAv2_medial	TRUE	FALSE	hemibrain:v1.2.1
1437345342	PS227	79	FALSE	acetylcholine	0.527	acetylcholine	0.441	0.5	0.3	0	0.1	0.1	0	0.084	0.084	PSp2	CM5	FALSE	FALSE	hemibrain:v1.2.1
1505152580	AVLP189	208	FALSE	acetylcholine	0.527	acetylcholine	0.25	0.3	0.1	0.1	0.1	0.3	0	0.263	0.263	VLPl2_medial	BLAv2_medial	TRUE	FALSE	hemibrain:v1.2.1
1539308866	SAD007	158	FALSE	acetylcholine	0.527	acetylcholine	0.327	0.4	0.2	0	0	0.3	0	0.484	0.484	WEDd1	DALd	TRUE	FALSE	hemibrain:v1.2.1
1566411868	LPLC2	231	FALSE	acetylcholine	0.527	acetylcholine	0.326	0.4	0	0	0.3	0.2	0	0.004	0.004	NA	NA	TRUE	FALSE	hemibrain:v1.2.1
2121340624	LC26	105	FALSE	acetylcholine	0.527	acetylcholine	0.371	0.5	0	0.1	0.3	0.1	0	0.406	0.406	NA	NA	TRUE	FALSE	hemibrain:v1.2.1
516806504	SLP213	202	FALSE	acetylcholine	0.527	acetylcholine	0.373	0.5	0.1	0	0.2	0	0.1	0.073	0.073	NA	NA	TRUE	FALSE	hemibrain:v1.2.1
5812995931	AVLP149	102	FALSE	acetylcholine	0.527	acetylcholine	0.368	0.4	0	0.1	0.1	0.3	0	0.127	0.127	VLPl&p2_lateral	BLVp1_anterior	TRUE	FALSE	hemibrain:v1.2.1
5813128313	FS4A	50	FALSE	acetylcholine	0.527	acetylcholine	0.395	0.4	0.1	0	0.4	0	0	0.596	0.596	DM3_CX_d2	DPMpm2_CX_d2	FALSE	FALSE	hemibrain:v1.2.1
5901205003	LLPC2a	75	FALSE	acetylcholine	0.527	acetylcholine	0.377	0.5	0.3	0.1	0.1	0	0	0.002	0.002	NA	NA	FALSE	FALSE	hemibrain:v1.2.1
730692294	IB049	546	FALSE	acetylcholine	0.527	glutamate	0.41900000000000004	0.4	0.5	0	0.1	0	0	0.27	0.27	NA	NA	TRUE	FALSE	hemibrain:v1.2.1
1668603435	ORN_DM1	166	TRUE	acetylcholine	0.527	acetylcholine	0.445	0.5	0	0	0	0.4	0	NA	NA	NA	NA	TRUE	TRUE	hemibrain:v1.2.1
1130152528	IB089	145	FALSE	acetylcholine	0.528	glutamate	0.467	0.3	0.6	0	0	0	0	0.539	0.539	PSp3	DPMl1	TRUE	FALSE	hemibrain:v1.2.1
1384592348	vDeltaK	58	FALSE	acetylcholine	0.528	acetylcholine	0.311	0.4	0.2	0	0.2	0.1	0.1	0.094	0.094	DM1_CX_p	DPMm1_CX_p	FALSE	FALSE	hemibrain:v1.2.1
1410118722	PFNp	18	FALSE	acetylcholine	0.528	acetylcholine	0.352	0.5	0.1	0	0.2	0	0.1	0.086	0.086	DM3_CX_p	DPMpm2_CX_p	FALSE	FALSE	hemibrain:v1.2.1
1410122382	PFNm	95	FALSE	acetylcholine	0.528	acetylcholine	0.451	0.5	0.1	0	0.1	0.2	0.1	0.066	0.066	DM3_CX_p	DPMpm2_CX_p	FALSE	FALSE	hemibrain:v1.2.1
1688505620	LC4	302	FALSE	acetylcholine	0.528	acetylcholine	0.351	0.5	0.1	0.2	0.1	0	0	0.275	0.275	NA	NA	TRUE	FALSE	hemibrain:v1.2.1
1805844441	LPC1	102	FALSE	acetylcholine	0.528	acetylcholine	0.458	0.6	0.2	0	0.1	0	0	0.005	0.005	NA	NA	TRUE	FALSE	hemibrain:v1.2.1
1934482795	LPC2	14	FALSE	acetylcholine	0.528	acetylcholine	0.394	0.5	0	0.3	0.2	0	0	0.001	0.001	NA	NA	FALSE	FALSE	hemibrain:v1.2.1
298603730	SMP179	614	FALSE	acetylcholine	0.528	acetylcholine	0.357	0.4	0.1	0	0.4	0	0	0.032	0.032	DL2_dorsal	CP3_dorsal	TRUE	FALSE	hemibrain:v1.2.1
294756576	LHPV6a4	137	FALSE	acetylcholine	0.528	acetylcholine	0.535	0.6	0	0.4	0	0	0	0.271	0.271	LHp2	DPLp1	TRUE	FALSE	hemibrain:v1.2.1
422419397	NA	186	FALSE	acetylcholine	0.528	dopamine	0.369	0.4	0.1	0	0.5	0	0	0.002	0.002	NA	NA	TRUE	FALSE	hemibrain:v1.2.1
5813055825	SLP044	138	FALSE	acetylcholine	0.528	acetylcholine	0.327	0.5	0.1	0.1	0.1	0.1	0	0.197	0.197	SLPal2	DPLal3	TRUE	FALSE	hemibrain:v1.2.1
5813057933	SMP378	304	FALSE	acetylcholine	0.528	acetylcholine	0.447	0.5	0.1	0	0.3	0	0	0.094	0.094	DM6_dorso_lateral	CM3_dorso_lateral	TRUE	FALSE	hemibrain:v1.2.1
5813038998	LPLC1	247	FALSE	acetylcholine	0.528	acetylcholine	0.33899999999999997	0.4	0.2	0	0.3	0	0	0.001	0.001	NA	NA	TRUE	FALSE	hemibrain:v1.2.1
797282094	NA	87	FALSE	acetylcholine	0.528	acetylcholine	0.307	0.4	0.1	0	0.3	0	0.1	0	0	NA	NA	FALSE	FALSE	hemibrain:v1.2.1
828631166	NA	82	FALSE	acetylcholine	0.528	acetylcholine	0.43300000000000005	0.5	0	0	0.4	0.1	0	0	0	NA	NA	FALSE	FALSE	hemibrain:v1.2.1
1980303759	ORN_VM7v	43	TRUE	acetylcholine	0.528	acetylcholine	0.463	0.5	0	0.2	0	0.3	0	NA	NA	NA	NA	FALSE	TRUE	hemibrain:v1.2.1
2259281302	ORN_VM4	37	TRUE	acetylcholine	0.528	acetylcholine	0.444	0.5	0	0.1	0	0.4	0	NA	NA	NA	NA	FALSE	TRUE	hemibrain:v1.2.1
2291002542	ORN_VM4	30	TRUE	acetylcholine	0.528	acetylcholine	0.396	0.5	0	0	0	0.3	0.2	NA	NA	NA	NA	FALSE	TRUE	hemibrain:v1.2.1
1042853530	NA	62	FALSE	acetylcholine	0.529	acetylcholine	0.446	0.5	0.1	0	0.2	0.2	0	0.153	0.153	NA	NA	FALSE	FALSE	hemibrain:v1.2.1
1129396529	hDeltaB	452	FALSE	acetylcholine	0.529	glutamate	0.33799999999999997	0.4	0.4	0	0.1	0.1	0.1	0.33	0.33	NA	NA	TRUE	FALSE	hemibrain:v1.2.1
1261129711	FS3	86	FALSE	acetylcholine	0.529	acetylcholine	0.353	0.4	0.2	0	0.3	0.1	0	0.468	0.468	DM4_CX_d3	CM4_CX_d3	FALSE	FALSE	hemibrain:v1.2.1
1283190163	PS195	32	FALSE	acetylcholine	0.529	neither	0.315	0.3	0.2	0	0.2	0.1	0	NA	NA	NA	NA	FALSE	FALSE	hemibrain:v1.2.1
1317457971	LC16	134	FALSE	acetylcholine	0.529	acetylcholine	0.378	0.5	0.1	0	0.4	0	0	0.102	0.102	NA	NA	TRUE	FALSE	hemibrain:v1.2.1
1440670595	LC29	91	FALSE	acetylcholine	0.529	acetylcholine	0.303	0.5	0.1	0.1	0.2	0	0	0.161	0.161	NA	NA	FALSE	FALSE	hemibrain:v1.2.1
1508369047	EL	796	FALSE	acetylcholine	0.529	acetylcholine	0.494	0.6	0	0.2	0	0	0.2	0.001	0.001	DM1_CX_d2	DPMm1_CX_d2	TRUE	FALSE	hemibrain:v1.2.1
1597264864	PS208	161	FALSE	acetylcholine	0.529	acetylcholine	0.358	0.4	0.2	0	0.1	0.3	0	0.029	0.029	VLPp2	DPMpl3	TRUE	FALSE	hemibrain:v1.2.1
1627950600	PLP219	72	FALSE	acetylcholine	0.529	acetylcholine	0.265	0.3	0.2	0.1	0.1	0.1	0	0.516	0.516	VLPp2	DPMpl3	FALSE	FALSE	hemibrain:v1.2.1
1780703535	LLPC3	112	FALSE	acetylcholine	0.529	acetylcholine	0.41800000000000004	0.6	0.3	0	0.1	0	0	0.001	0.001	NA	NA	TRUE	FALSE	hemibrain:v1.2.1
330415332	SMP513	391	FALSE	acetylcholine	0.529	acetylcholine	0.386	0.5	0.2	0	0.3	0	0	0.236	0.236	NA	NA	TRUE	FALSE	hemibrain:v1.2.1
5813048521	CL226	58	FALSE	acetylcholine	0.529	acetylcholine	0.391	0.5	0.2	0	0.1	0.2	0	0.299	0.299	DM1_dorsal	DPMm1_dorsal	FALSE	FALSE	hemibrain:v1.2.1
611262552	NA	344	FALSE	acetylcholine	0.529	acetylcholine	0.29200000000000004	0.4	0.2	0	0	0.1	0.2	0.004	0.004	NA	NA	TRUE	FALSE	hemibrain:v1.2.1
674882302	NA	480	FALSE	acetylcholine	0.529	acetylcholine	0.345	0.4	0.4	0	0.1	0	0.1	0.001	0.001	NA	NA	TRUE	FALSE	hemibrain:v1.2.1
694665957	PFNp	34	FALSE	acetylcholine	0.529	acetylcholine	0.384	0.5	0.3	0.1	0	0	0.1	0.129	0.129	DM3_CX_p	DPMpm2_CX_p	FALSE	FALSE	hemibrain:v1.2.1
878725581	PFNp	54	FALSE	acetylcholine	0.529	acetylcholine	0.40700000000000003	0.5	0.2	0	0	0	0.2	0.124	0.124	DM3_CX_p	DPMpm2_CX_p	FALSE	FALSE	hemibrain:v1.2.1
985005781	MC61	19	FALSE	acetylcholine	0.529	acetylcholine	0.48000000000000004	0.6	0.2	0	0.2	0	0	NA	NA	NA	NA	FALSE	FALSE	hemibrain:v1.2.1
1697613513	ORN_DM1	167	TRUE	acetylcholine	0.529	acetylcholine	0.40900000000000003	0.5	0	0.1	0	0.3	0.1	NA	NA	NA	NA	TRUE	TRUE	hemibrain:v1.2.1
5813015576	ORN_DM4	134	TRUE	acetylcholine	0.529	acetylcholine	0.43600000000000005	0.5	0	0.1	0	0.3	0.1	NA	NA	NA	NA	TRUE	TRUE	hemibrain:v1.2.1
2106445927	ORN_VA1v	90	TRUE	acetylcholine	0.529	acetylcholine	0.496	0.6	0.1	0	0	0.2	0	NA	NA	NA	NA	FALSE	TRUE	hemibrain:v1.2.1
2105492020	ORN_VA2	60	TRUE	acetylcholine	0.529	acetylcholine	0.405	0.4	0	0.1	0	0.4	0	NA	NA	NA	NA	FALSE	TRUE	hemibrain:v1.2.1
1048125065	LC10	144	FALSE	acetylcholine	0.53	acetylcholine	0.41200000000000003	0.5	0.3	0.1	0.1	0	0	0.003	0.003	NA	NA	TRUE	FALSE	hemibrain:v1.2.1
1504423804	LC21	171	FALSE	acetylcholine	0.53	acetylcholine	0.367	0.4	0	0	0.3	0.2	0.1	0.013	0.013	NA	NA	TRUE	FALSE	hemibrain:v1.2.1
1845449270	LPLC2	220	FALSE	acetylcholine	0.53	acetylcholine	0.33099999999999996	0.4	0	0.1	0.3	0.1	0	0.129	0.129	NA	NA	TRUE	FALSE	hemibrain:v1.2.1
294760680	LHPV6a4	105	FALSE	acetylcholine	0.53	acetylcholine	0.404	0.5	0	0.2	0	0.2	0	0.321	0.321	LHp2	DPLp1	TRUE	FALSE	hemibrain:v1.2.1
418607328	SMP433	125	FALSE	acetylcholine	0.53	acetylcholine	0.358	0.4	0.1	0	0.3	0.1	0	0.101	0.101	CLp1_or_SLPpm2	NA	TRUE	FALSE	hemibrain:v1.2.1
574732075	SMP580	445	FALSE	acetylcholine	0.53	dopamine	0.41500000000000004	0.3	0.1	0	0.5	0	0	0.129	0.129	NA	NA	TRUE	FALSE	hemibrain:v1.2.1
5812997925	LLPC2c	84	FALSE	acetylcholine	0.53	acetylcholine	0.401	0.5	0.3	0	0.1	0	0	0.013	0.013	NA	NA	FALSE	FALSE	hemibrain:v1.2.1
5812991060	LLPC3	61	FALSE	acetylcholine	0.53	acetylcholine	0.374	0.5	0.3	0	0.1	0	0	0.002	0.002	NA	NA	FALSE	FALSE	hemibrain:v1.2.1
636356423	NA	138	FALSE	acetylcholine	0.53	acetylcholine	0.344	0.5	0.2	0	0.1	0.1	0.1	0.002	0.002	NA	NA	TRUE	FALSE	hemibrain:v1.2.1
850764542	hDeltaE	384	FALSE	acetylcholine	0.53	acetylcholine	0.33099999999999996	0.4	0.2	0	0.3	0	0	0.454	0.454	NA	NA	TRUE	FALSE	hemibrain:v1.2.1
883177120	PS129	28	FALSE	acetylcholine	0.53	acetylcholine	0.276	0.2	0	0.2	0	0.2	0.2	0.303	0.303	NA	NA	FALSE	FALSE	hemibrain:v1.2.1
954023855	PVLP145	51	FALSE	acetylcholine	0.53	acetylcholine	0.33299999999999996	0.4	0.3	0.1	0.1	0	0	NA	NA	NA	NA	FALSE	FALSE	hemibrain:v1.2.1
955374862	LC10	170	FALSE	acetylcholine	0.53	glutamate	0.492	0.3	0.6	0	0.1	0	0	0.012	0.012	NA	NA	TRUE	FALSE	hemibrain:v1.2.1
1703151910	ORN_DA3	109	TRUE	acetylcholine	0.53	serotonin	0.40900000000000003	0.4	0	0.1	0	0.4	0	NA	NA	NA	NA	TRUE	TRUE	hemibrain:v1.2.1
1701614980	ORN_DL1	71	TRUE	acetylcholine	0.53	acetylcholine	0.41900000000000004	0.5	0	0	0	0.3	0.2	NA	NA	NA	NA	FALSE	TRUE	hemibrain:v1.2.1
1169562518	AVLP115	193	FALSE	acetylcholine	0.531	acetylcholine	0.353	0.5	0.1	0.2	0	0.2	0	0.03	0.03	VLPl&p2_lateral	BLVp1_anterior	TRUE	FALSE	hemibrain:v1.2.1
1192723421	IB051	413	FALSE	acetylcholine	0.531	acetylcholine	0.356	0.4	0.3	0	0.1	0.1	0	0.096	0.096	PSp3	DPMl1	TRUE	FALSE	hemibrain:v1.2.1
1200523569	LC10	95	FALSE	acetylcholine	0.531	acetylcholine	0.43400000000000005	0.5	0.4	0	0	0	0	0.009	0.009	NA	NA	FALSE	FALSE	hemibrain:v1.2.1
1229538338	AVLP026	209	FALSE	acetylcholine	0.531	acetylcholine	0.254	0.3	0.1	0.1	0.2	0.1	0	0.167	0.167	SLPal2	DPLal3	TRUE	FALSE	hemibrain:v1.2.1
1531232052	PS256	80	FALSE	acetylcholine	0.531	acetylcholine	0.445	0.5	0.3	0	0	0.1	0	0.31	0.31	DM6_central1	CM3_central1	FALSE	FALSE	hemibrain:v1.2.1
1809000883	LLPC2c	87	FALSE	acetylcholine	0.531	acetylcholine	0.41000000000000003	0.5	0.3	0.1	0.1	0	0	0.016	0.016	NA	NA	FALSE	FALSE	hemibrain:v1.2.1
1907519001	LC4	298	FALSE	acetylcholine	0.531	acetylcholine	0.363	0.4	0.2	0.1	0.1	0.1	0	0.009	0.009	NA	NA	TRUE	FALSE	hemibrain:v1.2.1
386833850	SMP529	737	FALSE	acetylcholine	0.531	acetylcholine	0.369	0.5	0.2	0	0.2	0	0	0.26	0.26	NA	NA	TRUE	FALSE	hemibrain:v1.2.1
5813056071	SMP331	165	FALSE	acetylcholine	0.531	acetylcholine	0.379	0.4	0.3	0	0.2	0	0	0.038	0.038	DM3_dorso_lateral	DPMpm2_dorso_lateral	TRUE	FALSE	hemibrain:v1.2.1
5813034306	v2LN34B	181	FALSE	acetylcholine	0.531	acetylcholine	0.499	0.6	0.1	0.2	0	0.1	0	0.04	0.04	ALv2	BAla2	TRUE	FALSE	hemibrain:v1.2.1
5813066684	v2LN5	404	FALSE	acetylcholine	0.531	acetylcholine	0.529	0.6	0.1	0.2	0	0	0	0.164	0.164	ALv2	BAla2	TRUE	FALSE	hemibrain:v1.2.1
5813078183	LC13	115	FALSE	acetylcholine	0.531	acetylcholine	0.47200000000000003	0.5	0.1	0.1	0.2	0.2	0	0.162	0.162	NA	NA	TRUE	FALSE	hemibrain:v1.2.1
5813047992	LPLC1	346	FALSE	acetylcholine	0.531	acetylcholine	0.367	0.4	0	0.1	0.3	0.1	0	0.144	0.144	NA	NA	TRUE	FALSE	hemibrain:v1.2.1
893633230	LC10	139	FALSE	acetylcholine	0.531	acetylcholine	0.41700000000000004	0.5	0.3	0.1	0	0	0	0.07	0.07	NA	NA	TRUE	FALSE	hemibrain:v1.2.1
972892437	PEN_a(PEN1)	513	FALSE	acetylcholine	0.531	acetylcholine	0.448	0.5	0.1	0	0	0.1	0.2	0.118	0.118	DM1_CX_p	DPMm1_CX_p	TRUE	FALSE	hemibrain:v1.2.1
1666932688	ORN_DM6	104	TRUE	acetylcholine	0.531	acetylcholine	0.43300000000000005	0.5	0	0	0	0.3	0.1	NA	NA	NA	NA	TRUE	TRUE	hemibrain:v1.2.1
2101723222	ORN_VC5	64	TRUE	acetylcholine	0.531	acetylcholine	0.445	0.5	0	0.1	0	0.2	0.2	NA	NA	NA	NA	FALSE	TRUE	hemibrain:v1.2.1
1374767239	LC29	174	FALSE	acetylcholine	0.532	acetylcholine	0.33899999999999997	0.4	0.1	0.1	0.1	0.2	0	0.19	0.19	NA	NA	TRUE	FALSE	hemibrain:v1.2.1
1532060472	LC21	206	FALSE	acetylcholine	0.532	acetylcholine	0.42600000000000005	0.5	0	0.1	0.2	0.2	0	0.017	0.017	NA	NA	TRUE	FALSE	hemibrain:v1.2.1
1721025057	LPLC1	241	FALSE	acetylcholine	0.532	acetylcholine	0.325	0.4	0.1	0	0.4	0	0	0.058	0.058	NA	NA	TRUE	FALSE	hemibrain:v1.2.1
1778916255	LC21	118	FALSE	acetylcholine	0.532	dopamine	0.29700000000000004	0.4	0.1	0	0.4	0.1	0.1	0.004	0.004	NA	NA	TRUE	FALSE	hemibrain:v1.2.1
1873086684	LC13	155	FALSE	acetylcholine	0.532	acetylcholine	0.47600000000000003	0.5	0.1	0	0.1	0.2	0	0.161	0.161	NA	NA	TRUE	FALSE	hemibrain:v1.2.1
543135607	CL165	220	FALSE	acetylcholine	0.532	acetylcholine	0.359	0.4	0.2	0	0.4	0	0	0.037	0.037	CLp1	DPLc4	TRUE	FALSE	hemibrain:v1.2.1
5813024816	LLPC2c	94	FALSE	acetylcholine	0.532	acetylcholine	0.458	0.6	0.3	0	0	0	0	0.018	0.018	NA	NA	FALSE	FALSE	hemibrain:v1.2.1
5813048522	CL224	114	FALSE	acetylcholine	0.532	acetylcholine	0.402	0.5	0.1	0.1	0.1	0.1	0	0.223	0.223	DM1_dorsal	DPMm1_dorsal	TRUE	FALSE	hemibrain:v1.2.1
879844133	PFNp	29	FALSE	acetylcholine	0.532	acetylcholine	0.356	0.5	0.2	0	0	0	0.2	0.023	0.023	DM2_CX_v	DPMpm1_CX_v	FALSE	FALSE	hemibrain:v1.2.1
882827860	NA	123	FALSE	acetylcholine	0.532	acetylcholine	0.31	0.3	0.3	0	0.3	0.1	0	0.006	0.006	NA	NA	TRUE	FALSE	hemibrain:v1.2.1
893723183	CRE065	110	FALSE	acetylcholine	0.532	acetylcholine	0.455	0.5	0.1	0	0.4	0	0	0.182	0.182	CREl1	DALv3	TRUE	FALSE	hemibrain:v1.2.1
980982986	CRE061	160	FALSE	acetylcholine	0.532	acetylcholine	0.383	0.5	0.3	0	0.1	0	0	0.338	0.338	CREl1	DALv3	TRUE	FALSE	hemibrain:v1.2.1
1701628317	ORN_DL1	63	TRUE	acetylcholine	0.532	acetylcholine	0.41200000000000003	0.5	0	0	0	0.3	0.2	NA	NA	NA	NA	FALSE	TRUE	hemibrain:v1.2.1
1605194516	ORN_DL5	138	TRUE	acetylcholine	0.532	acetylcholine	0.42900000000000005	0.5	0	0	0	0.4	0.1	NA	NA	NA	NA	TRUE	TRUE	hemibrain:v1.2.1
1639925326	ORN_DL5	163	TRUE	acetylcholine	0.532	acetylcholine	0.42600000000000005	0.5	0	0.1	0	0.3	0	NA	NA	NA	NA	TRUE	TRUE	hemibrain:v1.2.1
1699637626	ORN_DM1	169	TRUE	acetylcholine	0.532	acetylcholine	0.41800000000000004	0.5	0	0.1	0	0.4	0	NA	NA	NA	NA	TRUE	TRUE	hemibrain:v1.2.1
1795544483	ORN_VA6	103	TRUE	acetylcholine	0.532	acetylcholine	0.47700000000000004	0.5	0	0	0	0.4	0.1	NA	NA	NA	NA	TRUE	TRUE	hemibrain:v1.2.1
1762325266	ORN_VL2a	30	TRUE	acetylcholine	0.532	serotonin	0.363	0.4	0	0.1	0	0.5	0.1	NA	NA	NA	NA	FALSE	TRUE	hemibrain:v1.2.1
2166539331	ORN_VM4	36	TRUE	acetylcholine	0.532	acetylcholine	0.392	0.5	0	0.1	0	0.3	0.1	NA	NA	NA	NA	FALSE	TRUE	hemibrain:v1.2.1
2290653097	ORN_VM4	30	TRUE	acetylcholine	0.532	acetylcholine	0.357	0.5	0	0.1	0	0.3	0.1	NA	NA	NA	NA	FALSE	TRUE	hemibrain:v1.2.1
1158187240	LC4	359	FALSE	acetylcholine	0.533	acetylcholine	0.326	0.5	0.1	0.1	0.1	0	0	0.349	0.349	NA	NA	TRUE	FALSE	hemibrain:v1.2.1
1321140852	EL	769	FALSE	acetylcholine	0.533	acetylcholine	0.495	0.5	0	0.1	0.1	0	0.2	0	0	DM2_CX_d1	DPMpm1_CX_d1	TRUE	FALSE	hemibrain:v1.2.1
1350626363	LC16	200	FALSE	acetylcholine	0.533	acetylcholine	0.385	0.5	0.1	0.1	0.3	0	0	0.182	0.182	NA	NA	TRUE	FALSE	hemibrain:v1.2.1
1404109050	LC9	150	FALSE	acetylcholine	0.533	acetylcholine	0.353	0.5	0.3	0	0.1	0	0	0.022	0.022	NA	NA	TRUE	FALSE	hemibrain:v1.2.1
1683565784	PS210	130	FALSE	acetylcholine	0.533	acetylcholine	0.303	0.4	0.2	0	0.1	0.1	0.1	0.017	0.017	VLPp2	DPMpl3	TRUE	FALSE	hemibrain:v1.2.1
1780699257	LLPC2c	118	FALSE	acetylcholine	0.533	acetylcholine	0.43900000000000006	0.6	0.3	0.1	0.1	0	0	0.009	0.009	NA	NA	TRUE	FALSE	hemibrain:v1.2.1
1907574944	LC4	300	FALSE	acetylcholine	0.533	acetylcholine	0.348	0.5	0.1	0.2	0.1	0	0	0.16	0.16	NA	NA	TRUE	FALSE	hemibrain:v1.2.1
299617731	SIP078	73	FALSE	acetylcholine	0.533	dopamine	0.348	0.4	0	0.1	0.4	0	0	0.214	0.214	DM6_dorso_lateral	CM3_dorso_lateral	FALSE	FALSE	hemibrain:v1.2.1
5813020751	SIP060	203	FALSE	acetylcholine	0.533	dopamine	0.35	0.4	0.1	0	0.4	0	0	0.147	0.147	VLPd&p1_posterior	DPLl2_posterior	TRUE	FALSE	hemibrain:v1.2.1
5813037876	hDeltaG	421	FALSE	acetylcholine	0.533	dopamine	0.392	0.2	0.2	0	0.6	0	0	0.481	0.481	NA	NA	TRUE	FALSE	hemibrain:v1.2.1
5812987709	LC10	173	FALSE	acetylcholine	0.533	acetylcholine	0.33499999999999996	0.5	0.3	0	0.2	0	0	0.11	0.11	NA	NA	TRUE	FALSE	hemibrain:v1.2.1
5813040233	EPG	433	FALSE	acetylcholine	0.533	acetylcholine	0.443	0.5	0.3	0.1	0	0	0	0.165	0.165	DM4_CX_d2	CM4_CX_d2	TRUE	TRUE	hemibrain:v1.2.1
5813041251	ATL012	608	FALSE	acetylcholine	0.533	acetylcholine	0.364	0.4	0.4	0	0.1	0.1	0	0.107	0.107	NA	NA	TRUE	FALSE	hemibrain:v1.2.1
582338836	SMP265	28	FALSE	acetylcholine	0.533	acetylcholine	0.358	0.5	0.2	0.1	0.1	0	0.2	0.532	0.532	SMPpv2_dorsal	CP1_dorsal	FALSE	FALSE	hemibrain:v1.2.1
734754585	SMP568	181	FALSE	acetylcholine	0.533	acetylcholine	0.393	0.5	0.3	0	0.2	0	0	0.242	0.242	VLPl&p1_posterior	BLVp2_posterior	TRUE	FALSE	hemibrain:v1.2.1
762745906	SMP270	92	FALSE	acetylcholine	0.533	dopamine	0.46	0.3	0	0	0.6	0	0	0.252	0.252	DL2_dorsal	CP3_dorsal	FALSE	FALSE	hemibrain:v1.2.1
923657277	LC10	126	FALSE	acetylcholine	0.533	acetylcholine	0.42300000000000004	0.6	0.2	0	0.1	0	0	0.043	0.043	NA	NA	TRUE	FALSE	hemibrain:v1.2.1
1796766157	ORN_DA1	50	TRUE	acetylcholine	0.533	acetylcholine	0.40700000000000003	0.4	0	0	0	0.4	0.1	NA	NA	NA	NA	FALSE	TRUE	hemibrain:v1.2.1
1698623131	ORN_DM1	161	TRUE	acetylcholine	0.533	acetylcholine	0.43200000000000005	0.5	0	0	0	0.4	0	NA	NA	NA	NA	TRUE	TRUE	hemibrain:v1.2.1
1761354106	ORN_DM4	127	TRUE	acetylcholine	0.533	acetylcholine	0.43600000000000005	0.5	0	0.1	0	0.4	0	NA	NA	NA	NA	TRUE	TRUE	hemibrain:v1.2.1
1344918576	IB082	99	FALSE	acetylcholine	0.534	acetylcholine	0.449	0.5	0	0.4	0	0.1	0	0.78	0.78	DM5_central	CM1_central	FALSE	FALSE	hemibrain:v1.2.1
1348916717	LC26	95	FALSE	acetylcholine	0.534	acetylcholine	0.47000000000000003	0.6	0	0.1	0.3	0	0	0.306	0.306	NA	NA	FALSE	FALSE	hemibrain:v1.2.1
1469947718	LC9	45	FALSE	acetylcholine	0.534	acetylcholine	0.29600000000000004	0.4	0.2	0.1	0.3	0	0	0.265	0.265	NA	NA	FALSE	FALSE	hemibrain:v1.2.1
1501452958	PS204	192	FALSE	acetylcholine	0.534	acetylcholine	0.42800000000000005	0.5	0.4	0	0	0	0	0.241	0.241	DM6_central1	CM3_central1	TRUE	FALSE	hemibrain:v1.2.1
1883443069	v2LN38	151	FALSE	acetylcholine	0.534	acetylcholine	0.453	0.5	0.1	0.2	0	0.2	0	0.016	0.016	ALv2	BAla2	TRUE	FALSE	hemibrain:v1.2.1
233105330	SLP444	186	FALSE	acetylcholine	0.534	acetylcholine	0.251	0.4	0.2	0.1	0.2	0.2	0	0.055	0.055	NA	NA	TRUE	FALSE	hemibrain:v1.2.1
578189576	aSP-f1B	116	FALSE	acetylcholine	0.534	acetylcholine	0.392	0.5	0	0	0.4	0	0	0.05	0.05	SLPad1_anterior	DPLl3_anterior	TRUE	FALSE	hemibrain:v1.2.1
5813057033	ATL037	1043	FALSE	acetylcholine	0.534	glutamate	0.461	0.4	0.5	0	0	0	0	0.241	0.241	NA	NA	TRUE	FALSE	hemibrain:v1.2.1
5813130028	SMP407	268	FALSE	acetylcholine	0.534	acetylcholine	0.346	0.4	0.2	0	0.3	0	0	0.512	0.512	DM4_dorsal	CM4_dorsal	TRUE	FALSE	hemibrain:v1.2.1
662840966	PFNm	83	FALSE	acetylcholine	0.534	acetylcholine	0.41900000000000004	0.6	0.1	0	0	0.1	0.1	0.125	0.125	DM3_CX_p	DPMpm2_CX_p	FALSE	FALSE	hemibrain:v1.2.1
672092798	NA	116	FALSE	acetylcholine	0.534	acetylcholine	0.467	0.6	0.1	0	0.2	0	0.1	0.022	0.022	NA	NA	TRUE	FALSE	hemibrain:v1.2.1
730398229	SMP312	306	FALSE	acetylcholine	0.534	acetylcholine	0.385	0.4	0.2	0	0.3	0	0	0.288	0.288	DM3_dorso_lateral	DPMpm2_dorso_lateral	TRUE	FALSE	hemibrain:v1.2.1
1700932816	ORN_DL1	82	TRUE	acetylcholine	0.534	acetylcholine	0.383	0.5	0	0	0	0.3	0.2	NA	NA	NA	NA	FALSE	TRUE	hemibrain:v1.2.1
1794374434	ORN_DL2d	76	TRUE	acetylcholine	0.534	acetylcholine	0.40900000000000003	0.5	0.1	0	0	0.4	0	NA	NA	NA	NA	FALSE	TRUE	hemibrain:v1.2.1
1610224198	ORN_DL3	73	TRUE	acetylcholine	0.534	acetylcholine	0.391	0.5	0	0	0	0.4	0	NA	NA	NA	NA	FALSE	TRUE	hemibrain:v1.2.1
5901195764	ORN_DL4	45	TRUE	acetylcholine	0.534	acetylcholine	0.376	0.5	0	0.1	0	0.5	0	NA	NA	NA	NA	FALSE	TRUE	hemibrain:v1.2.1
1793830155	ORN_DM2	140	TRUE	acetylcholine	0.534	acetylcholine	0.45	0.5	0	0	0	0.4	0.1	NA	NA	NA	NA	TRUE	TRUE	hemibrain:v1.2.1
1764431422	ORN_DM6	98	TRUE	acetylcholine	0.534	acetylcholine	0.384	0.4	0	0	0	0.4	0.2	NA	NA	NA	NA	FALSE	TRUE	hemibrain:v1.2.1
2013332880	ORN_VA1v	81	TRUE	acetylcholine	0.534	acetylcholine	0.387	0.5	0.1	0	0	0.4	0	NA	NA	NA	NA	FALSE	TRUE	hemibrain:v1.2.1
2167894146	NA	81	TRUE	acetylcholine	0.534	serotonin	0.459	0.4	0	0	0	0.5	0.1	0.003	0.003	NA	NA	FALSE	FALSE	hemibrain:v1.2.1
1075058701	AVLP127	185	FALSE	acetylcholine	0.535	acetylcholine	0.28	0.4	0.2	0.1	0.1	0.1	0.1	0.209	0.209	VLPl&p2_lateral	BLVp1_anterior	TRUE	FALSE	hemibrain:v1.2.1
1135458373	AVLP488	438	FALSE	acetylcholine	0.535	acetylcholine	0.28700000000000003	0.5	0.1	0.2	0	0.1	0	0.053	0.053	NA	NA	TRUE	FALSE	hemibrain:v1.2.1
1200178228	MC61	25	FALSE	acetylcholine	0.535	acetylcholine	0.37	0.4	0.2	0	0.2	0	0	0	0	NA	NA	FALSE	FALSE	hemibrain:v1.2.1
1229654578	FS3	95	FALSE	acetylcholine	0.535	acetylcholine	0.363	0.5	0.2	0	0.3	0	0	0.48	0.48	DM4_CX_d3	CM4_CX_d3	FALSE	FALSE	hemibrain:v1.2.1
1294021030	LC9	122	FALSE	acetylcholine	0.535	acetylcholine	0.323	0.4	0.3	0	0.1	0	0.1	0.006	0.006	NA	NA	TRUE	FALSE	hemibrain:v1.2.1
1355042626	AVLP124	292	FALSE	acetylcholine	0.535	acetylcholine	0.40800000000000003	0.5	0.1	0.2	0.1	0.1	0	0.18	0.18	VLPl&p2_lateral	BLVp1_anterior	TRUE	FALSE	hemibrain:v1.2.1
1376540712	aMe5	104	FALSE	acetylcholine	0.535	acetylcholine	0.275	0.3	0.2	0	0.1	0.2	0	0.184	0.184	NA	NA	TRUE	FALSE	hemibrain:v1.2.1
1407874177	LPLC1	348	FALSE	acetylcholine	0.535	acetylcholine	0.316	0.4	0	0	0.3	0	0.1	0.115	0.115	NA	NA	TRUE	FALSE	hemibrain:v1.2.1
1411262721	LC10	66	FALSE	acetylcholine	0.535	glutamate	0.318	0.3	0.4	0.1	0.1	0.1	0	0.002	0.002	NA	NA	FALSE	FALSE	hemibrain:v1.2.1
1752016801	LPLC2	263	FALSE	acetylcholine	0.535	acetylcholine	0.382	0.4	0	0.1	0.4	0	0	0.048	0.048	NA	NA	TRUE	FALSE	hemibrain:v1.2.1
1787903826	LAL197	13	FALSE	acetylcholine	0.535	acetylcholine	0.402	0.6	0.2	0.1	0	0	0.1	0.238	0.238	DM6_central1	CM3_central1	FALSE	FALSE	hemibrain:v1.2.1
1845453234	LPLC2	244	FALSE	acetylcholine	0.535	acetylcholine	0.304	0.4	0	0.1	0.3	0.2	0	0.114	0.114	NA	NA	TRUE	FALSE	hemibrain:v1.2.1
1995516734	LC21	249	FALSE	acetylcholine	0.535	acetylcholine	0.318	0.4	0.1	0.1	0.2	0.2	0	0.067	0.067	NA	NA	TRUE	FALSE	hemibrain:v1.2.1
295802733	SLP397	404	FALSE	acetylcholine	0.535	dopamine	0.40800000000000003	0.3	0.1	0	0.5	0.1	0	0.202	0.202	SMPpd1	DPLc1	TRUE	FALSE	hemibrain:v1.2.1
387568523	LHPD5d1	752	FALSE	acetylcholine	0.535	acetylcholine	0.346	0.4	0.2	0	0.3	0	0	0.216	0.216	NA	NA	TRUE	FALSE	hemibrain:v1.2.1
5812997075	LLPC1	84	FALSE	acetylcholine	0.535	acetylcholine	0.452	0.6	0.1	0.1	0.1	0.1	0	0.004	0.004	NA	NA	FALSE	FALSE	hemibrain:v1.2.1
579963818	SMP018	214	FALSE	acetylcholine	0.535	acetylcholine	0.322	0.4	0.3	0	0.2	0	0	0.243	0.243	AOTUv3_dorsal	DALcl1_dorsal	TRUE	FALSE	hemibrain:v1.2.1
5812981735	CL225	133	FALSE	acetylcholine	0.535	acetylcholine	0.347	0.5	0.3	0	0.1	0	0	0	0	NA	NA	TRUE	FALSE	hemibrain:v1.2.1
694666271	PFNp	37	FALSE	acetylcholine	0.535	acetylcholine	0.41800000000000004	0.5	0.2	0	0	0	0.2	0.049	0.049	DM3_CX_p	DPMpm2_CX_p	FALSE	FALSE	hemibrain:v1.2.1
760703506	CRE003	221	FALSE	acetylcholine	0.535	acetylcholine	0.347	0.4	0.2	0.1	0.3	0	0	0.085	0.085	AOTUv4_dorsal	DALcl2_dorsal	TRUE	FALSE	hemibrain:v1.2.1
794466376	IB049	583	FALSE	acetylcholine	0.535	glutamate	0.359	0.4	0.4	0	0.1	0	0	0.255	0.255	NA	NA	TRUE	FALSE	hemibrain:v1.2.1
881216816	PFNp	57	FALSE	acetylcholine	0.535	acetylcholine	0.33599999999999997	0.5	0.3	0	0.1	0	0.1	0.162	0.162	DM2_CX_v	DPMpm1_CX_v	FALSE	FALSE	hemibrain:v1.2.1
977387419	CL158	468	FALSE	acetylcholine	0.535	acetylcholine	0.314	0.3	0.1	0.2	0	0.2	0	0.175	0.175	NA	NA	TRUE	FALSE	hemibrain:v1.2.1
1702811119	ORN_DA3	62	TRUE	acetylcholine	0.535	acetylcholine	0.379	0.5	0.1	0	0	0.4	0	NA	NA	NA	NA	FALSE	TRUE	hemibrain:v1.2.1
1668944307	ORN_DM1	162	TRUE	acetylcholine	0.535	acetylcholine	0.406	0.5	0	0.1	0	0.4	0.1	NA	NA	NA	NA	TRUE	TRUE	hemibrain:v1.2.1
1922299788	ORN_VA1d	75	TRUE	acetylcholine	0.535	acetylcholine	0.43800000000000006	0.5	0.1	0	0	0.3	0	NA	NA	NA	NA	FALSE	TRUE	hemibrain:v1.2.1
2138888713	ORN_VA7m	32	TRUE	acetylcholine	0.535	acetylcholine	0.316	0.5	0	0.1	0	0.1	0.2	NA	NA	NA	NA	FALSE	TRUE	hemibrain:v1.2.1
1500361710	LC13	78	FALSE	acetylcholine	0.536	acetylcholine	0.369	0.4	0.1	0	0.3	0.2	0	0.004	0.004	NA	NA	FALSE	FALSE	hemibrain:v1.2.1
1590979045	LC4	318	FALSE	acetylcholine	0.536	acetylcholine	0.276	0.3	0.1	0.3	0.2	0	0	0.265	0.265	NA	NA	TRUE	FALSE	hemibrain:v1.2.1
1623719786	LC21	144	FALSE	acetylcholine	0.536	acetylcholine	0.405	0.5	0	0.1	0.2	0.1	0	0.026	0.026	NA	NA	TRUE	FALSE	hemibrain:v1.2.1
1806535767	LPC1	96	FALSE	acetylcholine	0.536	acetylcholine	0.495	0.5	0.2	0.1	0.2	0	0	0.005	0.005	NA	NA	FALSE	FALSE	hemibrain:v1.2.1
1807930214	LPC1	138	FALSE	acetylcholine	0.536	acetylcholine	0.362	0.5	0.2	0	0.2	0	0	0.165	0.165	NA	NA	TRUE	FALSE	hemibrain:v1.2.1
1916424979	AVLP385	198	FALSE	acetylcholine	0.536	acetylcholine	0.303	0.4	0.1	0.1	0.1	0.2	0.1	0.324	0.324	VLPl1_or_VLPl5	BLVa3_or_4	TRUE	FALSE	hemibrain:v1.2.1
2025507235	LLPC1	98	FALSE	acetylcholine	0.536	acetylcholine	0.40800000000000003	0.5	0.3	0.1	0.1	0	0	0.154	0.154	NA	NA	FALSE	FALSE	hemibrain:v1.2.1
2094501381	SAD092	20	FALSE	acetylcholine	0.536	acetylcholine	0.48600000000000004	0.4	0.1	0.1	0	0.3	0	0.002	0.002	DM6_central1	CM3_central1	FALSE	FALSE	hemibrain:v1.2.1
298245448	SIP078	91	FALSE	acetylcholine	0.536	dopamine	0.33399999999999996	0.4	0.1	0	0.5	0	0	0.244	0.244	DM6_dorso_lateral	CM3_dorso_lateral	FALSE	FALSE	hemibrain:v1.2.1
5812997071	LLPC2c	75	FALSE	acetylcholine	0.536	acetylcholine	0.376	0.5	0.3	0	0.1	0	0	0.02	0.02	NA	NA	FALSE	FALSE	hemibrain:v1.2.1
5813067452	SMP509	261	FALSE	acetylcholine	0.536	acetylcholine	0.361	0.4	0.1	0	0.3	0	0	0.324	0.324	DM3_dorso_medial	DPMpm2_dorso_medial	TRUE	FALSE	hemibrain:v1.2.1
5813069377	LC4	286	FALSE	acetylcholine	0.536	acetylcholine	0.41900000000000004	0.5	0.2	0.1	0.1	0	0	0.225	0.225	NA	NA	TRUE	FALSE	hemibrain:v1.2.1
612099662	NA	99	FALSE	acetylcholine	0.536	acetylcholine	0.42800000000000005	0.5	0	0	0.1	0.1	0.2	0.001	0.001	NA	NA	FALSE	FALSE	hemibrain:v1.2.1
799583417	CRE064	183	FALSE	acetylcholine	0.536	dopamine	0.381	0.4	0.1	0	0.4	0	0	0.112	0.112	CREl1	DALv3	TRUE	FALSE	hemibrain:v1.2.1
924689450	LC10	110	FALSE	acetylcholine	0.536	acetylcholine	0.369	0.4	0.4	0	0.1	0	0	0.009	0.009	NA	NA	TRUE	FALSE	hemibrain:v1.2.1
974498428	NA	62	FALSE	acetylcholine	0.536	acetylcholine	0.42500000000000004	0.4	0.2	0.1	0.1	0.1	0	0	0	NA	NA	FALSE	FALSE	hemibrain:v1.2.1
1639943177	ORN_DL3	38	TRUE	acetylcholine	0.536	acetylcholine	0.33299999999999996	0.5	0	0	0	0.3	0	NA	NA	NA	NA	FALSE	TRUE	hemibrain:v1.2.1
1669626597	ORN_DM1	176	TRUE	acetylcholine	0.536	acetylcholine	0.42800000000000005	0.5	0	0	0	0.4	0	NA	NA	NA	NA	TRUE	TRUE	hemibrain:v1.2.1
5813068997	ORN_VL1	83	TRUE	acetylcholine	0.536	serotonin	0.40900000000000003	0.4	0.1	0	0	0.5	0	NA	NA	NA	NA	FALSE	TRUE	hemibrain:v1.2.1
5813005064	ORN_VM1	34	TRUE	acetylcholine	0.536	acetylcholine	0.40900000000000003	0.5	0	0	0	0.4	0.1	NA	NA	NA	NA	FALSE	TRUE	hemibrain:v1.2.1
2227905434	ORN_VM4	34	TRUE	acetylcholine	0.536	acetylcholine	0.396	0.5	0	0	0	0.4	0.1	NA	NA	NA	NA	FALSE	TRUE	hemibrain:v1.2.1
1009721053	FS3	47	FALSE	acetylcholine	0.537	acetylcholine	0.385	0.5	0.1	0	0.4	0	0	0.599	0.599	DM3_CX_d2	DPMpm2_CX_d2	FALSE	FALSE	hemibrain:v1.2.1
1006233768	CL298	143	FALSE	acetylcholine	0.537	acetylcholine	0.275	0.4	0.3	0	0.2	0.1	0	0.143	0.143	PSp3	DPMl1	TRUE	FALSE	hemibrain:v1.2.1
1197251489	FS2	140	FALSE	acetylcholine	0.537	acetylcholine	0.37	0.5	0.2	0	0.2	0	0	0.201	0.201	DM4_CX_d2	CM4_CX_d2	TRUE	FALSE	hemibrain:v1.2.1
1221289185	LC9	170	FALSE	acetylcholine	0.537	acetylcholine	0.326	0.4	0.1	0.1	0.1	0.1	0	0.029	0.029	NA	NA	TRUE	FALSE	hemibrain:v1.2.1
1230530730	MC61	38	FALSE	acetylcholine	0.537	acetylcholine	0.48800000000000004	0.7	0.1	0.1	0	0.2	0	0.026	0.026	NA	NA	FALSE	FALSE	hemibrain:v1.2.1
1257288066	hDeltaH	423	FALSE	acetylcholine	0.537	acetylcholine	0.392	0.4	0.2	0	0.3	0	0	0.45	0.45	NA	NA	TRUE	FALSE	hemibrain:v1.2.1
1281324958	DNp11	163	FALSE	acetylcholine	0.537	acetylcholine	0.25	0.3	0.1	0	0	0.1	0	NA	NA	NA	NA	TRUE	FALSE	hemibrain:v1.2.1
1440571897	LC13	139	FALSE	acetylcholine	0.537	acetylcholine	0.354	0.5	0.1	0.1	0.1	0.1	0.1	0.141	0.141	NA	NA	TRUE	FALSE	hemibrain:v1.2.1
1511654738	LAL055	626	FALSE	acetylcholine	0.537	acetylcholine	0.344	0.5	0.1	0.2	0.2	0	0	0.07	0.07	SLPa&l1_lateral	BLAvm_posterior	TRUE	FALSE	hemibrain:v1.2.1
1940557189	LC10	163	FALSE	acetylcholine	0.537	acetylcholine	0.455	0.6	0.1	0.2	0.1	0.1	0	0.014	0.014	NA	NA	TRUE	FALSE	hemibrain:v1.2.1
203598504	FS4A	39	FALSE	acetylcholine	0.537	acetylcholine	0.43800000000000006	0.6	0.1	0	0	0.2	0	0.669	0.669	DM3_CX_d1	DPMpm2_CX_d1	FALSE	FALSE	hemibrain:v1.2.1
328593903	SMP352	71	FALSE	acetylcholine	0.537	acetylcholine	0.391	0.4	0.1	0	0.4	0	0	0.527	0.527	SMPpd1	DPLc1	FALSE	FALSE	hemibrain:v1.2.1
576566223	SMP153	682	FALSE	acetylcholine	0.537	acetylcholine	0.396	0.5	0.2	0	0.3	0	0	0.133	0.133	AOTUv4_dorsal	DALcl2_dorsal	TRUE	FALSE	hemibrain:v1.2.1
5812980291	CL262	432	FALSE	acetylcholine	0.537	acetylcholine	0.41600000000000004	0.5	0	0	0	0.4	0	0.004	0.004	NA	NA	TRUE	FALSE	hemibrain:v1.2.1
5813057178	PVLP136	127	FALSE	acetylcholine	0.537	acetylcholine	0.324	0.3	0	0.2	0.1	0.1	0	NA	NA	SMPpv2_ventral	CP1_ventral	TRUE	FALSE	hemibrain:v1.2.1
5812981840	SIP056	114	FALSE	acetylcholine	0.537	acetylcholine	0.366	0.4	0.1	0	0.4	0	0	0.235	0.235	SMPpv2_dorsal	CP1_dorsal	TRUE	FALSE	hemibrain:v1.2.1
5812986875	MC61	25	FALSE	acetylcholine	0.537	acetylcholine	0.28300000000000003	0.4	0.4	0	0	0.1	0	0	0	NA	NA	FALSE	FALSE	hemibrain:v1.2.1
5813042873	LPLC1	235	FALSE	acetylcholine	0.537	acetylcholine	0.321	0.4	0.1	0	0.3	0.1	0.1	0.007	0.007	NA	NA	TRUE	FALSE	hemibrain:v1.2.1
850182049	hDeltaB	553	FALSE	acetylcholine	0.537	acetylcholine	0.41300000000000003	0.5	0.3	0	0.1	0	0	0.258	0.258	NA	NA	TRUE	FALSE	hemibrain:v1.2.1
887195902	DNp13	18	FALSE	acetylcholine	0.537	acetylcholine	0.393	0.4	0	0	0.2	0.2	0	NA	NA	PSp2	CM5	FALSE	FALSE	hemibrain:v1.2.1
892259609	LC10	63	FALSE	acetylcholine	0.537	acetylcholine	0.44	0.5	0.4	0.1	0	0	0	0.011	0.011	NA	NA	FALSE	FALSE	hemibrain:v1.2.1
942254492	PFNp	56	FALSE	acetylcholine	0.537	acetylcholine	0.45	0.5	0.1	0.1	0	0.1	0.2	0.262	0.262	DM2_CX_p	DPMpm1_CX_p	FALSE	FALSE	hemibrain:v1.2.1
1699962040	ORN_DL1	95	TRUE	acetylcholine	0.537	acetylcholine	0.40900000000000003	0.5	0	0.1	0	0.4	0	NA	NA	NA	NA	FALSE	TRUE	hemibrain:v1.2.1
1574159997	ORN_DL5	144	TRUE	acetylcholine	0.537	acetylcholine	0.41900000000000004	0.4	0	0.1	0	0.4	0	NA	NA	NA	NA	TRUE	TRUE	hemibrain:v1.2.1
1697285610	ORN_DM4	137	TRUE	acetylcholine	0.537	acetylcholine	0.42700000000000005	0.5	0	0	0	0.3	0.1	NA	NA	NA	NA	TRUE	TRUE	hemibrain:v1.2.1
5813025654	ORN_VL1	85	TRUE	acetylcholine	0.537	acetylcholine	0.41900000000000004	0.5	0.1	0	0	0.4	0	NA	NA	NA	NA	FALSE	TRUE	hemibrain:v1.2.1
1009578838	SMP560	264	FALSE	acetylcholine	0.538	acetylcholine	0.376	0.4	0.1	0	0.4	0	0	0.49	0.49	VLPl&p1_posterior	BLVp2_posterior	TRUE	FALSE	hemibrain:v1.2.1
1035796174	NA	44	FALSE	acetylcholine	0.538	acetylcholine	0.354	0.5	0	0	0.1	0.4	0	0.005	0.005	NA	NA	FALSE	FALSE	hemibrain:v1.2.1
1107423142	MC61	45	FALSE	acetylcholine	0.538	acetylcholine	0.458	0.5	0.1	0	0	0.3	0	0.041	0.041	NA	NA	FALSE	FALSE	hemibrain:v1.2.1
1167438034	LC9	100	FALSE	acetylcholine	0.538	acetylcholine	0.316	0.4	0.2	0	0.2	0	0	0.009	0.009	NA	NA	TRUE	FALSE	hemibrain:v1.2.1
1190076947	PLP138	108	FALSE	acetylcholine	0.538	acetylcholine	0.48200000000000004	0.6	0.2	0.1	0	0.1	0	0.135	0.135	DM1_dorsal	DPMm1_dorsal	TRUE	FALSE	hemibrain:v1.2.1
1201231700	LC9	140	FALSE	acetylcholine	0.538	dopamine	0.268	0.3	0.1	0.1	0.4	0	0.1	0.001	0.001	NA	NA	TRUE	FALSE	hemibrain:v1.2.1
1281303666	LC4	302	FALSE	acetylcholine	0.538	acetylcholine	0.374	0.5	0	0.2	0	0	0	0.371	0.371	NA	NA	TRUE	FALSE	hemibrain:v1.2.1
1822767569	NA	44	FALSE	acetylcholine	0.538	acetylcholine	0.372	0.5	0.1	0	0.1	0.4	0	0.337	0.337	NA	NA	FALSE	FALSE	hemibrain:v1.2.1
1844750081	LPLC2	283	FALSE	acetylcholine	0.538	acetylcholine	0.33099999999999996	0.4	0	0	0.3	0.1	0	0.037	0.037	NA	NA	TRUE	FALSE	hemibrain:v1.2.1
299954299	SLP405	196	FALSE	acetylcholine	0.538	acetylcholine	0.317	0.5	0	0.3	0	0	0	0.201	0.201	DM6_dorso_lateral	CM3_dorso_lateral	TRUE	FALSE	hemibrain:v1.2.1
485132675	SIP072	289	FALSE	acetylcholine	0.538	dopamine	0.402	0.2	0.1	0	0.5	0	0	0.197	0.197	DM6_dorso_lateral	CM3_dorso_lateral	TRUE	FALSE	hemibrain:v1.2.1
5813056917	LNd	549	FALSE	acetylcholine	0.538	acetylcholine	0.346	0.5	0.3	0.1	0	0	0	0.147	0.147	SLPav1_lateral	BLAl1_lateral	TRUE	FALSE	hemibrain:v1.2.1
5813065110	OCG05	100	FALSE	acetylcholine	0.538	acetylcholine	0.391	0.5	0.2	0	0.1	0.2	0	0.002	0.002	LALv1_ventral	BAmv1_ventral	TRUE	FALSE	hemibrain:v1.2.1
607929192	SMP514	397	FALSE	acetylcholine	0.538	acetylcholine	0.42700000000000005	0.5	0.1	0	0.3	0	0	0.432	0.432	DM3_dorso_medial	DPMpm2_dorso_medial	TRUE	FALSE	hemibrain:v1.2.1
761843188	SMP393	271	FALSE	acetylcholine	0.538	acetylcholine	0.33299999999999996	0.4	0.3	0	0.2	0	0	0.078	0.078	NA	NA	TRUE	FALSE	hemibrain:v1.2.1
766389130	AVLP218	282	FALSE	acetylcholine	0.538	acetylcholine	0.28300000000000003	0.4	0.1	0.2	0.1	0	0	0.382	0.382	NA	NA	TRUE	FALSE	hemibrain:v1.2.1
799279899	LAL154	794	FALSE	acetylcholine	0.538	acetylcholine	0.388	0.4	0.2	0	0.3	0	0	0	0	NA	NA	TRUE	FALSE	hemibrain:v1.2.1
861583398	LC10	135	FALSE	acetylcholine	0.538	acetylcholine	0.363	0.5	0.3	0.1	0.1	0	0	0.008	0.008	NA	NA	TRUE	FALSE	hemibrain:v1.2.1
920869856	PLP161	382	FALSE	acetylcholine	0.538	acetylcholine	0.38	0.4	0.2	0	0.3	0	0	0.109	0.109	VLPl&p1_posterior	BLVp2_posterior	TRUE	FALSE	hemibrain:v1.2.1
1700299033	ORN_DM1	184	TRUE	acetylcholine	0.538	acetylcholine	0.41900000000000004	0.5	0	0.1	0	0.4	0.1	NA	NA	NA	NA	TRUE	TRUE	hemibrain:v1.2.1
1730319288	ORN_DM1	176	TRUE	acetylcholine	0.538	acetylcholine	0.447	0.5	0	0.1	0	0.4	0.1	NA	NA	NA	NA	TRUE	TRUE	hemibrain:v1.2.1
1700743216	ORN_DM3	79	TRUE	acetylcholine	0.538	serotonin	0.399	0.4	0	0	0	0.5	0	NA	NA	NA	NA	FALSE	TRUE	hemibrain:v1.2.1
1696948638	ORN_DM4	135	TRUE	acetylcholine	0.538	acetylcholine	0.456	0.5	0	0.1	0	0.4	0	NA	NA	NA	NA	TRUE	TRUE	hemibrain:v1.2.1
1697285520	ORN_DM4	114	TRUE	acetylcholine	0.538	acetylcholine	0.378	0.5	0	0.1	0	0.4	0.1	NA	NA	NA	NA	TRUE	TRUE	hemibrain:v1.2.1
2076425439	ORN_VA1v	93	TRUE	acetylcholine	0.538	acetylcholine	0.401	0.5	0.1	0	0	0.4	0	NA	NA	NA	NA	FALSE	TRUE	hemibrain:v1.2.1
1016753670	LC10	179	FALSE	acetylcholine	0.539	acetylcholine	0.43800000000000006	0.5	0.3	0	0.1	0	0	0.017	0.017	NA	NA	TRUE	FALSE	hemibrain:v1.2.1
1072166282	FC1C	103	FALSE	acetylcholine	0.539	acetylcholine	0.383	0.4	0.4	0	0.2	0	0	0.212	0.212	DM2_CX_d2	DPMpm1_CX_d2	TRUE	FALSE	hemibrain:v1.2.1
1194558092	hDeltaI	208	FALSE	acetylcholine	0.539	acetylcholine	0.405	0.6	0.2	0	0.1	0.1	0	0.386	0.386	NA	NA	TRUE	FALSE	hemibrain:v1.2.1
1467357251	DNp16	91	FALSE	acetylcholine	0.539	acetylcholine	0.33499999999999996	0.4	0.3	0	0.2	0.1	0	NA	NA	PSp2	CM5	FALSE	FALSE	hemibrain:v1.2.1
1822978855	AVLP104	289	FALSE	acetylcholine	0.539	acetylcholine	0.40900000000000003	0.5	0.1	0.1	0	0.3	0	0.15	0.15	VLPl&p2_lateral	BLVp1_anterior	TRUE	FALSE	hemibrain:v1.2.1
329970706	SMP186	777	FALSE	acetylcholine	0.539	acetylcholine	0.305	0.4	0.2	0.1	0.3	0.1	0	0.069	0.069	DL2_dorsal	CP3_dorsal	TRUE	FALSE	hemibrain:v1.2.1
576574889	SMP052	454	FALSE	acetylcholine	0.539	dopamine	0.232	0.2	0.1	0.1	0.3	0.1	0.1	0.112	0.112	SMPad2	DAMd2_or_3	TRUE	FALSE	hemibrain:v1.2.1
5812980273	SLP044	110	FALSE	acetylcholine	0.539	acetylcholine	0.3	0.4	0.2	0.2	0	0.1	0	0.384	0.384	SLPal2	DPLal3	TRUE	FALSE	hemibrain:v1.2.1
5813034211	LLPC1	107	FALSE	acetylcholine	0.539	acetylcholine	0.398	0.5	0.3	0	0.1	0	0	0.004	0.004	NA	NA	TRUE	FALSE	hemibrain:v1.2.1
5813075607	LC4	339	FALSE	acetylcholine	0.539	acetylcholine	0.36	0.4	0.1	0.1	0.1	0.1	0	0.278	0.278	NA	NA	TRUE	FALSE	hemibrain:v1.2.1
5813047306	NA	91	FALSE	acetylcholine	0.539	acetylcholine	0.401	0.5	0	0	0.2	0	0.2	0	0	NA	NA	FALSE	FALSE	hemibrain:v1.2.1
5813018236	LPC1	73	FALSE	acetylcholine	0.539	acetylcholine	0.381	0.4	0.3	0.1	0.2	0	0	0.001	0.001	NA	NA	FALSE	FALSE	hemibrain:v1.2.1
851727478	CL225	162	FALSE	acetylcholine	0.539	acetylcholine	0.43000000000000005	0.6	0.2	0.1	0.1	0.1	0	0	0	NA	NA	TRUE	FALSE	hemibrain:v1.2.1
861233292	LC10	95	FALSE	acetylcholine	0.539	acetylcholine	0.494	0.6	0.2	0	0.2	0	0	0	0	NA	NA	FALSE	FALSE	hemibrain:v1.2.1
953975241	MC61	28	FALSE	acetylcholine	0.539	acetylcholine	0.465	0.6	0.1	0.1	0.3	0	0	0.013	0.013	NA	NA	FALSE	FALSE	hemibrain:v1.2.1
1703683329	ORN_DA3	34	TRUE	acetylcholine	0.539	acetylcholine	0.41800000000000004	0.5	0	0	0	0.4	0.1	NA	NA	NA	NA	FALSE	TRUE	hemibrain:v1.2.1
1670631838	ORN_DL3	29	TRUE	acetylcholine	0.539	acetylcholine	0.368	0.5	0	0.1	0.1	0.1	0.2	NA	NA	NA	NA	FALSE	TRUE	hemibrain:v1.2.1
5812995278	ORN_DM1	187	TRUE	acetylcholine	0.539	acetylcholine	0.453	0.5	0	0.1	0	0.3	0.1	NA	NA	NA	NA	TRUE	TRUE	hemibrain:v1.2.1
1886788309	ORN_VL2a	67	TRUE	acetylcholine	0.539	acetylcholine	0.399	0.5	0	0.1	0.1	0.4	0	NA	NA	NA	NA	FALSE	TRUE	hemibrain:v1.2.1
1138320215	NA	59	FALSE	acetylcholine	0.54	acetylcholine	0.391	0.5	0.2	0.1	0	0.1	0	0.081	0.081	NA	NA	FALSE	FALSE	hemibrain:v1.2.1
1169143321	MC61	22	FALSE	acetylcholine	0.54	acetylcholine	0.319	0.4	0.2	0.1	0.2	0	0	0	0	NA	NA	FALSE	FALSE	hemibrain:v1.2.1
1298804357	TuBu03	77	FALSE	acetylcholine	0.54	acetylcholine	0.41400000000000003	0.5	0.2	0.3	0	0	0	0.804	0.804	AOTUv4_dorsal	DALcl2_dorsal	FALSE	FALSE	hemibrain:v1.2.1
1682707330	LPLC2	226	FALSE	acetylcholine	0.54	acetylcholine	0.359	0.5	0	0	0.4	0.1	0	0.21	0.21	NA	NA	TRUE	FALSE	hemibrain:v1.2.1
1812078229	LLPC1	106	FALSE	acetylcholine	0.54	acetylcholine	0.455	0.6	0.3	0	0.1	0	0	0.003	0.003	NA	NA	TRUE	FALSE	hemibrain:v1.2.1
1843714565	NA	192	FALSE	acetylcholine	0.54	acetylcholine	0.509	0.6	0.1	0.1	0	0.1	0	0.005	0.005	NA	NA	TRUE	FALSE	hemibrain:v1.2.1
1946759931	AVLP104	302	FALSE	acetylcholine	0.54	acetylcholine	0.393	0.4	0.1	0.1	0	0.4	0	0.006	0.006	VLPl&p2_lateral	BLVp1_anterior	TRUE	FALSE	hemibrain:v1.2.1
2211737961	LC26	128	FALSE	acetylcholine	0.54	acetylcholine	0.42300000000000004	0.5	0.1	0.1	0.3	0.1	0	0.095	0.095	NA	NA	TRUE	FALSE	hemibrain:v1.2.1
5813022814	aIPg2	327	FALSE	acetylcholine	0.54	acetylcholine	0.387	0.4	0.3	0.1	0.2	0	0	0.423	0.423	VLPl&p1_posterior	BLVp2_posterior	TRUE	FALSE	hemibrain:v1.2.1
5813038769	LPLC2	272	FALSE	acetylcholine	0.54	acetylcholine	0.373	0.5	0.1	0	0.3	0.1	0	0.13	0.13	NA	NA	TRUE	FALSE	hemibrain:v1.2.1
818119357	PFNp	117	FALSE	acetylcholine	0.54	acetylcholine	0.385	0.4	0.3	0	0	0.2	0.1	0.065	0.065	DM3_CX_v	DPMpm2_CX_v	TRUE	FALSE	hemibrain:v1.2.1
831291329	SMP477	133	FALSE	acetylcholine	0.54	acetylcholine	0.355	0.4	0.3	0	0.2	0	0	0.402	0.402	DM1_antero_dorsal	DPMm1_antero_dorsal	TRUE	FALSE	hemibrain:v1.2.1
893645771	LC10	178	FALSE	acetylcholine	0.54	glutamate	0.385	0.4	0.5	0	0.1	0	0	0.205	0.205	NA	NA	TRUE	FALSE	hemibrain:v1.2.1
925824977	NA	127	FALSE	acetylcholine	0.54	acetylcholine	0.43200000000000005	0.6	0.2	0	0.2	0	0	0	0	NA	NA	TRUE	FALSE	hemibrain:v1.2.1
5812995402	ORN_DA1	44	TRUE	acetylcholine	0.54	acetylcholine	0.444	0.5	0	0	0	0.2	0.2	NA	NA	NA	NA	FALSE	TRUE	hemibrain:v1.2.1
1670942575	ORN_DL4	41	TRUE	acetylcholine	0.54	acetylcholine	0.41600000000000004	0.5	0	0	0	0.4	0	NA	NA	NA	NA	FALSE	TRUE	hemibrain:v1.2.1
1667592917	ORN_DM1	167	TRUE	acetylcholine	0.54	acetylcholine	0.40700000000000003	0.5	0	0.1	0	0.4	0	NA	NA	NA	NA	TRUE	TRUE	hemibrain:v1.2.1
5812998446	ORN_VL2a	95	TRUE	acetylcholine	0.54	acetylcholine	0.388	0.5	0	0	0	0.4	0	NA	NA	NA	NA	FALSE	TRUE	hemibrain:v1.2.1
1922295452	ORN_VA1d	34	TRUE	acetylcholine	0.54	acetylcholine	0.42700000000000005	0.5	0	0	0	0.4	0.1	NA	NA	NA	NA	FALSE	TRUE	hemibrain:v1.2.1
2228268375	ORN_VM1	54	TRUE	acetylcholine	0.54	acetylcholine	0.43900000000000006	0.5	0	0	0	0.5	0.1	NA	NA	NA	NA	FALSE	TRUE	hemibrain:v1.2.1
2197569253	ORN_VM4	34	TRUE	acetylcholine	0.54	acetylcholine	0.44	0.4	0	0	0	0.4	0.1	NA	NA	NA	NA	FALSE	TRUE	hemibrain:v1.2.1
1097917138	PS251	173	FALSE	acetylcholine	0.541	acetylcholine	0.445	0.5	0.4	0	0	0	0	NA	NA	DM6_central1	CM3_central1	TRUE	FALSE	hemibrain:v1.2.1
1110173530	MC61	41	FALSE	acetylcholine	0.541	acetylcholine	0.405	0.5	0.3	0	0	0.1	0	0.002	0.002	NA	NA	FALSE	FALSE	hemibrain:v1.2.1
1109819485	MC61	44	FALSE	acetylcholine	0.541	acetylcholine	0.42900000000000005	0.5	0	0	0	0.2	0.1	0.002	0.002	NA	NA	FALSE	FALSE	hemibrain:v1.2.1
1139524692	TuBu04	69	FALSE	acetylcholine	0.541	acetylcholine	0.398	0.5	0.2	0.2	0.1	0	0	0.741	0.741	AOTUv4_dorsal	DALcl2_dorsal	FALSE	FALSE	hemibrain:v1.2.1
1319919698	LC16	203	FALSE	acetylcholine	0.541	acetylcholine	0.368	0.4	0.1	0.1	0.3	0.1	0	0.129	0.129	NA	NA	TRUE	FALSE	hemibrain:v1.2.1
1410472719	PFNp	81	FALSE	acetylcholine	0.541	acetylcholine	0.48400000000000004	0.6	0.1	0.1	0	0.1	0.1	0.27	0.27	DM3_CX_p	DPMpm2_CX_p	FALSE	FALSE	hemibrain:v1.2.1
1467966209	LAL157	195	FALSE	acetylcholine	0.541	acetylcholine	0.505	0.6	0.1	0.1	0	0.1	0	0.655	0.655	NA	NA	TRUE	FALSE	hemibrain:v1.2.1
1468998393	LC13	121	FALSE	acetylcholine	0.541	acetylcholine	0.316	0.5	0.2	0	0.2	0.1	0	0.114	0.114	NA	NA	TRUE	FALSE	hemibrain:v1.2.1
1505412068	LC16	207	FALSE	acetylcholine	0.541	acetylcholine	0.406	0.5	0.1	0.1	0.3	0	0	0.133	0.133	NA	NA	TRUE	FALSE	hemibrain:v1.2.1
1567482594	LC15	311	FALSE	acetylcholine	0.541	acetylcholine	0.348	0.4	0.2	0.2	0.1	0.1	0	0.052	0.052	NA	NA	TRUE	FALSE	hemibrain:v1.2.1
1748269043	LPC2	11	FALSE	acetylcholine	0.541	acetylcholine	0.31	0.4	0.1	0.1	0.4	0	0	0.026	0.026	NA	NA	FALSE	FALSE	hemibrain:v1.2.1
326530038	SMP505	392	FALSE	acetylcholine	0.541	acetylcholine	0.32	0.4	0.2	0.1	0.1	0.2	0.1	0.097	0.097	DM4_dorsal	CM4_dorsal	TRUE	FALSE	hemibrain:v1.2.1
360914546	SLP240	158	FALSE	acetylcholine	0.541	acetylcholine	0.311	0.4	0.3	0	0.2	0	0	0.349	0.349	CREl1	DALv3	TRUE	FALSE	hemibrain:v1.2.1
5813005259	PS045	72	FALSE	acetylcholine	0.541	acetylcholine	0.388	0.4	0.4	0	0	0.1	0	NA	NA	WEDd1	DALd	FALSE	FALSE	hemibrain:v1.2.1
915606051	hDeltaL	372	FALSE	acetylcholine	0.541	acetylcholine	0.345	0.4	0.1	0	0.3	0.1	0	0.412	0.412	NA	NA	TRUE	FALSE	hemibrain:v1.2.1
1701614885	ORN_DL1	59	TRUE	acetylcholine	0.541	acetylcholine	0.405	0.5	0	0	0	0.4	0.1	NA	NA	NA	NA	FALSE	TRUE	hemibrain:v1.2.1
1604858301	ORN_DL5	146	TRUE	acetylcholine	0.541	acetylcholine	0.505	0.6	0	0.1	0	0.3	0	NA	NA	NA	NA	TRUE	TRUE	hemibrain:v1.2.1
1791784004	ORN_DM2	89	TRUE	acetylcholine	0.541	acetylcholine	0.4	0.5	0	0	0	0.4	0.1	NA	NA	NA	NA	FALSE	TRUE	hemibrain:v1.2.1
1794171596	ORN_DM2	93	TRUE	acetylcholine	0.541	acetylcholine	0.47900000000000004	0.6	0	0	0	0.2	0.1	NA	NA	NA	NA	FALSE	TRUE	hemibrain:v1.2.1
1635893414	ORN_DM3	72	TRUE	acetylcholine	0.541	acetylcholine	0.401	0.5	0	0.1	0	0.4	0	NA	NA	NA	NA	FALSE	TRUE	hemibrain:v1.2.1
5812995261	ORN_DM6	102	TRUE	acetylcholine	0.541	acetylcholine	0.42700000000000005	0.5	0	0	0	0.5	0.1	NA	NA	NA	NA	TRUE	TRUE	hemibrain:v1.2.1
5813050276	ORN_VA1v	78	TRUE	acetylcholine	0.541	acetylcholine	0.441	0.5	0.2	0	0	0.3	0	NA	NA	NA	NA	FALSE	TRUE	hemibrain:v1.2.1
1017802759	LC10	113	FALSE	acetylcholine	0.542	acetylcholine	0.367	0.5	0.3	0	0.2	0	0	0.013	0.013	NA	NA	TRUE	FALSE	hemibrain:v1.2.1
1076198559	FC1C	89	FALSE	acetylcholine	0.542	acetylcholine	0.43400000000000005	0.5	0.2	0	0.3	0	0	0.236	0.236	DM4_CX_d2	CM4_CX_d2	FALSE	FALSE	hemibrain:v1.2.1
1311125016	LAL158	19	FALSE	acetylcholine	0.542	acetylcholine	0.362	0.4	0	0.1	0.1	0.2	0	0.776	0.776	NA	NA	FALSE	FALSE	hemibrain:v1.2.1
1387105148	AVLP134	168	FALSE	acetylcholine	0.542	acetylcholine	0.352	0.5	0.1	0.1	0.1	0.2	0	0.062	0.062	VLPl&p2_lateral	BLVp1_anterior	TRUE	FALSE	hemibrain:v1.2.1
1438304554	LC13	170	FALSE	acetylcholine	0.542	acetylcholine	0.40700000000000003	0.5	0.2	0.1	0.1	0.1	0	0.167	0.167	NA	NA	TRUE	FALSE	hemibrain:v1.2.1
1473202957	PFNm	122	FALSE	acetylcholine	0.542	acetylcholine	0.465	0.6	0.1	0	0	0.2	0	0.136	0.136	DM3_CX_v	DPMpm2_CX_v	TRUE	FALSE	hemibrain:v1.2.1
1965927721	WED164	137	FALSE	acetylcholine	0.542	acetylcholine	0.41600000000000004	0.6	0.2	0	0	0.2	0	0.122	0.122	DM5_ventral	CM1_ventral	TRUE	FALSE	hemibrain:v1.2.1
327588074	NA	307	FALSE	acetylcholine	0.542	dopamine	0.36	0.3	0.2	0	0.4	0	0	0	0	NA	NA	TRUE	FALSE	hemibrain:v1.2.1
480219247	SLP247	811	FALSE	acetylcholine	0.542	dopamine	0.404	0.3	0.1	0	0.6	0	0	0.256	0.256	NA	NA	TRUE	FALSE	hemibrain:v1.2.1
5812999314	LPC1	85	FALSE	acetylcholine	0.542	acetylcholine	0.491	0.6	0.2	0.1	0	0	0	0.003	0.003	NA	NA	FALSE	FALSE	hemibrain:v1.2.1
5813038958	LPC1	126	FALSE	acetylcholine	0.542	acetylcholine	0.372	0.4	0.4	0	0	0	0	0	0	NA	NA	TRUE	FALSE	hemibrain:v1.2.1
794548591	NA	89	FALSE	acetylcholine	0.542	acetylcholine	0.375	0.5	0	0	0	0.3	0.2	0.014	0.014	NA	NA	FALSE	FALSE	hemibrain:v1.2.1
797255293	NA	105	FALSE	acetylcholine	0.542	acetylcholine	0.378	0.5	0.2	0	0.2	0	0.1	0.004	0.004	NA	NA	TRUE	FALSE	hemibrain:v1.2.1
986396204	LC10	82	FALSE	acetylcholine	0.542	acetylcholine	0.356	0.4	0.2	0.1	0.1	0	0.1	0.007	0.007	NA	NA	FALSE	FALSE	hemibrain:v1.2.1
986063833	LC10	180	FALSE	acetylcholine	0.542	acetylcholine	0.365	0.5	0.3	0	0.2	0	0	0.098	0.098	NA	NA	TRUE	FALSE	hemibrain:v1.2.1
1671970212	ORN_DA1	48	TRUE	acetylcholine	0.542	acetylcholine	0.42400000000000004	0.6	0	0	0	0.2	0.2	NA	NA	NA	NA	FALSE	TRUE	hemibrain:v1.2.1
1697621981	ORN_DM1	162	TRUE	acetylcholine	0.542	acetylcholine	0.456	0.5	0	0	0	0.4	0	NA	NA	NA	NA	TRUE	TRUE	hemibrain:v1.2.1
1729995175	ORN_DM4	112	TRUE	acetylcholine	0.542	acetylcholine	0.41600000000000004	0.5	0	0.1	0	0.4	0	NA	NA	NA	NA	TRUE	TRUE	hemibrain:v1.2.1
1886788340	ORN_VL2a	48	TRUE	acetylcholine	0.542	acetylcholine	0.40700000000000003	0.5	0	0	0	0.4	0.1	NA	NA	NA	NA	FALSE	TRUE	hemibrain:v1.2.1
1979888904	ORN_VL2a	44	TRUE	acetylcholine	0.542	acetylcholine	0.377	0.4	0	0.1	0	0.4	0	NA	NA	NA	NA	FALSE	TRUE	hemibrain:v1.2.1
5812998438	ORN_VL2a	123	TRUE	acetylcholine	0.542	serotonin	0.399	0.4	0	0	0	0.5	0	NA	NA	NA	NA	TRUE	TRUE	hemibrain:v1.2.1
1952622748	ORN_VA1d	34	TRUE	acetylcholine	0.542	acetylcholine	0.40700000000000003	0.6	0	0	0	0.3	0	NA	NA	NA	NA	FALSE	TRUE	hemibrain:v1.2.1
1010044978	FS3	56	FALSE	acetylcholine	0.543	acetylcholine	0.29300000000000004	0.4	0.1	0	0.3	0.1	0.1	0.612	0.612	DM4_CX_d1	CM4_CX_d1	FALSE	FALSE	hemibrain:v1.2.1
1017781118	LC10	160	FALSE	acetylcholine	0.543	acetylcholine	0.387	0.5	0.4	0	0.1	0	0	0.003	0.003	NA	NA	TRUE	FALSE	hemibrain:v1.2.1
1038956078	PLP138	94	FALSE	acetylcholine	0.543	acetylcholine	0.42100000000000004	0.5	0.4	0.1	0	0	0	0.175	0.175	DM1_dorsal	DPMm1_dorsal	FALSE	FALSE	hemibrain:v1.2.1
1077424349	MC61	24	FALSE	acetylcholine	0.543	acetylcholine	0.257	0.4	0.1	0.1	0.2	0	0	0	0	NA	NA	FALSE	FALSE	hemibrain:v1.2.1
1171910380	TuBu03	86	FALSE	acetylcholine	0.543	acetylcholine	0.457	0.6	0.3	0.1	0	0	0	0.767	0.767	AOTUv4_dorsal	DALcl2_dorsal	FALSE	FALSE	hemibrain:v1.2.1
1232266231	LC9	128	FALSE	acetylcholine	0.543	acetylcholine	0.349	0.5	0.1	0.1	0.2	0	0	0.001	0.001	NA	NA	TRUE	FALSE	hemibrain:v1.2.1
1261130127	FS2	107	FALSE	acetylcholine	0.543	dopamine	0.348	0.4	0.1	0	0.4	0.1	0	0.412	0.412	DM4_CX_d3	CM4_CX_d3	TRUE	FALSE	hemibrain:v1.2.1
1593417998	LPLC1	377	FALSE	acetylcholine	0.543	acetylcholine	0.378	0.4	0.1	0	0.3	0.1	0	0.081	0.081	NA	NA	TRUE	FALSE	hemibrain:v1.2.1
1719225241	LPLC2	287	FALSE	acetylcholine	0.543	acetylcholine	0.302	0.4	0.1	0	0.4	0.1	0	0.087	0.087	NA	NA	TRUE	FALSE	hemibrain:v1.2.1
1806885187	LPC1	85	FALSE	acetylcholine	0.543	acetylcholine	0.453	0.6	0.2	0	0.1	0	0	0.002	0.002	NA	NA	FALSE	FALSE	hemibrain:v1.2.1
296203440	SMP340	589	FALSE	acetylcholine	0.543	acetylcholine	0.387	0.5	0.1	0	0.3	0	0	0.048	0.048	SMPpd1	DPLc1	TRUE	FALSE	hemibrain:v1.2.1
5813038822	LPLC2	227	FALSE	acetylcholine	0.543	acetylcholine	0.349	0.5	0	0	0.2	0.1	0	0	0	NA	NA	TRUE	FALSE	hemibrain:v1.2.1
671660941	SMP568	237	FALSE	acetylcholine	0.543	acetylcholine	0.305	0.3	0.3	0	0.3	0	0	0.221	0.221	VLPl&p1_posterior	BLVp2_posterior	TRUE	FALSE	hemibrain:v1.2.1
736109737	SMP568	375	FALSE	acetylcholine	0.543	acetylcholine	0.375	0.4	0.2	0	0.3	0	0	0.085	0.085	VLPl&p1_posterior	BLVp2_posterior	TRUE	FALSE	hemibrain:v1.2.1
916305060	hDeltaG	431	FALSE	acetylcholine	0.543	glutamate	0.33699999999999997	0.3	0.4	0	0.3	0	0	0.453	0.453	NA	NA	TRUE	FALSE	hemibrain:v1.2.1
1698619179	ORN_DM1	168	TRUE	acetylcholine	0.543	acetylcholine	0.447	0.5	0	0.1	0	0.3	0	NA	NA	NA	NA	TRUE	TRUE	hemibrain:v1.2.1
1137422182	MC61	23	FALSE	acetylcholine	0.544	acetylcholine	0.503	0.6	0.1	0	0	0.2	0	0.001	0.001	NA	NA	FALSE	FALSE	hemibrain:v1.2.1
1289229616	LC16	162	FALSE	acetylcholine	0.544	acetylcholine	0.33799999999999997	0.4	0.1	0.2	0.2	0.1	0	0	0	NA	NA	TRUE	FALSE	hemibrain:v1.2.1
1319583148	LC16	136	FALSE	acetylcholine	0.544	acetylcholine	0.364	0.4	0.1	0.1	0.3	0	0	0.159	0.159	NA	NA	TRUE	FALSE	hemibrain:v1.2.1
1348248235	LC26	125	FALSE	acetylcholine	0.544	acetylcholine	0.324	0.4	0.1	0.1	0.2	0.1	0	0	0	NA	NA	TRUE	FALSE	hemibrain:v1.2.1
1466998977	DNp05	73	FALSE	acetylcholine	0.544	acetylcholine	0.272	0.4	0.1	0	0.1	0.1	0	NA	NA	NA	NA	FALSE	FALSE	hemibrain:v1.2.1
326875404	FS4A	71	FALSE	acetylcholine	0.544	acetylcholine	0.377	0.5	0	0.1	0.5	0	0	0.444	0.444	DM4_CX_d2	CM4_CX_d2	FALSE	FALSE	hemibrain:v1.2.1
5813024823	LLPC2c	115	FALSE	acetylcholine	0.544	acetylcholine	0.543	0.6	0.3	0	0	0	0	0.002	0.002	NA	NA	TRUE	FALSE	hemibrain:v1.2.1
2039317327	ORN_VC5	70	TRUE	acetylcholine	0.544	acetylcholine	0.46	0.5	0	0.1	0	0.2	0.2	NA	NA	NA	NA	FALSE	TRUE	hemibrain:v1.2.1
1794189491	NA	105	TRUE	acetylcholine	0.544	acetylcholine	0.42100000000000004	0.5	0.1	0.3	0	0.1	0	0.001	0.001	NA	NA	TRUE	FALSE	hemibrain:v1.2.1
1009375668	FS2	98	FALSE	acetylcholine	0.545	acetylcholine	0.37	0.4	0.2	0	0.4	0	0	0.441	0.441	DM3_CX_d2	DPMpm2_CX_d2	FALSE	FALSE	hemibrain:v1.2.1
1294362042	LC9	191	FALSE	acetylcholine	0.545	acetylcholine	0.364	0.4	0.1	0.1	0.2	0	0	0.035	0.035	NA	NA	TRUE	FALSE	hemibrain:v1.2.1
1347642883	PLP223	260	FALSE	acetylcholine	0.545	acetylcholine	0.387	0.5	0.3	0	0.1	0.1	0	0.069	0.069	VLPp2	DPMpl3	TRUE	FALSE	hemibrain:v1.2.1
1375224447	PS171	548	FALSE	acetylcholine	0.545	acetylcholine	0.353	0.4	0.4	0	0	0	0	0.013	0.013	NA	NA	TRUE	FALSE	hemibrain:v1.2.1
1407873674	LPLC1	378	FALSE	acetylcholine	0.545	dopamine	0.308	0.4	0.1	0	0.4	0.1	0.1	0.101	0.101	NA	NA	TRUE	FALSE	hemibrain:v1.2.1
1438908304	LPLC2	254	FALSE	acetylcholine	0.545	acetylcholine	0.365	0.5	0	0	0.3	0.1	0	0.027	0.027	NA	NA	TRUE	FALSE	hemibrain:v1.2.1
1533683889	LPLC2	272	FALSE	acetylcholine	0.545	acetylcholine	0.33099999999999996	0.5	0	0.1	0.4	0.1	0	0.023	0.023	NA	NA	TRUE	FALSE	hemibrain:v1.2.1
1561925676	IB045	344	FALSE	acetylcholine	0.545	acetylcholine	0.367	0.5	0.3	0	0.1	0.1	0	0.012	0.012	NA	NA	TRUE	FALSE	hemibrain:v1.2.1
1690011290	LPLC1	268	FALSE	acetylcholine	0.545	acetylcholine	0.33799999999999997	0.4	0.1	0	0.4	0	0	0.044	0.044	NA	NA	TRUE	FALSE	hemibrain:v1.2.1
1807592904	LPC1	125	FALSE	acetylcholine	0.545	acetylcholine	0.445	0.5	0.2	0	0.1	0	0	0	0	NA	NA	TRUE	FALSE	hemibrain:v1.2.1
296868077	SMP483	110	FALSE	acetylcholine	0.545	dopamine	0.36	0.4	0.1	0	0.4	0	0	0.365	0.365	SMPpv1	DPMpl1	TRUE	FALSE	hemibrain:v1.2.1
5812987241	MC61	24	FALSE	acetylcholine	0.545	acetylcholine	0.29600000000000004	0.4	0	0	0.2	0.2	0	NA	NA	NA	NA	FALSE	FALSE	hemibrain:v1.2.1
821552280	ATL029	427	FALSE	acetylcholine	0.545	glutamate	0.308	0.3	0.3	0	0.1	0.2	0	0.106	0.106	NA	NA	TRUE	FALSE	hemibrain:v1.2.1
849763224	PFNa	115	FALSE	acetylcholine	0.545	glutamate	0.42100000000000004	0.4	0.4	0	0	0.1	0	0.065	0.065	DM2_CX_p	DPMpm1_CX_p	TRUE	FALSE	hemibrain:v1.2.1
829375020	NA	160	FALSE	acetylcholine	0.545	acetylcholine	0.381	0.4	0.3	0	0.1	0	0	0.003	0.003	NA	NA	TRUE	FALSE	hemibrain:v1.2.1
1671611615	ORN_DL3	52	TRUE	acetylcholine	0.545	acetylcholine	0.364	0.5	0	0	0	0.4	0.2	NA	NA	NA	NA	FALSE	TRUE	hemibrain:v1.2.1
1636238887	ORN_DM3	75	TRUE	acetylcholine	0.545	acetylcholine	0.44	0.5	0	0	0	0.4	0	NA	NA	NA	NA	FALSE	TRUE	hemibrain:v1.2.1
1005308608	EL	729	FALSE	acetylcholine	0.546	acetylcholine	0.46	0.5	0	0.2	0.1	0	0.2	0.001	0.001	DM1_CX_d2	DPMm1_CX_d2	TRUE	FALSE	hemibrain:v1.2.1
1038649756	PLP137	124	FALSE	acetylcholine	0.546	acetylcholine	0.43500000000000005	0.5	0.5	0	0	0	0	0.054	0.054	DM1_dorsal	DPMm1_dorsal	TRUE	FALSE	hemibrain:v1.2.1
1077074710	MC61	19	FALSE	acetylcholine	0.546	acetylcholine	0.28	0.4	0.2	0.1	0.1	0.1	0	0.018	0.018	NA	NA	FALSE	FALSE	hemibrain:v1.2.1
1134970390	CL259	9	FALSE	acetylcholine	0.546	serotonin	0.29600000000000004	0	0	0	0	1	0	0.061	0.061	VLPl&p1_posterior	BLVp2_posterior	FALSE	FALSE	hemibrain:v1.2.1
1218732640	PEN_a(PEN1)	563	FALSE	acetylcholine	0.546	acetylcholine	0.43000000000000005	0.5	0.1	0.1	0	0.1	0.2	0.083	0.083	DM4_CX_v	CM4_CX_v	TRUE	FALSE	hemibrain:v1.2.1
1380145201	PFNp	78	FALSE	acetylcholine	0.546	acetylcholine	0.46	0.5	0.1	0.1	0	0.1	0.1	0.16	0.16	DM3_CX_p	DPMpm2_CX_p	FALSE	FALSE	hemibrain:v1.2.1
1812083043	LLPC1	131	FALSE	acetylcholine	0.546	acetylcholine	0.359	0.5	0.3	0	0.1	0	0	0.018	0.018	NA	NA	TRUE	FALSE	hemibrain:v1.2.1
5812997213	LLPC3	99	FALSE	acetylcholine	0.546	acetylcholine	0.394	0.5	0.4	0	0	0	0	0.029	0.029	NA	NA	FALSE	FALSE	hemibrain:v1.2.1
5812981016	SMP421	259	FALSE	acetylcholine	0.546	acetylcholine	0.47400000000000003	0.5	0	0	0.3	0	0	0.061	0.061	CLp1	DPLc4	TRUE	FALSE	hemibrain:v1.2.1
5813057861	SMP456	43	FALSE	acetylcholine	0.546	acetylcholine	0.399	0.6	0.2	0	0.1	0	0	0.025	0.025	SMPpm1	DPMm2	FALSE	FALSE	hemibrain:v1.2.1
5812993692	LC4	300	FALSE	acetylcholine	0.546	acetylcholine	0.43300000000000005	0.5	0.2	0.2	0.1	0	0	0.012	0.012	NA	NA	TRUE	FALSE	hemibrain:v1.2.1
5813046300	LLPC2c	89	FALSE	acetylcholine	0.546	acetylcholine	0.43300000000000005	0.5	0.4	0	0.1	0	0	0.014	0.014	NA	NA	FALSE	FALSE	hemibrain:v1.2.1
5813088707	hDeltaI	298	FALSE	acetylcholine	0.546	acetylcholine	0.353	0.5	0.2	0.1	0.1	0	0.1	0.256	0.256	NA	NA	TRUE	FALSE	hemibrain:v1.2.1
5813090992	NA	73	FALSE	acetylcholine	0.546	acetylcholine	0.403	0.6	0	0	0.1	0.1	0.3	0.002	0.002	NA	NA	FALSE	FALSE	hemibrain:v1.2.1
5813096489	VES081	14	FALSE	acetylcholine	0.546	acetylcholine	0.387	0.5	0	0.1	0	0.2	0	NA	NA	NA	NA	FALSE	FALSE	hemibrain:v1.2.1
612643681	CRE094	176	FALSE	acetylcholine	0.546	acetylcholine	0.371	0.5	0.1	0.1	0.2	0	0	0.06	0.06	NA	NA	TRUE	FALSE	hemibrain:v1.2.1
611629428	CRE077	748	FALSE	acetylcholine	0.546	acetylcholine	0.445	0.5	0.3	0	0.1	0	0	0.269	0.269	DM4_dorsal	CM4_dorsal	TRUE	FALSE	hemibrain:v1.2.1
692857189	PFNp	118	FALSE	acetylcholine	0.546	acetylcholine	0.43900000000000006	0.5	0.2	0	0	0.2	0.1	0.063	0.063	DM3_CX_v	DPMpm2_CX_v	TRUE	FALSE	hemibrain:v1.2.1
700991872	SMP197	152	FALSE	acetylcholine	0.546	dopamine	0.397	0.4	0.1	0	0.5	0	0	0.106	0.106	DL1_dorsal	CP2_dorsal	TRUE	FALSE	hemibrain:v1.2.1
766739499	AVLP389	831	FALSE	acetylcholine	0.546	acetylcholine	0.302	0.4	0.1	0.2	0	0	0	0.066	0.066	VLPl2_medial	BLAv2_medial	TRUE	FALSE	hemibrain:v1.2.1
827889523	CRE009	421	FALSE	acetylcholine	0.546	acetylcholine	0.34299999999999997	0.4	0.1	0	0.4	0	0	0.261	0.261	NA	NA	TRUE	FALSE	hemibrain:v1.2.1
892958763	LC10	202	FALSE	acetylcholine	0.546	acetylcholine	0.401	0.5	0.3	0.1	0.1	0	0	0.075	0.075	NA	NA	TRUE	FALSE	hemibrain:v1.2.1
975560497	PS107	409	FALSE	acetylcholine	0.546	acetylcholine	0.402	0.5	0.3	0	0.1	0.1	0	0.205	0.205	DM4_dorsal	CM4_dorsal	TRUE	FALSE	hemibrain:v1.2.1
985722546	LC10	203	FALSE	acetylcholine	0.546	glutamate	0.392	0.4	0.4	0	0.1	0	0	0.002	0.002	NA	NA	TRUE	FALSE	hemibrain:v1.2.1
985722839	LC10	151	FALSE	acetylcholine	0.546	acetylcholine	0.356	0.4	0.3	0.1	0.2	0	0	0	0	NA	NA	TRUE	FALSE	hemibrain:v1.2.1
1702810993	ORN_DL3	45	TRUE	acetylcholine	0.546	acetylcholine	0.37	0.5	0	0	0	0.4	0.1	NA	NA	NA	NA	FALSE	TRUE	hemibrain:v1.2.1
1666954322	ORN_DM1	165	TRUE	acetylcholine	0.546	acetylcholine	0.43700000000000006	0.5	0	0	0	0.4	0	NA	NA	NA	NA	TRUE	TRUE	hemibrain:v1.2.1
1699633680	ORN_DM1	184	TRUE	acetylcholine	0.546	acetylcholine	0.41300000000000003	0.5	0	0	0	0.3	0.1	NA	NA	NA	NA	TRUE	TRUE	hemibrain:v1.2.1
2164130952	ORN_VC5	72	TRUE	acetylcholine	0.546	acetylcholine	0.47400000000000003	0.5	0	0.1	0	0.2	0.1	NA	NA	NA	NA	FALSE	TRUE	hemibrain:v1.2.1
1034219901	EPG	435	FALSE	acetylcholine	0.547	acetylcholine	0.384	0.4	0.4	0.1	0	0	0	0.147	0.147	DM4_CX_d1	CM4_CX_d1	TRUE	TRUE	hemibrain:v1.2.1
1107764206	MC61	38	FALSE	acetylcholine	0.547	acetylcholine	0.33799999999999997	0.5	0	0	0.1	0.4	0	0	0	NA	NA	FALSE	FALSE	hemibrain:v1.2.1
1217385540	vDeltaM	34	FALSE	acetylcholine	0.547	acetylcholine	0.363	0.5	0.2	0	0	0.1	0.2	0.003	0.003	DM4_CX_v	CM4_CX_v	FALSE	FALSE	hemibrain:v1.2.1
1439927802	LC10	83	FALSE	acetylcholine	0.547	acetylcholine	0.455	0.6	0.2	0	0	0	0	0.001	0.001	NA	NA	FALSE	FALSE	hemibrain:v1.2.1
1531391407	LC13	92	FALSE	acetylcholine	0.547	acetylcholine	0.446	0.5	0.1	0	0.3	0.1	0	0.018	0.018	NA	NA	FALSE	FALSE	hemibrain:v1.2.1
1653204965	WED160	4	FALSE	acetylcholine	0.547	neither	0.228	0	0	0	0	0	0	NA	NA	PBp1	CM6	FALSE	FALSE	hemibrain:v1.2.1
1780012434	LLPC3	52	FALSE	acetylcholine	0.547	acetylcholine	0.41700000000000004	0.6	0.3	0	0	0	0	0.05	0.05	NA	NA	FALSE	FALSE	hemibrain:v1.2.1
1782369340	LPLC2	283	FALSE	acetylcholine	0.547	acetylcholine	0.322	0.4	0	0.1	0.3	0.2	0	0.028	0.028	NA	NA	TRUE	FALSE	hemibrain:v1.2.1
1872413403	LPC2	12	FALSE	acetylcholine	0.547	acetylcholine	0.42600000000000005	0.4	0.1	0	0.4	0	0	0.114	0.114	NA	NA	FALSE	FALSE	hemibrain:v1.2.1
1935307875	NA	111	FALSE	acetylcholine	0.547	acetylcholine	0.404	0.5	0.4	0	0	0.1	0	0.006	0.006	NA	NA	TRUE	FALSE	hemibrain:v1.2.1
2227430094	NA	241	FALSE	acetylcholine	0.547	acetylcholine	0.48700000000000004	0.5	0.1	0.5	0	0	0	0.001	0.001	NA	NA	TRUE	FALSE	hemibrain:v1.2.1
326884223	SMP359	191	FALSE	acetylcholine	0.547	dopamine	0.42900000000000005	0.4	0.1	0	0.5	0	0	0.025	0.025	SMPpd1	DPLc1	TRUE	FALSE	hemibrain:v1.2.1
424089598	SIP071	507	FALSE	acetylcholine	0.547	acetylcholine	0.34199999999999997	0.4	0.2	0	0.4	0	0	0.029	0.029	DM6_dorso_lateral	CM3_dorso_lateral	TRUE	FALSE	hemibrain:v1.2.1
5813061114	ATL037	1069	FALSE	acetylcholine	0.547	glutamate	0.344	0.3	0.4	0	0.2	0	0	0.365	0.365	NA	NA	TRUE	FALSE	hemibrain:v1.2.1
5813067963	NA	479	FALSE	acetylcholine	0.547	acetylcholine	0.34199999999999997	0.4	0.2	0	0.1	0.2	0	0	0	NA	NA	TRUE	FALSE	hemibrain:v1.2.1
609979769	SMP360	202	FALSE	acetylcholine	0.547	dopamine	0.396	0.4	0.1	0	0.5	0	0	0.057	0.057	SMPpd1	DPLc1	TRUE	FALSE	hemibrain:v1.2.1
610113424	SMP504	1088	FALSE	acetylcholine	0.547	acetylcholine	0.32	0.4	0.2	0	0.3	0	0	0.094	0.094	NA	NA	TRUE	FALSE	hemibrain:v1.2.1
698016469	MDN	4	FALSE	acetylcholine	0.547	acetylcholine	0.362	0.5	0	0	0	0.5	0	NA	NA	NA	NA	FALSE	FALSE	hemibrain:v1.2.1
1605190291	ORN_DL5	151	TRUE	acetylcholine	0.547	acetylcholine	0.47200000000000003	0.5	0	0.1	0	0.4	0	NA	NA	NA	NA	TRUE	TRUE	hemibrain:v1.2.1
1666915169	ORN_DM1	156	TRUE	acetylcholine	0.547	acetylcholine	0.47200000000000003	0.6	0	0.1	0	0.3	0.1	NA	NA	NA	NA	TRUE	TRUE	hemibrain:v1.2.1
1011076931	FS4A	50	FALSE	acetylcholine	0.548	acetylcholine	0.346	0.5	0.2	0	0.1	0.2	0	0.571	0.571	DM4_CX_d1	CM4_CX_d1	FALSE	FALSE	hemibrain:v1.2.1
1077084090	MC61	26	FALSE	acetylcholine	0.548	acetylcholine	0.56	0.7	0.2	0.1	0	0.1	0	0.004	0.004	NA	NA	FALSE	FALSE	hemibrain:v1.2.1
1101414231	PS260	80	FALSE	acetylcholine	0.548	acetylcholine	0.462	0.5	0.2	0	0	0.2	0	0.81	0.81	DM6_central1	CM3_central1	FALSE	FALSE	hemibrain:v1.2.1
1167235473	FS3	70	FALSE	acetylcholine	0.548	acetylcholine	0.363	0.5	0.2	0	0.3	0	0	0.622	0.622	DM4_CX_d3	CM4_CX_d3	FALSE	FALSE	hemibrain:v1.2.1
1228476093	MC61	26	FALSE	acetylcholine	0.548	acetylcholine	0.304	0.6	0	0.1	0	0.1	0.1	0.001	0.001	NA	NA	FALSE	FALSE	hemibrain:v1.2.1
1261220527	NA	629	FALSE	acetylcholine	0.548	acetylcholine	0.353	0.4	0.1	0	0.1	0.2	0.1	0.218	0.218	NA	NA	TRUE	FALSE	hemibrain:v1.2.1
1319911391	LC16	139	FALSE	acetylcholine	0.548	acetylcholine	0.452	0.6	0.1	0.1	0.3	0	0	0.155	0.155	NA	NA	TRUE	FALSE	hemibrain:v1.2.1
1467698336	DNp16/17	144	FALSE	acetylcholine	0.548	acetylcholine	0.43300000000000005	0.5	0.3	0	0.1	0.1	0	NA	NA	PSp2	CM5	TRUE	FALSE	hemibrain:v1.2.1
1468359247	PLP240	238	FALSE	acetylcholine	0.548	acetylcholine	0.458	0.5	0.2	0	0.2	0	0	0.5	0.5	PSp3	DPMl1	TRUE	FALSE	hemibrain:v1.2.1
1721020290	LPLC1	260	FALSE	acetylcholine	0.548	acetylcholine	0.384	0.5	0.1	0.1	0.3	0	0.1	0	0	NA	NA	TRUE	FALSE	hemibrain:v1.2.1
1807342446	SAD087	167	FALSE	acetylcholine	0.548	acetylcholine	0.506	0.6	0.1	0.2	0	0	0	0.002	0.002	DM4_ventral	CM4_ventral	TRUE	FALSE	hemibrain:v1.2.1
297192204	SLP115	105	FALSE	acetylcholine	0.548	acetylcholine	0.42200000000000004	0.6	0	0.3	0	0	0	0.027	0.027	LHa1	BLAd1	TRUE	FALSE	hemibrain:v1.2.1
390593931	SLP044	111	FALSE	acetylcholine	0.548	acetylcholine	0.303	0.5	0.1	0.1	0.1	0.1	0.1	0.274	0.274	SLPal2	DPLal3	TRUE	FALSE	hemibrain:v1.2.1
359326692	SMP509	256	FALSE	acetylcholine	0.548	acetylcholine	0.40700000000000003	0.5	0.1	0	0.3	0	0	0.005	0.005	NA	NA	TRUE	FALSE	hemibrain:v1.2.1
447599745	SMP527	1598	FALSE	acetylcholine	0.548	acetylcholine	0.312	0.4	0.2	0	0.2	0.1	0	0.497	0.497	NA	NA	TRUE	FALSE	hemibrain:v1.2.1
5813055800	LHPD5d1	764	FALSE	acetylcholine	0.548	acetylcholine	0.313	0.4	0.2	0	0.4	0	0	0.127	0.127	NA	NA	TRUE	FALSE	hemibrain:v1.2.1
5813024424	PS261	360	FALSE	acetylcholine	0.548	acetylcholine	0.383	0.5	0.4	0	0	0.1	0	0.161	0.161	NA	NA	TRUE	FALSE	hemibrain:v1.2.1
673746538	SMP018	136	FALSE	acetylcholine	0.548	acetylcholine	0.376	0.4	0.4	0.1	0.1	0	0	0.327	0.327	AOTUv3_dorsal	DALcl1_dorsal	TRUE	FALSE	hemibrain:v1.2.1
794462286	CRE003	285	FALSE	acetylcholine	0.548	acetylcholine	0.35	0.4	0.2	0.1	0.3	0	0	0.046	0.046	AOTUv4_dorsal	DALcl2_dorsal	TRUE	FALSE	hemibrain:v1.2.1
861583205	AOTU030	325	FALSE	acetylcholine	0.548	dopamine	0.41600000000000004	0.4	0.1	0	0.5	0	0	0.316	0.316	AOTUv4_dorsal	DALcl2_dorsal	TRUE	FALSE	hemibrain:v1.2.1
1732990851	ORN_DL3	51	TRUE	acetylcholine	0.548	acetylcholine	0.40800000000000003	0.5	0	0	0	0.4	0.1	NA	NA	NA	NA	FALSE	TRUE	hemibrain:v1.2.1
5812996088	ORN_DL3	45	TRUE	acetylcholine	0.548	acetylcholine	0.391	0.6	0	0	0	0.3	0.1	NA	NA	NA	NA	FALSE	TRUE	hemibrain:v1.2.1
1667592954	ORN_DM4	135	TRUE	acetylcholine	0.548	acetylcholine	0.444	0.5	0	0.1	0	0.4	0	NA	NA	NA	NA	TRUE	TRUE	hemibrain:v1.2.1
1698338840	ORN_DM4	114	TRUE	acetylcholine	0.548	acetylcholine	0.462	0.5	0	0.1	0	0.4	0	NA	NA	NA	NA	TRUE	TRUE	hemibrain:v1.2.1
2071034348	ORN_VC5	72	TRUE	acetylcholine	0.548	acetylcholine	0.494	0.6	0	0.1	0	0.2	0.2	NA	NA	NA	NA	FALSE	TRUE	hemibrain:v1.2.1
1046734991	LC10	149	FALSE	acetylcholine	0.549	acetylcholine	0.371	0.5	0.3	0.1	0.1	0	0	0.01	0.01	NA	NA	TRUE	FALSE	hemibrain:v1.2.1
1100404581	DNp07	178	FALSE	acetylcholine	0.549	acetylcholine	0.29100000000000004	0.4	0.2	0	0.2	0	0	NA	NA	NA	NA	TRUE	FALSE	hemibrain:v1.2.1
1193378968	WEDPN7B	140	FALSE	acetylcholine	0.549	acetylcholine	0.42800000000000005	0.5	0.2	0.2	0.1	0	0	0.577	0.577	LALa1_posterior	BAlp2_posterior	TRUE	FALSE	hemibrain:v1.2.1
1281618303	FC1B	157	FALSE	acetylcholine	0.549	acetylcholine	0.41800000000000004	0.5	0.2	0	0	0.2	0.2	0.001	0.001	DM4_CX_d2	CM4_CX_d2	TRUE	FALSE	hemibrain:v1.2.1
1380408769	PFNp	31	FALSE	acetylcholine	0.549	acetylcholine	0.28200000000000003	0.4	0.2	0	0.2	0	0.1	0.02	0.02	DM3_CX_v	DPMpm2_CX_v	FALSE	FALSE	hemibrain:v1.2.1
1410122892	PFNp	80	FALSE	acetylcholine	0.549	acetylcholine	0.42800000000000005	0.5	0.1	0	0.1	0.2	0.1	0.046	0.046	DM3_CX_p	DPMpm2_CX_p	FALSE	FALSE	hemibrain:v1.2.1
1412989088	LC16	191	FALSE	acetylcholine	0.549	acetylcholine	0.36	0.4	0.1	0.1	0.3	0.1	0	0.177	0.177	NA	NA	TRUE	FALSE	hemibrain:v1.2.1
1501665145	LC9	128	FALSE	acetylcholine	0.549	acetylcholine	0.371	0.4	0.4	0.1	0.1	0	0	0.001	0.001	NA	NA	TRUE	FALSE	hemibrain:v1.2.1
1714138479	LPC1	108	FALSE	acetylcholine	0.549	acetylcholine	0.43100000000000005	0.5	0.3	0.1	0.1	0	0	0.002	0.002	NA	NA	TRUE	FALSE	hemibrain:v1.2.1
1813403762	LPLC2	257	FALSE	acetylcholine	0.549	acetylcholine	0.351	0.5	0	0	0.3	0.2	0	0.016	0.016	NA	NA	TRUE	FALSE	hemibrain:v1.2.1
1814781628	LPLC2	264	FALSE	acetylcholine	0.549	acetylcholine	0.38	0.4	0	0	0.3	0.2	0	0.002	0.002	NA	NA	TRUE	FALSE	hemibrain:v1.2.1
1915837804	v2LN34C	142	FALSE	acetylcholine	0.549	acetylcholine	0.468	0.5	0.1	0.2	0	0.1	0	0.052	0.052	ALv2	BAla2	TRUE	FALSE	hemibrain:v1.2.1
297925765	NA	346	FALSE	acetylcholine	0.549	acetylcholine	0.346	0.5	0.2	0.1	0.1	0.1	0	0.004	0.004	NA	NA	TRUE	FALSE	hemibrain:v1.2.1
328883562	SLP127	280	FALSE	acetylcholine	0.549	dopamine	0.4	0.3	0.1	0	0.5	0	0	0.08	0.08	LHl2_dorsal	DPLal2_dorsal	TRUE	FALSE	hemibrain:v1.2.1
421033734	NA	195	FALSE	acetylcholine	0.549	acetylcholine	0.40700000000000003	0.5	0.1	0	0.4	0	0	0.002	0.002	NA	NA	TRUE	FALSE	hemibrain:v1.2.1
5812998136	LC4	341	FALSE	acetylcholine	0.549	acetylcholine	0.403	0.5	0.2	0.2	0.1	0	0	0.488	0.488	NA	NA	TRUE	FALSE	hemibrain:v1.2.1
5813046027	LLPC2a	56	FALSE	acetylcholine	0.549	acetylcholine	0.383	0.5	0.4	0	0	0	0	0	0	NA	NA	FALSE	FALSE	hemibrain:v1.2.1
5813049879	LPC1	115	FALSE	acetylcholine	0.549	acetylcholine	0.389	0.4	0.2	0	0.2	0.1	0	0.012	0.012	NA	NA	TRUE	FALSE	hemibrain:v1.2.1
862252074	LC10	111	FALSE	acetylcholine	0.549	acetylcholine	0.393	0.5	0.2	0.1	0.1	0.1	0	0.002	0.002	NA	NA	TRUE	FALSE	hemibrain:v1.2.1
1701628254	ORN_DL1	60	TRUE	acetylcholine	0.549	acetylcholine	0.44	0.6	0	0	0	0.1	0.3	NA	NA	NA	NA	FALSE	TRUE	hemibrain:v1.2.1
1669730156	ORN_DL5	148	TRUE	acetylcholine	0.549	acetylcholine	0.48200000000000004	0.6	0	0.1	0	0.3	0	NA	NA	NA	NA	TRUE	TRUE	hemibrain:v1.2.1
1793014435	ORN_VL2a	121	TRUE	acetylcholine	0.549	acetylcholine	0.453	0.6	0	0	0	0.4	0	NA	NA	NA	NA	TRUE	TRUE	hemibrain:v1.2.1
2044786356	ORN_VA7m	10	TRUE	acetylcholine	0.549	acetylcholine	0.42500000000000004	0.4	0	0	0.1	0.4	0	NA	NA	NA	NA	FALSE	TRUE	hemibrain:v1.2.1
1790709210	NA	87	TRUE	acetylcholine	0.549	acetylcholine	0.506	0.6	0.1	0.2	0	0.1	0	0.003	0.003	NA	NA	FALSE	FALSE	hemibrain:v1.2.1
1076729222	MC61	25	FALSE	acetylcholine	0.55	acetylcholine	0.43200000000000005	0.8	0	0	0	0.2	0	0.011	0.011	NA	NA	FALSE	FALSE	hemibrain:v1.2.1
1107418837	MC61	23	FALSE	acetylcholine	0.55	acetylcholine	0.42800000000000005	0.6	0.1	0	0.1	0.2	0	0.01	0.01	NA	NA	FALSE	FALSE	hemibrain:v1.2.1
1135902716	FC1B	156	FALSE	acetylcholine	0.55	acetylcholine	0.33999999999999997	0.5	0	0	0.1	0.3	0	0.001	0.001	DM4_CX_d1	CM4_CX_d1	TRUE	FALSE	hemibrain:v1.2.1
1220257051	LPLC1	298	FALSE	acetylcholine	0.55	acetylcholine	0.33599999999999997	0.5	0	0.1	0.3	0	0	0.06	0.06	NA	NA	TRUE	FALSE	hemibrain:v1.2.1
1349253404	LC26	102	FALSE	acetylcholine	0.55	acetylcholine	0.351	0.4	0	0.3	0.2	0	0	0.222	0.222	NA	NA	TRUE	FALSE	hemibrain:v1.2.1
1383633527	LC10	44	FALSE	acetylcholine	0.55	acetylcholine	0.41900000000000004	0.7	0.1	0	0.1	0.2	0	0	0	NA	NA	FALSE	FALSE	hemibrain:v1.2.1
1599410380	PFNp	100	FALSE	acetylcholine	0.55	acetylcholine	0.455	0.5	0.3	0	0	0.1	0.1	0.221	0.221	DM4_CX_p	CM4_CX_p	TRUE	FALSE	hemibrain:v1.2.1
1622540849	NA	8	FALSE	acetylcholine	0.55	neither	0.714	0	0	0	0	0	0	0.039	0.039	NA	NA	FALSE	FALSE	hemibrain:v1.2.1
1780362372	LLPC2c	112	FALSE	acetylcholine	0.55	acetylcholine	0.446	0.5	0.2	0	0.1	0	0	0.005	0.005	NA	NA	TRUE	FALSE	hemibrain:v1.2.1
2059295981	LPLC1	332	FALSE	acetylcholine	0.55	acetylcholine	0.41900000000000004	0.5	0.1	0	0.2	0	0.1	0.112	0.112	NA	NA	TRUE	FALSE	hemibrain:v1.2.1
2086540253	NA	31	FALSE	acetylcholine	0.55	acetylcholine	0.402	0.5	0.4	0	0.1	0	0	0.282	0.282	NA	NA	FALSE	FALSE	hemibrain:v1.2.1
484735637	SLP330	188	FALSE	acetylcholine	0.55	dopamine	0.41100000000000003	0.4	0.1	0	0.5	0	0	0.109	0.109	VLPd&p1_posterior	DPLl2_posterior	TRUE	FALSE	hemibrain:v1.2.1
912186993	vDeltaM	29	FALSE	acetylcholine	0.55	acetylcholine	0.33999999999999997	0.5	0.2	0.2	0	0	0	0.001	0.001	DM1_CX_p	DPMm1_CX_p	FALSE	FALSE	hemibrain:v1.2.1
955715991	LC10	207	FALSE	acetylcholine	0.55	acetylcholine	0.42200000000000004	0.5	0.3	0.1	0.1	0	0	0.019	0.019	NA	NA	TRUE	FALSE	hemibrain:v1.2.1
1703683340	ORN_DA3	9	TRUE	acetylcholine	0.55	acetylcholine	0.42000000000000004	0.6	0	0	0	0.1	0.3	NA	NA	NA	NA	FALSE	TRUE	hemibrain:v1.2.1
1636229688	ORN_DC1	174	TRUE	acetylcholine	0.55	acetylcholine	0.449	0.5	0	0	0	0.4	0.1	NA	NA	NA	NA	TRUE	TRUE	hemibrain:v1.2.1
1699711114	ORN_DC2	170	TRUE	acetylcholine	0.55	acetylcholine	0.514	0.6	0	0	0	0.3	0.1	NA	NA	NA	NA	TRUE	TRUE	hemibrain:v1.2.1
1856513745	ORN_DM2	33	TRUE	acetylcholine	0.55	acetylcholine	0.453	0.5	0	0	0	0.4	0.1	NA	NA	NA	NA	FALSE	TRUE	hemibrain:v1.2.1
1789742943	ORN_DM4	109	TRUE	acetylcholine	0.55	acetylcholine	0.451	0.5	0	0	0	0.3	0.2	NA	NA	NA	NA	TRUE	TRUE	hemibrain:v1.2.1
2010936968	ORN_VL2a	41	TRUE	acetylcholine	0.55	acetylcholine	0.402	0.5	0	0	0	0.4	0.1	NA	NA	NA	NA	FALSE	TRUE	hemibrain:v1.2.1
5813024701	ORN_VA1v	93	TRUE	acetylcholine	0.55	acetylcholine	0.48400000000000004	0.5	0	0	0	0.4	0	NA	NA	NA	NA	FALSE	TRUE	hemibrain:v1.2.1
2107188772	ORN_VA2	68	TRUE	acetylcholine	0.55	acetylcholine	0.43200000000000005	0.5	0	0.1	0	0.4	0	NA	NA	NA	NA	FALSE	TRUE	hemibrain:v1.2.1
1983364112	ORN_VA6	63	TRUE	acetylcholine	0.55	acetylcholine	0.47300000000000003	0.5	0	0	0	0.5	0	NA	NA	NA	NA	FALSE	TRUE	hemibrain:v1.2.1
5813005517	ORN_VM1	53	TRUE	acetylcholine	0.55	acetylcholine	0.41400000000000003	0.5	0	0	0	0.4	0.1	NA	NA	NA	NA	FALSE	TRUE	hemibrain:v1.2.1
1914171250	NA	7	TRUE	acetylcholine	0.55	acetylcholine	0.366	0.5	0.2	0	0.2	0	0	NA	NA	NA	NA	FALSE	FALSE	hemibrain:v1.2.1
1003672766	PFL1	312	FALSE	acetylcholine	0.551	acetylcholine	0.42800000000000005	0.6	0	0.2	0	0.1	0	0.772	0.772	DM4_CX_d2	CM4_CX_d2	TRUE	FALSE	hemibrain:v1.2.1
1136744615	LC10	54	FALSE	acetylcholine	0.551	acetylcholine	0.362	0.5	0.3	0	0.1	0	0	0.059	0.059	NA	NA	FALSE	FALSE	hemibrain:v1.2.1
1197791057	LC10	87	FALSE	acetylcholine	0.551	acetylcholine	0.446	0.5	0.3	0.1	0.1	0	0	0.003	0.003	NA	NA	FALSE	FALSE	hemibrain:v1.2.1
1199069208	FS2	102	FALSE	acetylcholine	0.551	acetylcholine	0.372	0.4	0.1	0	0.3	0.1	0	0.236	0.236	DM4_CX_d2	CM4_CX_d2	TRUE	FALSE	hemibrain:v1.2.1
1508334312	PEN_a(PEN1)	604	FALSE	acetylcholine	0.551	acetylcholine	0.42200000000000004	0.5	0	0.1	0.1	0.2	0.1	0.132	0.132	DM1_CX_v	DPMm1_CX_v	TRUE	FALSE	hemibrain:v1.2.1
1589636158	LC21	224	FALSE	acetylcholine	0.551	acetylcholine	0.368	0.4	0.2	0.1	0.1	0	0.1	0.083	0.083	NA	NA	TRUE	FALSE	hemibrain:v1.2.1
1624418395	LC13	121	FALSE	acetylcholine	0.551	acetylcholine	0.373	0.6	0.1	0.1	0.1	0.1	0	0.171	0.171	NA	NA	TRUE	FALSE	hemibrain:v1.2.1
297917364	SMP408	235	FALSE	acetylcholine	0.551	dopamine	0.403	0.4	0.1	0	0.5	0	0	0.2	0.2	DM4_dorsal	CM4_dorsal	TRUE	FALSE	hemibrain:v1.2.1
328269766	SMP347	184	FALSE	acetylcholine	0.551	dopamine	0.364	0.4	0.1	0	0.5	0	0	0.233	0.233	SMPpd1	DPLc1	TRUE	FALSE	hemibrain:v1.2.1
387215056	LHPV6f6	71	FALSE	acetylcholine	0.551	acetylcholine	0.499	0.6	0	0.3	0	0	0	0.454	0.454	LHp2	DPLp1	FALSE	FALSE	hemibrain:v1.2.1
425121937	SMP137	322	FALSE	acetylcholine	0.551	acetylcholine	0.29800000000000004	0.4	0.2	0	0.3	0	0	0.107	0.107	NA	NA	TRUE	FALSE	hemibrain:v1.2.1
5812997053	LLPC1	87	FALSE	acetylcholine	0.551	acetylcholine	0.369	0.4	0.2	0.1	0.2	0	0	0	0	NA	NA	FALSE	FALSE	hemibrain:v1.2.1
5813024308	LLPC1	101	FALSE	acetylcholine	0.551	acetylcholine	0.391	0.4	0.4	0	0	0	0	0.001	0.001	NA	NA	TRUE	FALSE	hemibrain:v1.2.1
5813077658	LC9	254	FALSE	acetylcholine	0.551	acetylcholine	0.29900000000000004	0.4	0.1	0.2	0.1	0.1	0.1	0.03	0.03	NA	NA	TRUE	FALSE	hemibrain:v1.2.1
986404884	LC10	154	FALSE	acetylcholine	0.551	glutamate	0.385	0.3	0.5	0	0.2	0	0	0.006	0.006	NA	NA	TRUE	FALSE	hemibrain:v1.2.1
1701287251	ORN_DL1	95	TRUE	acetylcholine	0.551	acetylcholine	0.453	0.6	0	0.1	0	0.2	0.1	NA	NA	NA	NA	FALSE	TRUE	hemibrain:v1.2.1
1666910607	ORN_DM1	189	TRUE	acetylcholine	0.551	acetylcholine	0.453	0.5	0	0	0	0.3	0.1	NA	NA	NA	NA	TRUE	TRUE	hemibrain:v1.2.1
1791784044	ORN_DM2	124	TRUE	acetylcholine	0.551	acetylcholine	0.466	0.5	0	0	0	0.3	0.1	NA	NA	NA	NA	TRUE	TRUE	hemibrain:v1.2.1
1667929794	ORN_DM4	53	TRUE	acetylcholine	0.551	acetylcholine	0.42800000000000005	0.5	0	0.1	0	0.3	0.1	NA	NA	NA	NA	FALSE	TRUE	hemibrain:v1.2.1
5813068351	ORN_VL1	80	TRUE	acetylcholine	0.551	acetylcholine	0.41500000000000004	0.6	0.1	0	0	0.4	0	NA	NA	NA	NA	FALSE	TRUE	hemibrain:v1.2.1
1887224752	ORN_DM2	17	TRUE	acetylcholine	0.551	acetylcholine	0.42500000000000004	0.4	0	0	0	0.2	0.2	NA	NA	NA	NA	FALSE	TRUE	hemibrain:v1.2.1
2044704184	ORN_VA1v	50	TRUE	acetylcholine	0.551	acetylcholine	0.43100000000000005	0.5	0	0	0	0.5	0	NA	NA	NA	NA	FALSE	TRUE	hemibrain:v1.2.1
2138197298	ORN_VA7m	102	TRUE	acetylcholine	0.551	acetylcholine	0.446	0.5	0	0	0	0.5	0	NA	NA	NA	NA	TRUE	TRUE	hemibrain:v1.2.1
1096859621	aMe4	4	FALSE	acetylcholine	0.552	acetylcholine	0.4	0.5	0.5	0	0	0	0	0.104	0.104	NA	NA	FALSE	FALSE	hemibrain:v1.2.1
1101151029	FC1C	109	FALSE	acetylcholine	0.552	acetylcholine	0.42300000000000004	0.5	0.2	0	0.2	0	0	0.082	0.082	DM2_CX_d2	DPMpm1_CX_d2	TRUE	FALSE	hemibrain:v1.2.1
1254344468	NA	32	FALSE	acetylcholine	0.552	acetylcholine	0.371	0.4	0.3	0	0	0.2	0	0.146	0.146	NA	NA	FALSE	FALSE	hemibrain:v1.2.1
1347901726	LC26	164	FALSE	acetylcholine	0.552	acetylcholine	0.42000000000000004	0.5	0.1	0.2	0.1	0	0	0.016	0.016	NA	NA	TRUE	FALSE	hemibrain:v1.2.1
1759173561	AVLP114	147	FALSE	acetylcholine	0.552	acetylcholine	0.387	0.4	0.1	0.1	0	0.3	0	0.191	0.191	VLPl&p2_lateral	BLVp1_anterior	TRUE	FALSE	hemibrain:v1.2.1
1841050145	LLPC3	36	FALSE	acetylcholine	0.552	acetylcholine	0.466	0.5	0.3	0.1	0	0	0	0.068	0.068	NA	NA	FALSE	FALSE	hemibrain:v1.2.1
1854117634	NA	119	FALSE	acetylcholine	0.552	acetylcholine	0.45	0.5	0	0.2	0	0.2	0	0.004	0.004	NA	NA	TRUE	FALSE	hemibrain:v1.2.1
2065533871	SAD009	135	FALSE	acetylcholine	0.552	serotonin	0.43800000000000006	0.5	0	0	0	0.5	0	0.223	0.223	WEDd1	DALd	TRUE	FALSE	hemibrain:v1.2.1
325815440	SLP272	69	FALSE	acetylcholine	0.552	acetylcholine	0.42800000000000005	0.5	0	0.3	0.1	0.1	0	0.44	0.44	LHp2	DPLp1	FALSE	FALSE	hemibrain:v1.2.1
329581637	LHAV6a9	233	FALSE	acetylcholine	0.552	acetylcholine	0.32	0.4	0.1	0.1	0.1	0.4	0	0.056	0.056	LHa1	BLAd1	TRUE	FALSE	hemibrain:v1.2.1
299290105	SMP291	1061	FALSE	acetylcholine	0.552	acetylcholine	0.394	0.5	0	0	0.4	0	0	0.213	0.213	NA	NA	TRUE	FALSE	hemibrain:v1.2.1
327565511	FS4A	55	FALSE	acetylcholine	0.552	acetylcholine	0.33699999999999997	0.5	0.1	0	0.4	0	0	0.455	0.455	DM4_CX_d2	CM4_CX_d2	FALSE	FALSE	hemibrain:v1.2.1
5813002810	SMP524	78	FALSE	acetylcholine	0.552	acetylcholine	0.448	0.6	0.1	0.2	0	0	0	0.647	0.647	DM3_dorso_medial	DPMpm2_dorso_medial	FALSE	FALSE	hemibrain:v1.2.1
5813067529	SLP240	153	FALSE	acetylcholine	0.552	dopamine	0.356	0.3	0.1	0	0.5	0	0	0.449	0.449	CREl1	DALv3	TRUE	FALSE	hemibrain:v1.2.1
5813038197	LC9	162	FALSE	acetylcholine	0.552	acetylcholine	0.329	0.4	0.1	0.1	0.1	0	0.1	0.048	0.048	NA	NA	TRUE	FALSE	hemibrain:v1.2.1
5812990995	DNp16	42	FALSE	acetylcholine	0.552	acetylcholine	0.356	0.4	0.3	0	0.1	0.1	0	NA	NA	NA	NA	FALSE	FALSE	hemibrain:v1.2.1
635860358	SMP459	287	FALSE	acetylcholine	0.552	glutamate	0.307	0.3	0.3	0	0.1	0.1	0	0.212	0.212	SMPpm1	DPMm2	TRUE	FALSE	hemibrain:v1.2.1
638964662	IB021	548	FALSE	acetylcholine	0.552	acetylcholine	0.405	0.5	0.3	0	0	0.1	0	0.677	0.677	DM4_dorsal	CM4_dorsal	TRUE	FALSE	hemibrain:v1.2.1
729017279	SMP397	342	FALSE	acetylcholine	0.552	acetylcholine	0.397	0.4	0.3	0.1	0.2	0	0	0.084	0.084	DM4_dorsal	CM4_dorsal	TRUE	FALSE	hemibrain:v1.2.1
855147657	CL123	192	FALSE	acetylcholine	0.552	acetylcholine	0.375	0.5	0.2	0.1	0.2	0.1	0	0.103	0.103	CREl1	DALv3	TRUE	FALSE	hemibrain:v1.2.1
955365826	LC10	225	FALSE	acetylcholine	0.552	glutamate	0.391	0.4	0.4	0	0.1	0	0	0.069	0.069	NA	NA	TRUE	FALSE	hemibrain:v1.2.1
5813134848	ORN_DA1	53	TRUE	acetylcholine	0.552	acetylcholine	0.387	0.4	0	0	0	0.4	0.2	NA	NA	NA	NA	FALSE	TRUE	hemibrain:v1.2.1
1700941902	ORN_DL1	64	TRUE	acetylcholine	0.552	acetylcholine	0.399	0.5	0	0	0	0.2	0.3	NA	NA	NA	NA	FALSE	TRUE	hemibrain:v1.2.1
1669021944	ORN_DL5	150	TRUE	acetylcholine	0.552	acetylcholine	0.442	0.5	0	0	0	0.4	0	NA	NA	NA	NA	TRUE	TRUE	hemibrain:v1.2.1
1666591156	ORN_DM1	180	TRUE	acetylcholine	0.552	acetylcholine	0.42600000000000005	0.5	0	0.1	0	0.4	0.1	NA	NA	NA	NA	TRUE	TRUE	hemibrain:v1.2.1
1949359185	ORN_VM7d	45	TRUE	acetylcholine	0.552	acetylcholine	0.446	0.5	0.1	0	0	0.3	0	NA	NA	NA	NA	FALSE	TRUE	hemibrain:v1.2.1
5813025198	ORN_VA1v	102	TRUE	acetylcholine	0.552	acetylcholine	0.48600000000000004	0.5	0	0	0	0.3	0.1	NA	NA	NA	NA	TRUE	TRUE	hemibrain:v1.2.1
1536399125	LC14	65	TRUE	acetylcholine	0.552	acetylcholine	0.463	0.5	0	0.4	0	0	0	0	0	VPNp1_lateral	BLD5_lateral	FALSE	FALSE	hemibrain:v1.2.1
1008399765	VES076	31	FALSE	acetylcholine	0.553	acetylcholine	0.41600000000000004	0.5	0	0	0.2	0.3	0.1	0.05	0.05	NA	NA	FALSE	FALSE	hemibrain:v1.2.1
1006716334	IB045	345	FALSE	acetylcholine	0.553	acetylcholine	0.385	0.4	0.3	0	0.1	0.1	0	0.011	0.011	DM1_dorsal	DPMm1_dorsal	TRUE	FALSE	hemibrain:v1.2.1
1017094185	LC10	169	FALSE	acetylcholine	0.553	acetylcholine	0.396	0.5	0.4	0	0.1	0	0	0.096	0.096	NA	NA	TRUE	FALSE	hemibrain:v1.2.1
1111243796	LC10	95	FALSE	acetylcholine	0.553	acetylcholine	0.369	0.5	0.2	0.1	0.2	0	0	0.005	0.005	NA	NA	FALSE	FALSE	hemibrain:v1.2.1
1139835387	MC61	32	FALSE	acetylcholine	0.553	acetylcholine	0.43400000000000005	0.5	0.1	0.4	0	0	0	0.022	0.022	NA	NA	FALSE	FALSE	hemibrain:v1.2.1
1139485866	MC61	38	FALSE	acetylcholine	0.553	acetylcholine	0.43300000000000005	0.5	0.4	0.1	0	0	0	0.015	0.015	NA	NA	FALSE	FALSE	hemibrain:v1.2.1
1166756335	LC10	143	FALSE	acetylcholine	0.553	glutamate	0.41600000000000004	0.4	0.5	0	0.1	0	0	0.115	0.115	NA	NA	TRUE	FALSE	hemibrain:v1.2.1
1475615790	FC1E	104	FALSE	acetylcholine	0.553	acetylcholine	0.459	0.5	0.3	0.1	0.1	0	0	0.112	0.112	DM4_CX_d2	CM4_CX_d2	TRUE	FALSE	hemibrain:v1.2.1
1503754316	LC21	167	FALSE	acetylcholine	0.553	acetylcholine	0.39	0.5	0	0.1	0.2	0.1	0.1	0.001	0.001	NA	NA	TRUE	FALSE	hemibrain:v1.2.1
1537130680	AVLP111	262	FALSE	acetylcholine	0.553	acetylcholine	0.375	0.5	0	0.1	0	0.4	0	0.015	0.015	VLPl&p2_lateral	BLVp1_anterior	TRUE	FALSE	hemibrain:v1.2.1
1688379736	PS218	198	FALSE	acetylcholine	0.553	acetylcholine	0.447	0.5	0.3	0	0	0.1	0	0.378	0.378	PSp2	CM5	TRUE	FALSE	hemibrain:v1.2.1
1842090544	LPC1	107	FALSE	acetylcholine	0.553	acetylcholine	0.34299999999999997	0.4	0.2	0.1	0.2	0	0.1	0.006	0.006	NA	NA	TRUE	FALSE	hemibrain:v1.2.1
358985893	SMP526	264	FALSE	acetylcholine	0.553	dopamine	0.41900000000000004	0.4	0.1	0	0.4	0	0	0.006	0.006	NA	NA	TRUE	FALSE	hemibrain:v1.2.1
518861029	SIP071	511	FALSE	acetylcholine	0.553	acetylcholine	0.29900000000000004	0.3	0.2	0.1	0.3	0	0	0.016	0.016	DM6_dorso_lateral	CM3_dorso_lateral	TRUE	FALSE	hemibrain:v1.2.1
550081497	MBON24	67	FALSE	acetylcholine	0.553	acetylcholine	0.32999999999999996	0.4	0.4	0	0.1	0.1	0	0.285	0.285	NA	NA	FALSE	FALSE	hemibrain:v1.2.1
573699419	SLP128	128	FALSE	acetylcholine	0.553	acetylcholine	0.43400000000000005	0.5	0	0	0.5	0	0	0.049	0.049	LHl2_dorsal	DPLal2_dorsal	TRUE	FALSE	hemibrain:v1.2.1
5812988181	MC61	39	FALSE	acetylcholine	0.553	acetylcholine	0.47800000000000004	0.6	0.1	0.2	0.1	0	0	0.007	0.007	NA	NA	FALSE	FALSE	hemibrain:v1.2.1
5813069648	LNd	636	FALSE	acetylcholine	0.553	acetylcholine	0.368	0.5	0.1	0.1	0	0.1	0.1	0.184	0.184	NA	NA	TRUE	FALSE	hemibrain:v1.2.1
5813039962	SMP570	157	FALSE	acetylcholine	0.553	acetylcholine	0.41400000000000003	0.5	0.1	0	0.4	0	0	0.367	0.367	VLPl&p1_posterior	BLVp2_posterior	TRUE	FALSE	hemibrain:v1.2.1
5813020601	ATL026	595	FALSE	acetylcholine	0.553	acetylcholine	0.359	0.4	0.4	0	0	0.1	0	0.454	0.454	DM1_antero_dorsal	DPMm1_antero_dorsal	TRUE	FALSE	hemibrain:v1.2.1
696489026	LHPV6f3	101	FALSE	acetylcholine	0.553	acetylcholine	0.42100000000000004	0.5	0.2	0.2	0	0	0	0.555	0.555	LHp2	DPLp1	TRUE	FALSE	hemibrain:v1.2.1
1734350801	ORN_DA1	65	TRUE	acetylcholine	0.553	acetylcholine	0.46900000000000003	0.5	0	0	0	0.4	0.1	NA	NA	NA	NA	FALSE	TRUE	hemibrain:v1.2.1
5812998440	ORN_VL2a	51	TRUE	acetylcholine	0.553	acetylcholine	0.41100000000000003	0.5	0	0	0	0.4	0	NA	NA	NA	NA	FALSE	TRUE	hemibrain:v1.2.1
2013328302	ORN_VA1v	52	TRUE	acetylcholine	0.553	acetylcholine	0.43900000000000006	0.5	0	0.1	0	0.3	0.1	NA	NA	NA	NA	FALSE	TRUE	hemibrain:v1.2.1
1048492326	LC10	163	FALSE	acetylcholine	0.554	acetylcholine	0.41100000000000003	0.5	0.4	0.1	0.1	0	0	0.01	0.01	NA	NA	TRUE	FALSE	hemibrain:v1.2.1
1099800130	VES029	46	FALSE	acetylcholine	0.554	acetylcholine	0.466	0.5	0.4	0	0	0	0	0.009	0.009	NA	NA	FALSE	FALSE	hemibrain:v1.2.1
1126310807	PFNp	65	FALSE	acetylcholine	0.554	acetylcholine	0.534	0.6	0.1	0	0	0.2	0.1	0.096	0.096	DM4_CX_p	CM4_CX_p	FALSE	FALSE	hemibrain:v1.2.1
1289229572	LC16	152	FALSE	acetylcholine	0.554	acetylcholine	0.399	0.5	0	0.1	0.3	0	0	0.003	0.003	NA	NA	TRUE	FALSE	hemibrain:v1.2.1
1498574596	LC4	285	FALSE	acetylcholine	0.554	acetylcholine	0.395	0.5	0.1	0.2	0.1	0	0	0.356	0.356	NA	NA	TRUE	FALSE	hemibrain:v1.2.1
1543949467	AVLP473	1200	FALSE	acetylcholine	0.554	acetylcholine	0.33899999999999997	0.4	0.2	0.1	0.2	0	0	0.211	0.211	SMPpv2_dorsal	CP1_dorsal	TRUE	FALSE	hemibrain:v1.2.1
1806893720	LPC1	107	FALSE	acetylcholine	0.554	acetylcholine	0.41400000000000003	0.5	0.3	0	0.1	0	0	0.004	0.004	NA	NA	TRUE	FALSE	hemibrain:v1.2.1
1842051749	LC13	163	FALSE	acetylcholine	0.554	acetylcholine	0.443	0.5	0.1	0	0.2	0.2	0	0.151	0.151	NA	NA	TRUE	FALSE	hemibrain:v1.2.1
545631081	NA	120	FALSE	acetylcholine	0.554	acetylcholine	0.33899999999999997	0.4	0.2	0	0.3	0	0	0.06	0.06	NA	NA	TRUE	FALSE	hemibrain:v1.2.1
5812989090	LC6	149	FALSE	acetylcholine	0.554	acetylcholine	0.357	0.5	0.1	0.2	0.2	0	0.1	0.075	0.075	NA	NA	TRUE	FALSE	hemibrain:v1.2.1
5813014573	PFNp	71	FALSE	acetylcholine	0.554	acetylcholine	0.461	0.5	0.2	0	0	0.2	0	0.229	0.229	DM1_CX_v	DPMm1_CX_v	FALSE	FALSE	hemibrain:v1.2.1
602148552	hDeltaA	399	FALSE	acetylcholine	0.554	glutamate	0.442	0.4	0.5	0	0.1	0	0	0.413	0.413	NA	NA	TRUE	FALSE	hemibrain:v1.2.1
613040803	CRE049	750	FALSE	acetylcholine	0.554	dopamine	0.352	0.4	0.1	0	0.4	0	0	0.415	0.415	CREl1	DALv3	TRUE	FALSE	hemibrain:v1.2.1
674760884	CRE099	97	FALSE	acetylcholine	0.554	acetylcholine	0.344	0.5	0.3	0.1	0.1	0	0	0.642	0.642	DM1_antero_dorsal	DPMm1_antero_dorsal	FALSE	FALSE	hemibrain:v1.2.1
704777224	CRE098	115	FALSE	acetylcholine	0.554	acetylcholine	0.316	0.4	0.2	0.1	0.2	0	0	0.186	0.186	DM1_antero_dorsal	DPMm1_antero_dorsal	TRUE	FALSE	hemibrain:v1.2.1
758069811	PFNp	62	FALSE	acetylcholine	0.554	acetylcholine	0.524	0.6	0.2	0.1	0	0	0.1	0.135	0.135	DM1_CX_v	DPMm1_CX_v	FALSE	FALSE	hemibrain:v1.2.1
1640922302	ORN_DL3	89	TRUE	acetylcholine	0.554	acetylcholine	0.396	0.5	0	0	0	0.5	0	NA	NA	NA	NA	FALSE	TRUE	hemibrain:v1.2.1
2010587163	ORN_VL2a	43	TRUE	acetylcholine	0.554	acetylcholine	0.46	0.5	0	0	0	0.5	0	NA	NA	NA	NA	FALSE	TRUE	hemibrain:v1.2.1
5813003341	ORN_VM7v	31	TRUE	acetylcholine	0.554	acetylcholine	0.524	0.5	0	0	0	0.4	0.1	NA	NA	NA	NA	FALSE	TRUE	hemibrain:v1.2.1
1044822631	FS3	90	FALSE	acetylcholine	0.555	acetylcholine	0.36	0.4	0.2	0	0.4	0	0	0.403	0.403	DM4_CX_d2	CM4_CX_d2	FALSE	FALSE	hemibrain:v1.2.1
1072503099	FC1E	127	FALSE	acetylcholine	0.555	acetylcholine	0.452	0.5	0.4	0	0	0	0	0.069	0.069	DM4_CX_d2	CM4_CX_d2	TRUE	FALSE	hemibrain:v1.2.1
1072874511	FS3	104	FALSE	acetylcholine	0.555	acetylcholine	0.4	0.5	0.2	0	0.2	0.1	0	0.453	0.453	DM1_CX_d2	DPMm1_CX_d2	TRUE	FALSE	hemibrain:v1.2.1
1199855170	LC6	171	FALSE	acetylcholine	0.555	acetylcholine	0.43900000000000006	0.5	0.1	0.1	0.2	0	0	0.099	0.099	NA	NA	TRUE	FALSE	hemibrain:v1.2.1
1230190016	LC9	109	FALSE	acetylcholine	0.555	acetylcholine	0.323	0.5	0.1	0.1	0.2	0	0.1	0.007	0.007	NA	NA	TRUE	FALSE	hemibrain:v1.2.1
1230531125	LC9	76	FALSE	acetylcholine	0.555	acetylcholine	0.40800000000000003	0.6	0.1	0.1	0.1	0.1	0	0.009	0.009	NA	NA	FALSE	FALSE	hemibrain:v1.2.1
1316077922	VES077	66	FALSE	acetylcholine	0.555	acetylcholine	0.41700000000000004	0.5	0.1	0	0.1	0.3	0	0.023	0.023	NA	NA	FALSE	FALSE	hemibrain:v1.2.1
1410450514	PFNp	58	FALSE	acetylcholine	0.555	acetylcholine	0.41200000000000003	0.5	0.3	0	0	0.1	0.1	0.074	0.074	DM3_CX_p	DPMpm2_CX_p	FALSE	FALSE	hemibrain:v1.2.1
1504092028	LC21	279	FALSE	acetylcholine	0.555	acetylcholine	0.397	0.5	0	0.1	0.2	0.1	0	0.044	0.044	NA	NA	TRUE	FALSE	hemibrain:v1.2.1
1933114509	LPC2	30	FALSE	acetylcholine	0.555	acetylcholine	0.358	0.5	0.1	0.2	0.1	0.1	0	0.006	0.006	NA	NA	FALSE	FALSE	hemibrain:v1.2.1
357569116	FS4B	43	FALSE	acetylcholine	0.555	acetylcholine	0.349	0.5	0.1	0	0.3	0	0	0.609	0.609	DM1_CX_d2	DPMm1_CX_d2	FALSE	FALSE	hemibrain:v1.2.1
611365952	NA	119	FALSE	acetylcholine	0.555	dopamine	0.371	0.4	0.1	0	0.4	0	0.1	0	0	NA	NA	TRUE	FALSE	hemibrain:v1.2.1
859665971	NA	53	FALSE	acetylcholine	0.555	acetylcholine	0.464	0.5	0	0	0.5	0	0.1	0.006	0.006	NA	NA	FALSE	FALSE	hemibrain:v1.2.1
923998505	LC10	164	FALSE	acetylcholine	0.555	acetylcholine	0.43400000000000005	0.5	0.4	0	0.1	0	0	0.013	0.013	NA	NA	TRUE	FALSE	hemibrain:v1.2.1
1796481518	ORN_DC2	151	TRUE	acetylcholine	0.555	acetylcholine	0.48400000000000004	0.5	0	0	0	0.4	0	NA	NA	NA	NA	TRUE	TRUE	hemibrain:v1.2.1
1697941039	ORN_DM4	127	TRUE	acetylcholine	0.555	acetylcholine	0.42500000000000004	0.5	0	0.1	0	0.4	0	NA	NA	NA	NA	TRUE	TRUE	hemibrain:v1.2.1
5812999764	ORN_VL1	74	TRUE	acetylcholine	0.555	acetylcholine	0.49	0.6	0.1	0	0	0.3	0	NA	NA	NA	NA	FALSE	TRUE	hemibrain:v1.2.1
1793009969	ORN_VL2a	101	TRUE	acetylcholine	0.555	serotonin	0.43800000000000006	0.4	0	0	0	0.5	0.1	NA	NA	NA	NA	TRUE	TRUE	hemibrain:v1.2.1
1980575147	ORN_VL2a	42	TRUE	acetylcholine	0.555	acetylcholine	0.4	0.6	0	0.1	0	0.3	0.1	NA	NA	NA	NA	FALSE	TRUE	hemibrain:v1.2.1
1158631810	aMe5	246	FALSE	acetylcholine	0.556	acetylcholine	0.41300000000000003	0.5	0.1	0.1	0	0.2	0	0.002	0.002	NA	NA	TRUE	FALSE	hemibrain:v1.2.1
1289233847	LC16	169	FALSE	acetylcholine	0.556	acetylcholine	0.394	0.5	0.2	0.1	0.2	0	0	0.194	0.194	NA	NA	TRUE	FALSE	hemibrain:v1.2.1
1530636214	LPLC2	273	FALSE	acetylcholine	0.556	acetylcholine	0.382	0.5	0	0	0.2	0.2	0	0.108	0.108	NA	NA	TRUE	FALSE	hemibrain:v1.2.1
1749275570	LPLC1	305	FALSE	acetylcholine	0.556	acetylcholine	0.33799999999999997	0.4	0	0	0.3	0.1	0	0.12	0.12	NA	NA	TRUE	FALSE	hemibrain:v1.2.1
1814418212	LPLC2	176	FALSE	acetylcholine	0.556	acetylcholine	0.41400000000000003	0.5	0	0	0.2	0.1	0	0	0	NA	NA	TRUE	FALSE	hemibrain:v1.2.1
550617370	SMP247	290	FALSE	acetylcholine	0.556	dopamine	0.321	0.3	0.3	0	0.4	0	0	0.128	0.128	VLPd&p1_posterior	DPLl2_posterior	TRUE	FALSE	hemibrain:v1.2.1
573402255	SMP341	383	FALSE	acetylcholine	0.556	dopamine	0.376	0.4	0.1	0	0.5	0	0	0.094	0.094	SMPpd1	DPLc1	TRUE	FALSE	hemibrain:v1.2.1
5812979948	SIP063	116	FALSE	acetylcholine	0.556	acetylcholine	0.312	0.4	0.1	0	0.4	0	0	0.336	0.336	VLPd&p1_posterior	DPLl2_posterior	TRUE	FALSE	hemibrain:v1.2.1
5813039999	FS3	65	FALSE	acetylcholine	0.556	acetylcholine	0.397	0.6	0.2	0	0.2	0	0	0.544	0.544	DM4_CX_d1	CM4_CX_d1	FALSE	FALSE	hemibrain:v1.2.1
5813040000	FS3	62	FALSE	acetylcholine	0.556	dopamine	0.315	0.4	0.1	0	0.4	0	0.1	0.536	0.536	DM4_CX_d1	CM4_CX_d1	FALSE	FALSE	hemibrain:v1.2.1
5813081474	NA	124	FALSE	acetylcholine	0.556	acetylcholine	0.393	0.5	0.2	0	0.3	0	0	0	0	NA	NA	TRUE	FALSE	hemibrain:v1.2.1
5813050827	LPLC2	271	FALSE	acetylcholine	0.556	acetylcholine	0.37	0.5	0	0	0.3	0.1	0	0.09	0.09	NA	NA	TRUE	FALSE	hemibrain:v1.2.1
612073194	NA	111	FALSE	acetylcholine	0.556	acetylcholine	0.365	0.4	0.2	0	0.2	0	0	0.001	0.001	NA	NA	TRUE	FALSE	hemibrain:v1.2.1
892613686	LC10	135	FALSE	acetylcholine	0.556	acetylcholine	0.379	0.5	0.2	0	0.2	0	0	0.109	0.109	NA	NA	TRUE	FALSE	hemibrain:v1.2.1
923661510	LC10	93	FALSE	acetylcholine	0.556	acetylcholine	0.39	0.4	0.4	0.1	0.1	0	0	0.002	0.002	NA	NA	FALSE	FALSE	hemibrain:v1.2.1
978733232	NA	122	FALSE	acetylcholine	0.556	acetylcholine	0.45	0.6	0.4	0	0	0	0	0.236	0.236	NA	NA	TRUE	FALSE	hemibrain:v1.2.1
1669716934	ORN_DL5	157	TRUE	acetylcholine	0.556	acetylcholine	0.43000000000000005	0.6	0	0.1	0	0.3	0	NA	NA	NA	NA	TRUE	TRUE	hemibrain:v1.2.1
1794789355	ORN_DM2	77	TRUE	acetylcholine	0.556	acetylcholine	0.42800000000000005	0.5	0	0	0	0.3	0.1	NA	NA	NA	NA	FALSE	TRUE	hemibrain:v1.2.1
1109158650	TuBu04	72	FALSE	acetylcholine	0.557	acetylcholine	0.498	0.6	0.3	0.1	0	0	0	0.802	0.802	AOTUv4_dorsal	DALcl2_dorsal	FALSE	FALSE	hemibrain:v1.2.1
1226287647	FC1A	147	FALSE	acetylcholine	0.557	acetylcholine	0.398	0.5	0.1	0.1	0.1	0	0.1	0.006	0.006	DM2_CX_d2	DPMpm1_CX_d2	TRUE	FALSE	hemibrain:v1.2.1
1251170902	PS215	585	FALSE	acetylcholine	0.557	acetylcholine	0.369	0.4	0.4	0	0	0	0	0.005	0.005	NA	NA	TRUE	FALSE	hemibrain:v1.2.1
1343749180	LPLC2	314	FALSE	acetylcholine	0.557	acetylcholine	0.359	0.4	0	0.1	0.2	0.2	0	0.17	0.17	NA	NA	TRUE	FALSE	hemibrain:v1.2.1
1503413796	LC21	199	FALSE	acetylcholine	0.557	acetylcholine	0.315	0.4	0	0.1	0.3	0.1	0	0.005	0.005	NA	NA	TRUE	FALSE	hemibrain:v1.2.1
1534896803	CL264	34	FALSE	acetylcholine	0.557	acetylcholine	0.42200000000000004	0.5	0.2	0.2	0.1	0	0	0.86	0.86	NA	NA	FALSE	FALSE	hemibrain:v1.2.1
1668275074	v2LN34F	170	FALSE	acetylcholine	0.557	acetylcholine	0.502	0.6	0.1	0.1	0	0.2	0	0.179	0.179	ALv2	BAla2	TRUE	FALSE	hemibrain:v1.2.1
1812078876	LLPC1	81	FALSE	acetylcholine	0.557	acetylcholine	0.383	0.4	0.2	0.1	0.1	0	0	0.034	0.034	NA	NA	FALSE	FALSE	hemibrain:v1.2.1
357569240	FS4A	58	FALSE	acetylcholine	0.557	acetylcholine	0.41300000000000003	0.6	0.1	0	0.2	0	0	0.591	0.591	DM3_CX_d2	DPMpm2_CX_d2	FALSE	FALSE	hemibrain:v1.2.1
550655668	oviDNa	36	FALSE	acetylcholine	0.557	acetylcholine	0.4	0.4	0.2	0.1	0.1	0.1	0.1	NA	NA	SMPpv1	DPMpl1	FALSE	FALSE	hemibrain:v1.2.1
5813061197	LC4	314	FALSE	acetylcholine	0.557	acetylcholine	0.345	0.4	0.2	0.2	0.1	0	0	0.355	0.355	NA	NA	TRUE	FALSE	hemibrain:v1.2.1
5813035328	SMP525	235	FALSE	acetylcholine	0.557	acetylcholine	0.374	0.5	0.1	0	0.4	0	0	0.242	0.242	DM3_dorso_medial	DPMpm2_dorso_medial	TRUE	FALSE	hemibrain:v1.2.1
5812986772	FS4A	57	FALSE	acetylcholine	0.557	acetylcholine	0.467	0.6	0.2	0.1	0	0.1	0	0.463	0.463	DM4_CX_d2	CM4_CX_d2	FALSE	FALSE	hemibrain:v1.2.1
5812991538	LC14	64	FALSE	acetylcholine	0.557	acetylcholine	0.329	0.4	0.3	0.1	0	0.1	0	0.006	0.006	VPNp1_lateral	BLD5_lateral	FALSE	FALSE	hemibrain:v1.2.1
5813046242	LPC1	86	FALSE	acetylcholine	0.557	acetylcholine	0.462	0.5	0.3	0	0.1	0	0	0.016	0.016	NA	NA	FALSE	FALSE	hemibrain:v1.2.1
702882168	NA	63	FALSE	acetylcholine	0.557	glutamate	0.441	0.4	0.5	0	0.1	0	0	0.017	0.017	NA	NA	FALSE	FALSE	hemibrain:v1.2.1
702506641	IB018	1710	FALSE	acetylcholine	0.557	acetylcholine	0.48300000000000004	0.5	0.3	0	0.1	0	0	0.162	0.162	NA	NA	TRUE	FALSE	hemibrain:v1.2.1
758743604	PFNp	36	FALSE	acetylcholine	0.557	acetylcholine	0.397	0.5	0.1	0	0.1	0.2	0.1	0.234	0.234	DM1_CX_v	DPMm1_CX_v	FALSE	FALSE	hemibrain:v1.2.1
887921032	CRE016	210	FALSE	acetylcholine	0.557	acetylcholine	0.33199999999999996	0.4	0.1	0.1	0.3	0	0	0.158	0.158	CREa2_ventral	DALcm1_ventral	TRUE	FALSE	hemibrain:v1.2.1
893305416	LC10	141	FALSE	acetylcholine	0.557	acetylcholine	0.41400000000000003	0.5	0.2	0.1	0.1	0	0	0.071	0.071	NA	NA	TRUE	FALSE	hemibrain:v1.2.1
1671970367	ORN_DA1	55	TRUE	acetylcholine	0.557	acetylcholine	0.41100000000000003	0.5	0	0	0	0.4	0.1	NA	NA	NA	NA	FALSE	TRUE	hemibrain:v1.2.1
1765053669	ORN_DA1	46	TRUE	acetylcholine	0.557	acetylcholine	0.41300000000000003	0.5	0	0	0	0.4	0.1	NA	NA	NA	NA	FALSE	TRUE	hemibrain:v1.2.1
1669933011	ORN_DL5	146	TRUE	acetylcholine	0.557	acetylcholine	0.48100000000000004	0.6	0	0.1	0	0.2	0	NA	NA	NA	NA	TRUE	TRUE	hemibrain:v1.2.1
2070356018	ORN_VC5	26	TRUE	acetylcholine	0.557	acetylcholine	0.463	0.6	0	0	0	0.2	0.1	NA	NA	NA	NA	FALSE	TRUE	hemibrain:v1.2.1
1952294779	ORN_VA1d	37	TRUE	acetylcholine	0.557	serotonin	0.46900000000000003	0.4	0	0.1	0	0.5	0	NA	NA	NA	NA	FALSE	TRUE	hemibrain:v1.2.1
2166193954	ORN_VM4	19	TRUE	acetylcholine	0.557	acetylcholine	0.41000000000000003	0.5	0	0	0	0.4	0.1	NA	NA	NA	NA	FALSE	TRUE	hemibrain:v1.2.1
1981680143	ORN_VM5d	32	TRUE	acetylcholine	0.557	acetylcholine	0.47300000000000003	0.5	0	0.2	0	0.2	0	NA	NA	NA	NA	FALSE	TRUE	hemibrain:v1.2.1
1068777508	IB070	179	FALSE	acetylcholine	0.558	acetylcholine	0.41300000000000003	0.5	0.1	0	0.2	0.1	0.1	0.377	0.377	NA	NA	TRUE	FALSE	hemibrain:v1.2.1
1200174183	MC61	31	FALSE	acetylcholine	0.558	acetylcholine	0.395	0.7	0.2	0	0	0.1	0	0.007	0.007	NA	NA	FALSE	FALSE	hemibrain:v1.2.1
1404446113	LPLC1	305	FALSE	acetylcholine	0.558	dopamine	0.279	0.3	0	0.1	0.4	0.2	0	0.069	0.069	NA	NA	TRUE	FALSE	hemibrain:v1.2.1
1530704811	LC13	158	FALSE	acetylcholine	0.558	acetylcholine	0.41500000000000004	0.5	0.2	0.1	0.1	0.1	0	0.116	0.116	NA	NA	TRUE	FALSE	hemibrain:v1.2.1
1661458883	PFNp	83	FALSE	acetylcholine	0.558	acetylcholine	0.47400000000000003	0.5	0.2	0.1	0	0.1	0	0.101	0.101	DM4_CX_v	CM4_CX_v	FALSE	FALSE	hemibrain:v1.2.1
1806880914	LPC1	108	FALSE	acetylcholine	0.558	acetylcholine	0.512	0.6	0.3	0	0.1	0	0	0.001	0.001	NA	NA	TRUE	FALSE	hemibrain:v1.2.1
1840004786	LPC1	77	FALSE	acetylcholine	0.558	acetylcholine	0.494	0.5	0.3	0	0.2	0	0	0.002	0.002	NA	NA	FALSE	FALSE	hemibrain:v1.2.1
5812997898	LLPC2c	101	FALSE	acetylcholine	0.558	acetylcholine	0.498	0.7	0.2	0	0.1	0	0	0.001	0.001	NA	NA	TRUE	FALSE	hemibrain:v1.2.1
5812998137	LPLC1	252	FALSE	acetylcholine	0.558	acetylcholine	0.324	0.4	0.1	0	0.3	0	0	0.029	0.029	NA	NA	TRUE	FALSE	hemibrain:v1.2.1
5812988767	AVLP528	179	FALSE	acetylcholine	0.558	acetylcholine	0.351	0.5	0.3	0.1	0	0	0	0.147	0.147	DL1_ventral	CP2_ventral	TRUE	FALSE	hemibrain:v1.2.1
891582338	LC10	73	FALSE	acetylcholine	0.558	acetylcholine	0.47500000000000003	0.6	0.2	0	0.2	0	0	0	0	NA	NA	FALSE	FALSE	hemibrain:v1.2.1
1636225661	ORN_D	164	TRUE	acetylcholine	0.558	acetylcholine	0.391	0.4	0	0.1	0	0.4	0	NA	NA	NA	NA	TRUE	TRUE	hemibrain:v1.2.1
1703337673	ORN_DA1	46	TRUE	acetylcholine	0.558	acetylcholine	0.41800000000000004	0.5	0	0	0	0.2	0.2	NA	NA	NA	NA	FALSE	TRUE	hemibrain:v1.2.1
1637239975	ORN_DC2	154	TRUE	acetylcholine	0.558	acetylcholine	0.459	0.5	0	0	0	0.5	0	NA	NA	NA	NA	TRUE	TRUE	hemibrain:v1.2.1
1641250391	ORN_DL3	33	TRUE	acetylcholine	0.558	acetylcholine	0.346	0.5	0.1	0	0	0.4	0.1	NA	NA	NA	NA	FALSE	TRUE	hemibrain:v1.2.1
1099842508	NA	20	TRUE	acetylcholine	0.558	acetylcholine	0.717	0.8	0	0	0	0.1	0.1	NA	NA	NA	NA	FALSE	FALSE	hemibrain:v1.2.1
1135902749	FC1F	141	FALSE	acetylcholine	0.559	acetylcholine	0.40700000000000003	0.5	0.1	0	0.1	0.2	0.1	0.002	0.002	DM4_CX_d1	CM4_CX_d1	TRUE	FALSE	hemibrain:v1.2.1
1170939344	DNa01	49	FALSE	acetylcholine	0.559	acetylcholine	0.32999999999999996	0.4	0.2	0	0.1	0.1	0	NA	NA	WEDd1	DALd	FALSE	FALSE	hemibrain:v1.2.1
1257167607	LC24	25	FALSE	acetylcholine	0.559	acetylcholine	0.45	0.5	0	0	0.4	0	0	0.079	0.079	NA	NA	FALSE	FALSE	hemibrain:v1.2.1
1654499231	MC62	29	FALSE	acetylcholine	0.559	acetylcholine	0.43500000000000005	0.5	0.3	0	0	0	0	0.014	0.014	NA	NA	FALSE	FALSE	hemibrain:v1.2.1
331338959	SMP191	254	FALSE	acetylcholine	0.559	acetylcholine	0.375	0.5	0.1	0	0.5	0	0	0.108	0.108	DL2_dorsal	CP3_dorsal	TRUE	FALSE	hemibrain:v1.2.1
5813103626	FC2C	144	FALSE	acetylcholine	0.559	acetylcholine	0.29400000000000004	0.4	0.2	0	0.3	0	0.1	0.01	0.01	DM4_CX_d2	CM4_CX_d2	TRUE	FALSE	hemibrain:v1.2.1
5812987690	LC6	105	FALSE	acetylcholine	0.559	acetylcholine	0.395	0.5	0.1	0.1	0.2	0	0	0.289	0.289	NA	NA	TRUE	FALSE	hemibrain:v1.2.1
5813091079	PS254	150	FALSE	acetylcholine	0.559	acetylcholine	0.379	0.5	0.4	0.1	0	0	0	0.144	0.144	DM6_central1	CM3_central1	TRUE	FALSE	hemibrain:v1.2.1
672840346	NA	804	FALSE	acetylcholine	0.559	acetylcholine	0.41300000000000003	0.6	0.3	0	0	0.1	0	0.105	0.105	NA	NA	TRUE	FALSE	hemibrain:v1.2.1
797558130	CRE099	66	FALSE	acetylcholine	0.559	acetylcholine	0.328	0.5	0.4	0	0	0	0	0.672	0.672	DM1_antero_dorsal	DPMm1_antero_dorsal	FALSE	FALSE	hemibrain:v1.2.1
891927484	LC10	148	FALSE	acetylcholine	0.559	acetylcholine	0.40900000000000003	0.5	0.3	0.1	0.1	0	0	0.016	0.016	NA	NA	TRUE	FALSE	hemibrain:v1.2.1
916288692	FS2	111	FALSE	acetylcholine	0.559	acetylcholine	0.354	0.5	0.2	0	0.2	0	0.1	0.318	0.318	DM2_CX_d2	DPMpm1_CX_d2	TRUE	FALSE	hemibrain:v1.2.1
1605204164	ORN_D	243	TRUE	acetylcholine	0.559	acetylcholine	0.43400000000000005	0.5	0	0.1	0	0.3	0	NA	NA	NA	NA	TRUE	TRUE	hemibrain:v1.2.1
1668266547	ORN_DM1	159	TRUE	acetylcholine	0.559	acetylcholine	0.43400000000000005	0.5	0	0.1	0	0.3	0.1	NA	NA	NA	NA	TRUE	TRUE	hemibrain:v1.2.1
1700303249	ORN_DM1	160	TRUE	acetylcholine	0.559	acetylcholine	0.41100000000000003	0.5	0	0.2	0	0.3	0	NA	NA	NA	NA	TRUE	TRUE	hemibrain:v1.2.1
1824472937	ORN_DM2	126	TRUE	acetylcholine	0.559	acetylcholine	0.449	0.5	0	0	0	0.3	0.1	NA	NA	NA	NA	TRUE	TRUE	hemibrain:v1.2.1
1670286938	ORN_DM3	66	TRUE	acetylcholine	0.559	acetylcholine	0.47000000000000003	0.5	0	0	0	0.3	0.1	NA	NA	NA	NA	FALSE	TRUE	hemibrain:v1.2.1
1670628153	ORN_DM3	79	TRUE	acetylcholine	0.559	acetylcholine	0.42400000000000004	0.5	0	0	0	0.4	0	NA	NA	NA	NA	FALSE	TRUE	hemibrain:v1.2.1
1922287349	ORN_VA1d	29	TRUE	acetylcholine	0.559	acetylcholine	0.47100000000000003	0.5	0	0	0	0.5	0	NA	NA	NA	NA	FALSE	TRUE	hemibrain:v1.2.1
2107188970	ORN_VA2	41	TRUE	acetylcholine	0.559	acetylcholine	0.48000000000000004	0.5	0	0	0	0.4	0.1	NA	NA	NA	NA	FALSE	TRUE	hemibrain:v1.2.1
2137886901	ORN_VA2	40	TRUE	acetylcholine	0.559	acetylcholine	0.42700000000000005	0.5	0	0.1	0	0.3	0	NA	NA	NA	NA	FALSE	TRUE	hemibrain:v1.2.1
2198929158	ORN_VA2	19	TRUE	acetylcholine	0.559	acetylcholine	0.5740000000000001	0.6	0	0.1	0	0.2	0	NA	NA	NA	NA	FALSE	TRUE	hemibrain:v1.2.1
1108101004	MC61	33	FALSE	acetylcholine	0.56	acetylcholine	0.406	0.6	0.1	0	0.2	0	0	0.001	0.001	NA	NA	FALSE	FALSE	hemibrain:v1.2.1
1158864995	LC4	345	FALSE	acetylcholine	0.56	acetylcholine	0.344	0.5	0.1	0.2	0.1	0	0	0.281	0.281	NA	NA	TRUE	FALSE	hemibrain:v1.2.1
1188004374	IB051	447	FALSE	acetylcholine	0.56	acetylcholine	0.37	0.5	0.2	0	0.1	0.2	0	0.105	0.105	PSp3	DPMl1	TRUE	FALSE	hemibrain:v1.2.1
1319591709	LC16	143	FALSE	acetylcholine	0.56	acetylcholine	0.43300000000000005	0.5	0.1	0.1	0.3	0	0	0.047	0.047	NA	NA	TRUE	FALSE	hemibrain:v1.2.1
1410450949	PFNm	108	FALSE	acetylcholine	0.56	acetylcholine	0.346	0.5	0.1	0.1	0	0.1	0.2	0.094	0.094	DM3_CX_p	DPMpm2_CX_p	TRUE	FALSE	hemibrain:v1.2.1
1655497024	LC21	216	FALSE	acetylcholine	0.56	acetylcholine	0.375	0.4	0.1	0	0.2	0.1	0.1	0.072	0.072	NA	NA	TRUE	FALSE	hemibrain:v1.2.1
1747616992	LLPC3	44	FALSE	acetylcholine	0.56	acetylcholine	0.49	0.6	0.2	0.1	0	0	0	0.015	0.015	NA	NA	FALSE	FALSE	hemibrain:v1.2.1
1785511781	SAD064	401	FALSE	acetylcholine	0.56	acetylcholine	0.403	0.5	0.1	0.1	0.1	0.1	0	0.11	0.11	ALl1_ventral	BAlc_ventral	TRUE	FALSE	hemibrain:v1.2.1
1813206171	SAD053	397	FALSE	acetylcholine	0.56	acetylcholine	0.466	0.5	0.3	0.1	0.1	0	0	0.007	0.007	ALl1_ventral	BAlc_ventral	TRUE	FALSE	hemibrain:v1.2.1
1839288696	LC4	331	FALSE	acetylcholine	0.56	acetylcholine	0.36	0.5	0.1	0.1	0.2	0	0	0.444	0.444	NA	NA	TRUE	FALSE	hemibrain:v1.2.1
1852006949	WED020	112	FALSE	acetylcholine	0.56	acetylcholine	0.37	0.5	0.1	0	0.1	0.3	0	0.045	0.045	LALa1_posterior	BAlp2_posterior	TRUE	FALSE	hemibrain:v1.2.1
267559665	SIP083	112	FALSE	acetylcholine	0.56	acetylcholine	0.384	0.5	0	0	0.5	0	0	0.424	0.424	SLPpm3	DPLc3	TRUE	FALSE	hemibrain:v1.2.1
295473947	SLP359	340	FALSE	acetylcholine	0.56	acetylcholine	0.318	0.5	0.1	0.1	0.1	0.2	0.1	0.068	0.068	SLPpl2	CP6	TRUE	FALSE	hemibrain:v1.2.1
516844782	SIP071	568	FALSE	acetylcholine	0.56	acetylcholine	0.28500000000000003	0.4	0.1	0.1	0.3	0	0	0.022	0.022	DM6_dorso_lateral	CM3_dorso_lateral	TRUE	FALSE	hemibrain:v1.2.1
5812988573	LC9	239	FALSE	acetylcholine	0.56	acetylcholine	0.315	0.4	0.2	0.1	0.2	0.1	0	0.019	0.019	NA	NA	TRUE	FALSE	hemibrain:v1.2.1
5813067839	CL210	21	FALSE	acetylcholine	0.56	acetylcholine	0.34199999999999997	0.5	0	0	0.4	0	0.1	0.001	0.001	SMPpm1	DPMm2	FALSE	FALSE	hemibrain:v1.2.1
5812993717	LPC1	122	FALSE	acetylcholine	0.56	acetylcholine	0.381	0.5	0.2	0	0.2	0	0	0.007	0.007	NA	NA	TRUE	FALSE	hemibrain:v1.2.1
697398544	NA	69	FALSE	acetylcholine	0.56	acetylcholine	0.47000000000000003	0.5	0.4	0.1	0	0	0	0.068	0.068	NA	NA	FALSE	FALSE	hemibrain:v1.2.1
704699661	ALIN1	295	FALSE	acetylcholine	0.56	acetylcholine	0.5700000000000001	0.7	0	0.2	0	0	0	0.504	0.504	NA	NA	TRUE	FALSE	hemibrain:v1.2.1
730497472	LAL022	126	FALSE	acetylcholine	0.56	acetylcholine	0.41300000000000003	0.5	0.1	0.2	0.1	0	0	0.094	0.094	NA	NA	TRUE	FALSE	hemibrain:v1.2.1
910878587	PFNp	50	FALSE	acetylcholine	0.56	acetylcholine	0.376	0.5	0.2	0.1	0	0.1	0.1	0.223	0.223	DM2_CX_v	DPMpm1_CX_v	FALSE	FALSE	hemibrain:v1.2.1
1698623120	ORN_DM1	142	TRUE	acetylcholine	0.56	acetylcholine	0.47900000000000004	0.6	0	0.1	0	0.2	0.1	NA	NA	NA	NA	TRUE	TRUE	hemibrain:v1.2.1
5813000235	ORN_VL2a	67	TRUE	acetylcholine	0.56	serotonin	0.368	0.4	0	0.1	0	0.5	0	NA	NA	NA	NA	FALSE	TRUE	hemibrain:v1.2.1
2106787203	ORN_VA1v	41	TRUE	acetylcholine	0.56	acetylcholine	0.42100000000000004	0.5	0	0	0	0.4	0	NA	NA	NA	NA	FALSE	TRUE	hemibrain:v1.2.1
1012329216	AVLP183	136	FALSE	acetylcholine	0.561	acetylcholine	0.29100000000000004	0.4	0.1	0	0.2	0.1	0	0.365	0.365	VLPl2_medial	BLAv2_medial	TRUE	FALSE	hemibrain:v1.2.1
1108446553	MC61	23	FALSE	acetylcholine	0.561	acetylcholine	0.324	0.6	0.1	0	0	0.1	0	0.001	0.001	NA	NA	FALSE	FALSE	hemibrain:v1.2.1
1288897930	LC16	181	FALSE	acetylcholine	0.561	acetylcholine	0.456	0.5	0	0.1	0.2	0	0	0.126	0.126	NA	NA	TRUE	FALSE	hemibrain:v1.2.1
1384752007	PVLP057	22	FALSE	acetylcholine	0.561	acetylcholine	0.371	0.4	0.1	0.1	0.1	0.1	0	0.004	0.004	VLPl2_posterior	BLAv2_posterior	FALSE	FALSE	hemibrain:v1.2.1
1447253749	EL	668	FALSE	acetylcholine	0.561	acetylcholine	0.45	0.4	0	0.1	0	0.1	0.2	0.004	0.004	DM4_CX_d2	CM4_CX_d2	TRUE	FALSE	hemibrain:v1.2.1
1539879204	PVLP126	171	FALSE	acetylcholine	0.561	acetylcholine	0.34299999999999997	0.4	0	0	0.1	0.4	0	0.052	0.052	VLPl&p2_posterior	BLVp1_posterior	TRUE	FALSE	hemibrain:v1.2.1
1841063105	LLPC1	108	FALSE	acetylcholine	0.561	acetylcholine	0.459	0.6	0.2	0	0.2	0	0	0.002	0.002	NA	NA	TRUE	FALSE	hemibrain:v1.2.1
326888627	SMP361	199	FALSE	acetylcholine	0.561	acetylcholine	0.42400000000000004	0.5	0.2	0	0.3	0	0	0.199	0.199	SMPpd1	DPLc1	TRUE	FALSE	hemibrain:v1.2.1
5812997061	LLPC2c	123	FALSE	acetylcholine	0.561	acetylcholine	0.48300000000000004	0.6	0.3	0.1	0	0	0	0.009	0.009	NA	NA	TRUE	FALSE	hemibrain:v1.2.1
5813039499	LPC1	123	FALSE	acetylcholine	0.561	acetylcholine	0.361	0.4	0.4	0.1	0.1	0	0	0.01	0.01	NA	NA	TRUE	FALSE	hemibrain:v1.2.1
5813045601	MC66	231	FALSE	acetylcholine	0.561	acetylcholine	0.43400000000000005	0.5	0.4	0	0.1	0	0	0.001	0.001	NA	NA	TRUE	FALSE	hemibrain:v1.2.1
673733299	SMP197	206	FALSE	acetylcholine	0.561	dopamine	0.41000000000000003	0.4	0.1	0	0.5	0	0	0.113	0.113	DL1_dorsal	CP2_dorsal	TRUE	FALSE	hemibrain:v1.2.1
702536798	FS2	113	FALSE	acetylcholine	0.561	acetylcholine	0.33299999999999996	0.4	0.2	0	0.2	0.1	0	0.302	0.302	DM1_CX_d2	DPMm1_CX_d2	TRUE	FALSE	hemibrain:v1.2.1
786000969	PFNp	94	FALSE	acetylcholine	0.561	acetylcholine	0.43500000000000005	0.5	0.2	0	0	0.2	0.1	0.192	0.192	DM2_CX_v	DPMpm1_CX_v	FALSE	FALSE	hemibrain:v1.2.1
911215499	PFNp	78	FALSE	acetylcholine	0.561	acetylcholine	0.499	0.5	0.1	0	0	0.2	0.1	0.263	0.263	DM2_CX_p	DPMpm1_CX_p	FALSE	FALSE	hemibrain:v1.2.1
1668335478	ORN_DM3	79	TRUE	acetylcholine	0.561	acetylcholine	0.444	0.5	0	0	0	0.4	0	NA	NA	NA	NA	FALSE	TRUE	hemibrain:v1.2.1
1794119455	ORN_DM6	101	TRUE	acetylcholine	0.561	acetylcholine	0.511	0.6	0	0	0	0.3	0.1	NA	NA	NA	NA	TRUE	TRUE	hemibrain:v1.2.1
5812996886	ORN_DM6	103	TRUE	acetylcholine	0.561	acetylcholine	0.43600000000000005	0.5	0	0	0	0.3	0.1	NA	NA	NA	NA	TRUE	TRUE	hemibrain:v1.2.1
1951642788	ORN_VA6	89	TRUE	acetylcholine	0.561	acetylcholine	0.443	0.5	0	0.1	0	0.4	0	NA	NA	NA	NA	FALSE	TRUE	hemibrain:v1.2.1
2014382294	ORN_VA1v	48	TRUE	acetylcholine	0.561	acetylcholine	0.509	0.6	0	0.1	0	0.3	0	NA	NA	NA	NA	FALSE	TRUE	hemibrain:v1.2.1
5813004702	ORN_VA5	156	TRUE	acetylcholine	0.561	acetylcholine	0.43900000000000006	0.5	0.1	0	0	0.4	0	NA	NA	NA	NA	TRUE	TRUE	hemibrain:v1.2.1
1950649874	ORN_VM5d	68	TRUE	acetylcholine	0.561	acetylcholine	0.455	0.6	0	0.1	0	0.3	0	NA	NA	NA	NA	FALSE	TRUE	hemibrain:v1.2.1
1015700298	TuBu03	90	FALSE	acetylcholine	0.562	acetylcholine	0.42900000000000005	0.5	0.2	0.2	0	0	0	0.773	0.773	AOTUv4_dorsal	DALcl2_dorsal	FALSE	FALSE	hemibrain:v1.2.1
1046726105	MC61	23	FALSE	acetylcholine	0.562	acetylcholine	0.33099999999999996	0.5	0.2	0	0.2	0.1	0	0.001	0.001	NA	NA	FALSE	FALSE	hemibrain:v1.2.1
1048289014	NA	134	FALSE	acetylcholine	0.562	acetylcholine	0.377	0.5	0.2	0	0.2	0	0.1	0.001	0.001	NA	NA	TRUE	FALSE	hemibrain:v1.2.1
1103576992	FS4A	55	FALSE	acetylcholine	0.562	acetylcholine	0.36	0.5	0.2	0.2	0.1	0	0	0.366	0.366	DM1_CX_d2	DPMm1_CX_d2	FALSE	FALSE	hemibrain:v1.2.1
1138453962	MC61	32	FALSE	acetylcholine	0.562	acetylcholine	0.366	0.5	0.1	0.2	0.2	0	0	0.002	0.002	NA	NA	FALSE	FALSE	hemibrain:v1.2.1
1811737700	LLPC3	95	FALSE	acetylcholine	0.562	acetylcholine	0.394	0.4	0.4	0	0.2	0	0	0.002	0.002	NA	NA	FALSE	FALSE	hemibrain:v1.2.1
1875590941	PS037	122	FALSE	acetylcholine	0.562	acetylcholine	0.362	0.4	0.1	0	0.1	0.4	0	NA	NA	AOTUv1_ventral	DALcm2_ventral	TRUE	FALSE	hemibrain:v1.2.1
360086302	NA	80	FALSE	acetylcholine	0.562	acetylcholine	0.38	0.5	0.3	0	0	0.2	0	0.001	0.001	NA	NA	FALSE	FALSE	hemibrain:v1.2.1
390331214	PLP121	314	FALSE	acetylcholine	0.562	dopamine	0.353	0.3	0.2	0	0.4	0	0	0.44	0.44	VLPd&p1_posterior	DPLl2_posterior	TRUE	FALSE	hemibrain:v1.2.1
515307870	FS3	33	FALSE	acetylcholine	0.562	acetylcholine	0.356	0.4	0.3	0	0.1	0.1	0	0.519	0.519	DM2_CX_d2	DPMpm1_CX_d2	FALSE	FALSE	hemibrain:v1.2.1
516504076	SIP072	307	FALSE	acetylcholine	0.562	dopamine	0.345	0.4	0.1	0	0.4	0	0	0.011	0.011	DM6_dorso_lateral	CM3_dorso_lateral	TRUE	FALSE	hemibrain:v1.2.1
5812999862	LPLC1	332	FALSE	acetylcholine	0.562	acetylcholine	0.41500000000000004	0.5	0	0	0.3	0.1	0	0.018	0.018	NA	NA	TRUE	FALSE	hemibrain:v1.2.1
5813037881	FS2	102	FALSE	acetylcholine	0.562	acetylcholine	0.323	0.4	0.2	0	0.3	0.1	0	0.405	0.405	DM4_CX_d1	CM4_CX_d1	TRUE	FALSE	hemibrain:v1.2.1
642651049	SIP074	226	FALSE	acetylcholine	0.562	acetylcholine	0.325	0.5	0.1	0.1	0.3	0	0	0.274	0.274	DM6_dorso_lateral	CM3_dorso_lateral	TRUE	FALSE	hemibrain:v1.2.1
669649736	SMP270	144	FALSE	acetylcholine	0.562	dopamine	0.41600000000000004	0.3	0	0	0.6	0	0	0.186	0.186	DL2_dorsal	CP3_dorsal	TRUE	FALSE	hemibrain:v1.2.1
1605194797	ORN_D	194	TRUE	acetylcholine	0.562	acetylcholine	0.443	0.5	0	0.1	0	0.3	0.1	NA	NA	NA	NA	TRUE	TRUE	hemibrain:v1.2.1
1700932879	ORN_DL1	57	TRUE	acetylcholine	0.562	acetylcholine	0.41300000000000003	0.5	0	0.1	0	0.3	0	NA	NA	NA	NA	FALSE	TRUE	hemibrain:v1.2.1
5813024618	ORN_VA1v	86	TRUE	acetylcholine	0.562	acetylcholine	0.391	0.5	0.1	0	0	0.4	0	NA	NA	NA	NA	FALSE	TRUE	hemibrain:v1.2.1
2169267537	ORN_VA2	26	TRUE	acetylcholine	0.562	acetylcholine	0.42700000000000005	0.6	0	0.2	0	0.2	0	NA	NA	NA	NA	FALSE	TRUE	hemibrain:v1.2.1
2137856225	ORN_VA7m	67	TRUE	acetylcholine	0.562	acetylcholine	0.462	0.5	0	0	0	0.4	0	NA	NA	NA	NA	FALSE	TRUE	hemibrain:v1.2.1
5813042607	ORN_VM1	67	TRUE	acetylcholine	0.562	serotonin	0.47100000000000003	0.4	0	0	0	0.5	0.1	NA	NA	NA	NA	FALSE	TRUE	hemibrain:v1.2.1
1140240894	TuBu03	99	FALSE	acetylcholine	0.5630000000000001	acetylcholine	0.46900000000000003	0.6	0.2	0.2	0	0	0	0.834	0.834	AOTUv4_dorsal	DALcl2_dorsal	FALSE	FALSE	hemibrain:v1.2.1
1160854977	PS257	102	FALSE	acetylcholine	0.5630000000000001	acetylcholine	0.391	0.4	0.3	0	0.1	0.2	0	0.263	0.263	NA	NA	TRUE	FALSE	hemibrain:v1.2.1
1168120366	LC10	37	FALSE	acetylcholine	0.5630000000000001	acetylcholine	0.401	0.5	0.5	0	0	0	0	0.046	0.046	NA	NA	FALSE	FALSE	hemibrain:v1.2.1
1201210029	MC61	29	FALSE	acetylcholine	0.5630000000000001	acetylcholine	0.51	0.6	0.4	0.1	0	0	0	0.017	0.017	NA	NA	FALSE	FALSE	hemibrain:v1.2.1
1438304646	LC13	162	FALSE	acetylcholine	0.5630000000000001	acetylcholine	0.506	0.6	0.1	0	0.1	0	0	0.196	0.196	NA	NA	TRUE	FALSE	hemibrain:v1.2.1
1469331067	LC13	117	FALSE	acetylcholine	0.5630000000000001	acetylcholine	0.38	0.5	0	0	0.2	0.2	0	0	0	NA	NA	TRUE	FALSE	hemibrain:v1.2.1
1749327483	LLPC2c	73	FALSE	acetylcholine	0.5630000000000001	acetylcholine	0.47500000000000003	0.6	0.2	0	0.2	0	0	0.006	0.006	NA	NA	FALSE	FALSE	hemibrain:v1.2.1
1996284645	WED137	42	FALSE	acetylcholine	0.5630000000000001	acetylcholine	0.468	0.6	0.4	0	0.1	0	0	0.001	0.001	DM4_ventral	CM4_ventral	FALSE	FALSE	hemibrain:v1.2.1
2154442557	LC13	110	FALSE	acetylcholine	0.5630000000000001	acetylcholine	0.446	0.5	0.2	0.1	0.1	0.1	0	0.232	0.232	NA	NA	TRUE	FALSE	hemibrain:v1.2.1
296872415	FS4A	51	FALSE	acetylcholine	0.5630000000000001	acetylcholine	0.41300000000000003	0.5	0	0	0.4	0	0	0.535	0.535	DM4_CX_d1	CM4_CX_d1	FALSE	FALSE	hemibrain:v1.2.1
576475847	SMP248	219	FALSE	acetylcholine	0.5630000000000001	dopamine	0.446	0.3	0	0	0.6	0	0	0.268	0.268	VLPd&p1_posterior	DPLl2_posterior	TRUE	FALSE	hemibrain:v1.2.1
5812997220	LLPC3	119	FALSE	acetylcholine	0.5630000000000001	acetylcholine	0.41200000000000003	0.5	0.3	0	0.1	0	0	0.017	0.017	NA	NA	TRUE	FALSE	hemibrain:v1.2.1
5813022759	CRE059	568	FALSE	acetylcholine	0.5630000000000001	acetylcholine	0.389	0.5	0.3	0	0.2	0	0	0.316	0.316	CREl1	DALv3	TRUE	FALSE	hemibrain:v1.2.1
5813095193	DNp16	70	FALSE	acetylcholine	0.5630000000000001	acetylcholine	0.383	0.5	0.3	0	0.1	0.1	0	NA	NA	PSp2	CM5	FALSE	FALSE	hemibrain:v1.2.1
705217250	NA	173	FALSE	acetylcholine	0.5630000000000001	acetylcholine	0.321	0.4	0.2	0	0.3	0	0	0.001	0.001	NA	NA	TRUE	FALSE	hemibrain:v1.2.1
[truncated: 22,667 more rows]
