# Supplementary material for: Neurotransmitter classification from electron microscopy images at synaptic sites in Drosophila melanogaster
Source: Cell. 2024 May 9;187(10):2574–2594.e23. doi: 10.1016/j.cell.2024.03.016 (PMC11106717; doi:10.1016/j.cell.2024.03.016)
Supplement: Data S4. A .csv file where each row is a single identified FAFB-FlyWire reconstruction, related to Figure 2 and Figure 5 — Includes all such neurons used in our analysis. Columns provide each neuron’s unique identifier from the 630 materialization of the FAFB-FlyWire dataset used in this paper (root_id_630), and the newer 783 materialization of the FAFB-FlyWire dataset (root_id_783), the neuron’s (cell_type), neuron-level transmitter prediction (conf_nt), the confidence score for that prediction, which was calculated using the synapse-level confusion metrics and with synapse filtering (conf_nt_p), see STAR Methods, neuron-level transmitter prediction with no synapse filtering for axon/dendrite (top_nt, top_nt_p), the proportion of synapse-level transmitter predictions that “voted" for each transmitter (transmitter), the segregation index, a measure of neuronal polarityS2 (segregation_index), other morphological annotations from Schlegel et al.S2 (side, ito_lee_hemilineage, artenstein_hemilineage, morphology_group, flow, cell_class, cell_sub_class), the proportion of synapse-level transmitter predictions that “voted” for each transmitter ({transmitter }), whether or not presynapses from this neuron were included in our ground-truth data (in_ground_truth) and extra notes on the cell type designation, including alternate name (notes). Note that hemilineage designation is given from two nomenclaturesS3–S6 (ito_lee_hemilineage, hartenstein_hemilineage), and that ‘side’ refers to the hemisphere in which reconstructions’ cell bodies lie. Because the root_id for neurons is changing as neurons are edited in an active connectome projectS7 we also supply the position of a point in the neuron to help identify it in FAFB-FlyWire voxel space (pos_x, pos_y, pos_z) and an ID for the nucleus segmentation (nucleus_id). [file mmc5.csv]

root_630	root_783	pos_x	pos_y	pos_z	nucleus_id	side	ito_lee_hemilineage	hartenstein_hemilineage	morphology_group	cell_class	cell_sub_class	cell_type	hemibrain_type	pre	conf_nt	conf_nt_p	top_nt	top_nt_p	known_nt	known_nt_source	acetylcholine	gaba	glutamate	dopamine	serotonin	octopamine	segregation_index	projection_score	in_ground_truth	notes
720575940603453286	720575940603453286	138500	56630	2156	5056135	right	ALad1	BAmv3	ALad1__1	ALPN	multiglomerular	(M_adPNm4,M_adPNm5)a	M_adPNm4,M_adPNm5	1303	acetylcholine	0.887	acetylcholine	0.922553731578136	acetylcholine	Tanaka et al., 2012	0.8	0	0	0.1	0	0	0.425	0.425	FALSE	NA
720575940625413395	720575940625413395	113000	59340	1655	4491112	left	ALad1	BAmv3	ALad1__1	ALPN	multiglomerular	(M_adPNm4,M_adPNm5)a	M_adPNm4,M_adPNm5	1201	acetylcholine	0.903	acetylcholine	0.92325628109064	acetylcholine	Tanaka et al., 2012	0.8	0	0	0.1	0	0	0.543	0.543	TRUE	NA
720575940624789125	720575940624789125	140300	58960	1734	5056625	right	ALad1	BAmv3	ALad1__1	ALPN	multiglomerular	(M_adPNm4,M_adPNm5)b	M_adPNm4,M_adPNm5	1666	acetylcholine	0.831	acetylcholine	0.887502193806723	acetylcholine	Tanaka et al., 2012	0.8	0	0.1	0.1	0.1	0	0.308	0.308	FALSE	NA
720575940629743415	720575940630003472	139800	59110	1788	5057631	right	ALad1	BAmv3	ALad1__1	ALPN	multiglomerular	(M_adPNm4,M_adPNm5)b	M_adPNm4,M_adPNm5	2293	acetylcholine	0.873	acetylcholine	0.90080395011374	acetylcholine	Tanaka et al., 2012	0.8	0	0	0	0.1	0	0.297	0.297	FALSE	NA
720575940629587671	720575940629587671	171200	33940	3250	5056503	right	ALad1	BAmv3	ALad1__1	ALPN	multiglomerular	(M_adPNm4,M_adPNm5)b	M_adPNm4,M_adPNm5	1093	acetylcholine	0.877	acetylcholine	0.889644051190156	acetylcholine	Tanaka et al., 2012	0.8	0	0.1	0.1	0	0	0.258	0.258	FALSE	NA
720575940624620952	720575940624620952	173100	34780	3119	5057359	right	ALad1	BAmv3	ALad1__1	ALPN	multiglomerular	(M_adPNm4,M_adPNm5)b	M_adPNm4,M_adPNm5	1137	acetylcholine	0.895	acetylcholine	0.92216133619973	acetylcholine	Tanaka et al., 2012	0.8	0	0	0	0.1	0	0.377	0.377	FALSE	NA
720575940614316731	720575940614316731	122700	56360	2263	3664792	left	ALad1	BAmv3	ALad1__1	ALPN	multiglomerular	(M_adPNm4,M_adPNm5)b	M_adPNm4,M_adPNm5	1171	acetylcholine	0.93	acetylcholine	0.923388383765531	acetylcholine	Tanaka et al., 2012	0.8	0	0	0.1	0	0	0.22	0.22	TRUE	NA
720575940627949929	720575940627949929	123400	57510	2088	NA	left	ALad1	BAmv3	ALad1__1	ALPN	multiglomerular	(M_adPNm4,M_adPNm5)b	M_adPNm4,M_adPNm5	1163	acetylcholine	0.942	acetylcholine	0.934770863952086	acetylcholine	Tanaka et al., 2012	0.9	0	0	0.1	0	0	0.302	0.302	TRUE	NA
720575940628013568	720575940610752068	122900	56280	2268	4412627	left	ALad1	BAmv3	ALad1__1	ALPN	multiglomerular	(M_adPNm4,M_adPNm5)b	M_adPNm4,M_adPNm5	2551	acetylcholine	0.96	acetylcholine	0.956997689161337	acetylcholine	Tanaka et al., 2012	0.9	0	0	0	0	0	0.385	0.385	FALSE	NA
720575940620551259	720575940620551259	125100	58910	2231	4411821	left	ALad1	BAmv3	ALad1__1	ALPN	multiglomerular	(M_adPNm4,M_adPNm5)c	M_adPNm4,M_adPNm5	2092	acetylcholine	0.902	acetylcholine	0.942988765966365	acetylcholine	Tanaka et al., 2012	0.8	0	0	0.1	0.1	0	0.299	0.299	TRUE	NA
720575940613050577	720575940613050577	139900	58930	1837	5057146	right	ALad1	BAmv3	ALad1__1	ALPN	multiglomerular	(M_adPNm4,M_adPNm5)d	M_adPNm4,M_adPNm5	1519	acetylcholine	0.833	acetylcholine	0.871155798037727	acetylcholine	Tanaka et al., 2012	0.7	0.1	0.1	0.1	0.1	0	0.23	0.23	FALSE	NA
720575940614316987	720575940624039560	124900	58980	2231	3664449	left	ALad1	BAmv3	ALad1__1	ALPN	multiglomerular	(M_adPNm4,M_adPNm5)d	M_adPNm4,M_adPNm5	1357	acetylcholine	0.85	acetylcholine	0.922624123774293	acetylcholine	Tanaka et al., 2012	0.8	0	0.1	0.1	0.1	0	0.278	0.278	FALSE	NA
720575940631930828	720575940631930828	114600	63600	1617	3733893	left	ALad1	BAmv3	NA	ALPN	uniglomerular	DA4m_adPN	DA4m_adPN	17834	acetylcholine	0.913	acetylcholine	0.945232985159378	acetylcholine	Tanaka et al., 2012	0.9	0	0	0	0	0	0.362	0.362	TRUE	NA
720575940604352172	720575940604352172	146400	66720	1408	5781917	right	ALad1	BAmv3	NA	ALPN	uniglomerular	DA4m_adPN	DA4m_adPN	18593	acetylcholine	0.928	acetylcholine	0.947638535324333	acetylcholine	Tanaka et al., 2012	0.9	0	0	0	0	0	0.299	0.299	FALSE	NA
720575940625673486	720575940630493818	153900	35940	4098	5741786	right	ALad1	BAmv3	NA	ALPN	uniglomerular	DC2_adPN	DC2_adPN	13498	acetylcholine	0.93	acetylcholine	0.9587760158224	acetylcholine	Tanaka et al., 2012	0.9	0	0	0	0	0	0.476	0.476	FALSE	NA
720575940625507496	720575940631193052	167700	37180	3821	5744152	right	ALad1	BAmv3	NA	ALPN	uniglomerular	DC2_adPN	DC2_adPN	13587	acetylcholine	0.933	acetylcholine	0.95917130714542	acetylcholine	Tanaka et al., 2012	0.9	0	0	0	0	0	0.35	0.35	FALSE	NA
720575940624632247	720575940627160322	97910	34200	4387	4489093	left	ALad1	BAmv3	NA	ALPN	uniglomerular	DC2_adPN	DC2_adPN	14609	acetylcholine	0.936	acetylcholine	0.964623835894964	acetylcholine	Tanaka et al., 2012	0.9	0	0	0	0	0	0.375	0.375	FALSE	NA
720575940626271996	720575940616824588	89840	37670	4328	3687501	left	ALad1	BAmv3	NA	ALPN	uniglomerular	DC2_adPN	DC2_adPN	12185	acetylcholine	0.952	acetylcholine	0.952535508465732	acetylcholine	Tanaka et al., 2012	0.9	0	0	0	0	0	0.348	0.348	FALSE	NA
720575940637943374	720575940637943374	147800	61770	869	5742623	right	ALad1	BAmv3	ALad1__2	ALPN	uniglomerular	DC3_adPN	DC3_adPN	11936	acetylcholine	0.857	acetylcholine	0.929768582764752	acetylcholine	Tanaka et al., 2012	0.8	0	0	0	0	0	0.417	0.417	TRUE	NA
720575940634939327	720575940634939327	116600	58880	1192	3720269	left	ALad1	BAmv3	ALad1__2	ALPN	uniglomerular	DC3_adPN	DC3_adPN	9460	acetylcholine	0.87	acetylcholine	0.929726469563632	acetylcholine	Tanaka et al., 2012	0.8	0	0	0	0.1	0	0.328	0.328	TRUE	NA
720575940613419695	720575940613419695	112700	33610	4563	3690619	left	ALad1	BAmv3	ALad1__2	ALPN	uniglomerular	DC3_adPN	DC3_adPN	9469	acetylcholine	0.905	acetylcholine	0.927866213133202	acetylcholine	Tanaka et al., 2012	0.8	0	0	0	0	0	0.394	0.394	TRUE	NA
720575940630131663	720575940630131663	116400	60000	1156	3689557	left	ALad1	BAmv3	ALad1__2	ALPN	uniglomerular	DC3_adPN	DC3_adPN	8469	acetylcholine	0.911	acetylcholine	0.934535751536822	acetylcholine	Tanaka et al., 2012	0.9	0	0	0	0	0	0.404	0.404	TRUE	NA
720575940617781383	720575940617781383	148400	62210	764	5741090	right	ALad1	BAmv3	ALad1__2	ALPN	uniglomerular	DC3_adPN	DC3_adPN	11879	acetylcholine	0.915	acetylcholine	0.940766356061676	acetylcholine	Tanaka et al., 2012	0.9	0	0	0	0	0	0.438	0.438	TRUE	NA
720575940613579943	720575940613579943	101400	32410	4535	3690539	left	ALad1	BAmv3	NA	ALPN	uniglomerular	DC4_adPN	DC4_adPN	19418	acetylcholine	0.926	acetylcholine	0.953899022643412	acetylcholine	Tanaka et al., 2012	0.9	0	0	0	0	0	0.454	0.454	TRUE	NA
720575940630914858	720575940630914858	166900	35760	3875	5768995	right	ALad1	BAmv3	NA	ALPN	uniglomerular	DC4_adPN	DC4_adPN	18514	acetylcholine	0.937	acetylcholine	0.947303665597894	acetylcholine	Tanaka et al., 2012	0.9	0	0	0	0	0	0.485	0.485	FALSE	NA
720575940613655483	720575940613655483	136000	51040	819	5056609	right	ALad1	BAmv3	ALad1__0	ALPN	uniglomerular	DL2d_adPN	DL2d_adPN	2437	acetylcholine	0.896	acetylcholine	0.907355115106235	acetylcholine	Tanaka et al., 2012	0.9	0	0	0	0	0	0.252	0.252	FALSE	NA
720575940620103590	720575940620103590	111900	55040	1439	3656854	left	ALad1	BAmv3	ALad1__0	ALPN	uniglomerular	DL2d_adPN	DL2d_adPN	3574	acetylcholine	0.899	acetylcholine	0.9342007438872	acetylcholine	Tanaka et al., 2012	0.8	0	0	0	0.1	0	0.295	0.295	TRUE	NA
720575940630217086	720575940630217086	151700	57430	1063	5057011	right	ALad1	BAmv3	ALad1__0	ALPN	uniglomerular	DL2d_adPN	DL2d_adPN	2906	acetylcholine	0.903	acetylcholine	0.914682206207876	acetylcholine	Tanaka et al., 2012	0.8	0	0	0	0.1	0	0.289	0.289	FALSE	NA
720575940642046453	720575940642046453	111400	55090	1426	4491013	left	ALad1	BAmv3	ALad1__0	ALPN	uniglomerular	DL2d_adPN	DL2d_adPN	2847	acetylcholine	0.914	acetylcholine	0.926237538472728	acetylcholine	Tanaka et al., 2012	0.8	0	0	0.1	0	0	0.284	0.284	TRUE	NA
720575940620800944	720575940628316047	112700	55200	1428	4489296	left	ALad1	BAmv3	ALad1__0	ALPN	uniglomerular	DL2d_adPN	DL2d_adPN	6262	acetylcholine	0.915	acetylcholine	0.933381953383756	acetylcholine	Tanaka et al., 2012	0.9	0	0	0	0	0	0.315	0.315	FALSE	NA
720575940630928715	720575940630928715	122700	51460	875	4490304	left	ALad1	BAmv3	ALad1__0	ALPN	uniglomerular	DL2d_adPN	DL2d_adPN	4465	acetylcholine	0.919	acetylcholine	0.908945275372919	acetylcholine	Tanaka et al., 2012	0.8	0.1	0	0.1	0	0	0.306	0.306	TRUE	NA
720575940624941244	720575940624941244	152400	57820	1021	5057060	right	ALad1	BAmv3	ALad1__0	ALPN	uniglomerular	DL2d_adPN	DL2d_adPN	3884	acetylcholine	0.924	acetylcholine	0.904840530935599	acetylcholine	Tanaka et al., 2012	0.8	0	0	0.1	0	0	0.289	0.289	FALSE	NA
720575940609903077	720575940609903077	150000	57830	1090	5056598	right	ALad1	BAmv3	ALad1__0	ALPN	uniglomerular	DL2d_adPN	DL2d_adPN	4673	acetylcholine	0.936	acetylcholine	0.911391193803946	acetylcholine	Tanaka et al., 2012	0.9	0	0	0	0	0	0.281	0.281	FALSE	NA
720575940605421442	720575940605421442	112200	54360	1520	4489826	left	ALad1	BAmv3	ALad1__0	ALPN	uniglomerular	DL2d_adPN	DL2d_adPN	1608	acetylcholine	0.939	acetylcholine	0.912992199694177	acetylcholine	Tanaka et al., 2012	0.9	0	0	0	0	0	0.295	0.295	TRUE	NA
720575940621123113	720575940621123113	150200	58710	1241	5056885	right	ALad1	BAmv3	ALad1__0	ALPN	uniglomerular	DL2d_adPN	DL2d_adPN	6220	acetylcholine	0.943	acetylcholine	0.917505232094977	acetylcholine	Tanaka et al., 2012	0.9	0	0	0	0	0	0.281	0.281	TRUE	NA
720575940628181520	720575940628181520	114600	56540	1563	3665103	left	ALad1	BAmv3	ALad1__0	ALPN	uniglomerular	DL2v_adPN	DL2v_adPN	7462	acetylcholine	0.829	acetylcholine	0.921427367295011	acetylcholine	Tanaka et al., 2012	0.8	0.1	0.1	0.1	0	0	0.336	0.336	TRUE	NA
720575940637864355	720575940637864355	148400	58840	1243	5056091	right	ALad1	BAmv3	ALad1__0	ALPN	uniglomerular	DL2v_adPN	DL2v_adPN	6953	acetylcholine	0.855	acetylcholine	0.932811124386433	acetylcholine	Tanaka et al., 2012	0.8	0.1	0	0	0.1	0	0.405	0.405	TRUE	NA
720575940627772009	720575940627772009	113200	55560	1462	4412365	left	ALad1	BAmv3	ALad1__0	ALPN	uniglomerular	DL2v_adPN	DL2v_adPN	7531	acetylcholine	0.875	acetylcholine	0.910566494904614	acetylcholine	Tanaka et al., 2012	0.8	0.1	0.1	0.1	0	0	0.307	0.307	TRUE	NA
720575940611022515	720575940611022515	114400	56690	1551	3662699	left	ALad1	BAmv3	ALad1__0	ALPN	uniglomerular	DL2v_adPN	DL2v_adPN	7569	acetylcholine	0.876	acetylcholine	0.928764221300992	acetylcholine	Tanaka et al., 2012	0.8	0	0	0.1	0.1	0	0.362	0.362	TRUE	NA
720575940631161570	720575940631161570	135200	50390	755	5056190	right	ALad1	BAmv3	ALad1__0	ALPN	uniglomerular	DL2v_adPN	DL2v_adPN	6013	acetylcholine	0.879	acetylcholine	0.936115653018448	acetylcholine	Tanaka et al., 2012	0.8	0	0	0	0.1	0	0.383	0.383	FALSE	NA
720575940620467438	720575940620467438	115700	56610	1617	3661694	left	ALad1	BAmv3	ALad1__0	ALPN	uniglomerular	DL2v_adPN	DL2v_adPN	6114	acetylcholine	0.884	acetylcholine	0.929749132965634	acetylcholine	Tanaka et al., 2012	0.8	0	0	0.1	0.1	0	0.407	0.407	TRUE	NA
720575940619531373	720575940619531373	148100	36670	3986	5057244	right	ALad1	BAmv3	ALad1__0	ALPN	uniglomerular	DL2v_adPN	DL2v_adPN	7424	acetylcholine	0.921	acetylcholine	0.906930856972265	acetylcholine	Tanaka et al., 2012	0.8	0	0	0	0	0	0.27	0.27	TRUE	NA
720575940614714178	720575940614714178	150000	58400	1132	5739231	right	ALad1	BAmv3	ALad1__0	ALPN	uniglomerular	DL2v_adPN	DL2v_adPN	7099	acetylcholine	0.931	acetylcholine	0.920259486240543	acetylcholine	Tanaka et al., 2012	0.9	0	0	0	0	0	0.362	0.362	TRUE	NA
720575940623902471	720575940623902471	167700	36800	3768	5057121	right	ALad1	BAmv3	ALad1__1	ALPN	uniglomerular	DM6_adPN	DM6_adPN	7082	acetylcholine	0.875	acetylcholine	0.946905712243792	acetylcholine	Tanaka et al., 2012	0.8	0	0	0	0.1	0	0.457	0.457	TRUE	NA
720575940631328104	720575940631328104	122900	55770	1223	3661232	left	ALad1	BAmv3	ALad1__1	ALPN	uniglomerular	DM6_adPN	DM6_adPN	6706	acetylcholine	0.886	acetylcholine	0.94355564871199	acetylcholine	Tanaka et al., 2012	0.8	0	0	0	0	0	0.341	0.341	TRUE	NA
720575940632409192	720575940612699761	141200	60020	1199	5743072	right	ALad1	BAmv3	ALad1__1	ALPN	uniglomerular	DM6_adPN	DM6_adPN	7981	acetylcholine	0.898	acetylcholine	0.952148658368094	acetylcholine	Tanaka et al., 2012	0.9	0	0	0	0	0	0.419	0.419	FALSE	NA
720575940620437339	720575940620437339	95670	34650	4387	3654404	left	ALad1	BAmv3	ALad1__1	ALPN	uniglomerular	DM6_adPN	DM6_adPN	7017	acetylcholine	0.906	acetylcholine	0.954444038102955	acetylcholine	Tanaka et al., 2012	0.9	0	0	0	0	0	0.414	0.414	TRUE	NA
720575940622785062	720575940622785062	96170	34240	4382	4491121	left	ALad1	BAmv3	ALad1__1	ALPN	uniglomerular	DM6_adPN	DM6_adPN	6926	acetylcholine	0.923	acetylcholine	0.959062718755364	acetylcholine	Tanaka et al., 2012	0.9	0	0	0	0	0	0.438	0.438	TRUE	NA
720575940625493400	720575940625493400	141300	59250	1273	5740177	right	ALad1	BAmv3	ALad1__1	ALPN	uniglomerular	DM6_adPN	DM6_adPN	7911	acetylcholine	0.93	acetylcholine	0.948431610749295	acetylcholine	Tanaka et al., 2012	0.9	0	0	0	0	0	0.426	0.426	TRUE	NA
720575940618499238	720575940618499238	147000	58860	985	5740498	right	ALad1	BAmv3	ALad1__3	ALPN	uniglomerular	D_adPN	D_adPN	7523	acetylcholine	0.899	acetylcholine	0.938158678999955	acetylcholine	Tanaka et al., 2012	0.8	0	0	0	0	0	0.394	0.394	TRUE	NA
720575940603985952	720575940603985952	117900	55980	1324	3659237	left	ALad1	BAmv3	ALad1__3	ALPN	uniglomerular	D_adPN	D_adPN	8086	acetylcholine	0.904	acetylcholine	0.942219018177268	acetylcholine	Tanaka et al., 2012	0.9	0	0	0.1	0	0	0.305	0.305	TRUE	NA
720575940611703080	720575940611703080	146400	58760	980	5739169	right	ALad1	BAmv3	ALad1__3	ALPN	uniglomerular	D_adPN	D_adPN	7175	acetylcholine	0.911	acetylcholine	0.930988646150818	acetylcholine	Tanaka et al., 2012	0.8	0	0	0	0	0	0.334	0.334	FALSE	NA
720575940627844734	720575940627844734	117200	56820	1363	3661046	left	ALad1	BAmv3	ALad1__3	ALPN	uniglomerular	D_adPN	D_adPN	7295	acetylcholine	0.916	acetylcholine	0.93610791416228	acetylcholine	Tanaka et al., 2012	0.9	0	0	0	0	0	0	0	TRUE	NA
720575940612197374	720575940612197374	146000	59330	940	5741056	right	ALad1	BAmv3	ALad1__3	ALPN	uniglomerular	D_adPN	D_adPN	7846	acetylcholine	0.921	acetylcholine	0.928134176999391	acetylcholine	Tanaka et al., 2012	0.8	0	0	0.1	0	0	0.349	0.349	TRUE	NA
720575940633804212	720575940633804212	118000	56800	1251	4491063	left	ALad1	BAmv3	ALad1__3	ALPN	uniglomerular	D_adPN	D_adPN	7428	acetylcholine	0.938	acetylcholine	0.947657488706211	acetylcholine	Tanaka et al., 2012	0.9	0	0	0	0	0	0.349	0.349	TRUE	NA
720575940614326162	720575940614326162	143700	67980	1567	5781190	right	ALad1	BAmv3	NA	ALPN	multiglomerular	M_adPNm3	M_adPNm3	8657	acetylcholine	0.883	acetylcholine	0.932341238993865	acetylcholine	Tanaka et al., 2012	0.8	0	0	0.1	0.1	0	0.477	0.477	FALSE	NA
720575940623875819	720575940623875819	119700	65040	1924	3733903	left	ALad1	BAmv3	NA	ALPN	multiglomerular	M_adPNm3	M_adPNm3	9169	acetylcholine	0.909	acetylcholine	0.937215074957325	acetylcholine	Tanaka et al., 2012	0.8	0	0	0.1	0	0	0.551	0.551	TRUE	NA
720575940618491668	720575940632243019	115500	57660	1644	4488977	left	ALad1	BAmv3	NA	ALPN	multiglomerular	M_adPNm6	M_adPNm6	1822	acetylcholine	0.904	acetylcholine	0.947590241655646	acetylcholine	Tanaka et al., 2012	0.8	0	0	0.1	0	0	0.512	0.512	FALSE	NA
720575940642962286	720575940642962286	146900	59710	1290	5056804	right	ALad1	BAmv3	NA	ALPN	multiglomerular	M_adPNm6	M_adPNm6	1580	acetylcholine	0.927	acetylcholine	0.934371869137899	acetylcholine	Tanaka et al., 2012	0.9	0	0	0	0	0	0.355	0.355	FALSE	NA
720575940611762090	720575940633884333	146500	59480	1254	5056906	right	ALad1	BAmv3	NA	ALPN	multiglomerular	M_adPNm7	M_adPNm7	1860	acetylcholine	0.852	acetylcholine	0.934301545996525	acetylcholine	Tanaka et al., 2012	0.8	0	0	0	0.1	0	0.467	0.467	FALSE	NA
720575940637919139	720575940614009827	115900	57120	1627	4489015	left	ALad1	BAmv3	NA	ALPN	multiglomerular	M_adPNm7	M_adPNm7	1222	acetylcholine	0.896	acetylcholine	0.92361951531754	acetylcholine	Tanaka et al., 2012	0.8	0	0.1	0	0	0	0.55	0.55	FALSE	NA
720575940625718311	720575940612433614	116300	57420	1643	NA	left	ALad1	BAmv3	NA	ALPN	multiglomerular	M_adPNm8	M_adPNm8	1543	acetylcholine	0.873	acetylcholine	0.962552516081805	acetylcholine	Tanaka et al., 2012	0.8	0	0	0	0	0	0.438	0.438	FALSE	NA
720575940617906393	720575940631633401	145900	59540	1281	5025158	right	ALad1	BAmv3	NA	ALPN	multiglomerular	M_adPNm8	M_adPNm8	2207	acetylcholine	0.897	acetylcholine	0.944537627471737	acetylcholine	Tanaka et al., 2012	0.8	0	0	0	0.1	0	0.423	0.423	FALSE	NA
720575940628335724	720575940613058802	144500	59990	1211	5025423	right	ALad1	BAmv3	NA	ALPN	multiglomerular	M_adPNm8	M_adPNm8	1441	acetylcholine	0.913	acetylcholine	0.946503349416117	acetylcholine	Tanaka et al., 2012	0.8	0.1	0	0	0.1	0	0.487	0.487	FALSE	NA
720575940629900652	720575940627244986	115500	57220	1643	3664778	left	ALad1	BAmv3	NA	ALPN	multiglomerular	M_adPNm8	M_adPNm8	2107	acetylcholine	0.918	acetylcholine	0.954914554744075	acetylcholine	Tanaka et al., 2012	0.8	0	0	0.1	0	0	0.436	0.436	FALSE	NA
720575940640804853	720575940640804853	116900	58740	1263	3100206	left	ALad1	BAmv3	ALad1__2	ALPN	uniglomerular	VA1d_adPN	VA1d_adPN	12788	acetylcholine	0.927	acetylcholine	0.952293335326637	acetylcholine	Tanaka et al., 2012	0.9	0	0	0	0	0	0.401	0.401	TRUE	NA
720575940630547909	720575940630547909	147900	61560	832	5739424	right	ALad1	BAmv3	ALad1__2	ALPN	uniglomerular	VA1d_adPN	VA1d_adPN	9114	acetylcholine	0.93	acetylcholine	0.956913746560713	acetylcholine	Tanaka et al., 2012	0.9	0	0	0	0	0	0.369	0.369	TRUE	NA
720575940625564676	720575940625564676	147700	62070	847	NA	right	ALad1	BAmv3	ALad1__2	ALPN	uniglomerular	VA1d_adPN	VA1d_adPN	7767	acetylcholine	0.931	acetylcholine	0.950881236969152	acetylcholine	Tanaka et al., 2012	0.9	0	0	0	0	0	0.394	0.394	TRUE	NA
720575940620266406	720575940620266406	146300	61110	945	5057593	right	ALad1	BAmv3	ALad1__2	ALPN	uniglomerular	VA1d_adPN	VA1d_adPN	5635	acetylcholine	0.931	acetylcholine	0.952614697228297	acetylcholine	Tanaka et al., 2012	0.9	0	0	0	0	0	0.376	0.376	TRUE	NA
720575940622448589	720575940622448589	147600	61950	816	5742276	right	ALad1	BAmv3	ALad1__2	ALPN	uniglomerular	VA1d_adPN	VA1d_adPN	6817	acetylcholine	0.936	acetylcholine	0.949339051558587	acetylcholine	Tanaka et al., 2012	0.9	0	0	0	0	0	0.385	0.385	TRUE	NA
720575940622811430	720575940622811430	116900	58480	1201	3663127	left	ALad1	BAmv3	ALad1__2	ALPN	uniglomerular	VA1d_adPN	VA1d_adPN	11253	acetylcholine	0.948	acetylcholine	0.954179160079424	acetylcholine	Tanaka et al., 2012	0.9	0	0	0	0	0	0.362	0.362	TRUE	NA
720575940623739076	720575940623739076	147800	62930	138	6849857	right	ALad1	BAmv3	ALad1__2	ALPN	uniglomerular	VA1v_adPN	VA1v_adPN	6472	acetylcholine	0.773	acetylcholine	0.91965537082041	acetylcholine	Tanaka et al., 2012	0.7	0	0.1	0	0.1	0	0.281	0.281	TRUE	NA
720575940630989354	720575940630989354	143200	61320	428	5767855	right	ALad1	BAmv3	ALad1__2	ALPN	uniglomerular	VA1v_adPN	VA1v_adPN	6724	acetylcholine	0.828	acetylcholine	0.939082763962993	acetylcholine	Tanaka et al., 2012	0.8	0	0.1	0	0.1	0	0.265	0.265	TRUE	NA
720575940621696747	720575940621696747	143000	61410	418	6378494	right	ALad1	BAmv3	ALad1__2	ALPN	uniglomerular	VA1v_adPN	VA1v_adPN	6918	acetylcholine	0.852	acetylcholine	0.93946318551636	acetylcholine	Tanaka et al., 2012	0.8	0	0.1	0	0.1	0	0.31	0.31	FALSE	NA
720575940629733626	720575940629733626	117800	58410	1025	3664091	left	ALad1	BAmv3	ALad1__2	ALPN	uniglomerular	VA1v_adPN	VA1v_adPN	7513	acetylcholine	0.866	acetylcholine	0.952012335589178	acetylcholine	Tanaka et al., 2012	0.8	0	0	0	0.1	0	0.309	0.309	TRUE	NA
720575940625014928	720575940625014928	144800	62300	197	5739549	right	ALad1	BAmv3	ALad1__2	ALPN	uniglomerular	VA1v_adPN	VA1v_adPN	6734	acetylcholine	0.869	acetylcholine	0.946666301053308	acetylcholine	Tanaka et al., 2012	0.8	0	0.1	0	0.1	0	0.3	0.3	TRUE	NA
720575940620199962	720575940620199962	118200	60170	905	3659067	left	ALad1	BAmv3	ALad1__2	ALPN	uniglomerular	VA1v_adPN	VA1v_adPN	8049	acetylcholine	0.87	acetylcholine	0.950708794129291	acetylcholine	Tanaka et al., 2012	0.8	0	0	0	0.1	0	0.364	0.364	TRUE	NA
720575940633165025	720575940633165025	148500	64110	256	6849920	right	ALad1	BAmv3	ALad1__2	ALPN	uniglomerular	VA1v_adPN	VA1v_adPN	7272	acetylcholine	0.878	acetylcholine	0.95391474083535	acetylcholine	Tanaka et al., 2012	0.8	0	0.1	0	0.1	0	0.336	0.336	TRUE	NA
720575940629097922	720575940629097922	117300	58590	971	3664899	left	ALad1	BAmv3	ALad1__2	ALPN	uniglomerular	VA1v_adPN	VA1v_adPN	7329	acetylcholine	0.902	acetylcholine	0.957468045949599	acetylcholine	Tanaka et al., 2012	0.9	0	0	0	0.1	0	0.31	0.31	TRUE	NA
720575940628283560	720575940628283560	120200	59800	1008	3661181	left	ALad1	BAmv3	ALad1__2	ALPN	uniglomerular	VA1v_adPN	VA1v_adPN	8096	acetylcholine	0.908	acetylcholine	0.952016946063521	acetylcholine	Tanaka et al., 2012	0.9	0	0	0	0	0	0.295	0.295	TRUE	NA
720575940630170187	720575940656090017	118100	60280	1334	4490964	left	ALad1	BAmv3	NA	ALPN	uniglomerular	VA3_adPN	VA3_adPN	15263	acetylcholine	0.913	acetylcholine	0.96310742703025	acetylcholine	Tanaka et al., 2012	0.9	0	0	0	0	0	0.341	0.341	FALSE	NA
720575940619456728	720575940619456728	155300	35470	4160	5739836	right	ALad1	BAmv3	NA	ALPN	uniglomerular	VA3_adPN	VA3_adPN	13393	acetylcholine	0.928	acetylcholine	0.971211343710788	acetylcholine	Tanaka et al., 2012	0.9	0	0	0	0	0	0.317	0.317	FALSE	NA
720575940604431584	720575940604431584	118500	60350	1324	3665031	left	ALad1	BAmv3	NA	ALPN	uniglomerular	VA3_adPN	VA3_adPN	13490	acetylcholine	0.932	acetylcholine	0.96679591943712	acetylcholine	Tanaka et al., 2012	0.9	0	0	0	0	0	0.347	0.347	TRUE	NA
720575940629009513	720575940629009513	147800	62290	901	5740277	right	ALad1	BAmv3	NA	ALPN	uniglomerular	VA3_adPN	VA3_adPN	14725	acetylcholine	0.935	acetylcholine	0.967433512707575	acetylcholine	Tanaka et al., 2012	0.9	0	0	0	0	0	0.307	0.307	TRUE	NA
720575940624345352	720575940621316033	141500	59570	1232	5057192	right	ALad1	BAmv3	ALad1__1	ALPN	uniglomerular	VC3_adPN	VC3l_adPN	6386	acetylcholine	0.884	acetylcholine	0.935849338817738	acetylcholine	Tanaka et al., 2012	0.8	0.1	0	0	0	0	0.289	0.289	FALSE	NA
720575940615394719	720575940615394719	109800	32190	4564	4489597	left	ALad1	BAmv3	ALad1__1	ALPN	uniglomerular	VC3_adPN	VC3l_adPN	6860	acetylcholine	0.892	acetylcholine	0.948734943309011	acetylcholine	Tanaka et al., 2012	0.8	0	0	0.1	0	0	0.288	0.288	TRUE	NA
720575940607439964	720575940607439964	142800	61780	984	5056432	right	ALad1	BAmv3	ALad1__1	ALPN	uniglomerular	VC3_adPN	VC3l_adPN	7626	acetylcholine	0.914	acetylcholine	0.945126542212185	acetylcholine	Tanaka et al., 2012	0.9	0	0	0	0	0	0.313	0.313	FALSE	NA
720575940619928429	720575940619928429	121300	58790	1488	4491031	left	ALad1	BAmv3	ALad1__1	ALPN	uniglomerular	VC3_adPN	VC3l_adPN	7573	acetylcholine	0.929	acetylcholine	0.940628823514328	acetylcholine	Tanaka et al., 2012	0.9	0	0	0.1	0	0	0.316	0.316	TRUE	NA
720575940621533985	720575940621533985	154300	35040	4090	5741489	right	ALad1	BAmv3	ALad1__1	ALPN	uniglomerular	VC3_adPN	VC3l_adPN	6677	acetylcholine	0.932	acetylcholine	0.958435201636556	acetylcholine	Tanaka et al., 2012	0.9	0	0	0	0	0	0.312	0.312	FALSE	NA
720575940619902598	720575940619902598	121800	59530	1514	4490539	left	ALad1	BAmv3	ALad1__1	ALPN	uniglomerular	VC3_adPN	VC3l_adPN	7924	acetylcholine	0.942	acetylcholine	0.960340714817478	acetylcholine	Tanaka et al., 2012	0.9	0	0	0	0	0	0.327	0.327	TRUE	NA
720575940623945404	720575940623945404	155200	35240	4077	5056465	right	ALad1	BAmv3	ALad1__1	ALPN	uniglomerular	VC3_adPN	VC3l_adPN	7153	acetylcholine	0.947	acetylcholine	0.944687573924379	acetylcholine	Tanaka et al., 2012	0.9	0	0	0	0	0	0.333	0.333	FALSE	NA
720575940620465904	720575940620465904	120100	60550	1247	3664038	left	ALad1	BAmv3	ALad1__1	ALPN	uniglomerular	VC3_adPN	VC3l_adPN	6571	acetylcholine	0.948	acetylcholine	0.948672406326922	acetylcholine	Tanaka et al., 2012	0.9	0	0	0	0	0	0.292	0.292	TRUE	GJ: this actually has two dendritic arbours
720575940626986885	720575940626986885	153500	35030	4168	5739303	right	ALad1	BAmv3	ALad1__1	ALPN	uniglomerular	VC4_adPN	VC4_adPN	9346	acetylcholine	0.884	acetylcholine	0.956150405170009	acetylcholine	Tanaka et al., 2012	0.8	0	0	0.1	0.1	0	0.352	0.352	FALSE	NA
720575940631204982	720575940635933119	111400	32790	4525	4517976	left	ALad1	BAmv3	ALad1__1	ALPN	uniglomerular	VC4_adPN	VC4_adPN	8716	acetylcholine	0.909	acetylcholine	0.964166885728728	acetylcholine	Tanaka et al., 2012	0.9	0	0	0	0.1	0	0.393	0.393	FALSE	NA
720575940630448188	720575940609447179	167700	37100	3861	5057408	right	ALad1	BAmv3	ALad1__1	ALPN	uniglomerular	VC4_adPN	VC4_adPN	10764	acetylcholine	0.911	acetylcholine	0.957087765915386	acetylcholine	Tanaka et al., 2012	0.8	0	0	0.1	0	0	0.342	0.342	FALSE	NA
720575940625769042	720575940609454603	120400	59890	1181	3665014	left	ALad1	BAmv3	ALad1__1	ALPN	uniglomerular	VC4_adPN	VC4_adPN	7592	acetylcholine	0.918	acetylcholine	0.96495367360361	acetylcholine	Tanaka et al., 2012	0.9	0	0	0	0	0	0.386	0.386	FALSE	NA
720575940640210933	720575940624001321	110900	32850	4567	3661875	left	ALad1	BAmv3	ALad1__1	ALPN	uniglomerular	VC4_adPN	VC4_adPN	8272	acetylcholine	0.92	acetylcholine	0.961778711955555	acetylcholine	Tanaka et al., 2012	0.9	0	0	0	0.1	0	0.412	0.412	FALSE	NA
720575940607687260	720575940607687260	140000	61500	801	5739247	right	ALad1	BAmv3	NA	ALPN	uniglomerular	VM2_adPN	VM2_adPN	7849	acetylcholine	0.856	acetylcholine	0.946598511822567	acetylcholine	Tanaka et al., 2012	0.8	0	0.1	0	0.1	0	0.385	0.385	FALSE	NA
720575940640697808	720575940640697808	121600	58770	1185	3663286	left	ALad1	BAmv3	NA	ALPN	uniglomerular	VM2_adPN	VM2_adPN	7274	acetylcholine	0.873	acetylcholine	0.961668224310952	acetylcholine	Tanaka et al., 2012	0.8	0	0	0	0.1	0	0.475	0.475	TRUE	NA
720575940617179451	720575940617179451	121900	59320	1316	4489950	left	ALad1	BAmv3	NA	ALPN	uniglomerular	VM2_adPN	VM2_adPN	8645	acetylcholine	0.923	acetylcholine	0.967139748254726	acetylcholine	Tanaka et al., 2012	0.9	0	0	0	0	0	0.476	0.476	TRUE	NA
720575940619280705	720575940619280705	141700	61460	979	5056861	right	ALad1	BAmv3	NA	ALPN	uniglomerular	VM2_adPN	VM2_adPN	8029	acetylcholine	0.95	acetylcholine	0.962956151483568	acetylcholine	Tanaka et al., 2012	0.9	0	0	0	0	0	0.474	0.474	TRUE	NA
720575940634325087	720575940634325087	141800	61150	848	5742152	right	ALad1	BAmv3	ALad1__1	ALPN	uniglomerular	VM5d_adPN	VM5d_adPN	4665	acetylcholine	0.794	acetylcholine	0.927415009520636	acetylcholine	Tanaka et al., 2012	0.7	0.1	0.1	0	0.1	0	0.364	0.364	FALSE	NA
720575940611372714	720575940611372714	121000	58850	1375	4520624	left	ALad1	BAmv3	ALad1__1	ALPN	uniglomerular	VM5d_adPN	VM5d_adPN	6082	acetylcholine	0.802	acetylcholine	0.921169844747589	acetylcholine	Tanaka et al., 2012	0.7	0	0	0.1	0.1	0	0.341	0.341	TRUE	NA
720575940629279544	720575940629279544	138800	50460	476	5057333	right	ALad1	BAmv3	ALad1__1	ALPN	uniglomerular	VM5d_adPN	VM5d_adPN	4642	acetylcholine	0.847	acetylcholine	0.930319058254425	acetylcholine	Tanaka et al., 2012	0.8	0	0.1	0.1	0.1	0	0.392	0.392	TRUE	NA
720575940606649865	720575940606649865	142000	61610	870	5057404	right	ALad1	BAmv3	ALad1__1	ALPN	uniglomerular	VM5d_adPN	VM5d_adPN	5541	acetylcholine	0.854	acetylcholine	0.930564295119736	acetylcholine	Tanaka et al., 2012	0.8	0	0.1	0	0.1	0	0.351	0.351	TRUE	NA
720575940639121571	720575940639121571	142100	60910	975	5056877	right	ALad1	BAmv3	ALad1__1	ALPN	uniglomerular	VM5d_adPN	VM5d_adPN	4540	acetylcholine	0.876	acetylcholine	0.933346322228062	acetylcholine	Tanaka et al., 2012	0.8	0.1	0	0.1	0	0	0.267	0.267	FALSE	NA
720575940644961588	720575940644961588	110200	33340	4740	3664433	left	ALad1	BAmv3	ALad1__1	ALPN	uniglomerular	VM5d_adPN	VM5d_adPN	7276	acetylcholine	0.889	acetylcholine	0.951713887651508	acetylcholine	Tanaka et al., 2012	0.8	0	0.1	0.1	0.1	0	0.383	0.383	TRUE	NA
720575940616020795	720575940616020795	142700	61350	879	5057329	right	ALad1	BAmv3	ALad1__1	ALPN	uniglomerular	VM5d_adPN	VM5d_adPN	4588	acetylcholine	0.898	acetylcholine	0.94268764786778	acetylcholine	Tanaka et al., 2012	0.8	0.1	0	0	0	0	0.338	0.338	TRUE	NA
720575940627035388	720575940627035388	121600	59970	1083	3662411	left	ALad1	BAmv3	ALad1__1	ALPN	uniglomerular	VM5d_adPN	VM5d_adPN	5079	acetylcholine	0.905	acetylcholine	0.913415791366723	acetylcholine	Tanaka et al., 2012	0.8	0	0	0	0	0	0.295	0.295	TRUE	NA
720575940635082871	720575940635082871	121300	59990	1056	3660021	left	ALad1	BAmv3	ALad1__1	ALPN	uniglomerular	VM5d_adPN	VM5d_adPN	5921	acetylcholine	0.911	acetylcholine	0.945980787111394	acetylcholine	Tanaka et al., 2012	0.8	0	0	0	0	0	0.303	0.303	TRUE	NA
720575940624661552	720575940624661552	142700	61600	891	5739330	right	ALad1	BAmv3	ALad1__1	ALPN	uniglomerular	VM5v_adPN	VM5v_adPN	6088	acetylcholine	0.853	acetylcholine	0.940723551003739	acetylcholine	Tanaka et al., 2012	0.8	0.1	0	0.1	0	0	0.334	0.334	FALSE	NA
720575940619637780	720575940619637780	142700	62080	944	5739285	right	ALad1	BAmv3	ALad1__1	ALPN	uniglomerular	VM5v_adPN	VM5v_adPN	6870	acetylcholine	0.886	acetylcholine	0.920975933004083	acetylcholine	Tanaka et al., 2012	0.8	0.1	0	0	0	0	0.28	0.28	FALSE	NA
720575940622287142	720575940622287142	142300	61350	928	5057638	right	ALad1	BAmv3	ALad1__1	ALPN	uniglomerular	VM5v_adPN	VM5v_adPN	5244	acetylcholine	0.902	acetylcholine	0.943604517603031	acetylcholine	Tanaka et al., 2012	0.8	0	0	0	0	0	0.31	0.31	FALSE	NA
720575940620189790	720575940620189790	120500	60060	1194	4518437	left	ALad1	BAmv3	ALad1__1	ALPN	uniglomerular	VM5v_adPN	VM5v_adPN	5424	acetylcholine	0.92	acetylcholine	0.950718643172266	acetylcholine	Tanaka et al., 2012	0.9	0	0	0	0	0	0.336	0.336	TRUE	NA
720575940625431866	720575940625431866	121400	59710	1248	4518783	left	ALad1	BAmv3	ALad1__1	ALPN	uniglomerular	VM5v_adPN	VM5v_adPN	5291	acetylcholine	0.935	acetylcholine	0.957189293143728	acetylcholine	Tanaka et al., 2012	0.9	0	0	0	0	0	0.273	0.273	TRUE	NA
720575940610505170	720575940610505170	121300	59660	1036	4515954	left	ALad1	BAmv3	ALad1__1	ALPN	uniglomerular	VM5v_adPN	VM5v_adPN	5217	acetylcholine	0.935	acetylcholine	0.951816270951585	acetylcholine	Tanaka et al., 2012	0.9	0	0	0	0	0	0.248	0.248	TRUE	NA
720575940631462200	720575940631462200	169000	37270	3630	5768194	right	ALad1	BAmv3	ALad1__1	ALPN	uniglomerular	VM7d_adPN	VM7d_adPN	10012	acetylcholine	0.905	acetylcholine	0.934022204822097	acetylcholine	Tanaka et al., 2012	0.9	0	0	0	0.1	0	0.397	0.397	FALSE	NA
720575940613167007	720575940613167007	100500	33370	4558	4489624	left	ALad1	BAmv3	ALad1__1	ALPN	uniglomerular	VM7d_adPN	VM7d_adPN	12853	acetylcholine	0.91	acetylcholine	0.941864525133645	acetylcholine	Tanaka et al., 2012	0.9	0	0	0	0	0	0.379	0.379	TRUE	NA
720575940625328020	720575940610100437	169100	38500	3628	5767931	right	ALad1	BAmv3	ALad1__1	ALPN	uniglomerular	VM7d_adPN	VM7d_adPN	11016	acetylcholine	0.91	acetylcholine	0.940619979959846	acetylcholine	Tanaka et al., 2012	0.9	0	0	0	0	0	0.423	0.423	FALSE	NA
720575940617903168	720575940617903168	155100	35340	4262	5768717	right	ALad1	BAmv3	ALad1__1	ALPN	uniglomerular	VM7d_adPN	VM7d_adPN	9601	acetylcholine	0.92	acetylcholine	0.94645284767844	acetylcholine	Tanaka et al., 2012	0.9	0	0	0	0	0	0.407	0.407	FALSE	NA
720575940628524292	720575940628524292	121800	58210	1562	4490302	left	ALad1	BAmv3	ALad1__1	ALPN	uniglomerular	VM7d_adPN	VM7d_adPN	11512	acetylcholine	0.93	acetylcholine	0.946571630279164	acetylcholine	Tanaka et al., 2012	0.9	0	0	0	0	0	0.393	0.393	TRUE	NA
720575940618936385	720575940619337536	98450	34700	4465	3695534	left	ALad1	BAmv3	NA	ALPN	uniglomerular	VM7v_adPN	VM7v_adPN	8746	acetylcholine	0.89	acetylcholine	0.935990936634307	acetylcholine	Tanaka et al., 2012	0.8	0	0	0	0.1	0	0.412	0.412	FALSE	NA
720575940605309361	720575940605309361	142500	61460	1098	5767993	right	ALad1	BAmv3	NA	ALPN	uniglomerular	VM7v_adPN	VM7v_adPN	9987	acetylcholine	0.894	acetylcholine	0.935952838983303	acetylcholine	Tanaka et al., 2012	0.8	0	0	0	0.1	0	0.433	0.433	TRUE	NA
720575940608628419	720575940608628419	143000	61260	874	5742033	right	ALad1	BAmv3	NA	ALPN	uniglomerular	VM7v_adPN	VM7v_adPN	5282	acetylcholine	0.898	acetylcholine	0.932414295563802	acetylcholine	Tanaka et al., 2012	0.8	0	0	0	0	0	0.403	0.403	TRUE	NA
720575940628058896	720575940621256212	120600	59920	1356	4519324	left	ALad1	BAmv3	NA	ALPN	uniglomerular	VM7v_adPN	VM7v_adPN	8461	acetylcholine	0.899	acetylcholine	0.93133895314012	acetylcholine	Tanaka et al., 2012	0.8	0	0	0	0.1	0	0.417	0.417	FALSE	NA
720575940612856342	720575940612856342	119600	64720	2021	3689193	left	ALad1	BAmv3	NA	ALPN	multiglomerular	VP2+_adPN	VP2+_adPN	6868	acetylcholine	0.863	acetylcholine	0.950197381546828	acetylcholine	Tanaka et al., 2012	0.8	0	0	0.1	0.1	0	0.301	0.301	TRUE	NA
720575940629752219	720575940629752219	145100	66560	1520	6399437	right	ALad1	BAmv3	NA	ALPN	multiglomerular	VP2+_adPN	VP2+_adPN	7129	acetylcholine	0.928	acetylcholine	0.958936883892775	acetylcholine	Tanaka et al., 2012	0.9	0	0	0	0	0	0.319	0.319	TRUE	NA
720575940619895125	720575940619895125	103900	34130	4652	3099785	left	ALad1	BAmv3	NA	ALPN	uniglomerular	VP2_adPN	VP2_adPN	18347	acetylcholine	0.916	acetylcholine	0.936791797529987	acetylcholine	Tanaka et al., 2012	0.9	0	0	0	0	0	0.282	0.282	TRUE	NA
720575940608293129	720575940608293129	138000	63160	1811	5769647	right	ALad1	BAmv3	NA	ALPN	uniglomerular	VP2_adPN	VP2_adPN	19502	acetylcholine	0.927	acetylcholine	0.937094596811233	acetylcholine	Tanaka et al., 2012	0.9	0	0	0	0	0	0.222	0.222	TRUE	NA
720575940620445062	720575940620445062	114200	63160	1545	3732195	left	ALad1	BAmv3	NA	ALPN	multiglomerular	VP5+Z_adPN	VP5+Z_adPN	13929	acetylcholine	0.922	acetylcholine	0.959940287861546	acetylcholine	Tanaka et al., 2012	0.9	0	0	0	0	0	0.602	0.602	TRUE	NA
720575940623617973	720575940623617973	145000	62860	1555	5743112	right	ALad1	BAmv3	NA	ALPN	multiglomerular	VP5+Z_adPN	VP5+Z_adPN	13896	acetylcholine	0.936	acetylcholine	0.967968684950963	acetylcholine	Tanaka et al., 2012	0.9	0	0	0	0	0	0.623	0.623	TRUE	NA
720575940630155083	720575940630155083	168400	29760	2965	5742477	right	ALad1__prim	BAmv3__prim	NA	ALPN	uniglomerular	DA3_adPN	DA3_adPN	5429	acetylcholine	0.864	acetylcholine	0.927116204184048	acetylcholine	Tanaka et al., 2012	0.8	0	0	0.1	0	0	0.084	0.084	FALSE	NA
720575940659400577	720575940659400577	117800	56760	1363	3664393	left	ALad1__prim	BAmv3__prim	NA	ALPN	uniglomerular	DA3_adPN	DA3_adPN	5498	acetylcholine	0.913	acetylcholine	0.945200588303621	acetylcholine	Tanaka et al., 2012	0.9	0	0	0.1	0	0	0.009	0.009	TRUE	NA
720575940625924618	720575940625924618	98580	33980	4320	3658193	left	ALad1__prim	BAmv3__prim	NA	ALPN	uniglomerular	DA3_adPN	DA3_adPN	4981	acetylcholine	0.915	acetylcholine	0.940141666291302	acetylcholine	Tanaka et al., 2012	0.9	0	0	0	0	0	0.086	0.086	TRUE	NA
720575940649133945	720575940649133945	146700	59280	1045	5741511	right	ALad1__prim	BAmv3__prim	NA	ALPN	uniglomerular	DA3_adPN	DA3_adPN	4791	acetylcholine	0.926	acetylcholine	0.92949331475825	acetylcholine	Tanaka et al., 2012	0.9	0	0	0.1	0	0	0.097	0.097	FALSE	NA
720575940608970197	720575940608970197	95840	34800	4687	3068166	left	ALad1__prim	BAmv3__prim	NA	ALPN	uniglomerular	DA4l_adPN	DA4l_adPN	18891	acetylcholine	0.925	acetylcholine	0.955452116664267	acetylcholine	Tanaka et al., 2012	0.9	0	0	0	0	0	0.277	0.277	TRUE	NA
720575940649045369	720575940649045369	166400	36790	4136	NA	right	ALad1__prim	BAmv3__prim	NA	ALPN	uniglomerular	DA4l_adPN	DA4l_adPN	16470	acetylcholine	0.942	acetylcholine	0.957922702388415	acetylcholine	Tanaka et al., 2012	0.9	0	0	0	0	0	0.354	0.354	TRUE	NA
720575940617513867	720575940621529435	169300	38540	3953	5769305	right	ALad1__prim	BAmv3__prim	NA	ALPN	uniglomerular	DC1_adPN	DC1_adPN	37392	acetylcholine	0.927	acetylcholine	0.958085570810419	acetylcholine	Tanaka et al., 2012	0.9	0	0	0	0	0	0.433	0.433	FALSE	NA
720575940655631265	720575940637056887	117800	58460	1457	3721026	left	ALad1__prim	BAmv3__prim	NA	ALPN	uniglomerular	DC1_adPN	DC1_adPN	38434	acetylcholine	0.937	acetylcholine	0.963573864163141	acetylcholine	Tanaka et al., 2012	0.9	0	0	0	0	0	0.374	0.374	FALSE	NA
720575940616079035	720575940616079035	115400	54070	1309	3042092	left	ALad1__prim	BAmv3__prim	NA	ALPN	uniglomerular	DL1_adPN	DL1_adPN	13911	acetylcholine	0.867	acetylcholine	0.926492783366544	acetylcholine	Tanaka et al., 2012	0.8	0	0	0.1	0.1	0	0.292	0.292	TRUE	NA
720575940622368792	720575940622368792	97610	33650	4430	3653953	left	ALad1__prim	BAmv3__prim	NA	ALPN	uniglomerular	DL1_adPN	DL1_adPN	13305	acetylcholine	0.882	acetylcholine	0.934852863384788	acetylcholine	Tanaka et al., 2012	0.8	0	0	0.1	0	0	0.329	0.329	FALSE	NA
720575940627042064	720575940627042064	148500	57990	1033	5744983	right	ALad1__prim	BAmv3__prim	NA	ALPN	uniglomerular	DL1_adPN	DL1_adPN	13804	acetylcholine	0.908	acetylcholine	0.928246320516061	acetylcholine	Tanaka et al., 2012	0.8	0	0	0	0	0	0.282	0.282	TRUE	NA
720575940632167085	720575940632167085	150200	57360	923	5741918	right	ALad1__prim	BAmv3__prim	NA	ALPN	uniglomerular	DL1_adPN	DL1_adPN	13893	acetylcholine	0.915	acetylcholine	0.93043034333792	acetylcholine	Tanaka et al., 2012	0.9	0	0	0.1	0	0	0.302	0.302	TRUE	NA
720575940617343316	720575940617343316	142800	61730	1165	5057470	right	ALad1__prim	BAmv3__prim	NA	ALPN	uniglomerular	DL4_adPN	DL4_adPN	15649	acetylcholine	0.912	acetylcholine	0.947620288864409	acetylcholine	Tanaka et al., 2012	0.9	0	0	0	0	0	0.198	0.198	FALSE	NA
720575940627708688	720575940627708688	120900	59920	1494	4520334	left	ALad1__prim	BAmv3__prim	NA	ALPN	uniglomerular	DL4_adPN	DL4_adPN	16128	acetylcholine	0.928	acetylcholine	0.94564352245951	acetylcholine	Tanaka et al., 2012	0.9	0	0	0	0	0	0.267	0.267	TRUE	NA
720575940617207185	720575940617207185	97260	33100	4554	3734466	left	ALad1__prim	BAmv3__prim	NA	ALPN	uniglomerular	DL5_adPN	DL5_adPN	28120	acetylcholine	0.916	acetylcholine	0.948811931997777	acetylcholine	Tanaka et al., 2012	0.9	0	0	0	0	0	0.332	0.332	TRUE	NA
720575940639080765	720575940639080765	157400	33740	4281	5056828	right	ALad1__prim	BAmv3__prim	NA	ALPN	uniglomerular	DL5_adPN	DL5_adPN	27985	acetylcholine	0.923	acetylcholine	0.948776499248469	acetylcholine	Tanaka et al., 2012	0.9	0	0	0	0	0	0.315	0.315	FALSE	NA
720575940614727903	720575940614727903	123100	59640	1522	4520668	left	ALad1__prim	BAmv3__prim	NA	ALPN	uniglomerular	DM3_adPN	DM3_adPN	7028	acetylcholine	0.905	acetylcholine	0.908260744579561	acetylcholine	Tanaka et al., 2012	0.9	0	0	0	0	0	0.169	0.169	FALSE	NA
720575940622910903	720575940630549370	158900	34300	4164	5057587	right	ALad1__prim	BAmv3__prim	NA	ALPN	uniglomerular	DM3_adPN	DM3_adPN	25711	acetylcholine	0.928	acetylcholine	0.960138503401974	acetylcholine	Tanaka et al., 2012	0.9	0	0	0	0	0	0.356	0.356	FALSE	NA
720575940605676204	720575940615366055	141000	60710	1286	5056337	right	ALad1__prim	BAmv3__prim	NA	ALPN	uniglomerular	DM4_adPN	DM4_adPN	40803	acetylcholine	0.896	acetylcholine	0.947774013221657	acetylcholine	Tanaka et al., 2012	0.9	0	0	0	0	0	0.306	0.306	FALSE	NA
720575940629614083	720575940623528925	108500	32100	4699	3696356	left	ALad1__prim	BAmv3__prim	NA	ALPN	uniglomerular	DM4_adPN	DM4_adPN	40051	acetylcholine	0.922	acetylcholine	0.950377135273282	acetylcholine	Tanaka et al., 2012	0.9	0	0	0	0	0	0.249	0.249	FALSE	NA
720575940614705583	720575940648650884	117800	63830	2069	2535607	left	ALad1__prim	BAmv3__prim	NA	ALPN	uniglomerular	DP1l_adPN	DP1l_adPN	32497	acetylcholine	0.91	acetylcholine	0.927889592151761	acetylcholine	Tanaka et al., 2012	0.8	0	0	0.1	0	0	0.362	0.362	FALSE	NA
720575940626887268	720575940635983770	145900	64260	1915	6866754	right	ALad1__prim	BAmv3__prim	NA	ALPN	uniglomerular	DP1l_adPN	DP1l_adPN	32372	acetylcholine	0.929	acetylcholine	0.945267947155687	acetylcholine	Tanaka et al., 2012	0.9	0	0	0	0	0	0.349	0.349	FALSE	NA
720575940636000631	720575940618308825	100200	33380	4681	3735049	left	ALad1__prim	BAmv3__prim	NA	ALPN	uniglomerular	DP1m_adPN	DP1m_adPN	64496	acetylcholine	0.911	acetylcholine	0.947933811219562	acetylcholine	Tanaka et al., 2012	0.9	0	0	0	0	0	0.35	0.35	FALSE	NA
720575940637303182	720575940622726271	143500	72460	475	5781862	right	ALad1__prim	BAmv3__prim	NA	ALPN	uniglomerular	DP1m_adPN	DP1m_adPN	61905	acetylcholine	0.916	acetylcholine	0.956926121545934	acetylcholine	Tanaka et al., 2012	0.9	0	0	0	0	0	0.365	0.365	FALSE	NA
720575940619633787	720575940611079236	120500	62430	971	3138500	left	ALad1__prim	BAmv3__prim	NA	ALPN	uniglomerular	VA2_adPN	VA2_adPN	42405	acetylcholine	0.91	acetylcholine	0.950692387668798	acetylcholine	Tanaka et al., 2012	0.9	0	0	0	0	0	0.253	0.253	FALSE	NA
720575940647094819	720575940609460491	157900	34860	4230	5744785	right	ALad1__prim	BAmv3__prim	NA	ALPN	uniglomerular	VA2_adPN	VA2_adPN	35654	acetylcholine	0.923	acetylcholine	0.960655276887944	acetylcholine	Tanaka et al., 2012	0.9	0	0	0	0	0	0.286	0.286	FALSE	NA
720575940637594334	720575940637594334	144700	61240	213	5743275	right	ALad1__prim	BAmv3__prim	NA	ALPN	uniglomerular	VA6_adPN	VA6_adPN	28887	acetylcholine	0.921	acetylcholine	0.945637936086229	acetylcholine	Tanaka et al., 2012	0.9	0	0	0	0	0	0.3	0.3	TRUE	NA
720575940636873791	720575940636873791	115500	59890	1175	3064803	left	ALad1__prim	BAmv3__prim	NA	ALPN	uniglomerular	VA6_adPN	VA6_adPN	27132	acetylcholine	0.93	acetylcholine	0.953935706955822	acetylcholine	Tanaka et al., 2012	0.9	0	0	0	0	0	0.35	0.35	TRUE	NA
720575940618277184	720575940618277184	145000	63990	634	6849817	right	ALad1__prim	BAmv3__prim	NA	ALPN	uniglomerular	VA7l_adPN	VA7l_adPN	18142	acetylcholine	0.884	acetylcholine	0.954389718924856	acetylcholine	Tanaka et al., 2012	0.9	0	0	0	0	0	0.282	0.282	TRUE	NA
720575940625784153	720575940625784153	118700	61500	964	3099459	left	ALad1__prim	BAmv3__prim	NA	ALPN	uniglomerular	VA7l_adPN	VA7l_adPN	16683	acetylcholine	0.925	acetylcholine	0.95872806240279	acetylcholine	Tanaka et al., 2012	0.9	0	0	0	0	0	0.018	0.018	TRUE	NA
720575940618295454	720575940618295454	114000	56670	1467	3721171	left	ALad1__prim	BAmv3__prim	NA	ALPN	uniglomerular	VL2a_adPN	VL2a_adPN	29140	acetylcholine	0.929	acetylcholine	0.959595707760433	acetylcholine	Tanaka et al., 2012	0.9	0	0	0	0	0	0.301	0.301	TRUE	NA
720575940603464672	720575940603464672	139300	59720	1875	NA	right	ALad1__prim	BAmv3__prim	NA	ALPN	uniglomerular	VL2a_adPN	VL2a_adPN	28425	acetylcholine	0.935	acetylcholine	0.962242923304849	acetylcholine	Tanaka et al., 2012	0.9	0	0	0	0	0	0.326	0.326	FALSE	NA
720575940618865112	720575940618865112	146200	73820	671	5784530	right	ALad1__prim	BAmv3__prim	NA	ALPN	uniglomerular	VL2p_adPN	VL2p_adPN	17669	acetylcholine	0.918	acetylcholine	0.91844126319751	acetylcholine	Tanaka et al., 2012	0.9	0	0	0	0	0	0.302	0.302	FALSE	NA
720575940628467611	720575940628467611	116200	65850	1687	3734414	left	ALad1__prim	BAmv3__prim	NA	ALPN	uniglomerular	VL2p_adPN	VL2p_adPN	39388	acetylcholine	0.936	acetylcholine	0.946995003634029	acetylcholine	Tanaka et al., 2012	0.9	0	0	0	0	0	0.315	0.315	TRUE	NA
720575940627480586	720575940627480586	107400	32610	4685	3137316	left	ALad1__prim	BAmv3__prim	NA	ALPN	uniglomerular	VM3_adPN	VM3_adPN	13759	acetylcholine	0.934	acetylcholine	0.96757665863301	acetylcholine	Tanaka et al., 2012	0.9	0	0	0	0	0	0.28	0.28	TRUE	NA
720575940624677965	720575940610048981	122700	61480	1441	3720226	left	ALad1__prim	BAmv3__prim	NA	ALPN	uniglomerular	VM3_adPN	VM3_adPN	13695	acetylcholine	0.937	acetylcholine	0.968583605572377	acetylcholine	Tanaka et al., 2012	0.9	0	0	0	0	0	0.26	0.26	FALSE	NA
720575940616566133	720575940616566133	141800	63630	1062	5769214	right	ALad1__prim	BAmv3__prim	NA	ALPN	uniglomerular	VM3_adPN	VM3_adPN	6343	acetylcholine	0.943	acetylcholine	0.951830590321672	acetylcholine	Tanaka et al., 2012	0.9	0	0	0	0	0	0.241	0.241	TRUE	NA
720575940617917760	720575940617917760	141800	63420	1046	5769485	right	ALad1__prim	BAmv3__prim	NA	ALPN	uniglomerular	VM3_adPN	VM3_adPN	13323	acetylcholine	0.944	acetylcholine	0.965968601042773	acetylcholine	Tanaka et al., 2012	0.9	0	0	0	0	0	0.233	0.233	TRUE	NA
720575940608898005	720575940608898005	140800	71230	449	5780601	right	ALad1__prim	BAmv3__prim	NA	ALPN	uniglomerular	VM4_adPN	VM4_adPN	7764	acetylcholine	0.888	acetylcholine	0.924056112349544	acetylcholine	Tanaka et al., 2012	0.9	0	0	0	0.1	0	0.276	0.276	FALSE	NA
720575940640971995	720575940640971995	122600	60680	1691	3734801	left	ALad1__prim	BAmv3__prim	NA	ALPN	uniglomerular	VM4_adPN	VM4_adPN	11178	acetylcholine	0.938	acetylcholine	0.947735291930513	acetylcholine	Tanaka et al., 2012	0.9	0	0	0	0	0	0.278	0.278	TRUE	NA
720575940632698797	720575940632698797	141400	63960	1423	5056993	right	ALad1__prim	BAmv3__prim	NA	ALPN	uniglomerular	VM6_adPN	VC5_adPN	22710	acetylcholine	0.9	acetylcholine	0.927811464910734	acetylcholine	Tanaka et al., 2012	0.9	0	0	0	0	0	0.285	0.285	TRUE	NA
720575940624057853	720575940624057853	100400	32540	4572	3734705	left	ALad1__prim	BAmv3__prim	NA	ALPN	uniglomerular	VM6_adPN	VC5_adPN	24453	acetylcholine	0.924	acetylcholine	0.930459093203674	acetylcholine	Tanaka et al., 2012	0.9	0	0	0.1	0	0	0.283	0.283	TRUE	NA
720575940609112587	720575940609112587	159000	55950	479	NA	right	ALl1_dorsal	BAlc_dorsal	ALl1_dorsal__0	ALLN	NA	CB1132	NA	1538	acetylcholine	0.475	gaba	0.447566212444359	NA	NA	0.4	0.3	0.1	0.1	0.1	0	0.115	0.115	FALSE	NA
720575940631842617	720575940613575958	119400	58970	1043	2467123	left	ALl1_dorsal	BAlc_dorsal	ALl1_dorsal__0	ALLN	NA	CB1473	NA	754	acetylcholine	0.498	gaba	0.401101540905946	NA	NA	0.4	0.4	0.1	0.1	0.1	0	0.178	0.178	FALSE	NA
720575940610426578	720575940610426578	159800	58790	600	6850664	right	ALl1_dorsal	BAlc_dorsal	ALl1_dorsal__0	ALLN	NA	CB1473	NA	1217	acetylcholine	0.53	acetylcholine	0.412138037466626	NA	NA	0.4	0.3	0.1	0.1	0.1	0	0.271	0.271	FALSE	NA
720575940614858399	720575940614858399	160900	59570	555	6852333	right	ALl1_dorsal	BAlc_dorsal	ALl1_dorsal__0	ALLN	NA	CB1686	NA	1351	acetylcholine	0.506	gaba	0.442372240553029	NA	NA	0.4	0.4	0.1	0.1	0	0	0.582	0.582	FALSE	NA
720575940620400116	720575940620400116	106500	51540	911	2467348	left	ALl1_dorsal	BAlc_dorsal	ALl1_dorsal__0	ALLN	NA	CB2471	NA	976	acetylcholine	0.406	acetylcholine	0.324982885261915	NA	NA	0.4	0.2	0.2	0.1	0.1	0	0.657	0.657	FALSE	NA
720575940640060112	720575940640060112	110300	50250	716	3063856	left	ALl1_dorsal	BAlc_dorsal	ALl1_dorsal__0	ALLN	NA	CB2471	NA	673	acetylcholine	0.483	acetylcholine	0.353788284875186	NA	NA	0.4	0.3	0.2	0	0.1	0	0.795	0.795	FALSE	NA
720575940626579593	720575940626579593	163000	59500	691	6855052	right	ALl1_dorsal	BAlc_dorsal	ALl1_dorsal__0	ALLN	NA	CB2845	NA	461	acetylcholine	0.42	gaba	0.314515710611158	NA	NA	0.3	0.2	0.3	0.1	0.1	0	0.274	0.274	FALSE	NA
720575940618259766	720575940618259766	100400	53950	1333	2468465	left	ALl1_dorsal	BAlc_dorsal	ALl1_dorsal__0	ALLN	NA	CB2845	NA	529	acetylcholine	0.502	acetylcholine	0.399543571687153	NA	NA	0.4	0.2	0.2	0.1	0.1	0	0.114	0.114	FALSE	NA
720575940624422643	720575940624422643	158000	53630	464	6833765	right	ALl1_dorsal	BAlc_dorsal	ALl1_dorsal__0	ALLN	NA	CB2845	NA	556	acetylcholine	0.588	acetylcholine	0.431653058925287	NA	NA	0.5	0.2	0.1	0.1	0.1	0	0.064	0.064	FALSE	NA
720575940626518302	720575940626518302	106000	51220	971	2467312	left	ALl1_dorsal	BAlc_dorsal	ALl1_dorsal__0	ALLN	NA	CB2908	NA	962	acetylcholine	0.384	gaba	0.28084527858601	NA	NA	0.3	0.2	0.2	0.1	0.2	0	0.322	0.322	FALSE	NA
720575940634385247	720575940634385247	152500	59130	1000	6853213	right	ALl1_dorsal	BAlc_dorsal	ALl1_dorsal__0	ALLN	NA	CB3007	NA	1103	acetylcholine	0.609	gaba	0.503489100960018	NA	NA	0.5	0.3	0.1	0	0.1	0	0.036	0.036	FALSE	NA
720575940649154681	720575940649154681	158500	54360	504	6833951	right	ALl1_dorsal	BAlc_dorsal	ALl1_dorsal__0	ALLN	NA	CB3679	NA	1624	acetylcholine	0.563	acetylcholine	0.526734493813567	NA	NA	0.5	0.2	0	0.1	0.2	0	0.001	0.001	FALSE	NA
720575940630197036	720575940622812799	116800	52460	1209	3063430	left	ALl1_dorsal	BAlc_dorsal	ALl1_dorsal__0	ALLN	NA	CB3679	NA	1106	acetylcholine	0.65	acetylcholine	0.535542548820903	NA	NA	0.5	0.1	0	0.2	0.1	0	0.001	0.001	FALSE	NA
720575940630592031	720575940630592031	151600	70700	1520	6866219	right	ALl1_dorsal	BAlc_dorsal	NA	ALLN	NA	l2LN23	l2LN23	2997	acetylcholine	0.576	acetylcholine	0.476299653588837	NA	NA	0.5	0.4	0.1	0	0	0	0.063	0.063	FALSE	NA
720575940638731427	720575940638731427	161800	59180	603	6853307	right	ALl1_dorsal	BAlc_dorsal	ALl1_dorsal__0	ALLN	NA	lLN13	lLN13	1342	acetylcholine	0.528	gaba	0.497487481038343	NA	NA	0.5	0.4	0.1	0	0.1	0	0.011	0.011	FALSE	NA
720575940620224091	720575940622338742	152300	60050	1000	6380762	right	ALl1_dorsal	BAlc_dorsal	ALl1_dorsal__0	ALLN	NA	lLN1_bc	lLN1_b,lLN1_c	6982	acetylcholine	0.37	acetylcholine	0.253608226234527	NA	NA	0.3	0.2	0.1	0.2	0.2	0	0.002	0.002	FALSE	NA
720575940616908177	720575940616908177	157400	55260	604	6833198	right	ALl1_dorsal	BAlc_dorsal	ALl1_dorsal__0	ALLN	NA	lLN1_bc	lLN1_b,lLN1_c	6829	acetylcholine	0.375	acetylcholine	0.308397400624447	NA	NA	0.3	0.2	0	0.2	0.3	0	0	0	FALSE	NA
720575940626342174	720575940626342174	151600	60410	1000	6377826	right	ALl1_dorsal	BAlc_dorsal	ALl1_dorsal__0	ALLN	NA	lLN1_bc	lLN1_b,lLN1_c	7282	acetylcholine	0.377	acetylcholine	0.30067343184046	NA	NA	0.3	0.2	0.1	0.2	0.2	0	0.001	0.001	FALSE	NA
720575940641592795	720575940641592795	113800	56860	1419	2478355	left	ALl1_dorsal	BAlc_dorsal	ALl1_dorsal__0	ALLN	NA	lLN2X06	NA	4520	acetylcholine	0.436	acetylcholine	0.372429188745563	NA	NA	0.4	0.2	0	0.1	0.2	0	0.003	0.003	FALSE	NA
720575940622457443	720575940622457443	152600	60320	1002	6834126	right	ALl1_dorsal	BAlc_dorsal	ALl1_dorsal__0	ALLN	NA	lLN2X06	NA	4634	acetylcholine	0.493	acetylcholine	0.417676680875305	NA	NA	0.4	0.2	0	0.1	0.3	0	0.004	0.004	FALSE	NA
720575940631304978	720575940633772452	151900	59590	1002	6380948	right	ALl1_dorsal	BAlc_dorsal	ALl1_dorsal__0	ALLN	NA	lLN2X06	NA	3955	acetylcholine	0.527	acetylcholine	0.482716850932057	NA	NA	0.4	0.2	0	0.1	0.2	0	0	0	FALSE	NA
720575940640415859	720575940640415859	152000	59040	1002	6383139	right	ALl1_dorsal	BAlc_dorsal	ALl1_dorsal__0	ALLN	NA	lLN2X07	NA	4054	acetylcholine	0.567	acetylcholine	0.460617149538513	NA	NA	0.5	0.2	0	0.1	0.2	0	0.003	0.003	FALSE	NA
720575940633212441	720575940633212441	121600	61850	1494	2475995	left	ALl1_dorsal	BAlc_dorsal	ALl1_dorsal__0	ALLN	NA	lLN2X07	NA	4573	acetylcholine	0.568	acetylcholine	0.473640246146296	NA	NA	0.5	0.2	0	0.1	0.2	0	0	0	FALSE	NA
720575940651758838	720575940651758838	152100	59520	1000	6833721	right	ALl1_dorsal	BAlc_dorsal	ALl1_dorsal__0	ALLN	NA	lLN2X07	NA	4368	acetylcholine	0.583	acetylcholine	0.502329404065542	NA	NA	0.5	0.2	0	0.1	0.2	0	0.001	0.001	FALSE	NA
720575940640986075	720575940640986075	152300	58990	1000	6379065	right	ALl1_dorsal	BAlc_dorsal	ALl1_dorsal__0	ALLN	NA	lLN2X09	NA	3183	acetylcholine	0.544	acetylcholine	0.446196825762449	NA	NA	0.4	0.1	0	0.1	0.3	0	0.002	0.002	FALSE	NA
720575940615303391	720575940615303391	117200	56330	1297	3063361	left	ALl1_dorsal	BAlc_dorsal	ALl1_dorsal__0	ALLN	NA	lLN2X09	NA	3350	acetylcholine	0.602	acetylcholine	0.490629966829753	NA	NA	0.5	0.1	0	0.1	0.3	0	0.001	0.001	FALSE	NA
720575940608241365	720575940608241365	113800	55690	1223	2472254	left	ALl1_dorsal	BAlc_dorsal	ALl1_dorsal__0	ALLN	NA	lLN2X10	NA	4206	acetylcholine	0.531	acetylcholine	0.40821606408765	NA	NA	0.4	0.1	0	0.2	0.2	0	0.001	0.001	FALSE	NA
720575940625584484	720575940625584484	151900	59430	1002	6833823	right	ALl1_dorsal	BAlc_dorsal	ALl1_dorsal__0	ALLN	NA	lLN2X10	NA	6722	acetylcholine	0.564	acetylcholine	0.439649157521189	NA	NA	0.5	0.2	0	0.1	0.2	0	0.002	0.002	FALSE	NA
720575940619078091	720575940619078091	157700	59290	831	6850393	right	ALl1_dorsal	BAlc_dorsal	ALl1_dorsal__0	ALLN	NA	lLN2X10	NA	4995	acetylcholine	0.583	acetylcholine	0.474968409613631	NA	NA	0.5	0.2	0	0.1	0.2	0	0.001	0.001	FALSE	NA
720575940627737365	720575940627737365	113700	56950	1370	2466978	left	ALl1_dorsal	BAlc_dorsal	ALl1_dorsal__0	ALLN	NA	lLN2X10	NA	5535	acetylcholine	0.588	acetylcholine	0.471792854793607	NA	NA	0.5	0.1	0	0.1	0.2	0	0.001	0.001	FALSE	NA
720575940623136717	720575940623136717	113700	59720	1358	3039092	left	ALl1_dorsal	BAlc_dorsal	ALl1_dorsal__0	ALLN	NA	lLN2X12	NA	5986	acetylcholine	0.38	acetylcholine	0.278401227417544	NA	NA	0.3	0.2	0	0.2	0.3	0	0	0	FALSE	NA
720575940620565313	720575940620565313	106900	52540	1559	3068720	left	ALl1_dorsal	BAlc_dorsal	ALl1_dorsal__0	ALLN	NA	lLN2X12	NA	6373	acetylcholine	0.384	acetylcholine	0.321037980138586	NA	NA	0.3	0.2	0	0.2	0.3	0	0	0	FALSE	NA
720575940624832743	720575940624832743	152400	59360	1002	6834187	right	ALl1_dorsal	BAlc_dorsal	ALl1_dorsal__0	ALLN	NA	lLN2X12	NA	6642	acetylcholine	0.419	acetylcholine	0.316245533918733	NA	NA	0.3	0.2	0	0.2	0.2	0	0	0	FALSE	NA
720575940630225403	720575940630225403	157400	55390	767	6833164	right	ALl1_dorsal	BAlc_dorsal	ALl1_dorsal__0	ALLN	NA	lLN2X12	NA	5507	acetylcholine	0.496	acetylcholine	0.401767900001268	NA	NA	0.4	0.2	0	0.2	0.2	0	0	0	FALSE	NA
720575940606751922	720575940606751922	113900	59180	1342	2477593	left	ALl1_dorsal	BAlc_dorsal	ALl1_dorsal__0	ALLN	NA	lLN2X12	NA	5442	acetylcholine	0.506	acetylcholine	0.406747589722865	NA	NA	0.4	0.2	0	0.2	0.3	0	0.002	0.002	FALSE	NA
720575940631975884	720575940631975884	118100	58320	1379	2474353	left	ALl1_dorsal	BAlc_dorsal	ALl1_dorsal__0	ALLN	NA	lLN2X12	NA	6126	acetylcholine	0.526	acetylcholine	0.435895534684031	NA	NA	0.4	0.2	0	0.1	0.3	0	0	0	FALSE	NA
720575940622650879	720575940622650879	152100	59210	1000	6833945	right	ALl1_dorsal	BAlc_dorsal	ALl1_dorsal__0	ALLN	NA	lLN2X12	NA	5820	acetylcholine	0.542	acetylcholine	0.408252712083331	NA	NA	0.4	0.2	0	0.1	0.2	0	0	0	FALSE	NA
720575940631619921	720575940631619921	121000	60230	1527	3037097	left	ALl1_dorsal	BAlc_dorsal	ALl1_dorsal__0	ALLN	NA	lLN2X12	NA	6775	acetylcholine	0.551	acetylcholine	0.492647776253261	NA	NA	0.4	0.2	0	0.2	0.2	0	0.001	0.001	FALSE	NA
720575940617586757	720575940617586757	115600	58440	1209	2467301	left	ALl1_dorsal	BAlc_dorsal	ALl1_dorsal__0	ALLN	NA	lLN2X12	NA	5907	acetylcholine	0.562	acetylcholine	0.428566388335871	NA	NA	0.5	0.2	0	0.2	0.2	0	0	0	FALSE	NA
720575940625177836	720575940625177836	106200	50820	1069	2467345	left	ALl1_dorsal	BAlc_dorsal	ALl1_dorsal__0	ALLN	NA	lLN9	lLN9	547	acetylcholine	0.502	acetylcholine	0.410955573278443	NA	NA	0.5	0.3	0.1	0.1	0.1	0	0.344	0.344	FALSE	NA
720575940622626303	720575940622626303	158500	59300	397	6850314	right	ALl1_dorsal	BAlc_dorsal	ALl1_dorsal__0	ALLN	NA	lLN9	lLN9	358	acetylcholine	0.525	acetylcholine	0.420989762056887	NA	NA	0.4	0.3	0	0.1	0.1	0	0.56	0.56	FALSE	NA
720575940627014641	720575940627014641	102900	52990	1328	2472216	left	ALl1_dorsal	BAlc_dorsal	ALl1_dorsal__0	ALLN	NA	lLN9	lLN9	416	acetylcholine	0.536	acetylcholine	0.379731573246935	NA	NA	0.4	0.2	0.1	0.1	0.2	0	0.304	0.304	FALSE	NA
720575940622961802	720575940622961802	108200	48620	970	3036795	left	ALl1_dorsal	BAlc_dorsal	ALl1_dorsal__0	ALLN	NA	CB1132	NA	1481	gaba	0.447	gaba	0.550355610312459	NA	NA	0.3	0.4	0.1	0.1	0.1	0	0.052	0.052	FALSE	NA
720575940644255255	720575940644255255	107800	49490	1042	3044097	left	ALl1_dorsal	BAlc_dorsal	ALl1_dorsal__0	ALLN	NA	CB1132	NA	1341	gaba	0.515	gaba	0.557578713631371	NA	NA	0.3	0.4	0.1	0.1	0.1	0	0.092	0.092	FALSE	NA
720575940637510121	720575940637510121	102100	54400	1325	2470597	left	ALl1_dorsal	BAlc_dorsal	ALl1_dorsal__0	ALLN	NA	CB1141	NA	451	gaba	0.458	gaba	0.428902650673083	NA	NA	0.2	0.4	0.2	0.1	0.1	0	0.217	0.217	FALSE	NA
720575940613817086	720575940623930211	100500	54670	1276	2468543	left	ALl1_dorsal	BAlc_dorsal	ALl1_dorsal__0	ALLN	NA	CB1141	NA	343	gaba	0.552	gaba	0.573088345185743	NA	NA	0.1	0.5	0.2	0.1	0.1	0	0.391	0.391	FALSE	NA
720575940659844225	720575940659844225	110700	48290	762	3038057	left	ALl1_dorsal	BAlc_dorsal	ALl1_dorsal__0	ALLN	NA	CB1141	NA	450	gaba	0.562	gaba	0.675784146555639	NA	NA	0.2	0.5	0.1	0	0.1	0	0.281	0.281	FALSE	NA
720575940623248883	720575940623248883	107400	49080	1113	3043266	left	ALl1_dorsal	BAlc_dorsal	ALl1_dorsal__0	ALLN	NA	CB1141	NA	578	gaba	0.569	gaba	0.610961156012998	NA	NA	0.2	0.5	0.1	0.1	0.1	0	0.268	0.268	FALSE	NA
720575940618076214	720575940618076214	163600	61680	649	6856958	right	ALl1_dorsal	NA	ALl1_dorsal__0	ALLN	NA	CB1285	NA	465	gaba	0.528	gaba	0.580450304695688	NA	NA	0.2	0.5	0.3	0	0	0	0.142	0.142	FALSE	NA
720575940621832001	720575940621832001	158900	63820	467	6850470	right	ALl1_dorsal	BAlc_dorsal	ALl1_dorsal__0	ALLN	NA	CB1285	NA	544	gaba	0.605	gaba	0.644751720621406	NA	NA	0.1	0.6	0.2	0	0.1	0	0.154	0.154	FALSE	NA
720575940630575375	720575940630575375	110600	55390	1304	2531043	left	ALl1_dorsal	BAlc_dorsal	ALl1_dorsal__0	ALLN	NA	CB1285	NA	435	gaba	0.667	gaba	0.655646855728053	NA	NA	0.2	0.5	0.1	0.1	0	0	0.313	0.313	FALSE	NA
720575940618681168	720575940618681168	101100	55020	1230	2469123	left	ALl1_dorsal	BAlc_dorsal	ALl1_dorsal__0	ALLN	NA	CB1285	NA	435	gaba	0.726	gaba	0.66203614647394	NA	NA	0.2	0.7	0.1	0	0	0	0.178	0.178	FALSE	NA
720575940617938752	720575940617938752	103900	55490	983	2466980	left	ALl1_dorsal	BAlc_dorsal	ALl1_dorsal__0	ALLN	NA	CB1473	NA	1417	gaba	0.476	gaba	0.407050652019984	NA	NA	0.3	0.4	0.1	0.1	0	0	0.161	0.161	FALSE	NA
720575940630723384	720575940630723384	104300	54590	974	2467017	left	ALl1_dorsal	BAlc_dorsal	ALl1_dorsal__0	ALLN	NA	CB1473	NA	959	gaba	0.483	gaba	0.391675529120008	NA	NA	0.4	0.4	0.1	0.1	0	0	0.332	0.332	FALSE	NA
720575940606745266	720575940606745266	110000	51740	691	3063762	left	ALl1_dorsal	BAlc_dorsal	ALl1_dorsal__0	ALLN	NA	CB1473	NA	1170	gaba	0.526	gaba	0.441297551208481	NA	NA	0.3	0.4	0.1	0.1	0.1	0	0.431	0.431	FALSE	true tadpole
720575940621089780	720575940621089780	105800	50140	1019	2467289	left	ALl1_dorsal	BAlc_dorsal	ALl1_dorsal__0	ALLN	NA	CB1546	NA	1539	gaba	0.495	gaba	0.580371277102289	NA	NA	0.3	0.5	0.1	0	0.1	0	0.033	0.033	FALSE	NA
720575940640020944	720575940640020944	160800	59010	645	6852043	right	ALl1_dorsal	BAlc_dorsal	ALl1_dorsal__0	ALLN	NA	CB1546	NA	1486	gaba	0.502	gaba	0.555607646388886	NA	NA	0.3	0.5	0.1	0	0.1	0	0.047	0.047	FALSE	NA
720575940628251907	720575940628251907	160900	56870	662	6837380	right	ALl1_dorsal	BAlc_dorsal	ALl1_dorsal__0	ALLN	NA	CB1546	NA	1392	gaba	0.514	gaba	0.515620034447071	NA	NA	0.3	0.5	0.1	0	0.1	0	0.04	0.04	FALSE	NA
720575940630864170	720575940630864170	107600	49370	940	3036696	left	ALl1_dorsal	BAlc_dorsal	ALl1_dorsal__0	ALLN	NA	CB1546	NA	1620	gaba	0.533	gaba	0.59876286102233	NA	NA	0.3	0.5	0.1	0.1	0.1	0	0.076	0.076	FALSE	NA
720575940604008160	720575940604008160	160400	60060	519	6851554	right	ALl1_dorsal	BAlc_dorsal	ALl1_dorsal__0	ALLN	NA	CB1686	NA	1130	gaba	0.551	gaba	0.501812808211166	NA	NA	0.2	0.5	0.1	0.1	0	0	0.074	0.074	FALSE	NA
720575940614832543	720575940614832543	116500	61580	1997	3064117	left	ALl1_dorsal	BAlc_dorsal	ALl1_dorsal__0	ALLN	NA	CB1686	NA	1146	gaba	0.561	gaba	0.46298827630521	NA	NA	0.3	0.5	0.1	0.1	0.1	0	0.534	0.534	FALSE	NA
720575940617140765	720575940617140765	108800	48280	928	3037016	left	ALl1_dorsal	BAlc_dorsal	ALl1_dorsal__0	ALLN	NA	CB1824	NA	392	gaba	0.498	gaba	0.559883502155307	NA	NA	0.3	0.5	0.1	0.1	0.1	0	0.091	0.091	FALSE	NA
720575940620755126	720575940620755126	101500	54330	1239	2469668	left	ALl1_dorsal	BAlc_dorsal	ALl1_dorsal__0	ALLN	NA	CB1824	NA	631	gaba	0.515	gaba	0.607511946505872	NA	NA	0.2	0.5	0.1	0.1	0.1	0	0.119	0.119	FALSE	NA
720575940624356792	720575940624356792	161300	57180	760	6837963	right	ALl1_dorsal	BAlc_dorsal	ALl1_dorsal__0	ALLN	NA	CB1824	NA	422	gaba	0.585	gaba	0.613052488044045	NA	NA	0.3	0.5	0.1	0	0.1	0	0.083	0.083	FALSE	NA
720575940629324791	720575940629324791	162500	58020	621	6853981	right	ALl1_dorsal	BAlc_dorsal	ALl1_dorsal__0	ALLN	NA	CB1824	NA	454	gaba	0.602	gaba	0.492922963661543	NA	NA	0.3	0.5	0.2	0	0	0	0.148	0.148	FALSE	NA
720575940618158672	720575940618158672	111500	47890	779	3038613	left	ALl1_dorsal	BAlc_dorsal	ALl1_dorsal__0	ALLN	NA	CB1824	NA	450	gaba	0.637	gaba	0.641091452808606	NA	NA	0.2	0.6	0.1	0.1	0	0	0.058	0.058	FALSE	NA
720575940618304670	720575940618304670	161200	56980	599	6837875	right	ALl1_dorsal	BAlc_dorsal	ALl1_dorsal__0	ALLN	NA	CB1824	NA	573	gaba	0.642	gaba	0.637050052638071	NA	NA	0.2	0.6	0.1	0	0.1	0	0.253	0.253	FALSE	NA
720575940623540477	720575940623540477	100900	54060	1261	2468949	left	ALl1_dorsal	BAlc_dorsal	ALl1_dorsal__0	ALLN	NA	CB1824	NA	529	gaba	0.675	gaba	0.573799677435798	NA	NA	0.2	0.6	0	0	0.1	0	0.194	0.194	FALSE	NA
720575940616198587	720575940616198587	159500	59460	446	6850591	right	ALl1_dorsal	BAlc_dorsal	ALl1_dorsal__0	ALLN	NA	CB2471	NA	858	gaba	0.449	gaba	0.336166302872166	NA	NA	0.3	0.4	0.2	0	0.1	0	0.712	0.712	FALSE	NA
720575940638844504	720575940638844504	161300	59890	679	6852799	right	ALl1_dorsal	BAlc_dorsal	ALl1_dorsal__0	ALLN	NA	CB2471	NA	757	gaba	0.509	gaba	0.426977176995451	NA	NA	0.3	0.4	0.2	0.1	0.1	0	0.207	0.207	FALSE	NA
720575940631978956	720575940631978956	160300	56620	540	6835426	right	ALl1_dorsal	BAlc_dorsal	ALl1_dorsal__0	ALLN	NA	CB2471	NA	880	gaba	0.555	gaba	0.427528663908899	NA	NA	0.2	0.4	0.1	0.1	0.1	0	0.728	0.728	FALSE	NA
720575940635689829	720575940635689829	158800	59700	510	6850449	right	ALl1_dorsal	BAlc_dorsal	ALl1_dorsal__0	ALLN	NA	CB2504	NA	578	gaba	0.471	glutamate	0.350633152788319	NA	NA	0.2	0.4	0.3	0.1	0.1	0	0.862	0.862	FALSE	NA
720575940621271301	720575940640364085	104800	51420	1031	2467154	left	ALl1_dorsal	BAlc_dorsal	ALl1_dorsal__0	ALLN	NA	CB2504	NA	556	gaba	0.574	gaba	0.509258789986664	NA	NA	0.3	0.5	0.1	0.1	0	0	0.74	0.74	FALSE	NA
720575940629059710	720575940650581881	105600	51880	953	2467265	left	ALl1_dorsal	BAlc_dorsal	ALl1_dorsal__0	ALLN	NA	CB2908	NA	970	gaba	0.492	gaba	0.560843234422305	NA	NA	0.3	0.5	0.1	0.1	0.1	0	0.545	0.545	FALSE	NA
720575940623183763	720575940623183763	104300	50920	1120	2474424	left	ALl1_dorsal	BAlc_dorsal	ALl1_dorsal__0	ALLN	NA	CB3007	NA	839	gaba	0.521	gaba	0.555026126136641	NA	NA	0.4	0.4	0.1	0	0.1	0	0.041	0.041	FALSE	NA
720575940616892061	720575940616892061	117700	56270	1247	2471095	left	ALl1_dorsal	BAlc_dorsal	ALl1_dorsal__0	ALLN	NA	CB3007	NA	1179	gaba	0.583	gaba	0.577821013872686	NA	NA	0.3	0.5	0.1	0	0.1	0	0.022	0.022	FALSE	NA
720575940605305777	720575940605305777	158600	58420	398	6850351	right	ALl1_dorsal	BAlc_dorsal	ALl1_dorsal__0	ALLN	NA	CB3202	NA	1163	gaba	0.524	gaba	0.500287007149506	NA	NA	0.3	0.4	0.1	0.1	0	0	0.206	0.206	FALSE	NA
720575940629409580	720575940629409580	105100	52910	953	2467243	left	ALl1_dorsal	BAlc_dorsal	ALl1_dorsal__0	ALLN	NA	CB3202	NA	1181	gaba	0.554	gaba	0.584714914836345	NA	NA	0.2	0.5	0.1	0.1	0.1	0	0.146	0.146	FALSE	NA
720575940629912428	720575940629912428	109100	51800	712	3063534	left	ALl1_dorsal	BAlc_dorsal	ALl1_dorsal__0	ALLN	NA	CB3202	NA	1203	gaba	0.58	gaba	0.606279766461559	NA	NA	0.2	0.5	0.1	0.1	0.1	0	0.514	0.514	FALSE	NA
720575940631305234	720575940640314190	146100	67840	864	NA	right	ALl1_dorsal	BAlc_dorsal	ALl1_dorsal__0	ALLN	NA	LN60a	NA	6385	gaba	0.616	gaba	0.662493912407677	NA	NA	0.2	0.6	0.1	0	0.1	0	0.013	0.013	FALSE	NA
720575940613489617	720575940613489617	104800	60790	882	2527759	left	ALl1_dorsal	BAlc_dorsal	ALl1_dorsal__0	ALLN	NA	LN60a	NA	6800	gaba	0.664	gaba	0.689573113662625	NA	NA	0.2	0.6	0.1	0	0.1	0	0.081	0.081	FALSE	NA
720575940632007983	720575940632007983	147400	72290	306	5788082	right	ALl1_dorsal	BAlc_dorsal	ALl1_dorsal__0	ALLN	NA	LN60b	NA	6242	gaba	0.635	gaba	0.655673394800803	NA	NA	0.2	0.6	0.1	0	0.1	0	0.006	0.006	FALSE	NA
720575940622930154	720575940628914692	104900	63720	1062	2527807	left	ALl1_dorsal	BAlc_dorsal	ALl1_dorsal__0	ALLN	NA	LN60b	NA	6516	gaba	0.699	gaba	0.726710647196684	NA	NA	0.2	0.6	0.1	0	0.1	0	0.006	0.006	FALSE	NA
720575940638006086	720575940638006086	146400	59670	989	NA	right	ALl1_dorsal	BAlc_dorsal	NA	ALLN	NA	l2LN19	l2LN19	2675	gaba	0.528	gaba	0.599393708399405	NA	NA	0.2	0.5	0.2	0.1	0.1	0	0.158	0.158	FALSE	NA
720575940635092122	720575940635092122	148400	71950	297	6417799	right	ALl1_dorsal	BAlc_dorsal	NA	ALLN	NA	l2LN19	l2LN19	2073	gaba	0.563	gaba	0.59883773665044	NA	NA	0.2	0.5	0.2	0	0.1	0	0.146	0.146	FALSE	NA
720575940617249949	720575940617249949	110000	56950	1277	2532902	left	ALl1_dorsal	BAlc_dorsal	NA	ALLN	NA	l2LN19	l2LN19	2369	gaba	0.578	gaba	0.591107577599101	NA	NA	0.2	0.5	0.1	0.1	0.1	0	0.094	0.094	FALSE	NA
720575940634657431	720575940634657431	108000	57490	1404	2534188	left	ALl1_dorsal	BAlc_dorsal	NA	ALLN	NA	l2LN19	l2LN19	2563	gaba	0.617	gaba	0.620033002731365	NA	NA	0.2	0.5	0.2	0.1	0.1	0	0.064	0.064	FALSE	NA
720575940616579257	720575940616579257	158900	64710	529	6850475	right	ALl1_dorsal	BAlc_dorsal	NA	ALLN	NA	l2LN20	l2LN20	1861	gaba	0.664	gaba	0.774985705425275	NA	NA	0.2	0.6	0.1	0	0	0	0.131	0.131	FALSE	NA
720575940621814054	720575940621814054	102100	53850	1400	2470568	left	ALl1_dorsal	BAlc_dorsal	NA	ALLN	NA	l2LN20	l2LN20	1982	gaba	0.697	gaba	0.7677040362557	NA	NA	0.2	0.6	0.1	0	0	0	0.262	0.262	FALSE	NA
720575940621164927	720575940621164927	101600	53240	1370	2469641	left	ALl1_dorsal	BAlc_dorsal	NA	ALLN	NA	l2LN20	l2LN20	1777	gaba	0.707	gaba	0.779359348616765	NA	NA	0.2	0.6	0.1	0.1	0	0	0.229	0.229	FALSE	NA
720575940610836885	720575940610836885	157700	69240	714	6866716	right	ALl1_dorsal	BAlc_dorsal	NA	ALLN	NA	l2LN20	l2LN20	2128	gaba	0.784	gaba	0.801538146495082	NA	NA	0.2	0.7	0.1	0	0	0	0.149	0.149	FALSE	NA
720575940631275181	720575940631275181	100800	53030	1316	2468682	left	ALl1_dorsal	BAlc_dorsal	NA	ALLN	NA	l2LN21	l2LN21	2636	gaba	0.687	gaba	0.789259223587728	NA	NA	0.2	0.6	0.1	0	0	0	0.699	0.699	FALSE	NA
720575940622726663	720575940622726663	152200	69920	1519	6422670	right	ALl1_dorsal	BAlc_dorsal	NA	ALLN	NA	l2LN21	l2LN21	2864	gaba	0.7	gaba	0.820339307487384	NA	NA	0.1	0.7	0.1	0	0	0	0.705	0.705	FALSE	NA
720575940614054802	720575940614054802	157300	67180	536	6866553	right	ALl1_dorsal	BAlc_dorsal	NA	ALLN	NA	l2LN22	l2LN22	1661	gaba	0.391	gaba	0.355195666135193	NA	NA	0.2	0.3	0.2	0	0.2	0	0.007	0.007	FALSE	NA
720575940611906713	720575940611906713	101500	56260	1162	2469591	left	ALl1_dorsal	BAlc_dorsal	NA	ALLN	NA	l2LN22	l2LN22	1382	gaba	0.415	gaba	0.432666707169605	NA	NA	0.2	0.3	0.1	0.1	0.1	0	0.009	0.009	FALSE	NA
720575940609959726	720575940609959726	101300	54220	1354	2469356	left	ALl1_dorsal	BAlc_dorsal	NA	ALLN	NA	l2LN22	l2LN22	1328	gaba	0.483	gaba	0.4607684017184	NA	NA	0.2	0.4	0.2	0.1	0.1	0	0.013	0.013	FALSE	NA
720575940620840624	720575940606385440	149500	71420	246	6417963	right	ALl1_dorsal	BAlc_dorsal	NA	ALLN	NA	lLN10	lLN10	5352	gaba	0.472	gaba	0.493237569797119	NA	NA	0.3	0.4	0.1	0.1	0.1	0	0.032	0.032	FALSE	NA
720575940610157688	720575940610157688	104600	59500	908	2527740	left	ALl1_dorsal	BAlc_dorsal	NA	ALLN	NA	lLN10	lLN10	5344	gaba	0.504	gaba	0.556739122112727	NA	NA	0.2	0.4	0.1	0.1	0.2	0	0.02	0.02	FALSE	NA
720575940604568521	720575940604568521	160700	61940	545	6852019	right	ALl1_dorsal	BAlc_dorsal	ALl1_dorsal__0	ALLN	NA	lLN13	lLN13	1307	gaba	0.52	gaba	0.539033647468812	NA	NA	0.4	0.5	0.1	0	0.1	0	0.03	0.03	FALSE	NA
720575940616642790	720575940616642790	104300	53310	1167	2474076	left	ALl1_dorsal	BAlc_dorsal	ALl1_dorsal__0	ALLN	NA	lLN13	lLN13	1335	gaba	0.528	gaba	0.598530714134152	NA	NA	0.3	0.5	0.1	0	0	0	0.067	0.067	FALSE	NA
720575940617265269	720575940634545890	157500	61550	557	6850024	right	ALl1_dorsal	BAlc_dorsal	NA	ALLN	NA	lLN2F_b	lLN2F_b	31051	gaba	0.458	gaba	0.54560659052943306	NA	NA	0.3	0.4	0	0.1	0.1	0	0.001	0.001	FALSE	NA
720575940614457086	720575940623000858	118300	60770	1476	2473287	left	ALl1_dorsal	BAlc_dorsal	NA	ALLN	NA	lLN2F_b	lLN2F_b	33968	gaba	0.471	gaba	0.573665130102744	NA	NA	0.3	0.5	0	0.1	0.1	0	0	0	FALSE	NA
720575940620904869	720575940632795532	118000	61030	1509	2472243	left	ALl1_dorsal	BAlc_dorsal	NA	ALLN	NA	lLN2F_b	lLN2F_b	35454	gaba	0.481	gaba	0.573203358055194	NA	NA	0.3	0.5	0	0.1	0.1	0	0	0	FALSE	NA
720575940610669614	720575940610669614	112900	57440	1405	2475074	left	ALl1_dorsal	BAlc_dorsal	ALl1_dorsal__0	ALLN	NA	lLN2P_b	lLN2P_b	5619	gaba	0.381	gaba	0.386573290962455	gaba, myoinhibitory peptide	Sizemore et al., 2023	0.2	0.3	0.1	0.1	0.3	0	0.001	0.001	FALSE	NA
720575940612855318	720575940628343634	116000	57770	1422	2477129	left	ALl1_dorsal	BAlc_dorsal	ALl1_dorsal__0	ALLN	NA	lLN2P_c	lLN2P_c	7431	gaba	0.455	gaba	0.524167386867219	NA	NA	0.3	0.4	0.1	0.1	0.1	0	0.001	0.001	FALSE	NA
720575940640955637	720575940640955637	158200	55820	946	6833733	right	ALl1_dorsal	BAlc_dorsal	ALl1_dorsal__0	ALLN	NA	lLN2P_c	lLN2P_c	6895	gaba	0.526	gaba	0.539208700096844	NA	NA	0.2	0.5	0.1	0.1	0.1	0	0.002	0.002	FALSE	NA
720575940612461461	720575940612461461	107600	51170	1379	3069400	left	ALl1_dorsal	BAlc_dorsal	ALl1_dorsal__0	ALLN	NA	lLN2P_c	lLN2P_c	8349	gaba	0.527	gaba	0.572808824432294	NA	NA	0.2	0.5	0.2	0.1	0.1	0	0	0	FALSE	NA
720575940616486230	720575940616486230	152200	59580	1002	6850190	right	ALl1_dorsal	BAlc_dorsal	ALl1_dorsal__0	ALLN	NA	lLN2P_c	lLN2P_c	5830	gaba	0.527	gaba	0.582461646668932	NA	NA	0.2	0.5	0.1	0.1	0.1	0	0	0	FALSE	NA
720575940618954038	720575940615513086	152600	60100	1000	6833952	right	ALl1_dorsal	BAlc_dorsal	ALl1_dorsal__0	ALLN	NA	lLN2P_c	lLN2P_c	6181	gaba	0.535	gaba	0.520932272585143	NA	NA	0.2	0.5	0.1	0.1	0.1	0	0.003	0.003	FALSE	NA
720575940635249332	720575940635249332	151100	58680	1002	6832978	right	ALl1_dorsal	BAlc_dorsal	ALl1_dorsal__0	ALLN	NA	lLN2P_c	lLN2P_c	6553	gaba	0.539	gaba	0.520823966657802	NA	NA	0.2	0.5	0.1	0.1	0.1	0	0.001	0.001	FALSE	NA
720575940626624275	720575940626624275	112100	56610	1355	3037346	left	ALl1_dorsal	BAlc_dorsal	ALl1_dorsal__0	ALLN	NA	lLN2P_c	lLN2P_c	7654	gaba	0.549	gaba	0.564418864807603	NA	NA	0.2	0.5	0.1	0.1	0.1	0	0.002	0.002	FALSE	NA
720575940634949311	720575940634949311	152600	60180	1002	6833878	right	ALl1_dorsal	BAlc_dorsal	ALl1_dorsal__0	ALLN	NA	lLN2P_c	lLN2P_c	6236	gaba	0.555	gaba	0.545162605199143	NA	NA	0.2	0.5	0.1	0.1	0.1	0	0	0	FALSE	NA
720575940631121739	720575940617205179	112900	57530	1435	3063353	left	ALl1_dorsal	BAlc_dorsal	ALl1_dorsal__0	ALLN	NA	lLN2P_c	lLN2P_c	8515	gaba	0.594	gaba	0.58745431608985	NA	NA	0.2	0.5	0.1	0.1	0.1	0	0	0	FALSE	NA
720575940617579165	720575940631907159	149800	60250	1002	6380957	right	ALl1_dorsal	BAlc_dorsal	NA	ALLN	NA	lLN2T_d	lLN2T_d	8943	gaba	0.522	gaba	0.575227265531086	NA	NA	0.3	0.5	0	0.1	0.1	0	0.001	0.001	FALSE	NA
720575940617448193	720575940618385620	115900	61490	1544	2468581	left	ALl1_dorsal	BAlc_dorsal	NA	ALLN	NA	lLN2T_d	lLN2T_d	10172	gaba	0.532	gaba	0.632196742281652	NA	NA	0.2	0.5	0.1	0.1	0.1	0	0	0	FALSE	\[GJ] originally matched to 1640922516 (lLN2T_e) but match to \_d looks fairly clear.
720575940628517380	720575940625251401	117600	61410	1490	2467598	left	ALl1_dorsal	BAlc_dorsal	NA	ALLN	NA	lLN2T_d	lLN2T_d	8908	gaba	0.536	gaba	0.600446512242655	NA	NA	0.2	0.5	0	0.1	0.2	0	0.005	0.005	FALSE	NA
720575940641578715	720575940632835688	150300	60140	1002	6855628	right	ALl1_dorsal	BAlc_dorsal	NA	ALLN	NA	lLN2T_d	lLN2T_d	8609	gaba	0.553	gaba	0.593763284116473	NA	NA	0.3	0.5	0	0.1	0.1	0	0	0	FALSE	NA
720575940628383643	720575940615073587	103500	60670	995	2527615	left	ALl1_dorsal	BAlc_dorsal	ALl1_dorsal__0	ALLN	NA	lLN2X02	NA	4946	gaba	0.483	gaba	0.490349559967987	NA	NA	0.3	0.4	0.1	0.1	0.1	0	0.002	0.002	FALSE	NA
720575940616830813	720575940610408643	110800	52890	631	3064036	left	ALl1_dorsal	BAlc_dorsal	ALl1_dorsal__0	ALLN	NA	lLN2X02	NA	5036	gaba	0.484	gaba	0.501718676132863	NA	NA	0.3	0.4	0.1	0.1	0.1	0	0.027	0.027	FALSE	NA
720575940619581307	720575940632198442	113600	68340	670	3136479	left	ALl1_dorsal	BAlc_dorsal	ALl1_dorsal__0	ALLN	NA	lLN2X02	NA	4991	gaba	0.521	gaba	0.512829765025064	NA	NA	0.3	0.5	0.1	0.1	0.1	0	0.015	0.015	FALSE	NA
720575940633172172	720575940628822248	145000	72800	410	5783584	right	ALl1_dorsal	BAlc_dorsal	ALl1_dorsal__0	ALLN	NA	lLN2X02	NA	5151	gaba	0.525	gaba	0.510816058095378	NA	NA	0.3	0.5	0.1	0.1	0.1	0	0.024	0.024	FALSE	NA
720575940638775118	720575940638775118	103200	56230	1075	2466962	left	ALl1_dorsal	BAlc_dorsal	NA	ALLN	NA	lLN8	lLN8	2351	gaba	0.65	gaba	0.68715595054831	NA	NA	0.3	0.6	0	0	0	0	0.095	0.095	FALSE	NA
720575940627236373	720575940624079821	104800	62160	909	2527761	left	ALl1_dorsal	BAlc_dorsal	NA	ALLN	NA	lLN8	lLN8	2815	gaba	0.689	gaba	0.75102621403043	NA	NA	0.2	0.6	0.1	0	0.1	0	0.128	0.128	FALSE	NA
720575940617157377	720575940627768409	157600	61850	395	6850055	right	ALl1_dorsal	BAlc_dorsal	NA	ALLN	NA	lLN8	lLN8	2906	gaba	0.693	gaba	0.77176542745276	NA	NA	0.2	0.6	0	0	0.1	0	0.109	0.109	FALSE	NA
720575940642343565	720575940642343565	152600	59170	1002	6849899	right	ALl1_dorsal	BAlc_dorsal	NA	ALLN	NA	lLN8	lLN8	3568	gaba	0.695	gaba	0.772872086287298	NA	NA	0.2	0.6	0	0.1	0.1	0	0.073	0.073	FALSE	NA
720575940626378242	720575940626378242	151600	60840	1002	6383438	right	ALl1_dorsal	BAlc_dorsal	ALl1_dorsal__0	ALLN	NA	lLN2P_a	lLN2P_a	5731	glutamate	0.261	glutamate	0.378334971862762	NA	NA	0.2	0.2	0.3	0	0.2	0	0.004	0.004	FALSE	NA
720575940623942280	720575940622054497	106300	55550	1610	2478410	left	ALl1_dorsal	BAlc_dorsal	ALl1_dorsal__0	ALLN	NA	lLN2P_a	lLN2P_a	4883	glutamate	0.279	glutamate	0.386849423438393	NA	NA	0.2	0.2	0.3	0.1	0.2	0	0.002	0.002	FALSE	NA
720575940631586858	720575940631586858	112800	56440	1372	3039173	left	ALl1_dorsal	BAlc_dorsal	NA	ALLN	NA	lLN1_a	lLN1_a	9249	serotonin	0.391	serotonin	0.323581225011545	NA	NA	0.2	0.1	0.1	0.1	0.4	0	0	0	FALSE	NA
720575940623146957	720575940621542747	152100	61030	1002	6379957	right	ALl1_dorsal	BAlc_dorsal	NA	ALLN	NA	lLN1_a	lLN1_a	8259	serotonin	0.416	serotonin	0.429365556615068	NA	NA	0.2	0.1	0.1	0.2	0.4	0	0.002	0.002	FALSE	NA
720575940631423116	720575940631423116	115000	60560	1557	3036919	left	ALl1_dorsal	BAlc_dorsal	NA	ALLN	NA	lLN1_a	lLN1_a	8091	serotonin	0.462	serotonin	0.408127377912383	NA	NA	0.2	0.1	0.1	0.2	0.5	0	0.001	0.001	FALSE	NA
720575940612347571	720575940612347571	152000	60380	1002	6382882	right	ALl1_dorsal	BAlc_dorsal	ALl1_dorsal__0	ALLN	NA	lLN1_bc	lLN1_b,lLN1_c	8182	serotonin	0.32	serotonin	0.338293441297323	NA	NA	0.2	0.1	0.1	0.2	0.4	0	0	0	FALSE	NA
720575940628451856	720575940630945335	114100	48160	745	3040415	left	ALl1_dorsal	BAlc_dorsal	ALl1_dorsal__0	ALLN	NA	lLN1_bc	lLN1_b,lLN1_c	8887	serotonin	0.357	serotonin	0.321511198071285	NA	NA	0.2	0.1	0	0.3	0.4	0	0	0	FALSE	NA
720575940621195947	720575940640541091	150000	59690	1000	6381017	right	ALl1_dorsal	BAlc_dorsal	ALl1_dorsal__0	ALLN	NA	lLN1_bc	lLN1_b,lLN1_c	9285	serotonin	0.371	serotonin	0.371684783242896	NA	NA	0.2	0.1	0	0.2	0.4	0	0.002	0.002	FALSE	NA
720575940630407388	720575940630407388	156100	54520	829	6383600	right	ALl1_dorsal	BAlc_dorsal	NA	ALLN	NA	lLN2T_b	lLN2T_b	12591	serotonin	0.367	serotonin	0.345208767531143	acetylcholine	Shang et al., 2007	0.2	0.2	0.1	0.1	0.4	0	0	0	FALSE	Cholinergic antennal lobe local neurons, inferred from predictions + cell body location given in Shang et al. 2007
720575940630131004	720575940616169578	114300	61080	1554	2475060	left	ALl1_dorsal	BAlc_dorsal	NA	ALLN	NA	lLN2T_b	lLN2T_b	12492	serotonin	0.387	serotonin	0.348110353449371	acetylcholine	Shang et al., 2007	0.2	0.2	0.1	0.1	0.4	0	0.002	0.002	FALSE	Cholinergic antennal lobe local neurons, inferred from predictions + cell body location given in Shang et al. 2007
720575940611379569	720575940611379569	105000	57420	1302	2475318	left	ALl1_dorsal	BAlc_dorsal	NA	ALLN	NA	lLN2T_b	lLN2T_b	13635	serotonin	0.387	serotonin	0.344501530031749	acetylcholine	Shang et al., 2007	0.1	0.2	0.1	0.1	0.4	0	0	0	FALSE	Cholinergic antennal lobe local neurons, inferred from predictions + cell body location given in Shang et al. 2007
720575940613804259	720575940613804259	150800	60190	1002	6851740	right	ALl1_dorsal	BAlc_dorsal	NA	ALLN	NA	lLN2T_c	lLN2T_c	12407	serotonin	0.347	serotonin	0.329721705587206	acetylcholine	Shang et al., 2007	0.2	0.2	0.1	0.1	0.4	0	0.001	0.001	FALSE	Cholinergic antennal lobe local neurons, inferred from predictions + cell body location given in Shang et al. 2007
720575940626881149	720575940613590501	113500	57780	1396	2473296	left	ALl1_dorsal	BAlc_dorsal	NA	ALLN	NA	lLN2T_c	lLN2T_c	12520	serotonin	0.364	serotonin	0.345546512956191	acetylcholine	Shang et al., 2007	0.2	0.2	0.1	0.1	0.4	0	0.002	0.002	FALSE	Cholinergic antennal lobe local neurons, inferred from predictions + cell body location given in Shang et al. 2007
720575940646576436	720575940646576436	151800	59910	1002	6850344	right	ALl1_dorsal	BAlc_dorsal	NA	ALLN	NA	lLN2T_c	lLN2T_c	10923	serotonin	0.376	serotonin	0.370012576648345	NA	NA	0.2	0.2	0.1	0.1	0.4	0	0	0	FALSE	NA
720575940624700140	720575940618757666	115300	57890	1438	2476091	left	ALl1_dorsal	BAlc_dorsal	NA	ALLN	NA	lLN2T_c	lLN2T_c	12049	serotonin	0.38	serotonin	0.372319288614643	acetylcholine	Shang et al., 2007	0.2	0.2	0.1	0.1	0.4	0	0	0	FALSE	Cholinergic antennal lobe local neurons, inferred from predictions + cell body location given in Shang et al. 2007
720575940631923267	720575940632416298	114500	60790	1538	2469982	left	ALl1_dorsal	BAlc_dorsal	NA	ALLN	NA	lLN2T_e	lLN2T_e	10106	serotonin	0.322	serotonin	0.322866543403109	NA	NA	0.2	0.2	0.1	0.2	0.3	0	0.001	0.001	FALSE	GJ: formerly lLN2X08
720575940615657631	720575940633483807	110200	58850	1393	2474035	left	ALl1_dorsal	BAlc_dorsal	NA	ALLN	NA	lLN2T_e	lLN2T_e	11060	serotonin	0.335	serotonin	0.32490900357568	NA	NA	0.2	0.2	0.1	0.2	0.4	0	0	0	FALSE	GJ: formerly lLN2X08
720575940623146701	720575940623146701	150000	60400	1000	6379452	right	ALl1_dorsal	BAlc_dorsal	NA	ALLN	NA	lLN2T_e	lLN2T_e	9997	serotonin	0.338	serotonin	0.34584293965734503	NA	NA	0.2	0.2	0	0.1	0.4	0	0	0	FALSE	GJ: formerly lLN2X08
720575940626002064	720575940621551854	159200	58940	991	6850489	right	ALl1_dorsal	BAlc_dorsal	NA	ALLN	NA	lLN2T_e	lLN2T_e	11514	serotonin	0.339	serotonin	0.322745361379482	NA	NA	0.2	0.2	0.1	0.2	0.4	0	0	0	FALSE	GJ: formerly lLN2X08
720575940606722249	720575940606722249	160900	62860	803	6851999	right	ALl1_dorsal	BAlc_dorsal	ALl1_dorsal__0	ALLN	NA	lLN2X03	lLN2T_a	9557	serotonin	0.319	serotonin	0.318060587695572	acetylcholine	Shang et al., 2007	0.2	0.2	0.1	0.2	0.3	0	0.001	0.001	FALSE	I think lLN2X03 are a subtype of hemibrain lLN2T_a including 1730327790 and 5813054773 (l2LN18_R). Cholinergic antennal lobe local neurons, inferred from predictions + cell body location given in Shang et al. 2007
720575940637623780	720575940637623780	156900	69530	806	6866271	right	ALl1_dorsal	BAlc_dorsal	ALl1_dorsal__0	ALLN	NA	lLN2X03	lLN2T_a	11608	serotonin	0.333	serotonin	0.346466305407394	acetylcholine	Shang et al., 2007	0.2	0.2	0.1	0.1	0.4	0	0	0	FALSE	I think lLN2X03 are a subtype of hemibrain lLN2T_a including 1730327790 and 5813054773 (l2LN18_R). Cholinergic antennal lobe local neurons, inferred from predictions + cell body location given in Shang et al. 2007
720575940626142014	720575940644704160	102300	55120	1185	2470512	left	ALl1_dorsal	BAlc_dorsal	ALl1_dorsal__0	ALLN	NA	lLN2X03	lLN2T_a	10384	serotonin	0.345	serotonin	0.297087960704238	acetylcholine	Shang et al., 2007	0.2	0.2	0.1	0.2	0.4	0	0.001	0.001	FALSE	I think lLN2X03 are a subtype of hemibrain lLN2T_a including 1730327790 and 5813054773 (l2LN18_R). Cholinergic antennal lobe local neurons, inferred from predictions + cell body location given in Shang et al. 2007
720575940619059102	720575940619059102	157300	67280	719	6866399	right	ALl1_dorsal	BAlc_dorsal	ALl1_dorsal__0	ALLN	NA	lLN2X03	lLN2T_a	8907	serotonin	0.373	serotonin	0.351226762699014	acetylcholine	Shang et al., 2007	0.2	0.2	0.1	0.2	0.4	0	0	0	FALSE	I think lLN2X03 are a subtype of hemibrain lLN2T_a including 1730327790 and 5813054773 (l2LN18_R). Cholinergic antennal lobe local neurons, inferred from predictions + cell body location given in Shang et al. 2007
720575940640830453	720575940640830453	101700	55540	1341	2469529	left	ALl1_dorsal	BAlc_dorsal	ALl1_dorsal__0	ALLN	NA	lLN2X03	lLN2T_a	11652	serotonin	0.421	serotonin	0.359100820544674	acetylcholine	Shang et al., 2007	0.1	0.1	0.1	0.2	0.4	0	0	0	FALSE	I think lLN2X03 are a subtype of hemibrain lLN2T_a including 1730327790 and 5813054773 (l2LN18_R). Cholinergic antennal lobe local neurons, inferred from predictions + cell body location given in Shang et al. 2007
720575940627690246	720575940627690246	102600	57460	1148	2471432	left	ALl1_dorsal	BAlc_dorsal	ALl1_dorsal__0	ALLN	NA	lLN2X03	lLN2T_a	9043	serotonin	0.513	serotonin	0.448466882897497	acetylcholine	Shang et al., 2007	0.2	0.1	0.1	0.1	0.5	0	0	0	FALSE	I think lLN2X03 are a subtype of hemibrain lLN2T_a including 1730327790 and 5813054773 (l2LN18_R). Cholinergic antennal lobe local neurons, inferred from predictions + cell body location given in Shang et al. 2007
720575940613734893	720575940631899223	115700	57770	1435	2473188	left	ALl1_dorsal	BAlc_dorsal	ALl1_dorsal__0	ALLN	NA	lLN2X05	NA	8344	serotonin	0.336	serotonin	0.334549873730399	NA	NA	0.2	0.2	0.1	0.2	0.4	0	0.001	0.001	FALSE	NA
720575940615303903	720575940611671506	116500	58570	1434	3063521	left	ALl1_dorsal	BAlc_dorsal	ALl1_dorsal__0	ALLN	NA	lLN2X05	NA	8409	serotonin	0.357	serotonin	0.352822707148964	NA	NA	0.2	0.2	0.1	0.2	0.4	0	0	0	FALSE	NA
720575940616197819	720575940616197819	149500	60100	1000	6378053	right	ALl1_dorsal	BAlc_dorsal	ALl1_dorsal__0	ALLN	NA	lLN2X05	NA	6624	serotonin	0.388	serotonin	0.39727184065424	NA	NA	0.2	0.1	0.1	0.2	0.4	0	0	0	FALSE	NA
720575940617090134	720575940617299131	150800	58950	1002	6381814	right	ALl1_dorsal	BAlc_dorsal	ALl1_dorsal__0	ALLN	NA	lLN2X05	NA	9261	serotonin	0.393	serotonin	0.380725197780275	NA	NA	0.2	0.2	0.1	0.2	0.4	0	0.001	0.001	FALSE	NA
720575940660217473	720575940660217473	120400	61470	826	2470965	left	ALl1_dorsal	BAlc_dorsal	ALl1_dorsal__0	ALLN	NA	lLN2X11	NA	10565	serotonin	0.379	serotonin	0.356020719378824	NA	NA	0.2	0.2	0	0.2	0.4	0	0	0	FALSE	NA
720575940628059978	720575940628059978	149600	59880	1000	6379347	right	ALl1_dorsal	BAlc_dorsal	ALl1_dorsal__0	ALLN	NA	lLN2X11	NA	9721	serotonin	0.413	serotonin	0.420110958890439	NA	NA	0.2	0.1	0	0.2	0.4	0	0.001	0.001	FALSE	NA
720575940619931119	720575940619931119	118900	61090	1770	3064267	left	ALl1_dorsal	BAlc_dorsal	ALl1_dorsal__0	ALLN	NA	lLN2X11	NA	9440	serotonin	0.417	serotonin	0.390461967544871	NA	NA	0.2	0.1	0	0.2	0.5	0	0	0	FALSE	NA
720575940624435128	720575940624435128	150400	59820	1000	6853529	right	ALl1_dorsal	BAlc_dorsal	ALl1_dorsal__0	ALLN	NA	lLN2X11	NA	9959	serotonin	0.432	serotonin	0.479074972742347	NA	NA	0.2	0.1	0	0.2	0.5	0	0.001	0.001	FALSE	NA
720575940621343838	720575940621343838	159200	55290	509	6834139	right	ALl1_dorsal	BAlc_dorsal	ALl1_dorsal__0	ALLN	NA	CB1132	NA	1377	unknown	NA	gaba	0.516621203036197	NA	NA	0.4	0.4	0.1	0	0.1	0	0.105	0.105	FALSE	NA
720575940630354373	720575940632803212	158200	65160	506	6850261	right	ALl1_dorsal	BAlc_dorsal	ALl1_dorsal__0	ALLN	NA	CB1141	NA	564	unknown	NA	gaba	0.51137749767142	NA	NA	0.3	0.4	0.2	0.1	0.1	0	0.192	0.192	FALSE	NA
720575940633189145	720575940633189145	100800	58900	1234	2529808	left	ALl1_dorsal	BAlc_dorsal	ALl1_dorsal__0	ALLN	NA	CB1285	NA	399	unknown	NA	gaba	0.392167517764463	NA	NA	0.2	0.3	0.2	0.2	0.1	0	0.247	0.247	FALSE	NA
720575940637846947	720575940637846947	152700	59300	1002	6852952	right	ALl1_dorsal	BAlc_dorsal	ALl1_dorsal__0	ALLN	NA	CB1285	NA	340	unknown	NA	gaba	0.481311930128698	NA	NA	0.2	0.4	0.2	0.1	0.1	0	0.233	0.233	FALSE	NA
720575940625555749	720575940625555749	163100	60500	646	6855250	right	ALl1_dorsal	BAlc_dorsal	ALl1_dorsal__0	ALLN	NA	CB1285	NA	488	unknown	NA	gaba	0.331333653129382	NA	NA	0.2	0.2	0.3	0.1	0.2	0	0.054	0.054	FALSE	NA
720575940619954112	720575940619954112	163400	59710	629	6856092	right	ALl1_dorsal	BAlc_dorsal	ALl1_dorsal__0	ALLN	NA	CB1285	NA	488	unknown	NA	gaba	0.517447244145453	NA	NA	0.3	0.3	0.3	0	0	0	0.19	0.19	FALSE	NA
720575940632000993	720575940632000993	107200	48860	1007	3036519	left	ALl1_dorsal	BAlc_dorsal	ALl1_dorsal__0	ALLN	NA	CB1546	NA	1285	unknown	NA	gaba	0.544055996922941	NA	NA	0.4	0.4	0.1	0.1	0.1	0	0.03	0.03	FALSE	NA
720575940641609869	720575940641609869	105300	50820	1042	2467256	left	ALl1_dorsal	BAlc_dorsal	ALl1_dorsal__0	ALLN	NA	CB1546	NA	1270	unknown	NA	gaba	0.589054166825724	NA	NA	0.3	0.5	0.1	0	0	0	0.02	0.02	FALSE	NA
720575940607923209	720575940628326417	161000	58650	562	6852550	right	ALl1_dorsal	BAlc_dorsal	ALl1_dorsal__0	ALLN	NA	CB1546	NA	1708	unknown	NA	gaba	0.539700925323085	NA	NA	0.4	0.5	0.1	0	0	0	0.01	0.01	FALSE	NA
720575940619959174	720575940612305506	104700	56300	876	2467144	left	ALl1_dorsal	BAlc_dorsal	ALl1_dorsal__0	ALLN	NA	CB1686	NA	995	unknown	NA	gaba	0.427433121708922	NA	NA	0.4	0.4	0.1	0.1	0	0	0.395	0.395	FALSE	NA
720575940626310686	720575940626310686	104700	52300	1002	2467134	left	ALl1_dorsal	BAlc_dorsal	ALl1_dorsal__0	ALLN	NA	CB1686	NA	1321	unknown	NA	gaba	0.468597773919848	NA	NA	0.3	0.4	0.1	0.2	0.1	0	0.485	0.485	FALSE	NA
720575940634962936	720575940634962936	159200	57710	640	6834194	right	ALl1_dorsal	BAlc_dorsal	ALl1_dorsal__0	ALLN	NA	CB1686	NA	1074	unknown	NA	gaba	0.411747730030937	NA	NA	0.4	0.4	0.1	0.1	0.1	0	0.35	0.35	FALSE	NA
720575940617544193	720575940617544193	159200	57910	440	6850534	right	ALl1_dorsal	BAlc_dorsal	ALl1_dorsal__0	ALLN	NA	CB1686	NA	1144	unknown	NA	gaba	0.474797407598675	NA	NA	0.3	0.4	0.1	0.1	0	0	0.155	0.155	FALSE	NA
720575940637183454	720575940637183454	159500	56780	479	6834224	right	ALl1_dorsal	BAlc_dorsal	ALl1_dorsal__0	ALLN	NA	CB1686	NA	1141	unknown	NA	acetylcholine	0.403966622954949	NA	NA	0.4	0.3	0.1	0.1	0.1	0	0.289	0.289	FALSE	NA
720575940641158901	720575940613167845	100800	56820	1205	2468847	left	ALl1_dorsal	BAlc_dorsal	ALl1_dorsal__0	ALLN	NA	CB1824	NA	840	unknown	NA	gaba	0.443911252513515	NA	NA	0.3	0.4	0.1	0.1	0.1	0	0.109	0.109	FALSE	NA
720575940614661087	720575940640258613	162500	59780	619	6853999	right	ALl1_dorsal	BAlc_dorsal	ALl1_dorsal__0	ALLN	NA	CB1824	NA	699	unknown	NA	gaba	0.600561523746469	NA	NA	0.4	0.5	0.1	0	0	0	0.048	0.048	FALSE	NA
720575940624645818	720575940624645818	162700	58890	619	6854274	right	ALl1_dorsal	BAlc_dorsal	ALl1_dorsal__0	ALLN	NA	CB1824	NA	588	unknown	NA	gaba	0.5208506597596	NA	NA	0.3	0.4	0.2	0	0.1	0	0.133	0.133	FALSE	NA
720575940622714793	720575940614871336	101700	52530	1272	2469822	left	ALl1_dorsal	BAlc_dorsal	ALl1_dorsal__0	ALLN	NA	CB2504	NA	449	unknown	NA	gaba	0.421681387836797	NA	NA	0.4	0.3	0.1	0.1	0.1	0	0.554	0.554	FALSE	NA
720575940636110222	720575940636110222	109500	48100	892	3037263	left	ALl1_dorsal	BAlc_dorsal	ALl1_dorsal__0	ALLN	NA	CB2822	NA	624	unknown	NA	gaba	0.507977887006764	NA	NA	0.5	0.4	0.1	0	0	0	0.114	0.114	FALSE	NA
720575940622811400	720575940622811400	159300	66330	598	6868270	right	ALl1_dorsal	BAlc_dorsal	ALl1_dorsal__0	ALLN	NA	CB2822	NA	755	unknown	NA	gaba	0.544960275160265	NA	NA	0.5	0.4	0.1	0	0	0	0.103	0.103	FALSE	NA
720575940627390440	720575940627390440	110200	55930	1276	2429423	left	ALl1_dorsal	BAlc_dorsal	ALl1_dorsal__0	ALLN	NA	CB2908	NA	1051	unknown	NA	gaba	0.486205862313932	NA	NA	0.4	0.4	0.1	0.1	0.1	0	0.289	0.289	FALSE	NA
720575940628142352	720575940628142352	158600	61540	413	6850388	right	ALl1_dorsal	BAlc_dorsal	ALl1_dorsal__0	ALLN	NA	CB2908	NA	1087	unknown	NA	gaba	0.475112273567374	NA	NA	0.4	0.4	0.1	0.1	0	0	0.533	0.533	FALSE	NA
720575940625772828	720575940625772828	101500	53480	1258	2469603	left	ALl1_dorsal	BAlc_dorsal	ALl1_dorsal__0	ALLN	NA	CB3007	NA	1035	unknown	NA	gaba	0.58949667310773	NA	NA	0.4	0.4	0.1	0	0	0	0.128	0.128	FALSE	NA
720575940621681321	720575940621681321	160300	55950	580	6835578	right	ALl1_dorsal	BAlc_dorsal	ALl1_dorsal__0	ALLN	NA	CB3007	NA	845	unknown	NA	gaba	0.496158398657732	NA	NA	0.4	0.4	0.2	0	0	0	0.029	0.029	FALSE	NA
720575940634364311	720575940634364311	159300	60650	565	6850553	right	ALl1_dorsal	BAlc_dorsal	ALl1_dorsal__0	ALLN	NA	CB3202	NA	965	unknown	NA	gaba	0.537570613220473	NA	NA	0.4	0.4	0.1	0.1	0.1	0	0.203	0.203	FALSE	NA
720575940613791399	720575940613791399	156700	71140	684	6866261	right	ALl1_dorsal	BAlc_dorsal	NA	ALLN	NA	l2LN22	l2LN22	1300	unknown	NA	gaba	0.370069534748192	NA	NA	0.3	0.3	0.1	0.1	0.3	0	0.003	0.003	FALSE	NA
720575940615669972	720575940615669972	106000	63920	1948	2533031	left	ALl1_dorsal	BAlc_dorsal	NA	ALLN	NA	l2LN23	l2LN23	3008	unknown	NA	gaba	0.485326843893537	NA	NA	0.4	0.4	0.2	0	0	0	0.012	0.012	FALSE	NA
720575940621177613	720575940627014949	111100	65860	1939	2476380	left	ALl1_dorsal	BAlc_dorsal	NA	ALLN	NA	l2LN23	l2LN23	2694	unknown	NA	gaba	0.437079470289848	NA	NA	0.4	0.4	0.2	0	0	0	0.027	0.027	FALSE	NA
720575940627214235	720575940627214235	150600	70790	1680	6867325	right	ALl1_dorsal	BAlc_dorsal	NA	ALLN	NA	l2LN23	l2LN23	2969	unknown	NA	acetylcholine	0.503028061437697	NA	NA	0.5	0.4	0.1	0	0	0	0.023	0.023	FALSE	NA
720575940630080763	720575940630080763	103400	51100	1160	2472951	left	ALl1_dorsal	BAlc_dorsal	ALl1_dorsal__0	ALLN	NA	lLN13	lLN13	1504	unknown	NA	gaba	0.58416506389403	NA	NA	0.4	0.5	0.1	0	0	0	0.013	0.013	FALSE	NA
720575940641621645	720575940641621645	160100	58240	511	6850880	right	ALl1_dorsal	BAlc_dorsal	ALl1_dorsal__0	ALLN	NA	lLN13	lLN13	1327	unknown	NA	gaba	0.516088227986298	NA	NA	0.4	0.4	0.2	0	0	0	0.009	0.009	FALSE	NA
720575940641606541	720575940641606541	113400	58560	1448	2473284	left	ALl1_dorsal	BAlc_dorsal	ALl1_dorsal__0	ALLN	NA	lLN1_bc	lLN1_b,lLN1_c	6920	unknown	NA	dopamine	0.266346694099068	NA	NA	0.3	0.2	0	0.3	0.2	0	0	0	FALSE	NA
720575940641593051	720575940641593051	113000	60540	1553	2473377	left	ALl1_dorsal	BAlc_dorsal	ALl1_dorsal__0	ALLN	NA	lLN1_bc	lLN1_b,lLN1_c	6928	unknown	NA	dopamine	0.279972080222692	NA	NA	0.3	0.1	0	0.3	0.2	0	0	0	FALSE	NA
720575940634034839	720575940634034839	112500	59110	1488	2442163	left	ALl1_dorsal	BAlc_dorsal	ALl1_dorsal__0	ALLN	NA	lLN1_bc	lLN1_b,lLN1_c	7390	unknown	NA	acetylcholine	0.254524814466814	NA	NA	0.3	0.2	0	0.2	0.3	0	0	0	FALSE	NA
720575940631287912	720575940631287912	118100	58730	1423	3038014	left	ALl1_dorsal	BAlc_dorsal	ALl1_dorsal__0	ALLN	NA	lLN1_bc	lLN1_b,lLN1_c	7503	unknown	NA	acetylcholine	0.259057351792617	NA	NA	0.3	0.2	0	0.3	0.2	0	0	0	FALSE	NA
720575940630571052	720575940630571052	113500	60480	1615	3069390	left	ALl1_dorsal	BAlc_dorsal	ALl1_dorsal__0	ALLN	NA	lLN1_bc	lLN1_b,lLN1_c	7056	unknown	NA	serotonin	0.273093291518629	NA	NA	0.3	0.2	0	0.2	0.3	0	0	0	FALSE	NA
720575940627105301	720575940632197930	112900	58620	1454	3040109	left	ALl1_dorsal	BAlc_dorsal	ALl1_dorsal__0	ALLN	NA	lLN1_bc	lLN1_b,lLN1_c	7467	unknown	NA	acetylcholine	0.257254957504727	NA	NA	0.3	0.1	0.1	0.3	0.3	0	0.001	0.001	FALSE	NA
720575940618561403	720575940618561403	118300	55070	1575	2474759	left	ALl1_dorsal	BAlc_dorsal	ALl1_dorsal__0	ALLN	NA	lLN1_bc	lLN1_b,lLN1_c	7511	unknown	NA	dopamine	0.26623620329509	NA	NA	0.3	0.2	0	0.3	0.3	0	0	0	FALSE	NA
720575940617537570	720575940617537570	110400	55290	1339	2476545	left	ALl1_dorsal	BAlc_dorsal	ALl1_dorsal__0	ALLN	NA	lLN1_bc	lLN1_b,lLN1_c	8384	unknown	NA	dopamine	0.275331072617776	NA	NA	0.2	0.2	0.1	0.3	0.3	0	0.002	0.002	FALSE	NA
720575940630183286	720575940630183286	114800	59260	1529	3037769	left	ALl1_dorsal	BAlc_dorsal	ALl1_dorsal__0	ALLN	NA	lLN1_bc	lLN1_b,lLN1_c	8882	unknown	NA	dopamine	0.304718202426376	NA	NA	0.2	0.1	0	0.3	0.3	0	0	0	FALSE	NA
720575940622920074	720575940622920074	113000	58860	1474	2467355	left	ALl1_dorsal	BAlc_dorsal	ALl1_dorsal__0	ALLN	NA	lLN1_bc	lLN1_b,lLN1_c	8123	unknown	NA	dopamine	0.298814884504176	NA	NA	0.2	0.2	0.1	0.3	0.3	0	0.001	0.001	FALSE	NA
720575940621298270	720575940621298270	110900	58010	1405	2473832	left	ALl1_dorsal	BAlc_dorsal	ALl1_dorsal__0	ALLN	NA	lLN1_bc	lLN1_b,lLN1_c	8792	unknown	NA	dopamine	0.309072915014067	NA	NA	0.2	0.1	0.1	0.3	0.3	0	0	0	FALSE	NA
720575940608977347	720575940633938349	107800	56060	1375	2470546	left	ALl1_dorsal	BAlc_dorsal	ALl1_dorsal__0	ALLN	NA	lLN1_bc	lLN1_b,lLN1_c	8133	unknown	NA	serotonin	0.329724085229364	NA	NA	0.2	0.1	0.1	0.3	0.4	0	0	0	FALSE	NA
720575940606056905	720575940606056905	113800	59930	1389	2472816	left	ALl1_dorsal	BAlc_dorsal	ALl1_dorsal__0	ALLN	NA	lLN1_bc	lLN1_b,lLN1_c	8446	unknown	NA	dopamine	0.307983431398071	NA	NA	0.2	0.1	0	0.3	0.4	0	0	0	FALSE	NA
720575940660217729	720575940660217729	152300	60370	1002	6833118	right	ALl1_dorsal	BAlc_dorsal	ALl1_dorsal__0	ALLN	NA	lLN1_bc	lLN1_b,lLN1_c	6760	unknown	NA	acetylcholine	0.287215673197639	NA	NA	0.3	0.2	0	0.3	0.2	0	0	0	FALSE	NA
720575940638025818	720575940648633988	151300	60240	1002	6383492	right	ALl1_dorsal	BAlc_dorsal	ALl1_dorsal__0	ALLN	NA	lLN1_bc	lLN1_b,lLN1_c	7239	unknown	NA	acetylcholine	0.276067120205642	NA	NA	0.3	0.2	0.1	0.2	0.3	0	0.001	0.001	FALSE	NA
720575940631704716	720575940631704716	150500	59570	1002	6383455	right	ALl1_dorsal	BAlc_dorsal	ALl1_dorsal__0	ALLN	NA	lLN1_bc	lLN1_b,lLN1_c	6580	unknown	NA	acetylcholine	0.284967862684207	NA	NA	0.3	0.2	0	0.2	0.3	0	0.001	0.001	FALSE	NA
720575940623792648	720575940623792648	146400	59940	833	6383454	right	ALl1_dorsal	BAlc_dorsal	ALl1_dorsal__0	ALLN	NA	lLN1_bc	lLN1_b,lLN1_c	6395	unknown	NA	acetylcholine	0.292353475813428	NA	NA	0.3	0.1	0	0.3	0.3	0	0	0	FALSE	NA
720575940615708482	720575940615708482	150700	59190	1000	6834184	right	ALl1_dorsal	BAlc_dorsal	ALl1_dorsal__0	ALLN	NA	lLN1_bc	lLN1_b,lLN1_c	6802	unknown	NA	acetylcholine	0.2886746085087	NA	NA	0.3	0.2	0	0.2	0.2	0	0	0	FALSE	NA
720575940631603281	720575940631603281	149200	58800	614	6833696	right	ALl1_dorsal	BAlc_dorsal	ALl1_dorsal__0	ALLN	NA	lLN1_bc	lLN1_b,lLN1_c	7768	unknown	NA	dopamine	0.255326377098705	NA	NA	0.2	0.2	0.1	0.3	0.3	0	0.001	0.001	FALSE	NA
720575940629994743	720575940610161091	151900	60860	1002	6378620	right	ALl1_dorsal	BAlc_dorsal	ALl1_dorsal__0	ALLN	NA	lLN1_bc	lLN1_b,lLN1_c	7500	unknown	NA	dopamine	0.308053524853191	NA	NA	0.2	0.1	0	0.3	0.3	0	0.001	0.001	FALSE	NA
720575940629792732	720575940629792732	151100	60070	1000	6853096	right	ALl1_dorsal	BAlc_dorsal	ALl1_dorsal__0	ALLN	NA	lLN1_bc	lLN1_b,lLN1_c	7806	unknown	NA	dopamine	0.274336063320206	NA	NA	0.2	0.2	0	0.3	0.3	0	0	0	FALSE	NA
720575940625585508	720575940625585508	151200	59200	1002	6833153	right	ALl1_dorsal	BAlc_dorsal	ALl1_dorsal__0	ALLN	NA	lLN1_bc	lLN1_b,lLN1_c	8525	unknown	NA	serotonin	0.340924189185255	NA	NA	0.2	0.1	0	0.3	0.4	0	0.001	0.001	FALSE	NA
720575940623137997	720575940623137997	147500	58790	969	6382881	right	ALl1_dorsal	BAlc_dorsal	ALl1_dorsal__0	ALLN	NA	lLN1_bc	lLN1_b,lLN1_c	7682	unknown	NA	serotonin	0.282837076023029	NA	NA	0.2	0.2	0	0.3	0.3	0	0	0	FALSE	NA
720575940618112310	720575940618112310	150300	59690	1002	6833809	right	ALl1_dorsal	BAlc_dorsal	ALl1_dorsal__0	ALLN	NA	lLN1_bc	lLN1_b,lLN1_c	8153	unknown	NA	dopamine	0.29870579134348	NA	NA	0.2	0.2	0.1	0.3	0.3	0	0.001	0.001	FALSE	NA
720575940638128474	720575940638128474	104600	59380	1119	2533287	left	ALl1_dorsal	BAlc_dorsal	NA	ALLN	NA	lLN2F_a	lLN2F_a	15248	unknown	NA	gaba	0.357718290053092	NA	NA	0.2	0.3	0.1	0.2	0.3	0	0	0	FALSE	NA
720575940623788040	720575940623788040	104200	57740	991	2467000	left	ALl1_dorsal	BAlc_dorsal	NA	ALLN	NA	lLN2F_a	lLN2F_a	15803	unknown	NA	gaba	0.330482994230524	NA	NA	0.2	0.2	0.1	0.2	0.3	0	0.001	0.001	FALSE	NA
720575940640803200	720575940640803200	157600	62300	751	6850031	right	ALl1_dorsal	BAlc_dorsal	NA	ALLN	NA	lLN2F_a	lLN2F_a	17137	unknown	NA	gaba	0.353881548562891	NA	NA	0.2	0.3	0.1	0.2	0.3	0	0.001	0.001	FALSE	NA
720575940605758142	720575940605758142	152700	59220	1000	6422540	right	ALl1_dorsal	BAlc_dorsal	NA	ALLN	NA	lLN2F_a	lLN2F_a	15183	unknown	NA	gaba	0.35768200985002	NA	NA	0.2	0.3	0	0.2	0.3	0	0.001	0.001	FALSE	NA
720575940609282825	720575940609282825	157900	64040	600	6850098	right	ALl1_dorsal	BAlc_dorsal	NA	ALLN	NA	lLN2F_b	lLN2F_b	33527	unknown	NA	gaba	0.542341589045863	NA	NA	0.4	0.4	0	0.1	0.1	0	0	0	FALSE	NA
720575940636241550	720575940636241550	112300	60040	1530	2478386	left	ALl1_dorsal	BAlc_dorsal	ALl1_dorsal__0	ALLN	NA	lLN2P_a	lLN2P_a	4839	unknown	NA	glutamate	0.349802812928403	NA	NA	0.2	0.2	0.3	0.1	0.2	0	0	0	FALSE	NA
720575940628999430	720575940631105580	112700	60410	1528	2478323	left	ALl1_dorsal	BAlc_dorsal	ALl1_dorsal__0	ALLN	NA	lLN2P_a	lLN2P_a	5190	unknown	NA	glutamate	0.353064374329226	NA	NA	0.2	0.2	0.3	0.1	0.2	0	0.006	0.006	FALSE	NA
720575940632636876	720575940631497078	106800	54810	1676	2479371	left	ALl1_dorsal	BAlc_dorsal	ALl1_dorsal__0	ALLN	NA	lLN2P_a	lLN2P_a	4274	unknown	NA	glutamate	0.270963534879996	NA	NA	0.2	0.2	0.2	0.1	0.3	0	0	0	FALSE	NA
720575940644362788	720575940644362788	111500	58350	1411	2478047	left	ALl1_dorsal	BAlc_dorsal	ALl1_dorsal__0	ALLN	NA	lLN2P_a	lLN2P_a	5401	unknown	NA	glutamate	0.325159373123315	NA	NA	0.2	0.2	0.3	0.1	0.2	0	0.001	0.001	FALSE	NA
720575940627468165	720575940612475598	114600	56940	1331	3069176	left	ALl1_dorsal	BAlc_dorsal	ALl1_dorsal__0	ALLN	NA	lLN2P_a	lLN2P_a	4720	unknown	NA	glutamate	0.331878144362034	NA	NA	0.2	0.2	0.3	0.1	0.2	0	0.002	0.002	FALSE	NA
720575940624738121	720575940611944914	108100	53470	1638	3070030	left	ALl1_dorsal	BAlc_dorsal	ALl1_dorsal__0	ALLN	NA	lLN2P_a	lLN2P_a	5147	unknown	NA	glutamate	0.402134570012099	NA	NA	0.2	0.1	0.3	0.1	0.3	0	0	0	FALSE	NA
720575940625977802	720575940625977802	157700	59480	980	6850088	right	ALl1_dorsal	BAlc_dorsal	ALl1_dorsal__0	ALLN	NA	lLN2P_a	lLN2P_a	5394	unknown	NA	glutamate	0.310588418725806	NA	NA	0.3	0.2	0.2	0.1	0.2	0	0.002	0.002	FALSE	NA
720575940617044441	720575940632505359	152400	59720	1002	6849865	right	ALl1_dorsal	BAlc_dorsal	ALl1_dorsal__0	ALLN	NA	lLN2P_a	lLN2P_a	6445	unknown	NA	glutamate	0.306056222706988	NA	NA	0.3	0.2	0.2	0.1	0.2	0	0	0	FALSE	NA
720575940634303132	720575940634303132	152400	59490	1000	6383092	right	ALl1_dorsal	BAlc_dorsal	ALl1_dorsal__0	ALLN	NA	lLN2P_a	lLN2P_a	5218	unknown	NA	glutamate	0.343724285113949	NA	NA	0.2	0.2	0.3	0.1	0.2	0	0.003	0.003	FALSE	NA
720575940632812575	720575940624330281	157700	58810	897	6850067	right	ALl1_dorsal	BAlc_dorsal	ALl1_dorsal__0	ALLN	NA	lLN2P_a	lLN2P_a	5806	unknown	NA	glutamate	0.343597751386579	NA	NA	0.2	0.2	0.3	0.1	0.2	0	0.001	0.001	FALSE	NA
720575940629218919	720575940621500865	158000	60400	966	6850155	right	ALl1_dorsal	BAlc_dorsal	ALl1_dorsal__0	ALLN	NA	lLN2P_a	lLN2P_a	4307	unknown	NA	glutamate	0.306298482429787	NA	NA	0.2	0.2	0.2	0.1	0.2	0	0.004	0.004	FALSE	NA
720575940636143608	720575940624450342	118500	60100	1515	2476869	left	ALl1_dorsal	BAlc_dorsal	ALl1_dorsal__0	ALLN	NA	lLN2P_b	lLN2P_b	5652	unknown	NA	gaba	0.332325319163616	gaba, myoinhibitory peptide	Sizemore et al., 2023	0.3	0.3	0.1	0.1	0.2	0	0	0	FALSE	NA
720575940614944977	720575940614944977	108000	52660	1554	3069948	left	ALl1_dorsal	BAlc_dorsal	ALl1_dorsal__0	ALLN	NA	lLN2P_b	lLN2P_b	5370	unknown	NA	gaba	0.33782786285249	gaba, myoinhibitory peptide	Sizemore et al., 2023	0.3	0.3	0.1	0.1	0.2	0	0.002	0.002	FALSE	NA
720575940611818133	720575940637666446	109000	52340	1471	3070973	left	ALl1_dorsal	BAlc_dorsal	ALl1_dorsal__0	ALLN	NA	lLN2P_b	lLN2P_b	5925	unknown	NA	gaba	0.348996139401985	gaba, myoinhibitory peptide	Sizemore et al., 2023	0.3	0.3	0.1	0.1	0.2	0	0	0	FALSE	NA
720575940629193319	720575940614429165	120600	60550	812	3071354	left	ALl1_dorsal	BAlc_dorsal	ALl1_dorsal__0	ALLN	NA	lLN2P_b	lLN2P_b	5478	unknown	NA	gaba	0.363586038166727	gaba, myoinhibitory peptide	Sizemore et al., 2023	0.2	0.3	0.1	0.1	0.3	0	0.001	0.001	FALSE	NA
720575940627605779	720575940627605779	112800	57080	1421	3070749	left	ALl1_dorsal	BAlc_dorsal	ALl1_dorsal__0	ALLN	NA	lLN2P_b	lLN2P_b	4879	unknown	NA	gaba	0.355506788046313	gaba, myoinhibitory peptide	Sizemore et al., 2023	0.2	0.3	0.1	0.1	0.3	0	0.001	0.001	FALSE	NA
720575940626115134	720575940626115134	150900	59160	1000	6382792	right	ALl1_dorsal	BAlc_dorsal	ALl1_dorsal__0	ALLN	NA	lLN2P_b	lLN2P_b	5347	unknown	NA	gaba	0.334622147148631	gaba, myoinhibitory peptide	Sizemore et al., 2023	0.3	0.3	0.1	0.1	0.2	0	0.001	0.001	FALSE	NA
720575940623955637	720575940623955637	155500	58280	696	6842260	right	ALl1_dorsal	BAlc_dorsal	ALl1_dorsal__0	ALLN	NA	lLN2P_b	lLN2P_b	6490	unknown	NA	gaba	0.306958979034336	gaba, myoinhibitory peptide	Sizemore et al., 2023	0.3	0.3	0.1	0.1	0.2	0	0	0	FALSE	NA
720575940605883569	720575940605883569	151700	59190	1000	6385838	right	ALl1_dorsal	BAlc_dorsal	ALl1_dorsal__0	ALLN	NA	lLN2P_b	lLN2P_b	5133	unknown	NA	gaba	0.316137042222433	gaba, myoinhibitory peptide	Sizemore et al., 2023	0.3	0.3	0.1	0.1	0.3	0	0.001	0.001	FALSE	NA
720575940660217985	720575940660217985	154900	55200	1070	6383033	right	ALl1_dorsal	BAlc_dorsal	ALl1_dorsal__0	ALLN	NA	lLN2P_b	lLN2P_b	6052	unknown	NA	gaba	0.346874882622213	gaba, myoinhibitory peptide	Sizemore et al., 2023	0.3	0.3	0.1	0.1	0.2	0	0.002	0.002	FALSE	NA
720575940623650823	720575940623650823	152600	60390	1000	6833552	right	ALl1_dorsal	BAlc_dorsal	ALl1_dorsal__0	ALLN	NA	lLN2P_b	lLN2P_b	6276	unknown	NA	gaba	0.307527075793707	gaba, myoinhibitory peptide	Sizemore et al., 2023	0.3	0.3	0.1	0.1	0.2	0	0.001	0.001	FALSE	NA
720575940610951634	720575940608345778	151200	58870	1000	6385257	right	ALl1_dorsal	BAlc_dorsal	ALl1_dorsal__0	ALLN	NA	lLN2P_b	lLN2P_b	5313	unknown	NA	gaba	0.349617051612195	gaba, myoinhibitory peptide	Sizemore et al., 2023	0.3	0.3	0.1	0.1	0.2	0	0	0	FALSE	NA
720575940636279927	720575940633294796	158400	60650	668	6850220	right	ALl1_dorsal	BAlc_dorsal	NA	ALLN	NA	lLN2T_b	lLN2T_b	12989	unknown	NA	serotonin	0.324722939228212	acetylcholine	Shang et al., 2007	0.2	0.3	0.1	0.1	0.3	0	0	0	FALSE	Cholinergic antennal lobe local neurons, inferred from predictions + cell body location given in Shang et al. 2007
720575940614135336	720575940633741229	143600	64310	512	NA	right	ALl1_dorsal	BAlc_dorsal	ALl1_dorsal__0	ALLN	NA	lLN2X02	NA	4902	unknown	NA	gaba	0.451268027956903	NA	NA	0.4	0.4	0.1	0.1	0.1	0	0.034	0.034	FALSE	NA
720575940628420264	720575940628420264	146200	64080	723	NA	right	ALl1_dorsal	BAlc_dorsal	ALl1_dorsal__0	ALLN	NA	lLN2X02	NA	5291	unknown	NA	gaba	0.507567521648935	NA	NA	0.3	0.5	0.1	0.1	0.1	0	0.004	0.004	FALSE	NA
720575940634250652	720575940621398254	103900	59010	1334	2532738	left	ALl1_dorsal	BAlc_dorsal	ALl1_dorsal__0	ALLN	NA	lLN2X04	NA	11616	unknown	NA	gaba	0.372425037648272	NA	NA	0.2	0.3	0.1	0.1	0.3	0	0	0	FALSE	NA
720575940627927573	720575940627927573	104000	57850	1170	2532668	left	ALl1_dorsal	BAlc_dorsal	ALl1_dorsal__0	ALLN	NA	lLN2X04	NA	11091	unknown	NA	gaba	0.371416254472253	NA	NA	0.2	0.3	0.1	0.1	0.3	0	0.001	0.001	FALSE	NA
720575940637136752	720575940637136752	159100	66180	820	6867784	right	ALl1_dorsal	BAlc_dorsal	ALl1_dorsal__0	ALLN	NA	lLN2X04	NA	11777	unknown	NA	gaba	0.379705237859869	NA	NA	0.2	0.3	0.1	0.1	0.3	0	0	0	FALSE	NA
720575940612346547	720575940616758322	159100	63470	1175	6860982	right	ALl1_dorsal	BAlc_dorsal	ALl1_dorsal__0	ALLN	NA	lLN2X04	NA	12164	unknown	NA	gaba	0.359412743965038	NA	NA	0.2	0.3	0.1	0.1	0.3	0	0	0	FALSE	NA
720575940627208872	720575940628914436	114600	57400	1410	2474367	left	ALl1_dorsal	BAlc_dorsal	ALl1_dorsal__0	ALLN	NA	lLN2X12	NA	6127	unknown	NA	acetylcholine	0.275507033058105	NA	NA	0.3	0.2	0	0.2	0.3	0	0	0	FALSE	NA
720575940620584880	720575940612907121	110600	54620	1321	3038290	left	ALl1_dorsal	BAlc_dorsal	ALl1_dorsal__0	ALLN	NA	lLN2X12	NA	5477	unknown	NA	serotonin	0.289505842413305	NA	NA	0.2	0.2	0	0.2	0.3	0	0	0	FALSE	NA
720575940621585279	720575940621585279	151500	59780	1000	6833131	right	ALl1_dorsal	BAlc_dorsal	ALl1_dorsal__0	ALLN	NA	lLN2X12	NA	6405	unknown	NA	acetylcholine	0.273564786341088	NA	NA	0.3	0.2	0	0.3	0.3	0	0	0	FALSE	NA
720575940612637554	720575940612637554	152600	59940	1000	6850490	right	ALl1_dorsal	BAlc_dorsal	ALl1_dorsal__0	ALLN	NA	lLN2X12	NA	7079	unknown	NA	acetylcholine	0.275582289010141	NA	NA	0.3	0.2	0	0.2	0.3	0	0.002	0.002	FALSE	NA
720575940627173636	720575940627173636	105100	50980	1210	2475663	left	ALl1_dorsal	BAlc_dorsal	ALl1_dorsal__0	ALLN	NA	lLN9	lLN9	1130	unknown	NA	gaba	0.393930723532813	NA	NA	0.3	0.4	0.1	0.1	0.1	0	0.101	0.101	FALSE	NA
720575940635847269	720575940635847269	159200	59590	594	6850521	right	ALl1_dorsal	BAlc_dorsal	ALl1_dorsal__0	ALLN	NA	lLN9	lLN9	729	unknown	NA	gaba	0.422158326561557	NA	NA	0.4	0.4	0.1	0	0.1	0	0.119	0.119	FALSE	NA
720575940621416572	720575940621416572	159200	62910	470	6850523	right	ALl1_dorsal	BAlc_dorsal	ALl1_dorsal__0	ALLN	NA	lLN9	lLN9	433	unknown	NA	gaba	0.441879176824368	NA	NA	0.4	0.4	0.1	0.1	0.1	0	0.519	0.519	FALSE	NA
720575940612042981	720575940612042981	159600	58750	482	6850612	right	ALl1_dorsal	BAlc_dorsal	ALl1_dorsal__0	ALLN	NA	lLN9	lLN9	903	unknown	NA	acetylcholine	0.398078816950824	NA	NA	0.4	0.4	0.1	0.1	0.1	0	0.151	0.151	FALSE	NA
720575940613092305	720575940635209884	121400	58830	1804	2472312	left	ALl1_ventral	BAlc_ventral	ALl1_ventral__5	ALPN	multiglomerular	(M_lPNm12,M_lPNm13)a	M_lPNm12,M_lPNm13	1459	acetylcholine	0.877	acetylcholine	0.89314234558921	acetylcholine	Tanaka et al., 2012	0.8	0	0.1	0.1	0	0	0.066	0.066	FALSE	NA
720575940620233307	720575940620233307	145200	59520	1200	6850650	right	ALl1_ventral	BAlc_ventral	ALl1_ventral__5	ALPN	multiglomerular	(M_lPNm12,M_lPNm13)a	M_lPNm12,M_lPNm13	2398	acetylcholine	0.91	acetylcholine	0.913437744611453	acetylcholine	Tanaka et al., 2012	0.8	0	0	0.1	0	0	0.09	0.09	TRUE	NA
720575940652941217	720575940652941217	157200	60190	831	6850227	right	ALl1_ventral	BAlc_ventral	ALl1_ventral__5	ALPN	multiglomerular	(M_lPNm12,M_lPNm13)b	M_lPNm12,M_lPNm13	1936	acetylcholine	0.753	acetylcholine	0.925915222362589	acetylcholine	Tanaka et al., 2012	0.8	0	0.1	0.1	0.1	0	0.378	0.378	FALSE	NA
720575940617381681	720575940617381681	145900	59580	1225	6852327	right	ALl1_ventral	BAlc_ventral	ALl1_ventral__5	ALPN	multiglomerular	(M_lPNm12,M_lPNm13)b	M_lPNm12,M_lPNm13	2116	acetylcholine	0.849	acetylcholine	0.924755673381037	acetylcholine	Tanaka et al., 2012	0.8	0.1	0	0	0.1	0	0.148	0.148	TRUE	NA
720575940610070442	720575940610070442	154500	35140	4003	6850533	right	ALl1_ventral	BAlc_ventral	ALl1_ventral__5	ALPN	multiglomerular	(M_lPNm12,M_lPNm13)b	M_lPNm12,M_lPNm13	2454	acetylcholine	0.876	acetylcholine	0.936705130777802	acetylcholine	Tanaka et al., 2012	0.8	0	0	0.1	0.1	0	0.202	0.202	TRUE	NA
720575940626768656	720575940626768656	157200	60010	831	6850604	right	ALl1_ventral	BAlc_ventral	ALl1_ventral__5	ALPN	multiglomerular	(M_lPNm12,M_lPNm13)b	M_lPNm12,M_lPNm13	2220	acetylcholine	0.89	acetylcholine	0.905525178658358	acetylcholine	Tanaka et al., 2012	0.8	0	0	0.1	0	0	0.294	0.294	FALSE	NA
720575940613347793	720575940613347793	123900	58930	2115	2532382	left	ALl1_ventral	BAlc_ventral	ALl1_ventral__5	ALPN	multiglomerular	(M_lPNm12,M_lPNm13)b	M_lPNm12,M_lPNm13	1938	acetylcholine	0.904	acetylcholine	0.954145164929927	acetylcholine	Tanaka et al., 2012	0.9	0	0	0.1	0	0	0.417	0.417	TRUE	NA
720575940625368976	720575940625368976	121100	58680	1866	2467829	left	ALl1_ventral	BAlc_ventral	ALl1_ventral__5	ALPN	multiglomerular	(M_lPNm12,M_lPNm13)b	M_lPNm12,M_lPNm13	1831	acetylcholine	0.908	acetylcholine	0.931806608284932	acetylcholine	Tanaka et al., 2012	0.8	0	0	0.1	0	0	0.323	0.323	TRUE	NA
720575940629346103	720575940629346103	122300	58960	1861	2467572	left	ALl1_ventral	BAlc_ventral	ALl1_ventral__5	ALPN	multiglomerular	(M_lPNm12,M_lPNm13)b	M_lPNm12,M_lPNm13	2325	acetylcholine	0.919	acetylcholine	0.918610010494873	acetylcholine	Tanaka et al., 2012	0.8	0	0	0.1	0	0	0.298	0.298	TRUE	NA
720575940627172100	720575940627172100	118000	57560	1528	2468908	left	ALl1_ventral	BAlc_ventral	ALl1_ventral__5	ALPN	multiglomerular	(M_lPNm12,M_lPNm13)b	M_lPNm12,M_lPNm13	2147	acetylcholine	0.943	acetylcholine	0.919099659706344	acetylcholine	Tanaka et al., 2012	0.9	0	0	0	0	0	0.193	0.193	TRUE	NA
720575940614139089	720575940645129672	104200	59300	1796	2532923	left	ALl1_ventral	BAlc_ventral	NA	NA	NA	AVLP445	AVLP445	4269	acetylcholine	0.784	acetylcholine	0.829956389809047	NA	NA	0.7	0	0.2	0	0	0	0.188	0.188	FALSE	NA
720575940614099142	720575940614099142	158000	68260	651	6866805	right	ALl1_ventral	BAlc_ventral	NA	NA	NA	AVLP445	AVLP445	4315	acetylcholine	0.856	acetylcholine	0.885263371672804	NA	NA	0.8	0	0.1	0.1	0.1	0	0.083	0.083	FALSE	NA
720575940621242025	720575940621242025	111900	67400	2793	2532175	left	ALl1_ventral	BAlc_ventral	ALl1_ventral__0	NA	NA	CB1075	NA	6240	acetylcholine	0.873	acetylcholine	0.837820990576965	NA	NA	0.8	0.1	0.1	0	0	0.1	0.15	0.15	FALSE	NA
720575940618066415	720575940618066415	107500	65060	1948	2532407	left	ALl1_ventral	BAlc_ventral	ALl1_ventral__0	NA	NA	CB1075	NA	6131	acetylcholine	0.877	acetylcholine	0.847169036837257	NA	NA	0.8	0.1	0.1	0	0	0	0.18	0.18	FALSE	NA
720575940603636913	720575940603636913	159400	65190	942	6850543	right	ALl1_ventral	BAlc_ventral	ALl1_ventral__0	NA	NA	CB1075	NA	6134	acetylcholine	0.894	acetylcholine	0.899317473506937	NA	NA	0.8	0.1	0.1	0	0	0	0.177	0.177	FALSE	NA
720575940615723077	720575940615723077	151100	70440	1680	6888537	right	ALl1_ventral	BAlc_ventral	ALl1_ventral__0	NA	NA	CB1075	NA	6993	acetylcholine	0.896	acetylcholine	0.905349037668864	NA	NA	0.8	0.1	0.1	0	0	0	0.172	0.172	FALSE	NA
720575940634877850	720575940634877850	105100	64320	1948	2530669	left	ALl1_ventral	BAlc_ventral	ALl1_ventral__0	NA	NA	CB1076	NA	7839	acetylcholine	0.815	acetylcholine	0.902909651370095	NA	NA	0.8	0.1	0.1	0	0	0	0.174	0.174	FALSE	NA
720575940622577336	720575940622577336	111700	68910	2664	2530993	left	ALl1_ventral	BAlc_ventral	ALl1_ventral__0	NA	NA	CB1076	NA	6609	acetylcholine	0.858	acetylcholine	0.885133884578685	NA	NA	0.8	0.1	0.1	0	0	0	0.127	0.127	FALSE	NA
720575940624087283	720575940624087283	158600	67280	975	6867300	right	ALl1_ventral	BAlc_ventral	ALl1_ventral__0	NA	NA	CB1076	NA	5533	acetylcholine	0.858	acetylcholine	0.861219424740044	NA	NA	0.8	0.1	0.1	0	0	0	0.179	0.179	FALSE	NA
720575940620731631	720575940620731631	105700	64010	1948	2532278	left	ALl1_ventral	BAlc_ventral	ALl1_ventral__0	NA	NA	CB1076	NA	4733	acetylcholine	0.863	acetylcholine	0.902621889246222	NA	NA	0.8	0.1	0	0	0	0	0.144	0.144	FALSE	NA
720575940631490360	720575940623233238	110900	67540	2825	2532339	left	ALl1_ventral	BAlc_ventral	ALl1_ventral__0	NA	NA	CB1076	NA	5773	acetylcholine	0.868	acetylcholine	0.867170945073352	NA	NA	0.8	0.1	0.1	0	0	0	0.156	0.156	FALSE	NA
720575940618409797	720575940618409797	151200	70560	1680	6866841	right	ALl1_ventral	BAlc_ventral	ALl1_ventral__0	NA	NA	CB1076	NA	7406	acetylcholine	0.875	acetylcholine	0.903214986337538	NA	NA	0.8	0.1	0	0	0	0	0.165	0.165	FALSE	NA
720575940621043753	720575940621043753	102400	65820	3792	6867338	right	ALl1_ventral	BAlc_ventral	ALl1_ventral__0	NA	NA	CB1076	NA	6466	acetylcholine	0.881	acetylcholine	0.910483821507623	NA	NA	0.8	0.1	0	0	0	0	0.081	0.081	FALSE	NA
720575940617609029	720575940616804806	159500	66340	949	6868199	right	ALl1_ventral	BAlc_ventral	ALl1_ventral__0	NA	NA	CB1076	NA	5305	acetylcholine	0.907	acetylcholine	0.884073862346868	NA	NA	0.8	0	0	0	0	0	0.181	0.181	FALSE	NA
720575940635054072	720575940635054072	154000	69640	1521	6867558	right	ALl1_ventral	BAlc_ventral	ALl1_ventral__0	NA	NA	CB1078	NA	17	acetylcholine	0.379	acetylcholine	0.541171513992124	NA	NA	0.3	0.2	0.5	0	0	0	0.071	0.071	FALSE	NA
720575940624872179	720575940624872179	104200	64240	2014	2533028	left	ALl1_ventral	BAlc_ventral	ALl1_ventral__0	NA	NA	CB1078	NA	207	acetylcholine	0.766	acetylcholine	0.720278136264765	NA	NA	0.7	0.1	0.1	0	0.1	0	0.285	0.285	FALSE	NA
720575940609843865	720575940609843865	158000	69230	1272	6888617	right	ALl1_ventral	BAlc_ventral	ALl1_ventral__0	NA	NA	CB1078	NA	1012	acetylcholine	0.793	acetylcholine	0.851976209478437	NA	NA	0.7	0.1	0.2	0	0	0	0.008	0.008	FALSE	NA
720575940610638434	720575940610638434	104900	59570	1901	2533674	left	ALl1_ventral	BAlc_ventral	ALl1_ventral__0	NA	NA	CB1078	NA	282	acetylcholine	0.802	acetylcholine	0.738569389222078	NA	NA	0.7	0.1	0	0	0.1	0	0.141	0.141	FALSE	NA
720575940622254375	720575940622254375	107000	63010	2194	2536119	left	ALl1_ventral	BAlc_ventral	ALl1_ventral__0	NA	NA	CB1078	NA	2808	acetylcholine	0.83	acetylcholine	0.832945168178376	NA	NA	0.7	0.1	0.1	0	0	0	0.033	0.033	FALSE	NA
720575940619942859	720575940619942859	104700	62010	2021	2533640	left	ALl1_ventral	BAlc_ventral	ALl1_ventral__0	NA	NA	CB1078	NA	449	acetylcholine	0.837	acetylcholine	0.761031663088185	NA	NA	0.8	0.1	0	0	0.1	0	0.263	0.263	FALSE	NA
720575940607188036	720575940607188036	104300	60540	1769	2533163	left	ALl1_ventral	BAlc_ventral	ALl1_ventral__0	NA	NA	CB1078	NA	1689	acetylcholine	0.845	acetylcholine	0.832499113395008	NA	NA	0.8	0	0.1	0	0	0	0.302	0.302	FALSE	NA
720575940625683176	720575940625683176	156100	66110	1669	6425630	right	ALl1_ventral	BAlc_ventral	ALl1_ventral__0	NA	NA	CB1078	NA	322	acetylcholine	0.852	acetylcholine	0.819219754004098	NA	NA	0.8	0.1	0.1	0	0.1	0	0.002	0.002	FALSE	NA
720575940606332629	720575940606332629	105700	64040	2156	2535296	left	ALl1_ventral	BAlc_ventral	ALl1_ventral__0	NA	NA	CB1078	NA	1941	acetylcholine	0.858	acetylcholine	0.796859074074235	NA	NA	0.7	0	0.1	0	0	0	0.207	0.207	FALSE	NA
720575940626562570	720575940626562570	155400	68180	1631	6425311	right	ALl1_ventral	BAlc_ventral	ALl1_ventral__0	NA	NA	CB1078	NA	1327	acetylcholine	0.865	acetylcholine	0.804381173434116	NA	NA	0.8	0	0.1	0.1	0	0	0.001	0.001	FALSE	NA
720575940616809401	720575940616809401	106300	64660	2043	2534322	left	ALl1_ventral	BAlc_ventral	ALl1_ventral__0	NA	NA	CB1078	NA	863	acetylcholine	0.866	acetylcholine	0.835446020677995	NA	NA	0.8	0.1	0	0	0	0	0.304	0.304	FALSE	NA
720575940622097959	720575940622097959	156900	68580	1539	6888119	right	ALl1_ventral	BAlc_ventral	ALl1_ventral__0	NA	NA	CB1078	NA	1317	acetylcholine	0.882	acetylcholine	0.845250230402163	NA	NA	0.8	0	0.1	0	0	0	0.027	0.027	FALSE	NA
720575940611277293	720575940611277293	105700	62080	2124	2535333	left	ALl1_ventral	BAlc_ventral	ALl1_ventral__0	NA	NA	CB1078	NA	1488	acetylcholine	0.905	acetylcholine	0.822972226637153	NA	NA	0.8	0	0.1	0	0	0	0.244	0.244	FALSE	NA
720575940627410944	720575940627410944	105300	63550	2019	2534028	left	ALl1_ventral	BAlc_ventral	ALl1_ventral__0	NA	NA	CB1078	NA	2662	acetylcholine	0.906	acetylcholine	0.884113794779423	NA	NA	0.9	0.1	0	0	0	0	0.123	0.123	FALSE	NA
720575940630223052	720575940630223052	106000	60500	2104	2534337	left	ALl1_ventral	BAlc_ventral	ALl1_ventral__0	NA	NA	CB1078	NA	1996	acetylcholine	0.909	acetylcholine	0.848313597384494	NA	NA	0.9	0	0.1	0	0	0	0.084	0.084	FALSE	NA
720575940607371076	720575940607371076	159000	64940	1271	6860972	right	ALl1_ventral	BAlc_ventral	ALl1_ventral__0	NA	NA	CB1078	NA	1568	acetylcholine	0.913	acetylcholine	0.932109052938237	NA	NA	0.9	0.1	0	0	0	0	0	0	FALSE	NA
720575940627957719	720575940627957719	151700	69600	1680	6889067	right	ALl1_ventral	BAlc_ventral	ALl1_ventral__0	NA	NA	CB1078	NA	2881	acetylcholine	0.915	acetylcholine	0.864414506881983	NA	NA	0.8	0	0.1	0	0	0	0.136	0.136	FALSE	NA
720575940604839200	720575940604839200	107200	61250	2152	3101955	left	ALl1_ventral	BAlc_ventral	ALl1_ventral__0	NA	NA	CB1078	NA	2783	acetylcholine	0.925	acetylcholine	0.882001249848089	NA	NA	0.9	0.1	0	0	0	0	0.04	0.04	FALSE	NA
720575940635547113	720575940635547113	154400	65210	1794	6400842	right	ALl1_ventral	BAlc_ventral	ALl1_ventral__0	NA	NA	CB1078	NA	827	acetylcholine	0.925	acetylcholine	0.947543023187218	NA	NA	0.9	0	0	0	0	0	0	0	FALSE	NA
720575940629913169	720575940629913169	153900	68360	1688	6424851	right	ALl1_ventral	BAlc_ventral	ALl1_ventral__0	NA	NA	CB1078	NA	1455	acetylcholine	0.925	acetylcholine	0.857629788548668	NA	NA	0.8	0	0.1	0	0	0	0.001	0.001	FALSE	NA
720575940620694015	720575940620694015	104500	60360	2022	2533328	left	ALl1_ventral	BAlc_ventral	ALl1_ventral__0	NA	NA	CB1078	NA	2235	acetylcholine	0.927	acetylcholine	0.816626849516283	NA	NA	0.8	0	0.1	0.1	0	0	0.034	0.034	FALSE	NA
720575940610358990	720575940610358990	111000	67820	2588	2532423	left	ALl1_ventral	BAlc_ventral	ALl1_ventral__0	NA	NA	CB1078	NA	4093	acetylcholine	0.928	acetylcholine	0.870735920700729	NA	NA	0.9	0	0	0	0	0	0.091	0.091	FALSE	NA
720575940624795017	720575940624795017	157800	67320	1493	6888577	right	ALl1_ventral	BAlc_ventral	ALl1_ventral__0	NA	NA	CB1078	NA	166	acetylcholine	0.935	acetylcholine	0.911373579714406	NA	NA	0.9	0	0	0	0	0	0.103	0.103	FALSE	NA
720575940632715359	720575940632715359	151300	70100	1680	6888021	right	ALl1_ventral	BAlc_ventral	ALl1_ventral__0	NA	NA	CB1078	NA	1794	acetylcholine	0.936	acetylcholine	0.92781865711972	NA	NA	0.9	0	0	0	0	0	0	0	FALSE	NA
720575940636679989	720575940636679989	104400	63070	2124	2535013	left	ALl1_ventral	BAlc_ventral	ALl1_ventral__0	NA	NA	CB1078	NA	5218	acetylcholine	0.952	acetylcholine	0.864811237226309	NA	NA	0.9	0	0	0	0	0	0.093	0.093	FALSE	NA
720575940614450774	720575940614450774	154700	66930	1764	6425068	right	ALl1_ventral	BAlc_ventral	ALl1_ventral__0	NA	NA	CB1078	NA	1436	acetylcholine	0.956	acetylcholine	0.904280350607063	NA	NA	0.9	0	0.1	0	0	0	0.011	0.011	FALSE	NA
720575940630788919	720575940630788919	151400	70720	1680	6425498	right	ALl1_ventral	BAlc_ventral	ALl1_ventral__1	NA	NA	CB1136	NA	103	acetylcholine	0.632	acetylcholine	0.524494125632513	NA	NA	0.5	0.1	0.1	0	0.2	0	0.166	0.166	FALSE	This neuron is missing axons, compared to its match (720575940637746621,720575940630788919,720575940634000540).
720575940634000540	720575940633397023	151300	70610	1680	6869023	right	ALl1_ventral	BAlc_ventral	ALl1_ventral__1	NA	NA	CB1136	NA	291	acetylcholine	0.715	acetylcholine	0.641135433188089	NA	NA	0.6	0.1	0.1	0.1	0.1	0	0.083	0.083	FALSE	NA
720575940609268491	720575940609268491	107400	65160	2122	3102179	left	ALl1_ventral	BAlc_ventral	ALl1_ventral__1	NA	NA	CB1136	NA	384	acetylcholine	0.764	acetylcholine	0.625383337401289	NA	NA	0.6	0.1	0.1	0.1	0.1	0	0.042	0.042	FALSE	NA
720575940620348769	720575940620348769	108500	65640	2148	3102660	left	ALl1_ventral	BAlc_ventral	ALl1_ventral__1	NA	NA	CB1136	NA	519	acetylcholine	0.811	acetylcholine	0.694065850960063	NA	NA	0.7	0.1	0.1	0.1	0.1	0	0.061	0.061	FALSE	NA
720575940609076693	720575940609076693	151500	70380	1680	6888910	right	ALl1_ventral	BAlc_ventral	ALl1_ventral__0	NA	NA	CB1280	NA	1813	acetylcholine	0.746	acetylcholine	0.775303942589423	NA	NA	0.7	0.1	0.1	0	0.1	0	0.453	0.453	FALSE	NA
720575940614633867	720575940614633867	151100	70620	1680	6888603	right	ALl1_ventral	BAlc_ventral	ALl1_ventral__0	NA	NA	CB1280	NA	2587	acetylcholine	0.807	acetylcholine	0.868939955801037	NA	NA	0.7	0.1	0.1	0	0.1	0	0.363	0.363	FALSE	NA
720575940635282910	720575940635282910	104200	65210	1969	2533079	left	ALl1_ventral	BAlc_ventral	ALl1_ventral__0	NA	NA	CB1280	NA	3307	acetylcholine	0.828	acetylcholine	0.812711358153392	NA	NA	0.7	0.1	0.1	0.1	0	0	0.217	0.217	FALSE	NA
720575940619405812	720575940619405812	112400	68450	2862	2532612	left	ALl1_ventral	BAlc_ventral	ALl1_ventral__0	NA	NA	CB1425	NA	7508	acetylcholine	0.862	acetylcholine	0.860897369481213	NA	NA	0.8	0.1	0.1	0	0	0	0.148	0.148	FALSE	NA
720575940606010569	720575940606010569	158000	64260	1430	6860895	right	ALl1_ventral	BAlc_ventral	ALl1_ventral__0	NA	NA	CB1425	NA	5439	acetylcholine	0.91	acetylcholine	0.902232029452845	NA	NA	0.8	0	0	0	0	0	0.174	0.174	FALSE	NA
720575940654117025	720575940654117025	151200	70400	1680	6866582	right	ALl1_ventral	BAlc_ventral	ALl1_ventral__0	NA	NA	CB1425	NA	6001	acetylcholine	0.913	acetylcholine	0.915436553538689	NA	NA	0.9	0	0	0	0	0	0.19	0.19	FALSE	NA
720575940618758753	720575940618758753	158300	62250	1332	6860912	right	ALl1_ventral	BAlc_ventral	ALl1_ventral__0	NA	NA	CB1542	NA	3488	acetylcholine	0.825	acetylcholine	0.837851504315276	NA	NA	0.8	0.1	0.1	0	0	0	0.009	0.009	FALSE	NA
720575940612523571	720575940612523571	111700	71130	2907	2532293	left	ALl1_ventral	BAlc_ventral	ALl1_ventral__0	NA	NA	CB1542	NA	4689	acetylcholine	0.856	acetylcholine	0.843595071437105	NA	NA	0.8	0.1	0.1	0.1	0	0	0.138	0.138	FALSE	NA
720575940624704393	720575940624704393	112400	67880	2704	2532756	left	ALl1_ventral	BAlc_ventral	ALl1_ventral__0	NA	NA	CB1542	NA	7449	acetylcholine	0.859	acetylcholine	0.872997836873533	NA	NA	0.8	0.1	0.1	0	0	0	0.141	0.141	FALSE	NA
720575940612146174	720575940612146174	103300	62980	1993	2532294	left	ALl1_ventral	BAlc_ventral	ALl1_ventral__0	NA	NA	CB1542	NA	6261	acetylcholine	0.876	acetylcholine	0.860948504003241	NA	NA	0.8	0.1	0.1	0	0	0	0.112	0.112	FALSE	NA
720575940610077026	720575940610077026	156900	63190	1532	6860674	right	ALl1_ventral	BAlc_ventral	ALl1_ventral__0	NA	NA	CB1542	NA	2820	acetylcholine	0.879	acetylcholine	0.921214458480328	NA	NA	0.8	0.1	0	0	0	0	0.145	0.145	FALSE	NA
720575940630603091	720575940630603091	104900	62810	2276	2535075	left	ALl1_ventral	BAlc_ventral	ALl1_ventral__0	NA	NA	CB1542	NA	6578	acetylcholine	0.883	acetylcholine	0.87627432620454	NA	NA	0.8	0.1	0	0	0	0	0.129	0.129	FALSE	NA
720575940614840891	720575940614840891	111200	69220	2670	2531878	left	ALl1_ventral	BAlc_ventral	ALl1_ventral__0	NA	NA	CB1542	NA	7774	acetylcholine	0.888	acetylcholine	0.872568772407563	NA	NA	0.8	0.1	0.1	0	0	0	0.182	0.182	FALSE	NA
720575940642412941	720575940642412941	159800	64680	1077	6850694	right	ALl1_ventral	BAlc_ventral	ALl1_ventral__0	NA	NA	CB1542	NA	3123	acetylcholine	0.909	acetylcholine	0.911150651763929	NA	NA	0.9	0.1	0	0	0	0	0.147	0.147	FALSE	NA
720575940620758221	720575940620758221	151200	70250	1680	6866351	right	ALl1_ventral	BAlc_ventral	ALl1_ventral__0	NA	NA	CB1542	NA	3817	acetylcholine	0.919	acetylcholine	0.932397003238871	NA	NA	0.9	0	0	0	0	0	0.008	0.008	FALSE	NA
720575940628910095	720575940628910095	159100	66840	1183	6889036	right	ALl1_ventral	BAlc_ventral	ALl1_ventral__0	NA	NA	CB1542	NA	3985	acetylcholine	0.92	acetylcholine	0.9169461657609	NA	NA	0.9	0	0	0	0	0	0.137	0.137	FALSE	NA
720575940630277175	720575940630277175	110800	67510	2782	2532582	left	ALl1_ventral	BAlc_ventral	ALl1_ventral__0	NA	NA	CB1702	NA	2604	acetylcholine	0.911	acetylcholine	0.908856725323227	NA	NA	0.8	0	0	0.1	0	0	0.198	0.198	FALSE	NA
720575940618063855	720575940632829507	151000	70140	1680	6888068	right	ALl1_ventral	BAlc_ventral	ALl1_ventral__0	NA	NA	CB1702	NA	1949	acetylcholine	0.926	acetylcholine	0.931486248347416	NA	NA	0.9	0	0	0	0	0	0.249	0.249	FALSE	NA
720575940631631564	720575940631631564	159400	65950	1064	6861058	right	ALl1_ventral	BAlc_ventral	ALl1_ventral__0	NA	NA	CB1702	NA	4065	acetylcholine	0.956	acetylcholine	0.941869819003594	NA	NA	0.9	0	0	0	0	0	0.19	0.19	FALSE	NA
720575940629133071	720575940629133071	110900	66600	1948	2530609	left	ALl1_ventral	BAlc_ventral	ALl1_ventral__6	NA	NA	CB1817a	NA	6489	acetylcholine	0.876	acetylcholine	0.896506196226524	NA	NA	0.8	0.1	0.1	0	0	0	0.194	0.194	FALSE	NA
720575940625146122	720575940625146122	150900	70640	1680	6867745	right	ALl1_ventral	BAlc_ventral	ALl1_ventral__6	NA	NA	CB1817a	NA	6934	acetylcholine	0.892	acetylcholine	0.88653599963113106	NA	NA	0.8	0	0.1	0	0	0	0.197	0.197	FALSE	NA
720575940638214461	720575940638214461	153400	69800	1519	6425553	right	ALl1_ventral	BAlc_ventral	ALl1_ventral__6	NA	NA	CB1817b	NA	6103	acetylcholine	0.871	acetylcholine	0.883979270556351	NA	NA	0.8	0.1	0.1	0.1	0	0	0.186	0.186	FALSE	NA
720575940632649697	720575940632649697	107100	65250	1948	2532299	left	ALl1_ventral	BAlc_ventral	ALl1_ventral__6	NA	NA	CB1817b	NA	5217	acetylcholine	0.88	acetylcholine	0.888358563071599	NA	NA	0.8	0	0	0.1	0	0	0.162	0.162	FALSE	NA
720575940639205198	720575940639205198	146900	58960	3190	6869040	right	ALl1_ventral	BAlc_ventral	ALl1_ventral__0	NA	NA	CB2153	NA	3019	acetylcholine	0.874	acetylcholine	0.962342332320388	NA	NA	0.9	0	0	0	0	0	0.635	0.635	FALSE	NA
720575940618599277	720575940618599277	103500	61760	2022	2532449	left	ALl1_ventral	BAlc_ventral	ALl1_ventral__0	NA	NA	CB2153	NA	4334	acetylcholine	0.902	acetylcholine	0.93112834413774	NA	NA	0.8	0	0	0	0	0	0.384	0.384	FALSE	NA
720575940646400644	720575940646400644	111500	70030	2666	2561018	left	ALl1_ventral	BAlc_ventral	ALl1_ventral__0	NA	NA	CB2153	NA	4493	acetylcholine	0.945	acetylcholine	0.923234999022802	NA	NA	0.9	0	0	0	0	0	0.367	0.367	FALSE	NA
720575940634599792	720575940634599792	105600	62620	3742	6866822	right	ALl1_ventral	BAlc_ventral	ALl1_ventral__0	NA	NA	CB2153	NA	3169	acetylcholine	0.945	acetylcholine	0.963320033436226	NA	NA	0.9	0	0	0	0	0	0.665	0.665	FALSE	NA
720575940622004106	720575940622004106	110400	66380	1949	2561974	left	ALl1_ventral	BAlc_ventral	ALl1_ventral__0	NA	NA	CB2475	NA	2786	acetylcholine	0.947	acetylcholine	0.917579194530694	NA	NA	0.9	0	0	0	0	0	0.795	0.795	FALSE	NA
720575940611988391	720575940611988391	151100	70790	1680	6867620	right	ALl1_ventral	BAlc_ventral	ALl1_ventral__0	NA	NA	CB2475	NA	2688	acetylcholine	0.96	acetylcholine	0.953320491666351	NA	NA	0.9	0	0	0	0	0	0.64	0.64	FALSE	NA
720575940617431325	720575940617431325	150600	71230	2379	6867655	right	ALl1_ventral	BAlc_ventral	ALl1_ventral__0	NA	NA	CB2521	NA	6057	acetylcholine	0.922	acetylcholine	0.925570233077295	NA	NA	0.9	0	0	0	0	0	0.466	0.466	FALSE	NA
720575940616633925	720575940616633925	104600	61460	2121	2535061	left	ALl1_ventral	BAlc_ventral	ALl1_ventral__0	NA	NA	CB2521	NA	5556	acetylcholine	0.928	acetylcholine	0.909398560285515	NA	NA	0.9	0	0	0	0	0	0.427	0.427	FALSE	NA
720575940632084705	720575940632084705	106300	64950	1948	2530349	left	ALl1_ventral	BAlc_ventral	ALl1_ventral__0	NA	NA	CB2556	NA	3157	acetylcholine	0.869	acetylcholine	0.916928481405651	NA	NA	0.8	0.1	0.1	0	0	0	0.721	0.721	FALSE	NA
720575940634606693	720575940634606693	151100	70670	1680	6866830	right	ALl1_ventral	BAlc_ventral	ALl1_ventral__0	NA	NA	CB2556	NA	3517	acetylcholine	0.903	acetylcholine	0.909530037173688	NA	NA	0.8	0.1	0	0	0	0	0.382	0.382	FALSE	NA
720575940627235386	720575940627235386	151100	70740	1680	6867670	right	ALl1_ventral	BAlc_ventral	ALl1_ventral__0	NA	NA	CB2556	NA	3852	acetylcholine	0.91	acetylcholine	0.921356989634489	NA	NA	0.9	0	0	0	0	0	0.276	0.276	FALSE	NA
720575940612833278	720575940609648395	151100	70850	1680	6869134	right	ALl1_ventral	BAlc_ventral	ALl1_ventral__0	NA	NA	CB2556	NA	2971	acetylcholine	0.939	acetylcholine	0.951004503005494	NA	NA	0.9	0	0	0	0	0	0.617	0.617	FALSE	NA
720575940622778820	720575940622778820	105400	65270	1948	2562581	left	ALl1_ventral	BAlc_ventral	ALl1_ventral__0	NA	NA	CB2556	NA	3167	acetylcholine	0.949	acetylcholine	0.923476290578222	NA	NA	0.9	0	0	0	0	0	0.686	0.686	FALSE	NA
720575940618524481	720575940618524481	104700	64170	1948	2532647	left	ALl1_ventral	BAlc_ventral	ALl1_ventral__0	NA	NA	CB2556	NA	6265	acetylcholine	0.949	acetylcholine	0.899306871443778	NA	NA	0.9	0	0	0	0	0	0.249	0.249	FALSE	NA
720575940608035374	720575940608035374	158600	66990	1074	6888846	right	ALl1_ventral	BAlc_ventral	ALl1_ventral__0	NA	NA	CB2556	NA	2870	acetylcholine	0.955	acetylcholine	0.94604304507239	NA	NA	0.9	0	0	0	0	0	0.494	0.494	FALSE	NA
720575940632122464	720575940632122464	157700	67580	818	6866664	right	ALl1_ventral	BAlc_ventral	ALl1_ventral__0	NA	NA	CB2558	NA	555	acetylcholine	0.818	acetylcholine	0.864093471382314	NA	NA	0.7	0	0	0.1	0.1	0	0.302	0.302	FALSE	NA
720575940624109464	720575940624109464	158900	67000	864	6867633	right	ALl1_ventral	BAlc_ventral	ALl1_ventral__0	NA	NA	CB2558	NA	1071	acetylcholine	0.824	acetylcholine	0.844621610954949	NA	NA	0.7	0	0.1	0.1	0.1	0	0.323	0.323	FALSE	NA
720575940621575774	720575940621575774	106000	64340	1948	2531543	left	ALl1_ventral	BAlc_ventral	ALl1_ventral__0	NA	NA	CB2558	NA	380	acetylcholine	0.868	acetylcholine	0.883201946869684	NA	NA	0.8	0	0.1	0.1	0	0	0.307	0.307	FALSE	NA
720575940603616800	720575940603616800	102800	61210	1562	2531952	left	ALl1_ventral	BAlc_ventral	ALl1_ventral__0	NA	NA	CB2558	NA	694	acetylcholine	0.873	acetylcholine	0.883014555689659	NA	NA	0.8	0	0	0.1	0	0	0.292	0.292	FALSE	NA
720575940623873829	720575940623873829	151000	70030	1680	6850559	right	ALl1_ventral	BAlc_ventral	ALl1_ventral__0	NA	NA	CB2558	NA	743	acetylcholine	0.876	acetylcholine	0.890430839801809	NA	NA	0.8	0	0	0.1	0	0	0	0	FALSE	NA
720575940623735482	720575940623735482	107300	64870	1948	2530535	left	ALl1_ventral	BAlc_ventral	ALl1_ventral__0	NA	NA	CB2558	NA	968	acetylcholine	0.88	acetylcholine	0.893717540153316	NA	NA	0.8	0	0	0.1	0	0	0.32	0.32	FALSE	NA
720575940639696755	720575940639696755	106500	64690	1948	2530913	left	ALl1_ventral	BAlc_ventral	ALl1_ventral__0	NA	NA	CB2558	NA	2200	acetylcholine	0.912	acetylcholine	0.924099628042783	NA	NA	0.9	0	0	0.1	0	0	0.366	0.366	FALSE	NA
720575940634915576	720575940634915576	158600	64810	744	6850367	right	ALl1_ventral	BAlc_ventral	ALl1_ventral__0	NA	NA	CB2558	NA	2126	acetylcholine	0.92	acetylcholine	0.928676139655514	NA	NA	0.8	0	0	0.1	0	0	0.331	0.331	FALSE	NA
720575940624245946	720575940624245946	113100	69300	2744	2532617	left	ALl1_ventral	BAlc_ventral	ALl1_ventral__0	NA	NA	CB2558	NA	1300	acetylcholine	0.964	acetylcholine	0.894691031256153	NA	NA	0.8	0	0	0.1	0	0	0.248	0.248	FALSE	NA
720575940644345652	720575940644345652	151000	70030	1680	6850327	right	ALl1_ventral	BAlc_ventral	ALl1_ventral__0	NA	NA	CB2558	NA	1434	acetylcholine	0.98	acetylcholine	0.931423855785455	NA	NA	0.9	0	0	0	0	0	0.013	0.013	FALSE	NA
720575940606336213	720575940606336213	150400	70850	2400	6888023	right	ALl1_ventral	BAlc_ventral	ALl1_ventral__0	NA	NA	CB2664	NA	748	acetylcholine	0.607	acetylcholine	0.575543190874819	NA	NA	0.5	0	0.2	0.1	0.1	0	0.49	0.49	FALSE	NA
720575940614310802	720575940614310802	112000	68770	2800	2531017	left	ALl1_ventral	BAlc_ventral	ALl1_ventral__0	NA	NA	CB2664	NA	1647	acetylcholine	0.802	acetylcholine	0.826990539104091	NA	NA	0.7	0.1	0.1	0.1	0.1	0	0.495	0.495	FALSE	NA
720575940620980323	720575940620980323	112200	68370	2867	2533666	left	ALl1_ventral	BAlc_ventral	ALl1_ventral__0	NA	NA	CB2664	NA	1852	acetylcholine	0.818	acetylcholine	0.742977005091862	NA	NA	0.7	0.1	0.1	0.1	0	0	0.264	0.264	FALSE	NA
720575940607183172	720575940639241279	151500	70570	1680	6888521	right	ALl1_ventral	BAlc_ventral	ALl1_ventral__0	NA	NA	CB2664	NA	1658	acetylcholine	0.828	acetylcholine	0.787440228287733	NA	NA	0.7	0.1	0.1	0.1	0.1	0	0.546	0.546	FALSE	NA
720575940609522382	720575940609522382	150300	71370	2362	6867024	right	ALl1_ventral	BAlc_ventral	ALl1_ventral__0	NA	NA	CB2664	NA	2220	acetylcholine	0.829	acetylcholine	0.884676938028932	NA	NA	0.7	0	0.1	0.1	0.1	0	0.728	0.728	FALSE	NA
720575940627408640	720575940637663662	107400	64810	2231	3102190	left	ALl1_ventral	BAlc_ventral	ALl1_ventral__0	NA	NA	CB2664	NA	1357	acetylcholine	0.846	acetylcholine	0.765520579631829	NA	NA	0.7	0	0.1	0.1	0	0	0.185	0.185	FALSE	NA
720575940618392912	720575940618392912	112400	69290	2716	2529975	left	ALl1_ventral	BAlc_ventral	ALl1_ventral__0	NA	NA	CB2664	NA	3613	acetylcholine	0.9	acetylcholine	0.889834446637454	NA	NA	0.8	0	0.1	0.1	0	0	0.51	0.51	FALSE	NA
720575940630028359	720575940630028359	105300	65320	1948	2560214	left	ALl1_ventral	BAlc_ventral	ALl1_ventral__0	NA	NA	CB2789	NA	2242	acetylcholine	0.843	acetylcholine	0.891223132152563	NA	NA	0.7	0.1	0.1	0.1	0	0	0.189	0.189	FALSE	NA
720575940619034806	720575940619034806	151500	70630	1680	6852445	right	ALl1_ventral	BAlc_ventral	ALl1_ventral__0	NA	NA	CB2789	NA	2034	acetylcholine	0.857	acetylcholine	0.876909096833187	NA	NA	0.8	0.1	0.1	0	0	0	0.195	0.195	FALSE	NA
720575940634701407	720575940634701407	102600	63730	1879	2531480	left	ALl1_ventral	BAlc_ventral	ALl1_ventral__0	NA	NA	CB2789	NA	2105	acetylcholine	0.875	acetylcholine	0.873102133166704	NA	NA	0.8	0.1	0.1	0	0	0	0.227	0.227	FALSE	NA
720575940613422860	720575940613422860	151400	70690	1680	6870098	right	ALl1_ventral	BAlc_ventral	ALl1_ventral__0	NA	NA	CB2789	NA	1496	acetylcholine	0.898	acetylcholine	0.881887774225025	NA	NA	0.8	0.1	0.1	0.1	0.1	0	0.229	0.229	FALSE	NA
720575940632716964	720575940635116569	109800	67990	2944	2529778	left	ALl1_ventral	BAlc_ventral	ALl1_ventral__8	NA	NA	CB2940	NA	3669	acetylcholine	0.847	acetylcholine	0.854738267007327	NA	NA	0.8	0.1	0.1	0.1	0	0	0.037	0.037	FALSE	NA
720575940623817572	720575940623817572	150800	70730	1680	6867783	right	ALl1_ventral	BAlc_ventral	ALl1_ventral__8	NA	NA	CB2940	NA	3673	acetylcholine	0.868	acetylcholine	0.839148678243046	NA	NA	0.8	0.1	0.1	0.1	0	0	0.303	0.303	FALSE	NA
720575940622168088	720575940622168088	151000	70600	1680	6868791	right	ALl1_ventral	BAlc_ventral	ALl1_ventral__0	NA	NA	CB3437	NA	3805	acetylcholine	0.852	acetylcholine	0.885328724361599	NA	NA	0.8	0	0.1	0	0	0	0.384	0.384	FALSE	NA
720575940625454596	720575940625454596	151000	70090	1680	6852491	right	ALl1_ventral	BAlc_ventral	ALl1_ventral__0	NA	NA	CB3437	NA	3128	acetylcholine	0.916	acetylcholine	0.949856957955764	NA	NA	0.9	0	0.1	0	0	0	0.383	0.383	FALSE	NA
720575940621339686	720575940621339686	151100	70150	1680	6852359	right	ALl1_ventral	BAlc_ventral	ALl1_ventral__0	NA	NA	CB3437	NA	2508	acetylcholine	0.921	acetylcholine	0.945814702377077	NA	NA	0.9	0.1	0	0	0	0	0.31	0.31	FALSE	NA
720575940607570185	720575940607570185	107000	64730	1948	2530415	left	ALl1_ventral	BAlc_ventral	ALl1_ventral__0	NA	NA	CB3437	NA	2682	acetylcholine	0.939	acetylcholine	0.943209627152405	NA	NA	0.9	0	0	0	0	0	0.289	0.289	FALSE	NA
720575940629063418	720575940629063418	106400	64630	1948	2531121	left	ALl1_ventral	BAlc_ventral	ALl1_ventral__0	NA	NA	CB3533	NA	2970	acetylcholine	0.934	acetylcholine	0.948396616817393	NA	NA	0.9	0	0	0.1	0	0	0.362	0.362	FALSE	NA
720575940621815766	720575940621815766	150900	70100	1680	6867646	right	ALl1_ventral	BAlc_ventral	ALl1_ventral__0	NA	NA	CB3533	NA	2091	acetylcholine	0.939	acetylcholine	0.97371952732305	NA	NA	0.9	0	0	0	0	0	0	0	FALSE	NA
720575940644072483	720575940644072483	106800	64580	1948	2529911	left	ALl1_ventral	BAlc_ventral	ALl1_ventral__0	NA	NA	CB3533	NA	3203	acetylcholine	0.946	acetylcholine	0.950495685883508	NA	NA	0.9	0	0	0	0	0	0.331	0.331	FALSE	NA
720575940628016983	720575940628016983	110600	66170	1948	2529846	left	ALl1_ventral	BAlc_ventral	ALl1_ventral__0	NA	NA	CB3581	NA	5140	acetylcholine	0.941	acetylcholine	0.926945894864022	NA	NA	0.9	0	0	0	0	0	0.323	0.323	FALSE	NA
720575940626798101	720575940626798101	150800	72460	2238	NA	right	ALl1_ventral	BAlc_ventral	ALl1_ventral__0	NA	NA	CB3581	NA	3207	acetylcholine	0.953	acetylcholine	0.95459016747945	NA	NA	0.9	0	0	0	0	0	0.019	0.019	FALSE	NA
720575940624878602	720575940624878602	151000	70680	1680	6868464	right	ALl1_ventral	BAlc_ventral	ALl1_ventral__0	NA	NA	CB3581	NA	2842	acetylcholine	0.965	acetylcholine	0.940558481848857	NA	NA	0.9	0	0	0	0	0	0	0	FALSE	NA
720575940627455621	720575940627455621	110400	66260	1948	2530967	left	ALl1_ventral	BAlc_ventral	ALl1_ventral__0	NA	NA	CB3588	NA	5118	acetylcholine	0.906	acetylcholine	0.920064508025734	NA	NA	0.8	0	0.1	0	0	0	0.396	0.396	FALSE	NA
720575940609832410	720575940609832410	151400	70570	1680	6871089	right	ALl1_ventral	BAlc_ventral	ALl1_ventral__0	NA	NA	CB3588	NA	4594	acetylcholine	0.906	acetylcholine	0.939179077948556	NA	NA	0.9	0	0.1	0	0	0	0.493	0.493	FALSE	NA
720575940615226086	720575940615226086	110700	66380	1948	2532733	left	ALl1_ventral	BAlc_ventral	ALl1_ventral__0	NA	NA	CB3631	NA	3100	acetylcholine	0.916	acetylcholine	0.906922378725926	NA	NA	0.8	0	0	0	0	0	0.761	0.761	FALSE	NA
720575940637687605	720575940637687605	151000	71280	2300	NA	right	ALl1_ventral	BAlc_ventral	ALl1_ventral__0	NA	NA	CB3631	NA	2861	acetylcholine	0.952	acetylcholine	0.953713512682112	NA	NA	0.9	0	0	0	0	0	0.002	0.002	FALSE	NA
720575940603195494	720575940603195494	110200	66050	1948	2531168	left	ALl1_ventral	BAlc_ventral	ALl1_ventral__0	NA	NA	CB3646	NA	3040	acetylcholine	0.837	acetylcholine	0.873887739286507	NA	NA	0.8	0	0.1	0	0	0	0.424	0.424	FALSE	NA
720575940659098241	720575940659098241	108300	65610	1948	2529423	left	ALl1_ventral	BAlc_ventral	ALl1_ventral__0	NA	NA	CB3646	NA	3414	acetylcholine	0.908	acetylcholine	0.891377873671136	NA	NA	0.8	0	0.1	0	0	0	0.388	0.388	FALSE	NA
720575940626153488	720575940626153488	105800	63940	1948	2530999	left	ALl1_ventral	BAlc_ventral	ALl1_ventral__0	NA	NA	CB3673	NA	2228	acetylcholine	0.84	acetylcholine	0.813614609340798	NA	NA	0.8	0.1	0.1	0.1	0	0	0.21	0.21	FALSE	NA
720575940611388141	720575940611388141	158300	68100	862	6867104	right	ALl1_ventral	BAlc_ventral	ALl1_ventral__0	NA	NA	CB3673	NA	2342	acetylcholine	0.885	acetylcholine	0.819277988663615	NA	NA	0.8	0	0.1	0.1	0	0	0.29	0.29	FALSE	NA
720575940630184787	720575940646341486	111500	67240	2844	2532247	left	ALl1_ventral	BAlc_ventral	ALl1_ventral__0	NA	NA	CB3673	NA	2157	acetylcholine	0.89	acetylcholine	0.783906012108409	NA	NA	0.8	0	0.1	0	0	0	0.284	0.284	FALSE	NA
720575940630131218	720575940630131218	151100	70100	1680	6868236	right	ALl1_ventral	BAlc_ventral	ALl1_ventral__0	NA	NA	CB3673	NA	1902	acetylcholine	0.906	acetylcholine	0.913143931520729	NA	NA	0.8	0.1	0.1	0	0	0	0.36	0.36	FALSE	NA
720575940626018321	720575940626018321	150800	70860	1680	6867417	right	ALl1_ventral	BAlc_ventral	ALl1_ventral__8	NA	NA	CB3682	NA	3346	acetylcholine	0.884	acetylcholine	0.85701102338687	NA	NA	0.8	0	0.1	0	0	0	0.333	0.333	FALSE	NA
720575940637458997	720575940637458997	109700	69340	2918	2529711	left	ALl1_ventral	BAlc_ventral	ALl1_ventral__8	NA	NA	CB3682	NA	3964	acetylcholine	0.886	acetylcholine	0.871072032099479	NA	NA	0.8	0	0.1	0.1	0	0	0.306	0.306	FALSE	NA
720575940612153086	720575940612153086	160500	66170	831	6870716	right	ALl1_ventral	BAlc_ventral	ALl1_ventral__0	NA	NA	CB3692	NA	2345	acetylcholine	0.869	acetylcholine	0.836894970632195	NA	NA	0.8	0.1	0.1	0	0	0	0.238	0.238	FALSE	NA
720575940625483962	720575940625483962	111000	67330	2803	2531465	left	ALl1_ventral	BAlc_ventral	ALl1_ventral__0	NA	NA	CB3692	NA	2278	acetylcholine	0.888	acetylcholine	0.839576875339971	NA	NA	0.7	0	0.1	0.1	0	0	0.237	0.237	FALSE	NA
720575940617882397	720575940617882397	104800	65140	1948	2529469	left	ALl1_ventral	BAlc_ventral	ALl1_ventral__0	NA	NA	CB3710	NA	3801	acetylcholine	0.884	acetylcholine	0.915280379572413	NA	NA	0.8	0.1	0	0.1	0	0	0.014	0.014	FALSE	NA
720575940621800798	720575940621800798	106000	64960	1948	2532074	left	ALl1_ventral	BAlc_ventral	ALl1_ventral__0	NA	NA	CB3710	NA	4275	acetylcholine	0.931	acetylcholine	0.882173367186844	NA	NA	0.9	0	0	0	0	0	0.029	0.029	FALSE	NA
720575940611864243	720575940611864243	151000	70520	1680	6869042	right	ALl1_ventral	BAlc_ventral	ALl1_ventral__0	NA	NA	CB3710	NA	6156	acetylcholine	0.943	acetylcholine	0.962743822526311	NA	NA	0.9	0	0	0	0	0	0.092	0.092	FALSE	NA
720575940613380914	720575940613380914	110000	59440	3524	6888962	right	ALl1_ventral	BAlc_ventral	ALl1_ventral__0	NA	NA	CB3719	NA	2512	acetylcholine	0.806	acetylcholine	0.812604137199434	NA	NA	0.7	0	0.1	0.1	0.1	0	0.304	0.304	FALSE	Rather sparse compared to its match(720575940635282910)
720575940609673369	720575940609673369	111100	68540	2896	2530769	left	ALl1_ventral	BAlc_ventral	ALl1_ventral__0	NA	NA	CB3719	NA	3213	acetylcholine	0.867	acetylcholine	0.812713782449142	NA	NA	0.8	0.1	0.1	0.1	0	0	0.217	0.217	FALSE	NA
720575940627263375	720575940627263375	108800	63100	2268	3102771	left	ALl1_ventral	BAlc_ventral	ALl1_ventral__0	NA	NA	CB3719	NA	3558	acetylcholine	0.893	acetylcholine	0.842870163223336	NA	NA	0.8	0.1	0.1	0.1	0	0	0.198	0.198	FALSE	NA
720575940637743076	720575940637743076	115600	66480	2467	2532615	left	ALl1_ventral	BAlc_ventral	NA	NA	NA	CL112	CL112	7071	acetylcholine	0.826	acetylcholine	0.756856183437006	NA	NA	0.7	0	0	0.1	0	0	0.142	0.142	FALSE	NA
720575940632410828	720575940632410828	159400	62660	992	6850516	right	ALl1_ventral	BAlc_ventral	NA	NA	NA	CL112	CL112	7597	acetylcholine	0.834	acetylcholine	0.758241886484215	NA	NA	0.7	0	0.1	0.1	0	0	0.144	0.144	FALSE	NA
720575940611405425	720575940611405425	116600	72740	2607	2530141	left	ALl1_ventral	BAlc_ventral	NA	NA	NA	CL113	CL113	2757	acetylcholine	0.752	acetylcholine	0.803568075981966	NA	NA	0.7	0	0.1	0.1	0	0	0.623	0.623	FALSE	NA
720575940617242141	720575940617242141	150700	70850	1680	6869849	right	ALl1_ventral	BAlc_ventral	NA	NA	NA	CL113	CL113	2698	acetylcholine	0.771	acetylcholine	0.838589779367197	NA	NA	0.7	0.1	0.1	0.1	0.1	0	0.519	0.519	FALSE	NA
720575940633299903	720575940633299903	154900	69970	1520	6889087	right	ALl1_ventral	BAlc_ventral	NA	NA	NA	CL113	CL113	2953	acetylcholine	0.837	acetylcholine	0.816419285990691	NA	NA	0.8	0	0.1	0.1	0.1	0	0.583	0.583	FALSE	NA
720575940643793431	720575940643793431	118300	71460	2665	2530117	left	ALl1_ventral	BAlc_ventral	NA	NA	NA	CL113	CL113	2794	acetylcholine	0.863	acetylcholine	0.809218897151004	NA	NA	0.7	0	0.1	0.1	0	0	0.659	0.659	FALSE	NA
720575940619385765	720575940619385765	111600	55560	1239	2469812	left	ALl1_ventral	BAlc_ventral	ALl1_ventral__7	ALPN	uniglomerular	DA1_lPN	DA1_lPN	5056	acetylcholine	0.767	acetylcholine	0.909373914857007	acetylcholine	Tanaka et al., 2012	0.7	0	0.1	0	0.1	0	0.368	0.368	TRUE	NA
720575940626034819	720575940626034819	111800	57250	1326	2468760	left	ALl1_ventral	BAlc_ventral	ALl1_ventral__7	ALPN	uniglomerular	DA1_lPN	DA1_lPN	4088	acetylcholine	0.781	acetylcholine	0.894544897955336	acetylcholine	Tanaka et al., 2012	0.7	0.1	0.1	0	0.1	0	0.401	0.401	TRUE	NA
720575940605102694	720575940605102694	113800	58280	1223	2532594	left	ALl1_ventral	BAlc_ventral	ALl1_ventral__7	ALPN	uniglomerular	DA1_lPN	DA1_lPN	6433	acetylcholine	0.785	acetylcholine	0.899550914317873	acetylcholine	Tanaka et al., 2012	0.8	0	0.1	0	0.1	0	0.361	0.361	TRUE	NA
720575940613345442	720575940613345442	111900	56380	1297	2468972	left	ALl1_ventral	BAlc_ventral	ALl1_ventral__7	ALPN	uniglomerular	DA1_lPN	DA1_lPN	5397	acetylcholine	0.808	acetylcholine	0.916675659135159	acetylcholine	Tanaka et al., 2012	0.8	0	0	0	0.1	0	0.389	0.389	TRUE	NA
720575940623543881	720575940623543881	153600	60210	853	6834118	right	ALl1_ventral	BAlc_ventral	ALl1_ventral__7	ALPN	uniglomerular	DA1_lPN	DA1_lPN	5304	acetylcholine	0.82	acetylcholine	0.925951198813309	acetylcholine	Tanaka et al., 2012	0.8	0.1	0.1	0	0	0	0.337	0.337	TRUE	NA
720575940621185050	720575940621185050	113800	61630	1390	2471407	left	ALl1_ventral	BAlc_ventral	ALl1_ventral__7	ALPN	uniglomerular	DA1_lPN	DA1_lPN	4655	acetylcholine	0.833	acetylcholine	0.930650266982907	acetylcholine	Tanaka et al., 2012	0.8	0	0.1	0	0.1	0	0.444	0.444	TRUE	NA
720575940604407468	720575940604407468	152600	59610	844	6833876	right	ALl1_ventral	BAlc_ventral	ALl1_ventral__7	ALPN	uniglomerular	DA1_lPN	DA1_lPN	5686	acetylcholine	0.836	acetylcholine	0.924391903367043	acetylcholine	Tanaka et al., 2012	0.8	0	0.1	0	0.1	0	0.248	0.248	TRUE	NA
720575940623303108	720575940623303108	152900	58620	802	6853508	right	ALl1_ventral	BAlc_ventral	ALl1_ventral__7	ALPN	uniglomerular	DA1_lPN	DA1_lPN	5109	acetylcholine	0.839	acetylcholine	0.924300252636573	acetylcholine	Tanaka et al., 2012	0.8	0	0.1	0	0	0	0.41	0.41	TRUE	NA
720575940614309535	720575940614309535	111200	57540	1253	2469243	left	ALl1_ventral	BAlc_ventral	ALl1_ventral__7	ALPN	uniglomerular	DA1_lPN	DA1_lPN	5300	acetylcholine	0.843	acetylcholine	0.929828520507686	acetylcholine	Tanaka et al., 2012	0.8	0	0	0	0.1	0	0.328	0.328	TRUE	NA
720575940637208718	720575940637208718	116000	60390	1314	2476421	left	ALl1_ventral	BAlc_ventral	ALl1_ventral__7	ALPN	uniglomerular	DA1_lPN	DA1_lPN	6579	acetylcholine	0.854	acetylcholine	0.92828452738735	acetylcholine	Tanaka et al., 2012	0.8	0	0.1	0	0.1	0	0.396	0.396	TRUE	NA
720575940603231916	720575940603231916	112000	56470	1216	2468593	left	ALl1_ventral	BAlc_ventral	ALl1_ventral__7	ALPN	uniglomerular	DA1_lPN	DA1_lPN	5594	acetylcholine	0.866	acetylcholine	0.938961289747981	acetylcholine	Tanaka et al., 2012	0.8	0	0.1	0	0.1	0	0.329	0.329	TRUE	NA
720575940637469254	720575940637469254	152100	59480	798	6834841	right	ALl1_ventral	BAlc_ventral	ALl1_ventral__7	ALPN	uniglomerular	DA1_lPN	DA1_lPN	5375	acetylcholine	0.883	acetylcholine	0.933526004246798	acetylcholine	Tanaka et al., 2012	0.8	0	0	0	0.1	0	0.399	0.399	TRUE	NA
720575940630066007	720575940630066007	156100	35030	4142	6834444	right	ALl1_ventral	BAlc_ventral	ALl1_ventral__7	ALPN	uniglomerular	DA1_lPN	DA1_lPN	6999	acetylcholine	0.893	acetylcholine	0.943987753085914	acetylcholine	Tanaka et al., 2012	0.8	0	0	0	0.1	0	0.351	0.351	TRUE	NA
720575940621239679	720575940621239679	153100	60260	809	6850463	right	ALl1_ventral	BAlc_ventral	ALl1_ventral__7	ALPN	uniglomerular	DA1_lPN	DA1_lPN	5021	acetylcholine	0.91	acetylcholine	0.941159379105174	acetylcholine	Tanaka et al., 2012	0.9	0	0	0	0	0	0.285	0.285	TRUE	NA
720575940617229632	720575940617229632	156300	35340	4130	6833882	right	ALl1_ventral	BAlc_ventral	ALl1_ventral__7	ALPN	uniglomerular	DA1_lPN	DA1_lPN	3927	acetylcholine	0.911	acetylcholine	0.941611182950109	acetylcholine	Tanaka et al., 2012	0.9	0	0	0	0.1	0	0.309	0.309	TRUE	NA
720575940622364184	720575940622364184	117700	57300	1469	2468233	left	ALl1_ventral	BAlc_ventral	ALl1_ventral__9	ALPN	uniglomerular	DA2_lPN	DA2_lPN	4039	acetylcholine	0.849	acetylcholine	0.918314709618277	acetylcholine	Tanaka et al., 2012	0.8	0	0	0	0	0	0.27	0.27	TRUE	NA
720575940611849187	720575940611849187	118700	57260	1426	2469699	left	ALl1_ventral	BAlc_ventral	ALl1_ventral__9	ALPN	uniglomerular	DA2_lPN	DA2_lPN	3428	acetylcholine	0.903	acetylcholine	0.929813340163824	acetylcholine	Tanaka et al., 2012	0.8	0	0	0	0	0	0.301	0.301	TRUE	NA
720575940622762995	720575940622762995	144900	59650	1081	6850657	right	ALl1_ventral	BAlc_ventral	ALl1_ventral__9	ALPN	uniglomerular	DA2_lPN	DA2_lPN	3358	acetylcholine	0.908	acetylcholine	0.919256834003589	acetylcholine	Tanaka et al., 2012	0.8	0	0	0	0	0	0.389	0.389	TRUE	NA
720575940638719104	720575940638719104	118400	56970	1425	2468219	left	ALl1_ventral	BAlc_ventral	ALl1_ventral__9	ALPN	uniglomerular	DA2_lPN	DA2_lPN	3542	acetylcholine	0.915	acetylcholine	0.931615699498109	acetylcholine	Tanaka et al., 2012	0.9	0	0	0	0	0	0.272	0.272	TRUE	NA
720575940624106442	720575940624106442	145100	59200	1122	6850606	right	ALl1_ventral	BAlc_ventral	ALl1_ventral__9	ALPN	uniglomerular	DA2_lPN	DA2_lPN	3175	acetylcholine	0.916	acetylcholine	0.926546290993873	acetylcholine	Tanaka et al., 2012	0.9	0	0	0.1	0	0	0.293	0.293	TRUE	NA
720575940610052266	720575940610052266	146300	59500	1165	6851593	right	ALl1_ventral	BAlc_ventral	ALl1_ventral__9	ALPN	uniglomerular	DA2_lPN	DA2_lPN	3400	acetylcholine	0.929	acetylcholine	0.917378462757503	acetylcholine	Tanaka et al., 2012	0.9	0	0	0	0	0	0.278	0.278	TRUE	NA
720575940622311704	720575940622311704	145700	59330	1100	6853784	right	ALl1_ventral	BAlc_ventral	ALl1_ventral__9	ALPN	uniglomerular	DA2_lPN	DA2_lPN	3214	acetylcholine	0.931	acetylcholine	0.914648743935716	acetylcholine	Tanaka et al., 2012	0.9	0	0	0	0	0	0.234	0.234	TRUE	NA
720575940626937617	720575940626937617	118900	57290	1436	2469382	left	ALl1_ventral	BAlc_ventral	ALl1_ventral__9	ALPN	uniglomerular	DA2_lPN	DA2_lPN	3683	acetylcholine	0.939	acetylcholine	0.939053642017601	acetylcholine	Tanaka et al., 2012	0.9	0	0	0	0	0	0.25	0.25	TRUE	NA
720575940639337461	720575940639337461	145800	59530	1163	6834216	right	ALl1_ventral	BAlc_ventral	ALl1_ventral__9	ALPN	uniglomerular	DA2_lPN	DA2_lPN	3595	acetylcholine	0.945	acetylcholine	0.9328726707042	acetylcholine	Tanaka et al., 2012	0.9	0	0	0	0	0	0.265	0.265	TRUE	NA
720575940628259407	720575940628259407	156200	60760	831	6850293	right	ALl1_ventral	BAlc_ventral	ALl1_ventral__9	ALPN	uniglomerular	DA2_lPN	DA2_lPN	3676	acetylcholine	0.958	acetylcholine	0.923373403112287	acetylcholine	Tanaka et al., 2012	0.9	0	0	0	0	0	0.274	0.274	FALSE	NA
720575940622734835	720575940622734835	118200	57540	1458	2530266	left	ALl1_ventral	BAlc_ventral	ALl1_ventral__9	ALPN	uniglomerular	DA2_lPN	DA2_lPN	3316	acetylcholine	0.963	acetylcholine	0.935003634493373	acetylcholine	Tanaka et al., 2012	0.9	0	0	0	0	0	0.282	0.282	FALSE	NA
720575940628882450	720575940628882450	152500	59300	870	6853192	right	ALl1_ventral	BAlc_ventral	ALl1_ventral__7	ALPN	uniglomerular	DL3_lPN	DL3_lPN	3100	acetylcholine	0.836	acetylcholine	0.923308048124297	acetylcholine	Tanaka et al., 2012	0.8	0	0	0	0.1	0	0.077	0.077	TRUE	NA
720575940615255993	720575940615255993	152200	59620	876	6834239	right	ALl1_ventral	BAlc_ventral	ALl1_ventral__7	ALPN	uniglomerular	DL3_lPN	DL3_lPN	3487	acetylcholine	0.846	acetylcholine	0.94664269233787	acetylcholine	Tanaka et al., 2012	0.8	0	0	0	0.1	0	0.094	0.094	TRUE	outlier (PS)
720575940621203632	720575940621203632	153100	59970	865	6837224	right	ALl1_ventral	BAlc_ventral	ALl1_ventral__7	ALPN	uniglomerular	DL3_lPN	DL3_lPN	2541	acetylcholine	0.848	acetylcholine	0.907904683759335	acetylcholine	Tanaka et al., 2012	0.8	0	0	0	0.1	0	0.149	0.149	TRUE	NA
720575940635604581	720575940635604581	151900	59430	898	6850704	right	ALl1_ventral	BAlc_ventral	ALl1_ventral__7	ALPN	uniglomerular	DL3_lPN	DL3_lPN	5870	acetylcholine	0.858	acetylcholine	0.945691923622968	acetylcholine	Tanaka et al., 2012	0.8	0	0	0	0.1	0	0.032	0.032	TRUE	NA
720575940627353426	720575940627353426	111300	57110	1333	2468507	left	ALl1_ventral	BAlc_ventral	ALl1_ventral__7	ALPN	uniglomerular	DL3_lPN	DL3_lPN	3323	acetylcholine	0.866	acetylcholine	0.901510354229564	acetylcholine	Tanaka et al., 2012	0.8	0	0	0	0.1	0	0.263	0.263	TRUE	NA
720575940621926669	720575940621926669	112500	57330	1338	2470098	left	ALl1_ventral	BAlc_ventral	ALl1_ventral__7	ALPN	uniglomerular	DL3_lPN	DL3_lPN	3115	acetylcholine	0.869	acetylcholine	0.910045720998317	acetylcholine	Tanaka et al., 2012	0.8	0	0	0	0.1	0	0.257	0.257	TRUE	NA
720575940630778428	720575940630778428	112700	56880	1307	2471856	left	ALl1_ventral	BAlc_ventral	ALl1_ventral__7	ALPN	uniglomerular	DL3_lPN	DL3_lPN	6293	acetylcholine	0.873	acetylcholine	0.914346981526114	acetylcholine	Tanaka et al., 2012	0.8	0	0	0	0.1	0	0.353	0.353	TRUE	NA
720575940634710629	720575940634710629	151100	60090	902	6834450	right	ALl1_ventral	BAlc_ventral	ALl1_ventral__7	ALPN	uniglomerular	DL3_lPN	DL3_lPN	5233	acetylcholine	0.886	acetylcholine	0.94711854701671	acetylcholine	Tanaka et al., 2012	0.9	0	0	0	0.1	0	0.267	0.267	TRUE	NA
720575940619807397	720575940619807397	112900	56650	1320	2470764	left	ALl1_ventral	BAlc_ventral	ALl1_ventral__7	ALPN	uniglomerular	DL3_lPN	DL3_lPN	4938	acetylcholine	0.894	acetylcholine	0.89334239517508	acetylcholine	Tanaka et al., 2012	0.8	0	0	0.1	0.1	0	0.355	0.355	TRUE	NA
720575940620638335	720575940620638335	100400	55710	1378	2467998	left	ALl1_ventral	BAlc_ventral	ALl1_ventral__7	ALPN	uniglomerular	DL3_lPN	DL3_lPN	2466	acetylcholine	0.902	acetylcholine	0.901809753005466	acetylcholine	Tanaka et al., 2012	0.8	0	0	0	0.1	0	0.261	0.261	TRUE	NA
720575940626410012	720575940619071005	140200	61100	1469	6852929	right	ALl1_ventral	BAlc_ventral	NA	ALPN	uniglomerular	DM1_lPN	DM1_lPN	40414	acetylcholine	0.903	acetylcholine	0.932309247745405	acetylcholine	Tanaka et al., 2012	0.9	0	0	0	0	0	0.33	0.33	FALSE	NA
720575940631205238	720575940630770042	124100	58910	1673	2531556	left	ALl1_ventral	BAlc_ventral	NA	ALPN	uniglomerular	DM1_lPN	DM1_lPN	55283	acetylcholine	0.913	acetylcholine	0.945961868533959	acetylcholine	Tanaka et al., 2012	0.9	0	0	0	0	0	0.331	0.331	FALSE	NA
720575940638624189	720575940638624189	155700	37140	4291	6377946	right	ALl1_ventral	BAlc_ventral	NA	ALPN	uniglomerular	DM2_lPN	DM2_lPN	22150	acetylcholine	0.896	acetylcholine	0.943270119403213	acetylcholine	Tanaka et al., 2012	0.9	0	0.1	0	0	0	0.334	0.334	FALSE	NA
720575940638633535	720575940638633535	123000	58780	1654	2531605	left	ALl1_ventral	BAlc_ventral	NA	ALPN	uniglomerular	DM2_lPN	DM2_lPN	22100	acetylcholine	0.904	acetylcholine	0.941268746339789	acetylcholine	Tanaka et al., 2012	0.9	0	0	0	0	0	0.367	0.367	TRUE	NA
720575940630024566	720575940630024566	121900	60100	1618	2532232	left	ALl1_ventral	BAlc_ventral	NA	ALPN	uniglomerular	DM2_lPN	DM2_lPN	22152	acetylcholine	0.912	acetylcholine	0.937829445315266	acetylcholine	Tanaka et al., 2012	0.9	0	0	0	0	0	0.334	0.334	TRUE	NA
720575940637628762	720575940637628762	139800	60350	1387	6379000	right	ALl1_ventral	BAlc_ventral	NA	ALPN	uniglomerular	DM2_lPN	DM2_lPN	22824	acetylcholine	0.922	acetylcholine	0.951163631896314	acetylcholine	Tanaka et al., 2012	0.9	0	0	0	0	0	0.341	0.341	FALSE	NA
720575940640032896	720575940640032896	118500	57390	1413	2532283	left	ALl1_ventral	BAlc_ventral	ALl1_ventral__10	ALPN	uniglomerular	DM5_lPN	DM5_lPN	7650	acetylcholine	0.865	acetylcholine	0.954196815353176	acetylcholine	Tanaka et al., 2012	0.8	0	0	0	0.1	0	0.435	0.435	TRUE	NA
720575940644258327	720575940644258327	118400	57130	1450	2531547	left	ALl1_ventral	BAlc_ventral	ALl1_ventral__10	ALPN	uniglomerular	DM5_lPN	DM5_lPN	7521	acetylcholine	0.869	acetylcholine	0.942594510392089	acetylcholine	Tanaka et al., 2012	0.8	0	0.1	0	0	0	0.378	0.378	TRUE	NA
720575940613864401	720575940613864401	156700	60330	831	6850336	right	ALl1_ventral	BAlc_ventral	ALl1_ventral__10	ALPN	uniglomerular	DM5_lPN	DM5_lPN	8053	acetylcholine	0.871	acetylcholine	0.962454264991294	acetylcholine	Tanaka et al., 2012	0.8	0	0	0	0	0	0.336	0.336	FALSE	NA
720575940629926159	720575940629926159	118900	57400	1444	2533991	left	ALl1_ventral	BAlc_ventral	ALl1_ventral__10	ALPN	uniglomerular	DM5_lPN	DM5_lPN	7368	acetylcholine	0.911	acetylcholine	0.953708748998605	acetylcholine	Tanaka et al., 2012	0.9	0	0.1	0	0	0	0.357	0.357	TRUE	NA
720575940642492576	720575940642492576	144800	59160	1129	6850685	right	ALl1_ventral	BAlc_ventral	ALl1_ventral__10	ALPN	uniglomerular	DM5_lPN	DM5_lPN	7506	acetylcholine	0.947	acetylcholine	0.963926959272056	acetylcholine	Tanaka et al., 2012	0.9	0	0	0	0	0	0.279	0.279	TRUE	NA
720575940634852270	720575940613271219	118500	65230	2219	2530468	left	ALl1_ventral	BAlc_ventral	NA	ALPN	multiglomerular	M_l2PN10t19a	M_l2PN10t19	4884	acetylcholine	0.902	acetylcholine	0.929422023793079	NA	NA	0.9	0	0.1	0	0	0	0.299	0.299	FALSE	NA
720575940612605667	720575940612605667	144600	66840	1967	6866584	right	ALl1_ventral	BAlc_ventral	NA	ALPN	multiglomerular	M_l2PN10t19a	M_l2PN10t19	4943	acetylcholine	0.906	acetylcholine	0.920480231675703	NA	NA	0.8	0	0.1	0	0	0	0.289	0.289	FALSE	NA
720575940609739669	720575940609739669	144800	66720	1957	6850666	right	ALl1_ventral	BAlc_ventral	NA	ALPN	multiglomerular	M_l2PN10t19b	M_l2PN10t19	6103	acetylcholine	0.906	acetylcholine	0.917922413307191	NA	NA	0.8	0	0	0	0	0	0.354	0.354	FALSE	NA
720575940616345686	720575940616345686	118400	65580	2239	2527626	left	ALl1_ventral	BAlc_ventral	NA	ALPN	multiglomerular	M_l2PN10t19b	M_l2PN10t19	5936	acetylcholine	0.916	acetylcholine	0.914836450141627	NA	NA	0.8	0	0.1	0.1	0	0	0.385	0.385	FALSE	NA
720575940610292430	720575940610292430	147200	67310	2022	6869016	right	ALl1_ventral	BAlc_ventral	NA	ALPN	multiglomerular	M_l2PN3t18	M_l2PN3t18	5829	acetylcholine	0.829	acetylcholine	0.943426271523996	NA	NA	0.8	0	0	0	0.1	0	0.536	0.536	FALSE	NA
720575940623707575	720575940623707575	147000	67600	2024	6868418	right	ALl1_ventral	BAlc_ventral	NA	ALPN	multiglomerular	M_l2PN3t18	M_l2PN3t18	5518	acetylcholine	0.848	acetylcholine	0.93918790308346	NA	NA	0.8	0.1	0	0	0	0	0.566	0.566	FALSE	NA
720575940628059722	720575940628059722	115000	66690	2121	2532378	left	ALl1_ventral	BAlc_ventral	NA	ALPN	multiglomerular	M_l2PN3t18	M_l2PN3t18	5049	acetylcholine	0.897	acetylcholine	0.932220031492792	NA	NA	0.8	0	0	0	0	0	0.592	0.592	FALSE	NA
720575940617552541	720575940617552541	118000	64650	2300	2531658	left	ALl1_ventral	BAlc_ventral	NA	ALPN	multiglomerular	M_l2PN3t18	M_l2PN3t18	5647	acetylcholine	0.915	acetylcholine	0.936603808639062	NA	NA	0.8	0	0	0.1	0	0	0.61	0.61	FALSE	NA
720575940627252282	720575940631683927	156100	54700	680	6383587	right	ALl1_ventral	BAlc_ventral	NA	ALPN	multiglomerular	M_l2PNl20	M_l2PNl20	4652	acetylcholine	0.874	acetylcholine	0.815534499530537	NA	NA	0.8	0	0.1	0	0.1	0	0.164	0.164	FALSE	NA
720575940641977589	720575940606762686	116300	66920	2106	2468232	left	ALl1_ventral	BAlc_ventral	NA	ALPN	multiglomerular	M_l2PNl20	M_l2PNl20	13993	acetylcholine	0.887	acetylcholine	0.888023544354148	NA	NA	0.8	0	0	0	0.1	0	0.408	0.408	FALSE	NA
720575940619198016	720575940628200506	117500	66330	2228	2530180	left	ALl1_ventral	BAlc_ventral	NA	ALPN	multiglomerular	M_l2PNl21	M_l2PNl21	10911	acetylcholine	0.886	acetylcholine	0.933961823114867	NA	NA	0.8	0	0	0	0	0	0.471	0.471	FALSE	NA
720575940618615360	720575940618615360	145100	68410	1970	6866612	right	ALl1_ventral	BAlc_ventral	NA	ALPN	multiglomerular	M_l2PNl21	M_l2PNl21	3136	acetylcholine	0.909	acetylcholine	0.874019397111321	NA	NA	0.9	0	0	0	0	0	0.234	0.234	FALSE	NA
720575940612714723	720575940612714723	167800	44230	3335	6868924	right	ALl1_ventral	BAlc_ventral	NA	ALPN	multiglomerular	M_l2PNl22	M_l2PNl22	10842	acetylcholine	0.839	acetylcholine	0.948446919902624	NA	NA	0.8	0	0	0	0.1	0	0.43	0.43	FALSE	NA
720575940607990229	720575940607990229	115500	67680	2087	2530323	left	ALl1_ventral	BAlc_ventral	NA	ALPN	multiglomerular	M_l2PNl22	M_l2PNl22	9989	acetylcholine	0.925	acetylcholine	0.946277578491863	NA	NA	0.9	0	0	0	0	0	0.478	0.478	FALSE	NA
720575940659860353	720575940615594658	117200	66140	2383	2468651	left	ALl1_ventral	BAlc_ventral	NA	ALPN	multiglomerular	M_l2PNl23	M_l2PNl23	8094	acetylcholine	0.861	acetylcholine	0.923837050451781	NA	NA	0.8	0	0	0.1	0.1	0	0.202	0.202	FALSE	NA
720575940631801671	720575940631801671	147900	69080	1772	6850173	right	ALl1_ventral	BAlc_ventral	NA	ALPN	multiglomerular	M_l2PNl23	M_l2PNl23	8070	acetylcholine	0.873	acetylcholine	0.914616582985066	NA	NA	0.8	0	0	0.1	0.1	0	0.238	0.238	FALSE	NA
720575940612551594	720575940612551594	117000	33400	4180	2527640	left	ALl1_ventral	BAlc_ventral	NA	ALPN	multiglomerular	M_l2PNm14	M_l2PNm14	10486	acetylcholine	0.932	acetylcholine	0.943308323080483	NA	NA	0.9	0	0	0	0	0	0.24	0.24	FALSE	NA
720575940619766219	720575940619766219	154600	70160	1519	6869047	right	ALl1_ventral	BAlc_ventral	NA	ALPN	multiglomerular	M_l2PNm14	M_l2PNm14	10929	acetylcholine	0.941	acetylcholine	0.928103482966869	NA	NA	0.9	0	0	0	0	0	0.244	0.244	FALSE	NA
720575940623547133	720575940623547133	110700	63820	1842	2470067	left	ALl1_ventral	BAlc_ventral	NA	ALPN	multiglomerular	M_l2PNm15	M_l2PNm15	9310	acetylcholine	0.816	acetylcholine	0.904015921433858	acetylcholine	Tanaka et al., 2012	0.8	0.1	0.1	0.1	0	0	0.142	0.142	TRUE	NA
720575940621776161	720575940621776161	149200	68340	1449	6854903	right	ALl1_ventral	BAlc_ventral	NA	ALPN	multiglomerular	M_l2PNm15	M_l2PNm15	7855	acetylcholine	0.93	acetylcholine	0.929816094462003	acetylcholine	Tanaka et al., 2012	0.9	0	0	0	0	0	0.107	0.107	FALSE	NA
720575940622070554	720575940622070554	118600	62620	1945	2531095	left	ALl1_ventral	BAlc_ventral	NA	ALPN	multiglomerular	M_l2PNm16	M_l2PNm16	9046	acetylcholine	0.796	acetylcholine	0.927336938900203	NA	NA	0.8	0	0	0	0	0.1	0.312	0.312	FALSE	NA
720575940605400096	720575940605400096	146900	68040	1542	6422317	right	ALl1_ventral	BAlc_ventral	NA	ALPN	multiglomerular	M_l2PNm16	M_l2PNm16	10083	acetylcholine	0.876	acetylcholine	0.935568092061144	NA	NA	0.8	0	0	0	0	0	0.313	0.313	FALSE	NA
720575940625431870	720575940625431870	149600	68130	1444	NA	right	ALl1_ventral	BAlc_ventral	NA	ALPN	multiglomerular	M_l2PNm16	M_l2PNm16	10192	acetylcholine	0.907	acetylcholine	0.925689885498868	NA	NA	0.8	0	0	0	0	0	0.292	0.292	FALSE	NA
720575940624262588	720575940639017050	117100	63380	1820	2529871	left	ALl1_ventral	BAlc_ventral	NA	ALPN	multiglomerular	M_l2PNm16	M_l2PNm16	9134	acetylcholine	0.926	acetylcholine	0.945503063944694	NA	NA	0.9	0	0	0	0	0	0.317	0.317	FALSE	NA
720575940624695629	720575940624695629	115300	66390	2136	2531453	left	ALl1_ventral	BAlc_ventral	NA	ALPN	multiglomerular	M_l2PNm17	M_l2PNm17	3668	acetylcholine	0.876	acetylcholine	0.883610048401515	NA	NA	0.8	0	0	0.1	0	0	0.148	0.148	FALSE	NA
720575940634035863	720575940634035863	148900	69100	1741	6876904	right	ALl1_ventral	BAlc_ventral	NA	ALPN	multiglomerular	M_l2PNm17	M_l2PNm17	4016	acetylcholine	0.922	acetylcholine	0.87691955417943	NA	NA	0.8	0	0	0.1	0	0	0.114	0.114	FALSE	NA
720575940628504919	720575940628504919	140200	60270	1774	6852283	right	ALl1_ventral	BAlc_ventral	ALl1_ventral__4	ALPN	multiglomerular	M_lPNm11A	M_lPNm11A	1237	acetylcholine	0.827	acetylcholine	0.898938781001727	acetylcholine	Tanaka et al., 2012	0.8	0.1	0	0.1	0.1	0	0.449	0.449	TRUE	NA
720575940613613619	720575940613613619	122400	59000	2029	2471220	left	ALl1_ventral	BAlc_ventral	ALl1_ventral__4	ALPN	multiglomerular	M_lPNm11A	M_lPNm11A	1301	acetylcholine	0.836	acetylcholine	0.916604130739853	acetylcholine	Tanaka et al., 2012	0.8	0	0	0.1	0.1	0	0.419	0.419	FALSE	NA
720575940612598499	720575940612598499	139400	59400	1814	6853073	right	ALl1_ventral	BAlc_ventral	ALl1_ventral__4	ALPN	multiglomerular	M_lPNm11A	M_lPNm11A	1397	acetylcholine	0.869	acetylcholine	0.912633705890429	acetylcholine	Tanaka et al., 2012	0.8	0	0	0.1	0.1	0	0.34	0.34	TRUE	NA
720575940604412588	720575940604412588	140200	60450	1834	6850556	right	ALl1_ventral	BAlc_ventral	ALl1_ventral__4	ALPN	multiglomerular	M_lPNm11A	M_lPNm11A	1360	acetylcholine	0.88	acetylcholine	0.918696722453096	acetylcholine	Tanaka et al., 2012	0.8	0	0	0.1	0	0	0.428	0.428	TRUE	NA
720575940620920831	720575940620920831	124000	58680	2153	2533255	left	ALl1_ventral	BAlc_ventral	ALl1_ventral__4	ALPN	multiglomerular	M_lPNm11A	M_lPNm11A	1037	acetylcholine	0.889	acetylcholine	0.935494748983547	acetylcholine	Tanaka et al., 2012	0.8	0.1	0	0.1	0	0	0.573	0.573	TRUE	NA
720575940628514647	720575940628514647	141300	60730	1596	6850609	right	ALl1_ventral	BAlc_ventral	ALl1_ventral__4	ALPN	multiglomerular	M_lPNm11A	M_lPNm11A	1499	acetylcholine	0.904	acetylcholine	0.92761747293989	acetylcholine	Tanaka et al., 2012	0.8	0.1	0	0.1	0	0	0.353	0.353	TRUE	NA
720575940625805084	720575940625805084	125000	57720	2329	2533023	left	ALl1_ventral	BAlc_ventral	ALl1_ventral__4	ALPN	multiglomerular	M_lPNm11A	M_lPNm11A	1326	acetylcholine	0.923	acetylcholine	0.909057565453741	acetylcholine	Tanaka et al., 2012	0.8	0	0	0.1	0	0	0.495	0.495	TRUE	NA
720575940625819138	720575940625819138	120500	58460	1879	2530436	left	ALl1_ventral	BAlc_ventral	NA	ALPN	multiglomerular	M_lPNm11B	M_lPNm11B	1828	acetylcholine	0.856	acetylcholine	0.932054928507709	acetylcholine	Tanaka et al., 2012	0.8	0	0	0.1	0	0	0.226	0.226	TRUE	NA
720575940620565673	720575940620565673	158500	60420	831	6850696	right	ALl1_ventral	BAlc_ventral	NA	ALPN	multiglomerular	M_lPNm11B	M_lPNm11B	1913	acetylcholine	0.903	acetylcholine	0.94354154534161	acetylcholine	Tanaka et al., 2012	0.8	0	0	0.1	0.1	0	0.188	0.188	FALSE	NA
720575940623137741	720575940623137741	118100	58580	1620	2529872	left	ALl1_ventral	BAlc_ventral	NA	ALPN	multiglomerular	M_lPNm11C	M_lPNm11C	2605	acetylcholine	0.865	acetylcholine	0.921163338357764	acetylcholine	Tanaka et al., 2012	0.8	0	0	0.1	0.1	0	0.187	0.187	TRUE	NA
720575940639669592	720575940639669592	145400	60240	1324	6851458	right	ALl1_ventral	BAlc_ventral	NA	ALPN	multiglomerular	M_lPNm11C	M_lPNm11C	2801	acetylcholine	0.913	acetylcholine	0.93895321473215	acetylcholine	Tanaka et al., 2012	0.9	0	0	0	0.1	0	0.129	0.129	FALSE	NA
720575940638778165	720575940638778165	123800	55030	2691	2530048	left	ALl1_ventral	BAlc_ventral	ALl1_ventral__5	ALPN	multiglomerular	M_lPNm11D	M_lPNm11D	2191	acetylcholine	0.788	acetylcholine	0.824906749114167	acetylcholine	Tanaka et al., 2012	0.7	0.1	0	0.1	0.1	0	0.045	0.045	TRUE	NA
720575940621817046	720575940621817046	140500	60370	1664	6850658	right	ALl1_ventral	BAlc_ventral	ALl1_ventral__5	ALPN	multiglomerular	M_lPNm11D	M_lPNm11D	2099	acetylcholine	0.789	acetylcholine	0.831325075706689	acetylcholine	Tanaka et al., 2012	0.7	0.1	0	0.1	0.1	0	0.022	0.022	FALSE	NA
720575940644238871	720575940644238871	123400	55180	2690	2468863	left	ALl1_ventral	BAlc_ventral	ALl1_ventral__5	ALPN	multiglomerular	M_lPNm11D	M_lPNm11D	2144	acetylcholine	0.826	acetylcholine	0.822144840332864	acetylcholine	Tanaka et al., 2012	0.7	0	0	0.1	0.1	0	0.017	0.017	TRUE	NA
720575940613809554	720575940613809554	117100	58400	1501	2468010	left	ALl1_ventral	BAlc_ventral	ALl1_ventral__5	ALPN	multiglomerular	M_lPNm11D	M_lPNm11D	2560	acetylcholine	0.833	acetylcholine	0.899743565984986	acetylcholine	Tanaka et al., 2012	0.8	0	0	0.1	0.1	0	0.146	0.146	TRUE	NA
720575940628954112	720575940628954112	120700	58520	1926	2467474	left	ALl1_ventral	BAlc_ventral	ALl1_ventral__5	ALPN	multiglomerular	M_lPNm11D	M_lPNm11D	2300	acetylcholine	0.834	acetylcholine	0.875689232794454	acetylcholine	Tanaka et al., 2012	0.8	0.1	0	0.1	0.1	0	0.094	0.094	TRUE	NA
720575940623287228	720575940623287228	113300	58620	1416	2469044	left	ALl1_ventral	BAlc_ventral	ALl1_ventral__5	ALPN	multiglomerular	M_lPNm11D	M_lPNm11D	2185	acetylcholine	0.842	acetylcholine	0.858050636496393	acetylcholine	Tanaka et al., 2012	0.7	0	0	0.1	0.1	0	0.034	0.034	TRUE	NA
720575940646661252	720575940646661252	150300	60710	1044	6853182	right	ALl1_ventral	BAlc_ventral	ALl1_ventral__5	ALPN	multiglomerular	M_lPNm11D	M_lPNm11D	2136	acetylcholine	0.857	acetylcholine	0.855018323841378	acetylcholine	Tanaka et al., 2012	0.8	0.1	0	0.1	0.1	0	0.063	0.063	FALSE	NA
720575940623465909	720575940623465909	146700	60020	1209	6852586	right	ALl1_ventral	BAlc_ventral	ALl1_ventral__5	ALPN	multiglomerular	M_lPNm11D	M_lPNm11D	2765	acetylcholine	0.883	acetylcholine	0.894190282048388	acetylcholine	Tanaka et al., 2012	0.8	0.1	0	0.1	0	0	0.117	0.117	FALSE	NA
720575940635838606	720575940635838606	150600	59660	929	6852750	right	ALl1_ventral	BAlc_ventral	ALl1_ventral__5	ALPN	multiglomerular	M_lPNm11D	M_lPNm11D	1702	acetylcholine	0.892	acetylcholine	0.829774323177113	acetylcholine	Tanaka et al., 2012	0.8	0	0	0.1	0.1	0	0.001	0.001	FALSE	NA
720575940631469964	720575940631469964	146900	60120	1234	6850613	right	ALl1_ventral	BAlc_ventral	ALl1_ventral__5	ALPN	multiglomerular	M_lPNm11D	M_lPNm11D	2395	acetylcholine	0.915	acetylcholine	0.880863080968496	acetylcholine	Tanaka et al., 2012	0.8	0	0	0.1	0	0	0.093	0.093	FALSE	NA
720575940625022270	720575940625022270	150800	59720	918	6850554	right	ALl1_ventral	BAlc_ventral	ALl1_ventral__5	ALPN	multiglomerular	M_lPNm11D	M_lPNm11D	1653	acetylcholine	0.921	acetylcholine	0.823616967357902	acetylcholine	Tanaka et al., 2012	0.8	0.1	0	0.1	0.1	0	0.001	0.001	FALSE	NA
720575940617775321	720575940642428405	166900	38530	2138	2531744	left	ALl1_ventral	BAlc_ventral	NA	NA	NA	SAD035	SAD035	5470	acetylcholine	0.807	acetylcholine	0.877445177423683	NA	NA	0.7	0	0.1	0.1	0	0	0.305	0.305	FALSE	NA
720575940625167546	720575940625167546	154800	69790	1519	6875407	right	ALl1_ventral	BAlc_ventral	NA	NA	NA	SAD035	SAD035	5542	acetylcholine	0.848	acetylcholine	0.86384325336381	NA	NA	0.8	0	0.1	0.1	0	0	0.342	0.342	FALSE	NA
720575940632153113	720575940627311106	151000	70870	1680	6873227	right	ALl1_ventral	BAlc_ventral	NA	NA	NA	SAD049	SAD049	509	acetylcholine	0.644	acetylcholine	0.658080512941563	NA	NA	0.6	0.1	0.1	0.1	0.1	0	0.153	0.153	FALSE	Relatively sparse compared to its matches on the right side (720575940632716964,720575940617467712) and Hemibrain(1691405824,1664097010)
720575940637197710	720575940637197710	150900	70830	1680	6422367	right	ALl1_ventral	BAlc_ventral	NA	NA	NA	SAD049	SAD049	1567	acetylcholine	0.793	acetylcholine	0.741177305475704	NA	NA	0.7	0.1	0.1	0.1	0	0	0.338	0.338	FALSE	Relatively sparse compared to its matches on the right side (720575940632716964,720575940617467712) and Hemibrain(1691405824,1664097010).
720575940617467712	720575940617467712	109500	69040	2930	2530445	left	ALl1_ventral	BAlc_ventral	NA	NA	NA	SAD049	SAD049	2474	acetylcholine	0.812	acetylcholine	0.787614764228748	NA	NA	0.7	0.1	0.1	0.1	0	0	0.303	0.303	FALSE	NA
720575940611588835	720575940611588835	104900	65130	2082	2533868	left	ALl1_ventral	BAlc_ventral	NA	NA	NA	SAD049	SAD049	603	acetylcholine	0.841	acetylcholine	0.715176909350858	NA	NA	0.7	0.1	0.1	0.1	0	0	0.163	0.163	FALSE	NA
720575940637956698	720575940637956698	117700	69840	2473	2531537	left	ALl1_ventral	BAlc_ventral	NA	NA	NA	SLP234	SLP234	9643	acetylcholine	0.902	acetylcholine	0.941795027714848	NA	NA	0.9	0	0.1	0	0	0	0.592	0.592	FALSE	NA
720575940625310014	720575940625310014	159600	64140	934	6850565	right	ALl1_ventral	BAlc_ventral	NA	NA	NA	SLP234	SLP234	9575	acetylcholine	0.945	acetylcholine	0.949364758846182	NA	NA	0.9	0	0	0	0	0	0.62	0.62	FALSE	NA
720575940641536987	720575940641536987	119000	66050	2505	2531012	left	ALl1_ventral	BAlc_ventral	NA	NA	NA	SLP235	SLP235	11609	acetylcholine	0.921	acetylcholine	0.915445158683058	NA	NA	0.8	0	0	0	0	0.1	0.415	0.415	FALSE	NA
720575940623242900	720575940623242900	162900	63820	692	6854081	right	ALl1_ventral	BAlc_ventral	NA	NA	NA	SLP235	SLP235	12609	acetylcholine	0.947	acetylcholine	0.926397436255898	NA	NA	0.9	0	0	0	0	0	0.405	0.405	FALSE	NA
720575940631275601	720575940631275601	144300	68260	2151	6869056	right	ALl1_ventral	BAlc_ventral	NA	NA	NA	SLP236	SLP236	9051	acetylcholine	0.923	acetylcholine	0.940315818019841	NA	NA	0.9	0	0	0.1	0	0	0.051	0.051	FALSE	NA
720575940616127931	720575940616127931	102400	42580	4252	2529346	left	ALl1_ventral	BAlc_ventral	NA	NA	NA	SLP236	SLP236	8755	acetylcholine	0.933	acetylcholine	0.921383217078235	NA	NA	0.9	0	0	0	0	0	0.242	0.242	FALSE	NA
720575940660313729	720575940660313729	111200	67120	1948	2529891	left	ALl1_ventral	BAlc_ventral	NA	NA	NA	SLP237	SLP237	4224	acetylcholine	0.924	acetylcholine	0.951944644658253	NA	NA	0.9	0	0	0	0	0	0.292	0.292	FALSE	NA
720575940614604962	720575940614604962	154500	69990	1520	6889431	right	ALl1_ventral	BAlc_ventral	NA	NA	NA	SLP237	SLP237	4435	acetylcholine	0.931	acetylcholine	0.95954678049299	NA	NA	0.9	0	0	0	0	0	0.277	0.277	FALSE	NA
720575940635507380	720575940635507380	118300	66030	2414	2530280	left	ALl1_ventral	BAlc_ventral	NA	NA	NA	SLP237	SLP237	4304	acetylcholine	0.954	acetylcholine	0.948844415919141	NA	NA	0.9	0	0	0.1	0	0	0.218	0.218	FALSE	NA
720575940617398745	720575940617398745	155300	69870	1519	6874525	right	ALl1_ventral	BAlc_ventral	NA	NA	NA	SLP237	SLP237	4202	acetylcholine	0.954	acetylcholine	0.955426156147091	NA	NA	0.9	0	0	0	0	0	0.316	0.316	FALSE	NA
720575940617335382	720575940617335382	120100	70150	2466	2532501	left	ALl1_ventral	BAlc_ventral	NA	NA	NA	SLP238	SLP238	5349	acetylcholine	0.913	acetylcholine	0.903259090357962	NA	NA	0.8	0	0	0.1	0	0	0.772	0.772	FALSE	NA
720575940627815080	720575940627815080	158900	61750	1124	6860959	right	ALl1_ventral	BAlc_ventral	NA	NA	NA	SLP238	SLP238	5327	acetylcholine	0.93	acetylcholine	0.919968007715398	NA	NA	0.9	0	0	0.1	0	0	0.795	0.795	FALSE	NA
720575940624377323	720575940624377323	111400	67040	1948	2529604	left	ALl1_ventral	BAlc_ventral	NA	NA	NA	SLP239	SLP239	6537	acetylcholine	0.848	acetylcholine	0.863127468544314	NA	NA	0.8	0	0.1	0.1	0.1	0	0.356	0.356	FALSE	NA
720575940629837563	720575940629837563	155500	69960	1520	6873962	right	ALl1_ventral	BAlc_ventral	NA	NA	NA	SLP239	SLP239	6287	acetylcholine	0.881	acetylcholine	0.89033808706288	NA	NA	0.8	0	0	0.1	0	0	0.34	0.34	FALSE	NA
720575940631410316	720575940617668747	116000	61940	1457	2472454	left	ALl1_ventral	BAlc_ventral	NA	ALPN	uniglomerular	VA4_lPN	VA4_lPN	20770	acetylcholine	0.93	acetylcholine	0.968151111111926	acetylcholine	Tanaka et al., 2012	0.9	0	0	0	0	0	0.34	0.34	FALSE	NA
720575940625081895	720575940642086389	143200	64350	1347	6850059	right	ALl1_ventral	BAlc_ventral	NA	ALPN	uniglomerular	VA4_lPN	VA4_lPN	19753	acetylcholine	0.934	acetylcholine	0.964059619658799	acetylcholine	Tanaka et al., 2012	0.9	0	0	0	0	0	0.264	0.264	FALSE	NA
720575940638184656	720575940621333696	167800	35600	3941	6833527	right	ALl1_ventral	BAlc_ventral	ALl1_ventral__3	ALPN	uniglomerular	VA5_lPN	VA5_lPN	7697	acetylcholine	0.901	acetylcholine	0.960119974821327	acetylcholine	Tanaka et al., 2012	0.9	0	0.1	0	0	0	0.205	0.205	FALSE	NA
720575940633499548	720575940633499548	169100	35280	4002	6850915	right	ALl1_ventral	BAlc_ventral	ALl1_ventral__3	ALPN	uniglomerular	VA5_lPN	VA5_lPN	7390	acetylcholine	0.93	acetylcholine	0.956523137997917	acetylcholine	Tanaka et al., 2012	0.9	0	0.1	0	0	0	0.083	0.083	TRUE	NA
720575940637009636	720575940637009636	97400	33060	4543	2532181	left	ALl1_ventral	BAlc_ventral	ALl1_ventral__3	ALPN	uniglomerular	VA5_lPN	VA5_lPN	7670	acetylcholine	0.935	acetylcholine	0.960805017904509	acetylcholine	Tanaka et al., 2012	0.9	0	0	0	0	0	0.191	0.191	TRUE	NA
720575940632868563	720575940632868563	169100	35030	3999	6837105	right	ALl1_ventral	BAlc_ventral	ALl1_ventral__3	ALPN	uniglomerular	VA5_lPN	VA5_lPN	6378	acetylcholine	0.94	acetylcholine	0.956743154129795	acetylcholine	Tanaka et al., 2012	0.9	0	0	0	0	0	0.191	0.191	TRUE	NA
720575940619838912	720575940619838912	115000	61460	1454	2472660	left	ALl1_ventral	BAlc_ventral	ALl1_ventral__3	ALPN	uniglomerular	VA5_lPN	VA5_lPN	7148	acetylcholine	0.957	acetylcholine	0.964013796534925	acetylcholine	Tanaka et al., 2012	0.9	0	0	0	0	0	0.044	0.044	TRUE	NA
720575940637231593	720575940637231593	96450	32640	4533	2532440	left	ALl1_ventral	BAlc_ventral	ALl1_ventral__3	ALPN	uniglomerular	VA5_lPN	VA5_lPN	7268	acetylcholine	0.959	acetylcholine	0.964926304166649	acetylcholine	Tanaka et al., 2012	0.9	0	0	0	0	0	0.217	0.217	TRUE	NA
720575940609891886	720575940609891886	148400	62930	992	6851797	right	ALl1_ventral	BAlc_ventral	ALl1_ventral__3	ALPN	uniglomerular	VA7m_lPN	VA7m_lPN	5504	acetylcholine	0.856	acetylcholine	0.946595501226286	acetylcholine	Tanaka et al., 2012	0.8	0	0	0	0.1	0	0.245	0.245	FALSE	NA
720575940622574532	720575940622574532	159400	35220	4279	6834311	right	ALl1_ventral	BAlc_ventral	ALl1_ventral__3	ALPN	uniglomerular	VA7m_lPN	VA7m_lPN	6187	acetylcholine	0.913	acetylcholine	0.957650557997675	acetylcholine	Tanaka et al., 2012	0.9	0	0	0	0.1	0	0.32	0.32	FALSE	NA
720575940628035543	720575940628035543	139200	54670	2415	6854636	right	ALl1_ventral	BAlc_ventral	ALl1_ventral__3	ALPN	uniglomerular	VA7m_lPN	VA7m_lPN	5986	acetylcholine	0.914	acetylcholine	0.967965490742618	acetylcholine	Tanaka et al., 2012	0.9	0	0	0	0	0	0.288	0.288	FALSE	NA
720575940639680957	720575940639680957	116500	60590	1286	2477562	left	ALl1_ventral	BAlc_ventral	ALl1_ventral__3	ALPN	uniglomerular	VA7m_lPN	VA7m_lPN	5752	acetylcholine	0.925	acetylcholine	0.966512022013841	acetylcholine	Tanaka et al., 2012	0.9	0	0	0	0	0	0.237	0.237	FALSE	NA
720575940640398477	720575940640398477	115500	60320	1404	2470155	left	ALl1_ventral	BAlc_ventral	ALl1_ventral__3	ALPN	uniglomerular	VA7m_lPN	VA7m_lPN	5679	acetylcholine	0.931	acetylcholine	0.965756525642611	acetylcholine	Tanaka et al., 2012	0.9	0	0	0	0	0	0.322	0.322	TRUE	NA
720575940620068518	720575940620068518	114700	61250	1433	2469530	left	ALl1_ventral	BAlc_ventral	ALl1_ventral__3	ALPN	uniglomerular	VA7m_lPN	VA7m_lPN	5992	acetylcholine	0.932	acetylcholine	0.955899677586009	acetylcholine	Tanaka et al., 2012	0.9	0	0	0	0	0	0.272	0.272	TRUE	NA
720575940631997215	720575940637526190	95640	33070	4570	2530922	left	ALl1_ventral	BAlc_ventral	NA	ALPN	uniglomerular	VC1_lPN	VC1_lPN	21977	acetylcholine	0.912	acetylcholine	0.94679818395238	acetylcholine	Tanaka et al., 2012	0.9	0	0	0	0	0	0.286	0.286	FALSE	NA
720575940633190847	720575940633190847	146500	63640	1214	6850686	right	ALl1_ventral	BAlc_ventral	NA	ALPN	uniglomerular	VC1_lPN	VC1_lPN	22033	acetylcholine	0.934	acetylcholine	0.944533846453417	acetylcholine	Tanaka et al., 2012	0.9	0	0	0	0	0	0.283	0.283	TRUE	NA
720575940630097103	720575940630097103	175900	40390	3801	6833151	right	ALl1_ventral	BAlc_ventral	NA	ALPN	uniglomerular	VC2_lPN	VC2_lPN	20291	acetylcholine	0.917	acetylcholine	0.962566920605383	acetylcholine	Tanaka et al., 2012	0.9	0	0	0	0	0	0.31	0.31	FALSE	NA
720575940634929820	720575940628739560	116600	61450	1488	2475540	left	ALl1_ventral	BAlc_ventral	NA	ALPN	uniglomerular	VC2_lPN	VC2_lPN	19686	acetylcholine	0.936	acetylcholine	0.96216570725256	acetylcholine	Tanaka et al., 2012	0.9	0	0	0	0	0	0.355	0.355	FALSE	NA
720575940610375214	720575940610375214	117300	65840	2394	2530130	left	ALl1_ventral	BAlc_ventral	NA	NA	NA	VES012	VES012	10695	acetylcholine	0.835	acetylcholine	0.833582698887568	NA	NA	0.8	0	0	0.1	0.1	0	0.09	0.09	FALSE	NA
720575940614511271	720575940629464305	154400	70020	1519	6422767	right	ALl1_ventral	BAlc_ventral	NA	NA	NA	VES012	VES012	10894	acetylcholine	0.87	acetylcholine	0.873848614587239	NA	NA	0.8	0	0	0.1	0.1	0	0.067	0.067	FALSE	NA
720575940623983859	720575940623983859	118500	64220	2424	2529488	left	ALl1_ventral	BAlc_ventral	NA	NA	NA	VES013	VES013	11221	acetylcholine	0.847	acetylcholine	0.797083214309953	NA	NA	0.7	0.1	0.1	0.1	0	0	0.102	0.102	FALSE	NA
720575940617098385	720575940617098385	161000	60140	933	6852109	right	ALl1_ventral	BAlc_ventral	NA	NA	NA	VES013	VES013	11711	acetylcholine	0.903	acetylcholine	0.87230275302763	NA	NA	0.8	0	0	0.1	0	0	0.114	0.114	FALSE	NA
720575940613798142	720575940613798142	152100	70690	1519	6850443	right	ALl1_ventral	BAlc_ventral	NA	NA	NA	VES014	VES014	13551	acetylcholine	0.943	acetylcholine	0.939482433193087	NA	NA	0.9	0	0	0	0	0	0.184	0.184	FALSE	NA
720575940628478823	720575940628478823	106500	64440	1948	2530379	left	ALl1_ventral	BAlc_ventral	NA	NA	NA	VES014	VES014	13039	acetylcholine	0.949	acetylcholine	0.938533056641154	NA	NA	0.9	0	0	0	0	0	0.224	0.224	FALSE	NA
720575940635206251	720575940635206251	118900	64880	2488	2529417	left	ALl1_ventral	BAlc_ventral	NA	NA	NA	VES025	VES025	13759	acetylcholine	0.892	acetylcholine	0.937246445407433	NA	NA	0.8	0	0	0.1	0	0	0.329	0.329	FALSE	NA
720575940626140164	720575940626140164	154800	69680	1520	6853210	right	ALl1_ventral	BAlc_ventral	NA	NA	NA	VES025	VES025	14243	acetylcholine	0.948	acetylcholine	0.938615927013407	NA	NA	0.9	0	0	0	0	0	0.296	0.296	FALSE	NA
720575940606590338	720575940606590338	149200	62360	1048	6850535	right	ALl1_ventral	BAlc_ventral	NA	ALPN	uniglomerular	VM1_lPN	VM1_lPN	8088	acetylcholine	0.888	acetylcholine	0.931937518566577	acetylcholine	Tanaka et al., 2012	0.9	0	0	0	0.1	0	0.358	0.358	FALSE	NA
720575940644004768	720575940644004768	160000	62890	669	6850635	right	ALl1_ventral	BAlc_ventral	NA	ALPN	uniglomerular	VM1_lPN	VM1_lPN	8809	acetylcholine	0.922	acetylcholine	0.952564050285869	acetylcholine	Tanaka et al., 2012	0.9	0	0	0	0	0	0.334	0.334	FALSE	NA
720575940628077568	720575940628077568	114800	59420	1472	2474115	left	ALl1_ventral	BAlc_ventral	NA	ALPN	uniglomerular	VM1_lPN	VM1_lPN	7752	acetylcholine	0.929	acetylcholine	0.948994497125766	acetylcholine	Tanaka et al., 2012	0.9	0	0	0	0	0	0.32	0.32	TRUE	NA
720575940623444715	720575940623444715	115100	59690	1434	2474287	left	ALl1_ventral	BAlc_ventral	NA	ALPN	uniglomerular	VM1_lPN	VM1_lPN	10083	acetylcholine	0.93	acetylcholine	0.956403120989584	acetylcholine	Tanaka et al., 2012	0.9	0	0	0	0	0	0.339	0.339	TRUE	NA
720575940612284569	720575940612284569	117600	62540	2031	2531010	left	ALl1_ventral	BAlc_ventral	NA	ALPN	multiglomerular	VP1d+VP4_l2PN1	VP1d+VP4_l2PN1	24035	acetylcholine	0.93	acetylcholine	0.961913404032619	NA	NA	0.9	0	0	0	0	0	0.227	0.227	FALSE	NA
720575940624879911	720575940624879911	146800	63840	1840	6851018	right	ALl1_ventral	BAlc_ventral	NA	ALPN	multiglomerular	VP1d+VP4_l2PN1	VP1d+VP4_l2PN1	25061	acetylcholine	0.933	acetylcholine	0.961588231502896	NA	NA	0.9	0	0	0	0	0	0.245	0.245	FALSE	NA
720575940659611777	720575940659611777	111500	66140	1960	2530083	left	ALl1_ventral	BAlc_ventral	NA	ALPN	multiglomerular	VP1d+VP4_l2PN2	VP1d+VP4_l2PN2	17317	acetylcholine	0.883	acetylcholine	0.876349792923311	NA	NA	0.8	0	0	0	0.1	0	0.155	0.155	FALSE	NA
720575940626675837	720575940626675837	160800	65900	952	6852153	right	ALl1_ventral	BAlc_ventral	NA	ALPN	multiglomerular	VP1d+VP4_l2PN2	VP1d+VP4_l2PN2	17537	acetylcholine	0.902	acetylcholine	0.901257737567547	NA	NA	0.9	0	0	0	0	0	0.144	0.144	FALSE	NA
720575940635066975	720575940635066975	156400	68180	621	6866143	right	ALl1_ventral	BAlc_ventral	NA	ALPN	uniglomerular	VP1m_l2PN	VP1m_l2PN	9737	acetylcholine	0.901	acetylcholine	0.901666697612509	NA	NA	0.9	0	0	0	0	0	0.144	0.144	FALSE	NA
720575940619411147	720575940619411147	116900	65960	2392	2533707	left	ALl1_ventral	BAlc_ventral	NA	ALPN	uniglomerular	VP1m_l2PN	VP1m_l2PN	24859	acetylcholine	0.921	acetylcholine	0.947152636759182	NA	NA	0.9	0	0	0	0	0	0.252	0.252	FALSE	NA
720575940626650776	720575940626650776	143000	64830	1900	6866675	right	ALl1_ventral	BAlc_ventral	NA	ALPN	multiglomerular	VP2+VC5_l2PN	VP2+VC5_l2PN	3376	acetylcholine	0.943	acetylcholine	0.933913291570343	NA	NA	0.9	0	0	0	0	0	0.27	0.27	FALSE	NA
720575940627265274	720575940627265274	121000	63340	2180	2529708	left	ALl1_ventral	BAlc_ventral	NA	ALPN	multiglomerular	VP2+VC5_l2PN	VP2+VC5_l2PN	4899	acetylcholine	0.959	acetylcholine	0.948499694740389	NA	NA	0.9	0	0	0	0	0	0.344	0.344	FALSE	NA
720575940631347011	720575940631347011	145500	64600	1962	6866178	right	ALl1_ventral	BAlc_ventral	NA	ALPN	uniglomerular	VP2_l2PN	VP2_l2PN	3011	acetylcholine	0.933	acetylcholine	0.88418709152237	NA	NA	0.9	0	0	0	0	0	0.003	0.003	FALSE	NA
720575940623605943	720575940623605943	119100	64330	2155	2527703	left	ALl1_ventral	BAlc_ventral	NA	ALPN	uniglomerular	VP2_l2PN	VP2_l2PN	7304	acetylcholine	0.952	acetylcholine	0.937427835718144	NA	NA	0.9	0	0	0	0	0	0.138	0.138	FALSE	NA
720575940633074145	720575940633074145	116100	67000	2446	2529870	left	ALl1_ventral	BAlc_ventral	ALl1_ventral__2	ALPN	multiglomerular	VP3+_l2PN	VP3+_l2PN	2360	acetylcholine	0.844	acetylcholine	0.77550467607334606	NA	NA	0.7	0	0.1	0.1	0.1	0	0.136	0.136	FALSE	NA
720575940637449023	720575940637449023	146600	69090	2123	6867410	right	ALl1_ventral	BAlc_ventral	ALl1_ventral__2	ALPN	multiglomerular	VP3+_l2PN	VP3+_l2PN	3034	acetylcholine	0.856	acetylcholine	0.838519344444691	NA	NA	0.8	0	0.1	0	0.1	0	0.144	0.144	FALSE	NA
720575940618210614	720575940618210614	116100	65700	2360	2096371	left	ALl1_ventral	BAlc_ventral	ALl1_ventral__2	ALPN	multiglomerular	VP3+_l2PN	VP3+_l2PN	2865	acetylcholine	0.862	acetylcholine	0.825207781399334	NA	NA	0.8	0	0.1	0.1	0	0	0.198	0.198	FALSE	NA
720575940622331882	720575940622331882	146800	68600	2054	6850652	right	ALl1_ventral	BAlc_ventral	ALl1_ventral__2	ALPN	multiglomerular	VP3+_l2PN	VP3+_l2PN	3128	acetylcholine	0.91	acetylcholine	0.844454620053774	NA	NA	0.8	0	0.1	0.1	0	0	0.157	0.157	FALSE	NA
720575940630275269	720575940630275269	146800	68120	2071	6851149	right	ALl1_ventral	BAlc_ventral	ALl1_ventral__2	ALPN	multiglomerular	VP3+_l2PN	VP3+_l2PN	3826	acetylcholine	0.935	acetylcholine	0.924817588004802	NA	NA	0.9	0	0	0.1	0	0	0.224	0.224	FALSE	NA
720575940617422641	720575940617422641	116300	66090	2277	2467673	left	ALl1_ventral	BAlc_ventral	ALl1_ventral__2	ALPN	multiglomerular	VP3+_l2PN	VP3+_l2PN	3391	acetylcholine	0.949	acetylcholine	0.92965853882737	NA	NA	0.9	0	0	0.1	0	0	0.263	0.263	FALSE	NA
720575940614344354	720575940614344354	142200	62210	1905	6875473	right	ALl1_ventral	BAlc_ventral	NA	ALPN	multiglomerular	VP4+VL1_l2PN	VP4+VL1_l2PN	10514	acetylcholine	0.892	acetylcholine	0.919980401603144	NA	NA	0.8	0	0	0	0	0	0.654	0.654	FALSE	NA
720575940637712243	720575940637712243	120900	60940	2194	2529291	left	ALl1_ventral	BAlc_ventral	NA	ALPN	multiglomerular	VP4+VL1_l2PN	VP4+VL1_l2PN	10224	acetylcholine	0.898	acetylcholine	0.919021723015255	NA	NA	0.8	0	0	0	0	0	0.654	0.654	FALSE	NA
720575940613869777	720575940613869777	115200	66820	2115	2529287	left	ALl1_ventral	BAlc_ventral	NA	ALPN	multiglomerular	VP5+VP3_l2PN	VP5+VP3_l2PN	3248	acetylcholine	0.868	acetylcholine	0.84747285930143	NA	NA	0.8	0	0.1	0.1	0	0	0.079	0.079	FALSE	NA
720575940619772525	720575940619772525	146200	69730	2025	6852387	right	ALl1_ventral	BAlc_ventral	NA	ALPN	multiglomerular	VP5+_l2PN,VP5+VP2_l2PN	VP5+_l2PN,VP5+VP2_l2PN	2998	acetylcholine	0.876	acetylcholine	0.868417198907524	NA	NA	0.8	0.1	0.1	0.1	0	0	0.252	0.252	FALSE	NA
720575940612856273	720575940612856273	146200	70140	1991	6869035	right	ALl1_ventral	BAlc_ventral	NA	ALPN	multiglomerular	VP5+_l2PN,VP5+VP2_l2PN	VP5+_l2PN,VP5+VP2_l2PN	3016	acetylcholine	0.898	acetylcholine	0.875377668143582	NA	NA	0.8	0	0	0.1	0.1	0	0.174	0.174	FALSE	NA
720575940620931312	720575940620931312	104500	62390	3930	2468076	left	ALl1_ventral	BAlc_ventral	NA	ALPN	multiglomerular	VP5+_l2PN,VP5+VP2_l2PN	VP5+_l2PN,VP5+VP2_l2PN	3205	acetylcholine	0.905	acetylcholine	0.89289866291544	NA	NA	0.8	0	0.1	0.1	0	0	0.155	0.155	FALSE	NA
720575940614065676	720575940614065676	115300	67430	2258	2467618	left	ALl1_ventral	BAlc_ventral	NA	ALPN	multiglomerular	VP5+_l2PN,VP5+VP2_l2PN	VP5+_l2PN,VP5+VP2_l2PN	2962	acetylcholine	0.909	acetylcholine	0.885645506037697	NA	NA	0.8	0	0	0	0	0	0.24	0.24	FALSE	NA
720575940626991147	720575940626991147	161600	63540	621	6853002	right	ALl1_ventral	BAlc_ventral	NA	ALPN	multiglomerular	VP5+_l2PN,VP5+VP2_l2PN	VP5+_l2PN,VP5+VP2_l2PN	3000	acetylcholine	0.915	acetylcholine	0.864039902570584	NA	NA	0.8	0	0	0	0.1	0	0.145	0.145	FALSE	NA
720575940604403628	720575940604403628	147800	69130	1848	6833901	right	ALl1_ventral	BAlc_ventral	NA	ALPN	multiglomerular	VP5+_l2PN,VP5+VP2_l2PN	VP5+_l2PN,VP5+VP2_l2PN	3917	acetylcholine	0.923	acetylcholine	0.87639131692065	NA	NA	0.8	0	0.1	0	0	0	0.06	0.06	FALSE	NA
720575940604414636	720575940604414636	114300	66970	2113	2468246	left	ALl1_ventral	BAlc_ventral	NA	ALPN	multiglomerular	VP5+_l2PN,VP5+VP2_l2PN	VP5+_l2PN,VP5+VP2_l2PN	3347	acetylcholine	0.927	acetylcholine	0.869657260658635	NA	NA	0.8	0	0	0.1	0	0	0.109	0.109	FALSE	NA
720575940637910106	720575940637910106	92220	34860	3722	2527603	left	ALl1_ventral	BAlc_ventral	NA	ALPN	uniglomerular	V_l2PN	V_l2PN	12075	acetylcholine	0.886	acetylcholine	0.963628280759491	NA	NA	0.9	0	0	0	0	0	0.33	0.33	FALSE	NA
720575940629301248	720575940629301248	163300	40840	2994	6464002	right	ALl1_ventral	BAlc_ventral	NA	ALPN	uniglomerular	V_l2PN	V_l2PN	12354	acetylcholine	0.938	acetylcholine	0.980680412462299	NA	NA	0.9	0	0	0	0	0	0.31	0.31	FALSE	NA
720575940602718432	720575940602718432	110200	66320	1948	2560045	left	ALl1_ventral	BAlc_ventral	ALl1_ventral__8	NA	NA	WED072	WED072	3845	acetylcholine	0.853	acetylcholine	0.89153646733375	NA	NA	0.8	0.1	0.1	0	0	0	0.561	0.561	FALSE	NA
720575940617886301	720575940617886301	110700	66650	1948	2529970	left	ALl1_ventral	BAlc_ventral	ALl1_ventral__8	NA	NA	WED072	WED072	3913	acetylcholine	0.876	acetylcholine	0.888691297472169	NA	NA	0.8	0.1	0.1	0	0	0	0.583	0.583	FALSE	NA
720575940626404337	720575940626404337	150800	70620	1680	6422047	right	ALl1_ventral	BAlc_ventral	ALl1_ventral__8	NA	NA	WED072	WED072	4249	acetylcholine	0.886	acetylcholine	0.899922534615285	NA	NA	0.8	0	0	0	0	0	0.597	0.597	FALSE	NA
720575940618089851	720575940618089851	160700	65890	740	6852451	right	ALl1_ventral	BAlc_ventral	ALl1_ventral__8	NA	NA	WED072	WED072	4346	acetylcholine	0.908	acetylcholine	0.912630222265385	NA	NA	0.8	0	0	0	0	0	0.595	0.595	FALSE	NA
720575940620097985	720575940620097985	151000	70550	1680	6866427	right	ALl1_ventral	BAlc_ventral	ALl1_ventral__8	NA	NA	WED072	WED072	4028	acetylcholine	0.91	acetylcholine	0.912820516992034	NA	NA	0.8	0	0	0	0	0	0.6	0.6	FALSE	NA
720575940629554391	720575940646094359	110900	66480	1949	2532937	left	ALl1_ventral	BAlc_ventral	ALl1_ventral__8	NA	NA	WED072	WED072	4343	acetylcholine	0.911	acetylcholine	0.891660217510494	NA	NA	0.8	0	0.1	0	0	0	0.236	0.236	FALSE	NA
720575940612423922	720575940612423922	111400	67380	1948	2529171	left	ALl1_ventral	BAlc_ventral	NA	NA	NA	CB0889	NA	7781	gaba	0.618	gaba	0.787927766421214	NA	NA	0.2	0.6	0.1	0.1	0	0	0.273	0.273	FALSE	NA
720575940623192781	720575940623192781	160800	67310	753	6871716	right	ALl1_ventral	BAlc_ventral	NA	NA	NA	CB0889	NA	7243	gaba	0.633	gaba	0.754142496872807	NA	NA	0.2	0.6	0.1	0.1	0	0	0.105	0.105	FALSE	NA
720575940615408059	720575940615408059	157600	68640	1397	6888484	right	ALl1_ventral	BAlc_ventral	ALl1_ventral__0	NA	NA	CB1542	NA	94	unknown	NA	acetylcholine	0.848579659880531	NA	NA	0.5	0	0.1	0.3	0	0	0.413	0.413	FALSE	NA
720575940627469394	720575940627469394	109200	72360	2484	2531554	left	ALlv1	BAlp4	ALlv1__1	NA	NA	CB0591	NA	5917	acetylcholine	0.898	acetylcholine	0.853232539365694	NA	NA	0.8	0	0	0.1	0.1	0	0.035	0.035	FALSE	NA
720575940653315489	720575940646521198	111300	69130	2528	2560205	left	ALlv1	BAlp4	ALlv1__1	NA	NA	CB0591	NA	8432	acetylcholine	0.904	acetylcholine	0.862138853926316	NA	NA	0.8	0	0.1	0.1	0	0	0.001	0.001	FALSE	NA
720575940623673802	720575940623673802	155000	70580	1493	6425206	right	ALlv1	BAlp4	ALlv1__0	ALPN	multiglomerular	CB1321	VP1m+VP2_lvPN1,VP1m+VP2_lvPN2	1968	acetylcholine	0.821	acetylcholine	0.934997822168498	acetylcholine	Tanaka et al., 2012	0.8	0	0.1	0	0.1	0	0.089	0.089	FALSE	NA
720575940623307447	720575940623307447	117400	64590	2291	2561017	left	ALlv1	BAlp4	ALlv1__0	ALPN	multiglomerular	CB1321	VP1m+VP2_lvPN1,VP1m+VP2_lvPN2	2029	acetylcholine	0.835	acetylcholine	0.860267548384712	acetylcholine	Tanaka et al., 2012	0.8	0.1	0	0.1	0	0	0.029	0.029	TRUE	NA
720575940633552028	720575940633552028	117700	63900	2286	2559920	left	ALlv1	BAlp4	ALlv1__0	ALPN	multiglomerular	CB1321	VP1m+VP2_lvPN1,VP1m+VP2_lvPN2	1841	acetylcholine	0.88	acetylcholine	0.92376746544248	acetylcholine	Tanaka et al., 2012	0.8	0	0.1	0.1	0	0	0.122	0.122	TRUE	NA
720575940639202467	720575940639202467	143300	63080	1930	6424652	right	ALlv1	BAlp4	ALlv1__0	ALPN	multiglomerular	CB1321	VP1m+VP2_lvPN1,VP1m+VP2_lvPN2	1770	acetylcholine	0.921	acetylcholine	0.922719095178599	acetylcholine	Tanaka et al., 2012	0.9	0	0	0	0	0	0.068	0.068	TRUE	NA
720575940604911793	720575940604911793	118400	62880	2243	2562752	left	ALlv1	BAlp4	ALlv1__0	ALPN	multiglomerular	CB1321	VP1m+VP2_lvPN1,VP1m+VP2_lvPN2	1427	acetylcholine	0.937	acetylcholine	0.930248918824405	acetylcholine	Tanaka et al., 2012	0.9	0	0	0.1	0	0	0	0	TRUE	NA
720575940627514627	720575940627514627	152300	66620	1887	6424053	right	ALlv1	BAlp4	ALlv1__2	NA	NA	CB1397	NA	831	acetylcholine	0.631	acetylcholine	0.830916416379518	NA	NA	0.5	0.1	0.1	0.2	0	0	0.189	0.189	FALSE	NA
720575940636734382	720575940636734382	153300	67230	1818	6424736	right	ALlv1	BAlp4	ALlv1__2	NA	NA	CB1397	NA	906	acetylcholine	0.682	acetylcholine	0.814611984639891	NA	NA	0.6	0	0	0.3	0.1	0	0.227	0.227	FALSE	NA
720575940628362058	720575940621624491	153600	66020	1848	6424809	right	ALlv1	BAlp4	ALlv1__2	NA	NA	CB1397	NA	717	acetylcholine	0.699	acetylcholine	0.864295862428467	NA	NA	0.7	0	0.1	0.1	0	0	0.257	0.257	FALSE	NA
720575940618878401	720575940618878401	115700	65120	2391	2534988	left	ALlv1	BAlp4	ALlv1__2	NA	NA	CB1397	NA	617	acetylcholine	0.763	acetylcholine	0.839018512581356	NA	NA	0.7	0	0	0.1	0.1	0	0.284	0.284	FALSE	NA
720575940638642547	720575940638642547	104500	64660	2287	2535052	left	ALlv1	BAlp4	ALlv1__2	NA	NA	CB1397	NA	926	acetylcholine	0.773	acetylcholine	0.669538089886418	NA	NA	0.6	0.1	0.1	0.2	0	0	0.125	0.125	FALSE	NA
720575940636592270	720575940636592270	117600	68320	2333	2532888	left	ALlv1	BAlp4	ALlv1__2	NA	NA	CB1397	NA	741	acetylcholine	0.798	acetylcholine	0.813966486254088	NA	NA	0.7	0	0.1	0.1	0	0	0.34	0.34	FALSE	NA
720575940632852124	720575940632852124	115900	65290	2396	3102039	left	ALlv1	BAlp4	ALlv1__2	NA	NA	CB1397	NA	583	acetylcholine	0.813	acetylcholine	0.864204417087537	NA	NA	0.7	0	0	0.2	0	0	0.234	0.234	FALSE	NA
720575940614058399	720575940614058399	115600	66050	2384	3102780	left	ALlv1	BAlp4	ALlv1__2	NA	NA	CB1397	NA	544	acetylcholine	0.91	acetylcholine	0.90036317318608206	NA	NA	0.9	0	0	0.1	0	0	0.449	0.449	FALSE	NA
720575940624605884	720575940618901533	160900	73340	1113	6889566	right	ALlv1	BAlp4	NA	ALPN	multiglomerular	CB1461	M_lvPNm30,M_lvPNm32	1764	acetylcholine	0.878	acetylcholine	0.886942760344068	acetylcholine	Tanaka et al., 2012	0.8	0	0	0.1	0.1	0	0.184	0.184	FALSE	NA
720575940619393227	720575940609553419	119300	62350	1936	2117205	left	ALlv1	BAlp4	NA	ALPN	multiglomerular	CB1461	M_lvPNm30,M_lvPNm32	1753	acetylcholine	0.908	acetylcholine	0.877253980325314	acetylcholine	Tanaka et al., 2012	0.8	0	0	0	0.1	0	0.214	0.214	FALSE	NA
720575940628968198	720575940625521899	143000	63240	1628	6874922	right	ALlv1	BAlp4	NA	ALPN	multiglomerular	CB1988	M_lvPNm33,M_lvPNm34	1741	acetylcholine	0.826	acetylcholine	0.860647901349354	acetylcholine	Tanaka et al., 2012	0.7	0	0	0	0.2	0	0.117	0.117	FALSE	NA
720575940634562927	720575940637282167	143000	63200	1711	6877005	right	ALlv1	BAlp4	NA	ALPN	multiglomerular	CB1988	M_lvPNm33,M_lvPNm34	2141	acetylcholine	0.854	acetylcholine	0.907121631809485	acetylcholine	Tanaka et al., 2012	0.8	0	0	0	0.1	0	0.121	0.121	FALSE	NA
720575940625461223	720575940641369808	119400	62220	1936	2117056	left	ALlv1	BAlp4	NA	ALPN	multiglomerular	CB1988	M_lvPNm33,M_lvPNm34	1573	acetylcholine	0.863	acetylcholine	0.856180407602615	acetylcholine	Tanaka et al., 2012	0.8	0	0	0	0.1	0	0.133	0.133	FALSE	NA
720575940604974978	720575940604974978	120200	62230	1993	2120461	left	ALlv1	BAlp4	NA	ALPN	multiglomerular	CB1988	M_lvPNm33,M_lvPNm34	2164	acetylcholine	0.885	acetylcholine	0.890256499363866	acetylcholine	Tanaka et al., 2012	0.8	0	0	0	0.1	0	0.071	0.071	TRUE	NA
720575940628056080	720575940616800780	119300	62370	1917	2558588	left	ALlv1	BAlp4	NA	ALPN	multiglomerular	CB2161	M_lvPNm30,M_lvPNm32	1940	acetylcholine	0.869	acetylcholine	0.910026696852659	acetylcholine	Tanaka et al., 2012	0.8	0	0	0	0.1	0	0.256	0.256	FALSE	NA
720575940623634200	720575940618897693	143800	64130	1488	6914153	right	ALlv1	BAlp4	NA	ALPN	multiglomerular	CB2161	M_lvPNm30,M_lvPNm32	2281	acetylcholine	0.895	acetylcholine	0.922689511264758	acetylcholine	Tanaka et al., 2012	0.8	0	0	0	0.1	0	0.331	0.331	FALSE	NA
720575940627947772	720575940627947772	116800	66550	2353	2561573	left	ALlv1	BAlp4	ALlv1__2	NA	NA	CB2388	VP2+Z_lvPN,Z_lvPNm1	1084	acetylcholine	0.701	acetylcholine	0.738405085927153	acetylcholine	Tanaka et al., 2012	0.6	0	0.1	0.2	0.1	0	0.175	0.175	FALSE	NA
720575940609030776	720575940609030776	143500	65480	2014	6888029	right	ALlv1	BAlp4	ALlv1__2	NA	NA	CB2388	VP2+Z_lvPN,Z_lvPNm1	1497	acetylcholine	0.701	acetylcholine	0.76222516884136	acetylcholine	Tanaka et al., 2012	0.6	0	0.1	0.2	0.1	0	0.169	0.169	TRUE	NA
720575940609617614	720575940609617614	143600	64670	2006	6424774	right	ALlv1	BAlp4	ALlv1__2	NA	NA	CB2388	VP2+Z_lvPN,Z_lvPNm1	1281	acetylcholine	0.739	acetylcholine	0.769366399543092	acetylcholine	Tanaka et al., 2012	0.6	0	0.1	0.2	0.1	0	0.16	0.16	FALSE	NA
720575940621089741	720575940621089741	117700	64650	2328	2559981	left	ALlv1	BAlp4	ALlv1__2	NA	NA	CB2388	VP2+Z_lvPN,Z_lvPNm1	1744	acetylcholine	0.765	acetylcholine	0.76540939864598	acetylcholine	Tanaka et al., 2012	0.7	0	0.1	0.1	0.1	0	0.155	0.155	FALSE	NA
720575940619559838	720575940619559838	143500	64680	1996	6874332	right	ALlv1	BAlp4	ALlv1__2	NA	NA	CB2388	VP2+Z_lvPN,Z_lvPNm1	1966	acetylcholine	0.771	acetylcholine	0.805112565742246	acetylcholine	Tanaka et al., 2012	0.6	0	0.1	0.1	0.1	0	0.162	0.162	TRUE	NA
720575940626390018	720575940626390018	116000	65150	2378	2559078	left	ALlv1	BAlp4	ALlv1__2	NA	NA	CB2388	VP2+Z_lvPN,Z_lvPNm1	2847	acetylcholine	0.842	acetylcholine	0.837423466807982	acetylcholine	Tanaka et al., 2012	0.8	0	0.1	0.1	0.1	0	0.128	0.128	FALSE	NA
720575940632128908	720575940632128908	118100	63900	2300	2559011	left	ALlv1	BAlp4	ALlv1__0	ALPN	multiglomerular	CB3206	VP1m+VP2_lvPN1,VP1m+VP2_lvPN2	2604	acetylcholine	0.848	acetylcholine	0.915161747085667	acetylcholine	Tanaka et al., 2012	0.8	0	0.1	0.1	0.1	0	0.13	0.13	TRUE	NA
720575940648206468	720575940648206468	143400	62840	1947	6425175	right	ALlv1	BAlp4	ALlv1__0	ALPN	multiglomerular	CB3206	VP1m+VP2_lvPN1,VP1m+VP2_lvPN2	2391	acetylcholine	0.856	acetylcholine	0.914789650702844	acetylcholine	Tanaka et al., 2012	0.8	0	0	0	0.1	0	0.112	0.112	TRUE	NA
720575940637185252	720575940637185252	143600	64580	1984	6889635	right	ALlv1	BAlp4	ALlv1__0	ALPN	multiglomerular	CB3206	VP1m+VP2_lvPN1,VP1m+VP2_lvPN2	2847	acetylcholine	0.892	acetylcholine	0.894890256598857	acetylcholine	Tanaka et al., 2012	0.8	0	0	0.1	0.1	0	0.147	0.147	TRUE	NA
720575940612829663	720575940612829663	143200	62640	1774	6889130	right	ALlv1	BAlp4	ALlv1__0	ALPN	multiglomerular	CB3383	VC5_lvPN,M_lvPNm38	1338	acetylcholine	0.917	acetylcholine	0.990131971656247	acetylcholine	Tanaka et al., 2012	0.9	0.1	0	0	0	0	0.731	0.731	TRUE	NA
720575940624200974	720575940624200974	119600	61280	2171	2563786	left	ALlv1	BAlp4	ALlv1__0	ALPN	multiglomerular	CB3383	VC5_lvPN,M_lvPNm38	1287	acetylcholine	0.937	acetylcholine	0.979142468122054	acetylcholine	Tanaka et al., 2012	1	0	0	0	0	0	0.593	0.593	TRUE	NA
720575940604919473	720575940604919473	119500	62620	2178	2571631	left	ALlv1	BAlp4	ALlv1__0	ALPN	multiglomerular	CB3383	VC5_lvPN,M_lvPNm38	1477	acetylcholine	0.951	acetylcholine	0.991822084509366	acetylcholine	Tanaka et al., 2012	1	0	0	0	0	0	0.761	0.761	TRUE	NA
720575940628164222	720575940628164222	119400	62070	2145	2559326	left	ALlv1	BAlp4	ALlv1__0	ALPN	multiglomerular	CB3383	VC5_lvPN,M_lvPNm38	1688	acetylcholine	0.98	acetylcholine	0.989991421028027	acetylcholine	Tanaka et al., 2012	1	0	0	0	0	0	0.615	0.615	TRUE	NA
720575940629906425	720575940629906425	143400	63170	1787	6889275	right	ALlv1	BAlp4	ALlv1__0	ALPN	multiglomerular	CB3383	VC5_lvPN,M_lvPNm38	1725	acetylcholine	0.98	acetylcholine	0.992455775559626	acetylcholine	Tanaka et al., 2012	1	0	0	0	0	0	0.59	0.59	TRUE	NA
720575940630686060	720575940630686060	163900	35960	3818	6889540	right	ALlv1	BAlp4	ALlv1__2	ALPN	NA	CB3623	VP2+Z_lvPN,Z_lvPNm1	3048	acetylcholine	0.781	acetylcholine	0.839267205944346	acetylcholine	Tanaka et al., 2012	0.7	0	0.1	0.1	0.1	0	0.106	0.106	FALSE	NA
720575940629894716	720575940629894716	156000	69740	1520	6888614	right	ALlv1	BAlp4	ALlv1__2	ALPN	NA	CB3623	VP2+Z_lvPN,Z_lvPNm1	3917	acetylcholine	0.782	acetylcholine	0.857492873036775	acetylcholine	Tanaka et al., 2012	0.7	0	0.1	0.1	0.2	0	0.185	0.185	FALSE	NA
720575940617839739	720575940617839739	117500	64210	2314	2558689	left	ALlv1	BAlp4	ALlv1__2	ALPN	NA	CB3623	VP2+Z_lvPN,Z_lvPNm1	3931	acetylcholine	0.838	acetylcholine	0.888034999453403	acetylcholine	Tanaka et al., 2012	0.8	0	0.1	0.1	0	0	0.118	0.118	FALSE	NA
720575940628024107	720575940628024107	119100	62840	2288	2563014	left	ALlv1	BAlp4	ALlv1__2	ALPN	NA	CB3623	VP2+Z_lvPN,Z_lvPNm1	4245	acetylcholine	0.866	acetylcholine	0.864374417699152	acetylcholine	Tanaka et al., 2012	0.8	0	0.1	0.1	0.1	0	0.141	0.141	FALSE	NA
720575940610609454	720575940610609454	143700	64370	1979	6888702	right	ALlv1	BAlp4	ALlv1__2	ALPN	NA	CB3623	VP2+Z_lvPN,Z_lvPNm1	4216	acetylcholine	0.884	acetylcholine	0.886455497089172	acetylcholine	Tanaka et al., 2012	0.8	0	0.1	0.1	0	0	0.096	0.096	FALSE	NA
720575940623986364	720575940623986364	116300	65010	2366	2559281	left	ALlv1	BAlp4	ALlv1__2	ALPN	NA	CB3623	VP2+Z_lvPN,Z_lvPNm1	3690	acetylcholine	0.891	acetylcholine	0.876806924893494	acetylcholine	Tanaka et al., 2012	0.8	0	0	0.1	0	0	0.184	0.184	FALSE	NA
720575940626682682	720575940626682682	143300	63640	1966	6889345	right	ALlv1	BAlp4	NA	ALPN	multiglomerular	MZ_lvPN	MZ_lvPN	3694	acetylcholine	0.833	acetylcholine	0.886368386830813	acetylcholine	Tanaka et al., 2012	0.8	0	0.1	0	0.1	0	0.141	0.141	TRUE	NA
720575940619430420	720575940610511043	117900	63920	2296	2558564	left	ALlv1	BAlp4	NA	ALPN	multiglomerular	MZ_lvPN	MZ_lvPN	2951	acetylcholine	0.876	acetylcholine	0.89820124937932	acetylcholine	Tanaka et al., 2012	0.8	0	0	0.1	0.1	0	0.115	0.115	FALSE	NA
720575940626646474	720575940640639293	120000	62720	2080	2571550	left	ALlv1	BAlp4	NA	ALPN	multiglomerular	M_lvPNm24	M_lvPNm24	10774	acetylcholine	0.907	acetylcholine	0.953544990205088	acetylcholine	Tanaka et al., 2012	0.9	0	0	0	0	0.1	0.749	0.749	FALSE	NA
720575940629470480	720575940627677017	143900	63710	1769	6888233	right	ALlv1	BAlp4	NA	ALPN	multiglomerular	M_lvPNm24	M_lvPNm24	9372	acetylcholine	0.921	acetylcholine	0.944111436738394	acetylcholine	Tanaka et al., 2012	0.9	0	0	0	0	0	0.741	0.741	FALSE	NA
720575940629556752	720575940616273631	143500	39630	3796	6853842	right	ALlv1	BAlp4	NA	ALPN	multiglomerular	M_lvPNm24	M_lvPNm24	10746	acetylcholine	0.924	acetylcholine	0.946532381566669	acetylcholine	Tanaka et al., 2012	0.9	0	0	0	0	0	0.696	0.696	FALSE	NA
720575940619317883	720575940606757041	120200	62620	2106	2121226	left	ALlv1	BAlp4	NA	ALPN	multiglomerular	M_lvPNm24	M_lvPNm24	9426	acetylcholine	0.926	acetylcholine	0.948618156205963	acetylcholine	Tanaka et al., 2012	0.9	0	0	0	0	0	0.791	0.791	FALSE	NA
720575940618593025	720575940622793310	156200	69820	1519	6889337	right	ALlv1	BAlp4	ALlv1__3	ALPN	multiglomerular	M_lvPNm25	M_lvPNm25	3950	acetylcholine	0.762	acetylcholine	0.952304074205345	acetylcholine	Tanaka et al., 2012	0.7	0.1	0.1	0	0.1	0	0.708	0.708	FALSE	NA
720575940620823316	720575940631725561	120200	62590	1981	2121372	left	ALlv1	BAlp4	ALlv1__3	ALPN	multiglomerular	M_lvPNm25	M_lvPNm25	4652	acetylcholine	0.912	acetylcholine	0.947224190263522	acetylcholine	Tanaka et al., 2012	0.9	0	0	0	0	0	0.904	0.904	FALSE	NA
720575940636895566	720575940622192822	143700	64070	1511	6889616	right	ALlv1	BAlp4	ALlv1__3	ALPN	multiglomerular	M_lvPNm25	M_lvPNm25	3510	acetylcholine	0.932	acetylcholine	0.952845509681026	acetylcholine	Tanaka et al., 2012	0.9	0	0	0	0	0	0.721	0.721	FALSE	NA
720575940628420008	720575940628420008	118700	62900	1834	2558758	left	ALlv1	BAlp4	ALlv1__3	ALPN	multiglomerular	M_lvPNm25	M_lvPNm25	3379	acetylcholine	0.956	acetylcholine	0.951569322142019	acetylcholine	Tanaka et al., 2012	0.9	0	0	0	0	0	0.776	0.776	TRUE	NA
720575940618855344	720575940618855344	143200	65580	1514	6888899	right	ALlv1	BAlp4	ALlv1__3	ALPN	multiglomerular	M_lvPNm25	M_lvPNm25	5007	acetylcholine	0.967	acetylcholine	0.932532056289792	acetylcholine	Tanaka et al., 2012	0.9	0	0	0	0	0	0.869	0.869	FALSE	NA
720575940622448166	720575940622448166	153100	31980	3298	6912327	right	ALlv1	BAlp4	NA	ALPN	multiglomerular	M_lvPNm26	M_lvPNm26	3358	acetylcholine	0.938	acetylcholine	0.94947178443894	acetylcholine	Tanaka et al., 2012	0.9	0	0	0	0	0	0.83	0.83	FALSE	NA
720575940640823936	720575940625040053	119900	62640	2002	2571537	left	ALlv1	BAlp4	NA	ALPN	multiglomerular	M_lvPNm26	M_lvPNm26	4028	acetylcholine	0.941	acetylcholine	0.963523310514227	acetylcholine	Tanaka et al., 2012	0.9	0	0	0	0	0	0.725	0.725	FALSE	NA
720575940626228996	720575940645680407	119100	63140	1797	2571514	left	ALlv1	BAlp4	NA	ALPN	multiglomerular	M_lvPNm26	M_lvPNm26	3267	acetylcholine	0.948	acetylcholine	0.961794153641317	acetylcholine	Tanaka et al., 2012	0.9	0	0	0	0	0	0.796	0.796	FALSE	NA
720575940626507834	720575940626507834	120700	60950	2095	2558642	left	ALlv1	BAlp4	NA	ALPN	multiglomerular	M_lvPNm27	M_lvPNm27	1956	acetylcholine	0.794	acetylcholine	0.902086119705018	acetylcholine	Tanaka et al., 2012	0.8	0	0	0.1	0.1	0	0.117	0.117	FALSE	NA
720575940625802242	720575940660912001	160400	73940	1168	6889465	right	ALlv1	BAlp4	NA	ALPN	multiglomerular	M_lvPNm27	M_lvPNm27	2026	acetylcholine	0.823	acetylcholine	0.881062469204771	acetylcholine	Tanaka et al., 2012	0.7	0	0	0.1	0.1	0	0.118	0.118	FALSE	NA
720575940628834832	720575940628834832	142800	63110	1635	6889647	right	ALlv1	BAlp4	NA	ALPN	multiglomerular	M_lvPNm28	M_lvPNm28	2218	acetylcholine	0.852	acetylcholine	0.937952427487467	acetylcholine	Tanaka et al., 2012	0.8	0	0	0.1	0.1	0	0.228	0.228	FALSE	NA
720575940629874806	720575940629874806	120900	61890	1883	2571943	left	ALlv1	BAlp4	NA	ALPN	multiglomerular	M_lvPNm28	M_lvPNm28	2267	acetylcholine	0.902	acetylcholine	0.931886996698267	acetylcholine	Tanaka et al., 2012	0.8	0	0	0	0.1	0	0.192	0.192	TRUE	NA
720575940638689001	720575940638689001	120300	62820	1756	2559060	left	ALlv1	BAlp4	NA	ALPN	multiglomerular	M_lvPNm29	M_lvPNm29	2601	acetylcholine	0.91	acetylcholine	0.930790649237694	acetylcholine	Tanaka et al., 2012	0.9	0	0	0	0.1	0	0.711	0.711	TRUE	NA
720575940617030178	720575940617030178	120600	62550	1901	2558279	left	ALlv1	BAlp4	NA	ALPN	multiglomerular	M_lvPNm29	M_lvPNm29	1965	acetylcholine	0.925	acetylcholine	0.952248615472224	acetylcholine	Tanaka et al., 2012	0.9	0	0	0	0	0	0.413	0.413	TRUE	NA
720575940631075688	720575940633036369	144400	65290	1401	6912340	right	ALlv1	BAlp4	NA	ALPN	multiglomerular	M_lvPNm29	M_lvPNm29	2828	acetylcholine	0.959	acetylcholine	0.948627117737847	acetylcholine	Tanaka et al., 2012	0.9	0	0	0	0	0	0.556	0.556	FALSE	NA
720575940627796111	720575940621414676	142800	63630	1520	6874975	right	ALlv1	BAlp4	NA	ALPN	multiglomerular	M_lvPNm31	M_lvPNm31	2691	acetylcholine	0.794	acetylcholine	0.9700848020527	acetylcholine	Tanaka et al., 2012	0.8	0	0	0	0.1	0	0.401	0.401	FALSE	NA
720575940613751186	720575940613751186	120200	62290	1834	2559096	left	ALlv1	BAlp4	NA	ALPN	multiglomerular	M_lvPNm31	M_lvPNm31	2341	acetylcholine	0.89	acetylcholine	0.964377624183553	acetylcholine	Tanaka et al., 2012	0.9	0	0	0	0.1	0	0.366	0.366	TRUE	NA
720575940629089068	720575940629089068	118000	60840	2092	2560464	left	ALlv1	BAlp4	NA	ALPN	multiglomerular	M_lvPNm35	M_lvPNm35	1717	acetylcholine	0.88	acetylcholine	0.931817463480351	acetylcholine	Tanaka et al., 2012	0.9	0	0	0.1	0.1	0	0.315	0.315	TRUE	NA
720575940620624589	720575940620624589	146100	63050	1825	6889163	right	ALlv1	BAlp4	NA	ALPN	multiglomerular	M_lvPNm35	M_lvPNm35	1889	acetylcholine	0.906	acetylcholine	0.971716216874329	acetylcholine	Tanaka et al., 2012	0.9	0	0	0	0	0	0.617	0.617	FALSE	NA
720575940610423538	720575940610423538	118600	60800	2118	2558997	left	ALlv1	BAlp4	NA	ALPN	multiglomerular	M_lvPNm35	M_lvPNm35	1916	acetylcholine	0.95	acetylcholine	0.963203518663928	acetylcholine	Tanaka et al., 2012	0.9	0	0	0	0	0	0.362	0.362	TRUE	NA
720575940630432815	720575940630432815	118800	60780	2130	2571778	left	ALlv1	BAlp4	NA	ALPN	uniglomerular	M_lvPNm35	M_lvPNm35	1897	acetylcholine	0.961	acetylcholine	0.960239959455782	acetylcholine	Tanaka et al., 2012	0.9	0	0	0	0	0	0.656	0.656	TRUE	NA
720575940611323670	720575940611323670	161900	74260	1476	6912035	right	ALlv1	BAlp4	NA	ALPN	multiglomerular	M_lvPNm35	M_lvPNm35	1797	acetylcholine	0.961	acetylcholine	0.968985867541238	acetylcholine	Tanaka et al., 2012	0.9	0	0	0	0	0	0.423	0.423	FALSE	NA
720575940632627757	720575940632627757	106300	29020	4637	2558771	left	ALlv1	BAlp4	ALlv1__0	ALPN	multiglomerular	M_lvPNm37	M_lvPNm37	1329	acetylcholine	0.915	acetylcholine	0.950304500703049	acetylcholine	Tanaka et al., 2012	0.9	0	0	0	0	0	0.392	0.392	TRUE	NA
720575940613016104	720575940613016104	145100	62900	1792	6912964	right	ALlv1	BAlp4	ALlv1__0	ALPN	multiglomerular	M_lvPNm37	M_lvPNm37	1600	acetylcholine	0.921	acetylcholine	0.966856299187589	acetylcholine	Tanaka et al., 2012	0.9	0	0	0	0	0	0.433	0.433	FALSE	NA
720575940618404510	720575940618404510	147700	63390	1612	6889421	right	ALlv1	BAlp4	ALlv1__0	ALPN	multiglomerular	M_lvPNm37	M_lvPNm37	1151	acetylcholine	0.924	acetylcholine	0.947554337632196	acetylcholine	Tanaka et al., 2012	0.9	0	0	0	0.1	0	0.605	0.605	FALSE	NA
720575940614576396	720575940614576396	152500	68070	1573	6889590	right	ALlv1	BAlp4	ALlv1__0	ALPN	multiglomerular	M_lvPNm37	M_lvPNm37	1338	acetylcholine	0.925	acetylcholine	0.938077695648996	acetylcholine	Tanaka et al., 2012	0.9	0	0	0	0	0	0.606	0.606	FALSE	NA
720575940623576141	720575940623576141	117900	61090	2129	2559906	left	ALlv1	BAlp4	ALlv1__0	ALPN	multiglomerular	M_lvPNm37	M_lvPNm37	1222	acetylcholine	0.936	acetylcholine	0.955836633977215	acetylcholine	Tanaka et al., 2012	0.9	0	0	0	0	0	0.407	0.407	TRUE	NA
720575940639384947	720575940639384947	117900	61390	2118	2121319	left	ALlv1	BAlp4	ALlv1__0	ALPN	multiglomerular	M_lvPNm37	M_lvPNm37	1093	acetylcholine	0.946	acetylcholine	0.945760597562866	acetylcholine	Tanaka et al., 2012	0.9	0	0	0	0	0	0.521	0.521	TRUE	NA
720575940612217342	720575940612217342	162200	74140	1568	6912239	right	ALlv1	BAlp4	ALlv1__0	ALPN	multiglomerular	M_lvPNm37	M_lvPNm37	1365	acetylcholine	0.98	acetylcholine	0.975535211706124	acetylcholine	Tanaka et al., 2012	1	0	0	0	0	0	0.589	0.589	FALSE	NA
720575940623262819	720575940639479366	148400	65870	1594	6912833	right	ALlv1	BAlp4	NA	ALPN	multiglomerular	M_lvPNm39	M_lvPNm39	7335	acetylcholine	0.9	acetylcholine	0.933270090896721	acetylcholine	Tanaka et al., 2012	0.9	0	0	0	0.1	0	0.246	0.246	FALSE	NA
720575940607195826	720575940607195826	119800	62760	1849	2571616	left	ALlv1	BAlp4	NA	ALPN	multiglomerular	M_lvPNm39	M_lvPNm39	6503	acetylcholine	0.933	acetylcholine	0.963712552508377	acetylcholine	Tanaka et al., 2012	0.9	0	0	0	0	0	0.227	0.227	TRUE	NA
720575940646416419	720575940646416419	144000	63240	1717	6889280	right	ALlv1	BAlp4	NA	ALPN	multiglomerular	M_lvPNm40	M_lvPNm40	905	acetylcholine	0.672	acetylcholine	0.924059949024543	acetylcholine	Tanaka et al., 2012	0.7	0	0	0.1	0.2	0	0.068	0.068	TRUE	NA
720575940612821727	720575940612821727	144600	64070	1387	6887975	right	ALlv1	BAlp4	NA	ALPN	multiglomerular	M_lvPNm40	M_lvPNm40	2315	acetylcholine	0.733	acetylcholine	0.922396047356756	acetylcholine	Tanaka et al., 2012	0.7	0	0.1	0.1	0.2	0	0.071	0.071	TRUE	NA
720575940642212552	720575940642212552	118400	62570	1664	2570026	left	ALlv1	BAlp4	NA	ALPN	multiglomerular	M_lvPNm40	M_lvPNm40	1849	acetylcholine	0.826	acetylcholine	0.913203592110524	acetylcholine	Tanaka et al., 2012	0.7	0	0.1	0.1	0.1	0	0.055	0.055	TRUE	NA
720575940627114492	720575940627114492	119300	62280	1769	2561995	left	ALlv1	BAlp4	NA	ALPN	multiglomerular	M_lvPNm40	M_lvPNm40	1881	acetylcholine	0.862	acetylcholine	0.924680962475008	acetylcholine	Tanaka et al., 2012	0.7	0	0.1	0.1	0.1	0	0.152	0.152	TRUE	NA
720575940620840368	720575940620840368	117600	62370	1579	2559009	left	ALlv1	BAlp4	ALlv1__0	ALPN	multiglomerular	M_lvPNm41	M_lvPNm41	2448	acetylcholine	0.779	acetylcholine	0.923614791982878	acetylcholine	Tanaka et al., 2012	0.7	0.1	0	0	0.1	0	0.402	0.402	TRUE	NA
720575940622567659	720575940622567659	145900	64180	1241	6888057	right	ALlv1	BAlp4	ALlv1__0	ALPN	multiglomerular	M_lvPNm41	M_lvPNm41	2146	acetylcholine	0.817	acetylcholine	0.924914889443749	acetylcholine	Tanaka et al., 2012	0.7	0	0.1	0.1	0.1	0	0.122	0.122	FALSE	NA
720575940611856498	720575940611856498	147500	65000	1112	6888103	right	ALlv1	BAlp4	ALlv1__0	ALPN	multiglomerular	M_lvPNm41	M_lvPNm41	2533	acetylcholine	0.837	acetylcholine	0.945683532979948	acetylcholine	Tanaka et al., 2012	0.8	0	0	0	0.1	0	0.352	0.352	TRUE	NA
720575940607001986	720575940607001986	118900	62370	1814	NA	left	ALlv1	BAlp4	ALlv1__0	ALPN	multiglomerular	M_lvPNm41	M_lvPNm41	2076	acetylcholine	0.918	acetylcholine	0.957479849139477	acetylcholine	Tanaka et al., 2012	0.9	0	0	0	0.1	0	0.155	0.155	TRUE	NA
720575940622273757	720575940620725720	117800	62310	1624	2571699	left	ALlv1	BAlp4	ALlv1__0	ALPN	multiglomerular	M_lvPNm41	M_lvPNm41	2341	acetylcholine	0.929	acetylcholine	0.949548144110138	acetylcholine	Tanaka et al., 2012	0.9	0	0	0	0	0	0.347	0.347	FALSE	NA
720575940606498313	720575940606498313	146900	64800	1150	6424995	right	ALlv1	BAlp4	ALlv1__0	ALPN	multiglomerular	M_lvPNm41	M_lvPNm41	2293	acetylcholine	0.945	acetylcholine	0.950530404119701	acetylcholine	Tanaka et al., 2012	0.9	0	0	0	0	0	0.302	0.302	TRUE	NA
720575940636096948	720575940636096948	145600	64310	1222	6424895	right	ALlv1	BAlp4	NA	ALPN	multiglomerular	M_lvPNm42	M_lvPNm42	2348	acetylcholine	0.872	acetylcholine	0.953535548647892	acetylcholine	Tanaka et al., 2012	0.8	0	0	0	0.1	0	0.324	0.324	TRUE	NA
720575940619874729	720575940632890681	147100	64720	1128	6400649	right	ALlv1	BAlp4	NA	ALPN	multiglomerular	M_lvPNm42	M_lvPNm42	2621	acetylcholine	0.888	acetylcholine	0.946655840764027	acetylcholine	Tanaka et al., 2012	0.8	0	0	0.1	0.1	0	0.311	0.311	FALSE	NA
720575940635204247	720575940621926765	115700	62560	1491	2560087	left	ALlv1	BAlp4	NA	ALPN	multiglomerular	M_lvPNm42	M_lvPNm42	2656	acetylcholine	0.94	acetylcholine	0.945505318890453	acetylcholine	Tanaka et al., 2012	0.9	0	0	0	0.1	0	0.372	0.372	FALSE	NA
720575940632216928	720575940632216928	146800	64620	1139	6400825	right	ALlv1	BAlp4	NA	ALPN	multiglomerular	M_lvPNm43	M_lvPNm43	2209	acetylcholine	0.883	acetylcholine	0.954590162643864	acetylcholine	Tanaka et al., 2012	0.8	0	0	0	0.1	0	0.253	0.253	TRUE	NA
720575940625237891	720575940625237891	145300	64030	1292	6888193	right	ALlv1	BAlp4	NA	ALPN	multiglomerular	M_lvPNm43	M_lvPNm43	2221	acetylcholine	0.897	acetylcholine	0.968260280884384	acetylcholine	Tanaka et al., 2012	0.9	0	0	0	0.1	0	0.262	0.262	TRUE	NA
720575940621792438	720575940621792438	118300	62690	1679	2559813	left	ALlv1	BAlp4	NA	ALPN	multiglomerular	M_lvPNm43	M_lvPNm43	2290	acetylcholine	0.905	acetylcholine	0.961253905148785	acetylcholine	Tanaka et al., 2012	0.9	0	0	0	0.1	0	0.258	0.258	TRUE	NA
720575940619964788	720575940619964788	118800	62560	1756	2571571	left	ALlv1	BAlp4	NA	ALPN	multiglomerular	M_lvPNm43	M_lvPNm43	2169	acetylcholine	0.906	acetylcholine	0.942551248502466	acetylcholine	Tanaka et al., 2012	0.8	0	0	0	0	0	0.376	0.376	FALSE	NA
720575940623815486	720575940623815486	143200	63210	1659	6873815	right	ALlv1	BAlp4	NA	ALPN	multiglomerular	M_lvPNm44	M_lvPNm44	951	acetylcholine	0.862	acetylcholine	0.849394152116744	acetylcholine	Tanaka et al., 2012	0.7	0.1	0.1	0.1	0	0	0.48	0.48	TRUE	NA
720575940611557785	720575940611557785	119200	62190	1865	2558957	left	ALlv1	BAlp4	NA	ALPN	multiglomerular	M_lvPNm44	M_lvPNm44	1214	acetylcholine	0.98	acetylcholine	0.923242109754022	acetylcholine	Tanaka et al., 2012	0.9	0	0	0	0	0	0.375	0.375	TRUE	NA
720575940645106723	720575940645106723	144300	63450	1650	6888578	right	ALlv1	BAlp4	NA	ALPN	multiglomerular	M_lvPNm45	M_lvPNm45	2065	acetylcholine	0.852	acetylcholine	0.933081553683146	acetylcholine	Tanaka et al., 2012	0.8	0.1	0	0	0	0	0.368	0.368	FALSE	NA
720575940628303607	720575940628303607	118800	62400	1717	2559623	left	ALlv1	BAlp4	NA	ALPN	multiglomerular	M_lvPNm45	M_lvPNm45	2275	acetylcholine	0.894	acetylcholine	0.943791792130951	acetylcholine	Tanaka et al., 2012	0.9	0	0	0	0	0	0.232	0.232	TRUE	NA
720575940627928911	720575940627928911	118900	62350	1950	2571608	left	ALlv1	BAlp4	NA	ALPN	multiglomerular	M_lvPNm45	M_lvPNm45	2165	acetylcholine	0.909	acetylcholine	0.926615645841237	acetylcholine	Tanaka et al., 2012	0.9	0	0	0	0	0	0.231	0.231	TRUE	NA
720575940612678637	720575940612678637	143900	63720	1521	6889361	right	ALlv1	BAlp4	NA	ALPN	multiglomerular	M_lvPNm45	M_lvPNm45	2829	acetylcholine	0.919	acetylcholine	0.954062672454399	acetylcholine	Tanaka et al., 2012	0.9	0	0	0	0	0	0.246	0.246	FALSE	NA
720575940612526819	720575940612526819	118700	62630	1793	2559215	left	ALlv1	BAlp4	NA	ALPN	multiglomerular	M_lvPNm45	M_lvPNm45	2217	acetylcholine	0.927	acetylcholine	0.92189924561652	acetylcholine	Tanaka et al., 2012	0.9	0	0	0	0	0	0.377	0.377	TRUE	NA
720575940622547421	720575940622547421	145500	63890	1397	6911677	right	ALlv1	BAlp4	NA	ALPN	multiglomerular	M_lvPNm45	M_lvPNm45	2495	acetylcholine	0.96	acetylcholine	0.935762491150588	acetylcholine	Tanaka et al., 2012	0.9	0	0	0	0	0	0.322	0.322	TRUE	NA
720575940610658766	720575940610658766	144300	63260	1742	6889119	right	ALlv1	BAlp4	ALlv1__0	ALPN	multiglomerular	M_lvPNm46	M_lvPNm46	886	acetylcholine	0.737	acetylcholine	0.671369502407423	acetylcholine	Tanaka et al., 2012	0.6	0	0.1	0.2	0	0	0.331	0.331	FALSE	NA
720575940625544069	720575940625544069	120600	62100	2221	2559216	left	ALlv1	BAlp4	ALlv1__0	ALPN	multiglomerular	M_lvPNm46	M_lvPNm46	839	acetylcholine	0.765	acetylcholine	0.646401801505492	acetylcholine	Tanaka et al., 2012	0.6	0	0.1	0.1	0	0	0.505	0.505	TRUE	NA
720575940631301715	720575940631301715	139400	66200	1685	6889662	right	ALlv1	BAlp4	ALlv1__0	ALPN	multiglomerular	M_lvPNm46	M_lvPNm46	928	acetylcholine	0.769	acetylcholine	0.681366618120932	acetylcholine	Tanaka et al., 2012	0.6	0	0.1	0.1	0.1	0	0.661	0.661	FALSE	NA
720575940618817984	720575940640883363	118900	62190	2126	2566391	left	ALlv1	BAlp4	ALlv1__0	ALPN	multiglomerular	M_lvPNm46	M_lvPNm46	717	acetylcholine	0.815	acetylcholine	0.780824317337759	acetylcholine	Tanaka et al., 2012	0.8	0	0.1	0.1	0	0	0.18	0.18	FALSE	NA
720575940608376622	720575940608376622	120400	62130	2247	2558607	left	ALlv1	BAlp4	ALlv1__0	ALPN	uniglomerular	M_lvPNm46	M_lvPNm46	1193	acetylcholine	0.889	acetylcholine	0.948769184176615	acetylcholine	Tanaka et al., 2012	0.8	0.1	0	0	0	0	0.635	0.635	TRUE	NA
720575940611415021	720575940620875861	144600	63330	1759	6912078	right	ALlv1	BAlp4	ALlv1__0	ALPN	uniglomerular	M_lvPNm46	M_lvPNm46	1682	acetylcholine	0.946	acetylcholine	0.987416863804289	acetylcholine	Tanaka et al., 2012	1	0	0	0	0	0	0.656	0.656	FALSE	NA
720575940617972901	720575940617972901	143500	63100	1867	6889204	right	ALlv1	BAlp4	ALlv1__0	ALPN	multiglomerular	M_lvPNm47	M_lvPNm47	1379	acetylcholine	0.712	acetylcholine	0.829586829839385	acetylcholine	Tanaka et al., 2012	0.7	0	0	0.1	0.2	0	0	0	TRUE	NA
720575940603446374	720575940603446374	153900	67760	1843	6424894	right	ALlv1	BAlp4	ALlv1__0	ALPN	multiglomerular	M_lvPNm47	M_lvPNm47	474	acetylcholine	0.755	acetylcholine	0.849973378443362	acetylcholine	Tanaka et al., 2012	0.7	0	0	0.1	0.2	0	0.093	0.093	FALSE	NA
720575940627399724	720575940627399724	158600	68170	1463	6888886	right	ALlv1	BAlp4	ALlv1__0	ALPN	multiglomerular	M_lvPNm47	M_lvPNm47	1034	acetylcholine	0.759	acetylcholine	0.793995890886449	acetylcholine	Tanaka et al., 2012	0.6	0.1	0	0.2	0.1	0	0.004	0.004	FALSE	NA
720575940631576351	720575940631576351	119200	62450	2208	2566232	left	ALlv1	BAlp4	ALlv1__0	ALPN	multiglomerular	M_lvPNm47	M_lvPNm47	1010	acetylcholine	0.779	acetylcholine	0.751694886001945	acetylcholine	Tanaka et al., 2012	0.7	0	0.1	0.1	0.1	0	0.002	0.002	TRUE	NA
720575940620917375	720575940626086158	119100	62040	2188	2563870	left	ALlv1	BAlp4	ALlv1__0	ALPN	multiglomerular	M_lvPNm47	M_lvPNm47	1414	acetylcholine	0.822	acetylcholine	0.839037185746762	acetylcholine	Tanaka et al., 2012	0.7	0	0	0.1	0.1	0	0.012	0.012	FALSE	NA
720575940622223812	720575940609775115	118600	63280	2286	2558860	left	ALlv1	BAlp4	ALlv1__0	ALPN	multiglomerular	M_lvPNm48	M_lvPNm48	802	acetylcholine	0.743	acetylcholine	0.735926980994895	acetylcholine	Tanaka et al., 2012	0.7	0.1	0	0.1	0.1	0	0.032	0.032	FALSE	NA
720575940604624574	720575940604624574	156100	70100	1553	6425661	right	ALlv1	BAlp4	ALlv1__0	ALPN	multiglomerular	M_lvPNm48	M_lvPNm48	867	acetylcholine	0.779	acetylcholine	0.771832184075355	acetylcholine	Tanaka et al., 2012	0.7	0	0	0.2	0.1	0	0	0	FALSE	NA
720575940638415731	720575940638415731	118300	63380	2264	2559803	left	ALlv1	BAlp4	ALlv1__0	ALPN	multiglomerular	M_lvPNm48	M_lvPNm48	768	acetylcholine	0.838	acetylcholine	0.774399725303183	acetylcholine	Tanaka et al., 2012	0.7	0.1	0	0.2	0	0	0.011	0.011	TRUE	NA
720575940645532292	720575940645532292	118400	63150	2293	2560794	left	ALlv1	BAlp4	ALlv1__0	ALPN	multiglomerular	M_lvPNm48	M_lvPNm48	750	acetylcholine	0.882	acetylcholine	0.803979528281145	acetylcholine	Tanaka et al., 2012	0.8	0	0	0.1	0.1	0	0.018	0.018	TRUE	NA
720575940615270545	720575940615270545	154800	68090	1813	6425145	right	ALlv1	BAlp4	ALlv1__0	ALPN	multiglomerular	M_lvPNm48	M_lvPNm48	818	acetylcholine	0.891	acetylcholine	0.791244488804719	acetylcholine	Tanaka et al., 2012	0.8	0	0.1	0.1	0	0	0	0	FALSE	NA
720575940618800225	720575940618800225	143200	62630	1913	6425055	right	ALlv1	BAlp4	ALlv1__0	ALPN	multiglomerular	M_lvPNm48	M_lvPNm48	1489	acetylcholine	0.941	acetylcholine	0.887755637733638	acetylcholine	Tanaka et al., 2012	0.8	0	0.1	0.1	0	0	0	0	TRUE	NA
720575940607539907	720575940607539907	118600	62650	2244	2534800	left	ALlv1	BAlp4	ALlv1__0	ALPN	multiglomerular	M_lvPNm48	M_lvPNm48	1080	acetylcholine	0.98	acetylcholine	0.865152187657569	acetylcholine	Tanaka et al., 2012	0.8	0	0	0.1	0	0	0.01	0.01	TRUE	NA
720575940620294821	720575940620294821	101700	66300	1726	2561905	left	ALlv1	BAlp4	NA	NA	NA	SAD040	SAD040	3621	acetylcholine	0.862	acetylcholine	0.891294808223785	NA	NA	0.8	0	0	0	0	0.1	0.004	0.004	FALSE	NA
720575940644978711	720575940644978711	148700	75300	2458	NA	right	ALlv1	BAlp4	NA	NA	NA	SAD040	SAD040	1669	acetylcholine	0.865	acetylcholine	0.829846948232852	NA	NA	0.8	0	0	0.1	0	0	0.021	0.021	FALSE	NA
720575940628654159	720575940628654159	150600	73430	1561	NA	right	ALlv1	BAlp4	NA	NA	NA	SAD040	SAD040	2602	acetylcholine	0.927	acetylcholine	0.868936426880328	NA	NA	0.9	0	0	0.1	0	0	0.003	0.003	FALSE	NA
720575940609768149	720575940609768149	113700	72090	2653	2560017	left	ALlv1	BAlp4	NA	NA	NA	SAD040	SAD040	4129	acetylcholine	0.934	acetylcholine	0.890564088084048	NA	NA	0.9	0	0	0.1	0	0	0.039	0.039	FALSE	NA
720575940608199748	720575940608199748	120300	61940	2047	3102240	left	ALlv1	BAlp4	ALlv1__0	ALPN	uniglomerular	VC5_lvPN	VC3m_lvPN	12484	acetylcholine	0.906	acetylcholine	0.962087965924637	acetylcholine	Tanaka et al., 2012	0.9	0	0	0	0	0	0.404	0.404	TRUE	VC5 in Schlegel, Bates et al. 2021, VC3m in hemibrain 1.2.1
720575940631054634	720575940631054634	166600	38710	4219	6424568	right	ALlv1	BAlp4	ALlv1__0	ALPN	uniglomerular	VC5_lvPN	VC3m_lvPN	11646	acetylcholine	0.916	acetylcholine	0.953322392745743	acetylcholine	Tanaka et al., 2012	0.9	0	0	0	0	0	0.374	0.374	FALSE	NA
720575940630895055	720575940630895055	143400	63600	1633	6424057	right	ALlv1	BAlp4	ALlv1__0	ALPN	uniglomerular	VC5_lvPN	VC3m_lvPN	7049	acetylcholine	0.933	acetylcholine	0.958107409736731	acetylcholine	Tanaka et al., 2012	0.9	0	0	0	0	0	0.401	0.401	FALSE	NA
720575940624515571	720575940624515571	120100	62240	1880	NA	left	ALlv1	BAlp4	ALlv1__0	ALPN	uniglomerular	VC5_lvPN	VC3m_lvPN	10385	acetylcholine	0.939	acetylcholine	0.964700945839897	acetylcholine	Tanaka et al., 2012	0.9	0	0	0	0	0	0.405	0.405	TRUE	NA
720575940608845525	720575940608845525	120100	62130	2070	3102562	left	ALlv1	BAlp4	ALlv1__0	ALPN	uniglomerular	VC5_lvPN	VC3m_lvPN	10355	acetylcholine	0.948	acetylcholine	0.9625667121172	acetylcholine	Tanaka et al., 2012	0.9	0	0	0	0	0	0.38	0.38	TRUE	NA
720575940624834697	720575940624834697	143700	62750	1723	6424836	right	ALlv1	BAlp4	ALlv1__0	ALPN	uniglomerular	VM4_lvPN	VM4_lvPN	2957	acetylcholine	0.901	acetylcholine	0.899597986472651	acetylcholine	Tanaka et al., 2012	0.8	0	0	0.1	0.1	0	0.48	0.48	TRUE	NA
720575940626247823	720575940626247823	119900	61740	2136	2535384	left	ALlv1	BAlp4	ALlv1__0	ALPN	uniglomerular	VM4_lvPN	VM4_lvPN	3116	acetylcholine	0.909	acetylcholine	0.911921560065311	acetylcholine	Tanaka et al., 2012	0.8	0	0	0.1	0	0	0.509	0.509	TRUE	NA
720575940618461121	720575940618461121	120200	61700	2123	2532507	left	ALlv1	BAlp4	ALlv1__0	ALPN	uniglomerular	VM4_lvPN	VM4_lvPN	3161	acetylcholine	0.922	acetylcholine	0.926121214934056	acetylcholine	Tanaka et al., 2012	0.8	0	0	0.1	0	0	0.514	0.514	TRUE	NA
720575940617642832	720575940617642832	143300	63300	1641	6424072	right	ALlv1	BAlp4	ALlv1__0	ALPN	uniglomerular	VM4_lvPN	VM4_lvPN	6091	acetylcholine	0.932	acetylcholine	0.954009101855855	acetylcholine	Tanaka et al., 2012	0.9	0	0	0	0	0	0.323	0.323	TRUE	NA
720575940615808029	720575940615808029	143400	62810	1689	6424903	right	ALlv1	BAlp4	ALlv1__0	ALPN	uniglomerular	VM4_lvPN	VM4_lvPN	2724	acetylcholine	0.94	acetylcholine	0.908199518010422	acetylcholine	Tanaka et al., 2012	0.8	0	0	0	0.1	0	0.513	0.513	TRUE	NA
720575940630584079	720575940630584079	118900	60750	2117	2570178	left	ALlv1	BAlp4	NA	ALPN	uniglomerular	VP1l+_lvPN	VP1l+_lvPN	1856	acetylcholine	0.732	acetylcholine	0.865994330993517	acetylcholine	Tanaka et al., 2012	0.7	0	0.1	0.1	0.1	0	0.366	0.366	TRUE	NA
720575940620566808	720575940620566808	147600	63890	1826	6889625	right	ALlv1	BAlp4	NA	ALPN	uniglomerular	VP1l+_lvPN	VP1l+_lvPN	1730	acetylcholine	0.877	acetylcholine	0.953713391210764	acetylcholine	Tanaka et al., 2012	0.8	0	0	0	0.1	0	0.292	0.292	TRUE	NA
720575940625627023	720575940625627023	118900	61280	2138	2559378	left	ALlv1	BAlp4	NA	ALPN	uniglomerular	VP1l+_lvPN	VP1l+_lvPN	2045	acetylcholine	0.893	acetylcholine	0.92713835222058	acetylcholine	Tanaka et al., 2012	0.8	0.1	0	0.1	0	0	0.341	0.341	TRUE	NA
720575940619576000	720575940624030819	147500	63990	1809	6911796	right	ALlv1	BAlp4	NA	ALPN	uniglomerular	VP1l+_lvPN	VP1l+_lvPN	1778	acetylcholine	0.893	acetylcholine	0.966293869319502	acetylcholine	Tanaka et al., 2012	0.8	0	0	0	0.1	0	0.247	0.247	FALSE	NA
720575940629492844	720575940628346194	117100	62160	2113	2563213	left	ALlv1	BAlp4	NA	ALPN	uniglomerular	VP1l+_lvPN	VP1l+_lvPN	1627	acetylcholine	0.899	acetylcholine	0.952245644620283	acetylcholine	Tanaka et al., 2012	0.9	0	0	0.1	0	0	0.469	0.469	FALSE	NA
720575940625176094	720575940625176094	114600	29230	4161	2558971	left	ALlv1	BAlp4	NA	ALPN	uniglomerular	VP1l+_lvPN	VP1l+_lvPN	1695	acetylcholine	0.925	acetylcholine	0.970308662977102	acetylcholine	Tanaka et al., 2012	0.9	0	0	0	0	0	0.563	0.563	TRUE	NA
720575940624083484	720575940624083484	146900	63530	1814	6913128	right	ALlv1	BAlp4	NA	ALPN	uniglomerular	VP1l+_lvPN	VP1l+_lvPN	1870	acetylcholine	0.949	acetylcholine	0.975777500702017	acetylcholine	Tanaka et al., 2012	0.9	0	0	0	0	0	0.42	0.42	TRUE	NA
720575940611520721	720575940611520721	161900	73570	1403	6889721	right	ALlv1	BAlp4	NA	ALPN	uniglomerular	VP1l+_lvPN	VP1l+_lvPN	1808	acetylcholine	0.955	acetylcholine	0.971771735371964	acetylcholine	Tanaka et al., 2012	0.9	0	0	0	0	0	0.538	0.538	FALSE	NA
720575940625331843	720575940625331843	110300	65520	2419	2121411	left	ALlv1	BAlp4	ALlv1__1	NA	NA	CB2465	NA	6216	glutamate	0.401	glutamate	0.554954764998497	NA	NA	0.2	0.3	0.5	0.1	0	0	0.005	0.005	FALSE	NA
720575940625335754	720575940625335754	155600	70360	1519	6889398	right	ALlv1	BAlp4	ALlv1__1	NA	NA	CB2465	NA	6569	glutamate	0.44	glutamate	0.538349295182117	NA	NA	0.1	0.3	0.5	0.1	0	0	0.003	0.003	FALSE	NA
720575940632380898	720575940628454202	99420	72540	2351	2571605	left	ALlv1	BAlp4	NA	NA	NA	SAD036	SAD036	7191	glutamate	0.336	glutamate	0.513937380767608	NA	NA	0.3	0.2	0.4	0	0	0	0.01	0.01	FALSE	NA
720575940631472076	720575940631441145	162400	76600	1561	6912267	right	ALlv1	BAlp4	NA	NA	NA	SAD036	SAD036	7884	glutamate	0.384	glutamate	0.596682198723129	NA	NA	0.2	0.2	0.5	0	0	0	0.039	0.039	FALSE	NA
720575940630569465	720575940626968266	117400	66210	2635	2558649	left	ALlv1	BAlp4	NA	NA	NA	VES003	VES003	7723	glutamate	0.541	glutamate	0.739425133845654	NA	NA	0.1	0.1	0.6	0.1	0	0	0.148	0.148	FALSE	NA
720575940623982484	720575940623982484	162100	66780	828	6877350	right	ALlv1	BAlp4	NA	NA	NA	VES003	VES003	8788	glutamate	0.58	glutamate	0.781334584051493	NA	NA	0.1	0.1	0.7	0.1	0	0	0.104	0.104	FALSE	NA
720575940633356883	720575940633356883	116000	61790	2166	3102754	left	ALlv1	BAlp4	NA	ALPN	multiglomerular	VP1m+_lvPN	VP1m+_lvPN	2616	glutamate	0.395	glutamate	0.545756420458747	NA	NA	0.2	0.3	0.5	0	0	0	0.075	0.075	FALSE	NA
720575940623237161	720575940623237161	154000	62900	1968	6400795	right	ALlv1	BAlp4	NA	ALPN	multiglomerular	VP1m+_lvPN	VP1m+_lvPN	2855	glutamate	0.444	glutamate	0.606399967844545	NA	NA	0.1	0.3	0.6	0	0	0	0.052	0.052	FALSE	NA
720575940634932472	720575940638149744	117300	62300	2219	2535906	left	ALlv1	BAlp4	NA	ALPN	multiglomerular	VP1m+_lvPN	VP1m+_lvPN	2808	glutamate	0.458	glutamate	0.599796255716334	NA	NA	0.2	0.3	0.6	0	0	0	0.137	0.137	FALSE	NA
720575940612031986	720575940612031986	152400	69120	1932	6424055	right	ALlv1	BAlp4	NA	ALPN	multiglomerular	VP1m+_lvPN	VP1m+_lvPN	2858	glutamate	0.482	glutamate	0.617151417471711	NA	NA	0.2	0.3	0.6	0	0	0	0.03	0.03	FALSE	NA
720575940623039672	720575940623039672	117100	61370	2004	2570874	left	ALv1	BAla1	ALv1__0	ALPN	multiglomerular	ALv1_23	NA	909	gaba	0.839	gaba	0.918089723571372	gaba	Bates and Schlegel et al., 2020	0.1	0.8	0.1	0	0	0	0.483	0.483	TRUE	NA
720575940627731206	720575940627731206	147200	65680	2075	5784276	right	ALv1	BAla1	NA	NA	NA	AVLP446	AVLP446	5693	gaba	0.748	gaba	0.868359516439343	gaba	Dolan et al., 2019	0.1	0.7	0.1	0	0	0	0.229	0.229	FALSE	AVLP-PN
720575940605028017	720575940605028017	116000	63300	2384	3133429	left	ALv1	BAla1	NA	NA	NA	AVLP446	AVLP446	5299	gaba	0.796	gaba	0.859414217555842	gaba	Dolan et al., 2019	0.1	0.7	0.2	0	0	0	0.175	0.175	TRUE	AVLP-PN
720575940660281217	720575940660281217	111800	65360	2388	2570905	left	ALv1	BAla1	NA	NA	NA	AVLP447	AVLP447	5948	gaba	0.836	gaba	0.911272172252126	gaba	Dolan et al., 2019	0.1	0.8	0.1	0	0	0	0.104	0.104	TRUE	AVLP-PN
720575940638865011	720575940638865011	151500	69320	2005	6467323	right	ALv1	BAla1	NA	NA	NA	AVLP447	AVLP447	6185	gaba	0.851	gaba	0.93919099336192	gaba	Dolan et al., 2019	0.1	0.9	0	0	0	0	0.072	0.072	TRUE	AVLP-PN
720575940624650988	720575940624650988	152500	70150	1635	6456112	right	ALv1	BAla1	ALv1__0	ALPN	multiglomerular	CB1041	NA	1370	gaba	0.696	gaba	0.803896773128483	gaba	Bates and Schlegel et al., 2020	0.2	0.6	0.2	0	0	0	0.651	0.651	FALSE	NA
720575940629367863	720575940629367863	152400	69950	1635	6423388	right	ALv1	BAla1	ALv1__0	ALPN	multiglomerular	CB1041	NA	1442	gaba	0.755	gaba	0.852647158346221	gaba	Bates and Schlegel et al., 2020	0.1	0.7	0.1	0.1	0	0	0.665	0.665	FALSE	NA
720575940620710822	720575940620710822	118400	61110	2138	3139508	left	ALv1	BAla1	ALv1__0	ALPN	multiglomerular	CB1041	NA	1366	gaba	0.8	gaba	0.813220181260228	gaba	Bates and Schlegel et al., 2020	0.1	0.7	0.1	0	0	0	0.757	0.757	TRUE	NA
720575940645104948	720575940645104948	118600	60930	2156	3139348	left	ALv1	BAla1	ALv1__0	ALPN	multiglomerular	CB1041	NA	1409	gaba	0.805	gaba	0.845382406994865	gaba	Bates and Schlegel et al., 2020	0.1	0.8	0.1	0	0	0	0.663	0.663	TRUE	NA
720575940622389735	720575940622389735	152400	70530	1635	6456062	right	ALv1	BAla1	ALv1__0	ALPN	multiglomerular	CB1296	M_vPNml85,M_vPNml88,M_vPNml89,DM3_vPN	1056	gaba	0.608	gaba	0.768989044407735	gaba	Liang et al., 2013	0.2	0.5	0.2	0	0	0	0.086	0.086	FALSE	NA
720575940622154620	720575940617109772	152500	70460	1635	NA	right	ALv1	BAla1	ALv1__0	ALPN	multiglomerular	CB1296	M_vPNml85,M_vPNml88,M_vPNml89,DM3_vPN	1249	gaba	0.655	gaba	0.7938348742111	gaba	Liang et al., 2013	0.2	0.6	0.2	0	0	0	0.198	0.198	FALSE	NA
720575940608942293	720575940626852400	118700	59830	2084	2570396	left	ALv1	BAla1	ALv1__0	ALPN	multiglomerular	CB1296	M_vPNml85,M_vPNml88,M_vPNml89,DM3_vPN	1061	gaba	0.741	gaba	0.790649935019381	gaba	Liang et al., 2013	0.1	0.7	0.2	0	0	0	0.146	0.146	FALSE	NA
720575940626959134	720575940626959134	118500	59920	2092	2664264	left	ALv1	BAla1	ALv1__0	ALPN	multiglomerular	CB1296	M_vPNml85,M_vPNml88,M_vPNml89,DM3_vPN	1108	gaba	0.772	gaba	0.759052030049296	gaba	Liang et al., 2013	0.1	0.7	0.2	0	0	0	0.154	0.154	TRUE	NA
720575940628059948	720575940628059948	152400	70320	1635	6456721	right	ALv1	BAla1	ALv1__0	ALPN	multiglomerular	CB1296	M_vPNml85,M_vPNml88,M_vPNml89,DM3_vPN	1710	gaba	0.825	gaba	0.891719671760435	gaba	Liang et al., 2013	0.1	0.8	0.1	0	0	0	0.18	0.18	FALSE	NA
720575940621141542	720575940621141542	152700	70120	1635	5818983	right	ALv1	BAla1	ALv1__0	ALPN	multiglomerular	CB1296	M_vPNml85,M_vPNml88,M_vPNml89,DM3_vPN	1862	gaba	0.83	gaba	0.931438234190117	gaba	Liang et al., 2013	0.1	0.8	0.1	0	0	0	0.268	0.268	FALSE	NA
720575940625219770	720575940640835672	152500	70380	1635	6467257	right	ALv1	BAla1	ALv1__0	ALPN	multiglomerular	CB1296	M_vPNml85,M_vPNml88,M_vPNml89,DM3_vPN	1438	gaba	0.852	gaba	0.832917646206665	gaba	Liang et al., 2013	0.1	0.8	0.2	0	0	0	0.206	0.206	FALSE	NA
720575940613864891	720575940613864891	119500	59600	2027	2664290	left	ALv1	BAla1	ALv1__0	ALPN	multiglomerular	CB1296	M_vPNml85,M_vPNml88,M_vPNml89,DM3_vPN	1465	gaba	0.861	gaba	0.89586691761119	gaba	Liang et al., 2013	0.1	0.9	0.1	0	0	0	0.402	0.402	TRUE	NA
720575940634834544	720575940634834544	119300	59740	2076	2664391	left	ALv1	BAla1	ALv1__0	ALPN	multiglomerular	CB1296	M_vPNml85,M_vPNml88,M_vPNml89,DM3_vPN	1379	gaba	0.886	gaba	0.902160616566718	gaba	Liang et al., 2013	0	0.8	0.1	0	0	0	0.2	0.2	TRUE	NA
720575940612320498	720575940612320498	119000	59790	2084	3191390	left	ALv1	BAla1	ALv1__0	ALPN	multiglomerular	CB1296	M_vPNml85,M_vPNml88,M_vPNml89,DM3_vPN	1484	gaba	0.896	gaba	0.916506029174433	gaba	Liang et al., 2013	0	0.9	0.1	0	0	0	0.628	0.628	FALSE	NA
720575940626917393	720575940626917393	152600	70160	1635	6455171	right	ALv1	BAla1	ALv1__0	ALPN	multiglomerular	CB1296	M_vPNml85,M_vPNml88,M_vPNml89,DM3_vPN	1787	gaba	0.898	gaba	0.950865322913799	gaba	Liang et al., 2013	0	0.9	0.1	0	0	0	0.572	0.572	FALSE	NA
720575940640007296	720575940640007296	119200	59770	2072	2571312	left	ALv1	BAla1	ALv1__0	ALPN	multiglomerular	CB1296	M_vPNml85,M_vPNml88,M_vPNml89,DM3_vPN	1271	gaba	0.922	gaba	0.90329174031946	gaba	Liang et al., 2013	0	0.9	0.1	0	0	0	0.267	0.267	TRUE	NA
720575940606604977	720575940614610925	152000	70290	1635	6462650	right	ALv1	BAla1	ALv1__0	ALPN	multiglomerular	CB2004	M_vPNml56,M_vPNml58	2899	gaba	0.806	gaba	0.92851924546261	gaba	Liang et al., 2013	0.1	0.8	0	0	0	0	0.702	0.702	FALSE	NA
720575940630859068	720575940624622826	116800	60070	2002	2570390	left	ALv1	BAla1	ALv1__0	ALPN	multiglomerular	CB2004	M_vPNml56,M_vPNml58	2419	gaba	0.827	gaba	0.886988074167929	gaba	Liang et al., 2013	0.2	0.8	0	0	0	0	0.638	0.638	FALSE	NA
720575940643152164	720575940643152164	152200	69810	1635	6463060	right	ALv1	BAla1	ALv1__0	ALPN	multiglomerular	CB2004	M_vPNml56,M_vPNml58	2307	gaba	0.83	gaba	0.938025402364178	gaba	Liang et al., 2013	0.1	0.8	0.1	0	0	0	0.706	0.706	FALSE	NA
720575940612655729	720575940631942999	116900	59910	1971	3191700	left	ALv1	BAla1	ALv1__0	ALPN	multiglomerular	CB2004	M_vPNml56,M_vPNml58	2322	gaba	0.834	gaba	0.909415230610159	gaba	Liang et al., 2013	0.1	0.8	0.1	0	0	0	0.693	0.693	FALSE	NA
720575940625154539	720575940622904069	116100	60290	2012	2570328	left	ALv1	BAla1	ALv1__0	ALPN	multiglomerular	CB2004	M_vPNml56,M_vPNml58	1946	gaba	0.858	gaba	0.925004447060771	gaba	Liang et al., 2013	0	0.8	0.1	0	0	0	0.52	0.52	FALSE	NA
720575940622541573	720575940637632654	152000	70370	1635	6458203	right	ALv1	BAla1	ALv1__0	ALPN	multiglomerular	CB2004	M_vPNml56,M_vPNml58	2422	gaba	0.915	gaba	0.933209444268363	gaba	Liang et al., 2013	0	0.9	0	0	0	0	0.729	0.729	FALSE	NA
720575940622840211	720575940622840211	152400	69850	1635	6423164	right	ALv1	BAla1	ALv1__0	ALPN	multiglomerular	CB2020	NA	1201	gaba	0.518	gaba	0.777413824447807	gaba	Bates and Schlegel et al., 2020	0.3	0.5	0.1	0.1	0.1	0	0.595	0.595	FALSE	NA
720575940621017540	720575940621017540	144400	62340	1732	6418890	right	ALv1	BAla1	ALv1__0	ALPN	multiglomerular	CB2020	NA	849	gaba	0.535	gaba	0.707781282987158	gaba	Bates and Schlegel et al., 2020	0	0.5	0.3	0.1	0.1	0	0.507	0.507	FALSE	NA
720575940622151804	720575940622151804	118100	61030	2141	3139835	left	ALv1	BAla1	ALv1__0	ALPN	multiglomerular	CB2020	NA	586	gaba	0.61	gaba	0.640033639535216	gaba	Bates and Schlegel et al., 2020	0.1	0.6	0.3	0	0	0	0.577	0.577	TRUE	NA
720575940622649284	720575940622649284	152500	70010	1635	6417944	right	ALv1	BAla1	ALv1__0	ALPN	multiglomerular	CB2020	NA	1068	gaba	0.68	gaba	0.726799042821388	gaba	Bates and Schlegel et al., 2020	0.1	0.6	0.2	0	0	0	0.233	0.233	FALSE	NA
720575940630146103	720575940630146103	118300	61130	2137	3139494	left	ALv1	BAla1	ALv1__0	ALPN	multiglomerular	CB2020	NA	1022	gaba	0.769	gaba	0.704596670039949	gaba	Bates and Schlegel et al., 2020	0.1	0.7	0.2	0	0	0	0.629	0.629	TRUE	NA
720575940624783091	720575940624783091	118500	60950	2147	3139867	left	ALv1	BAla1	ALv1__0	ALPN	multiglomerular	CB2020	NA	1108	gaba	0.775	gaba	0.781268518592374	gaba	Bates and Schlegel et al., 2020	0.1	0.7	0.2	0	0	0	0.439	0.439	FALSE	NA
720575940603455846	720575940603455846	152400	70180	1635	6461903	right	ALv1	BAla1	ALv1__0	ALPN	multiglomerular	CB2307	NA	1207	gaba	0.797	gaba	0.912734575848486	gaba	Bates and Schlegel et al., 2020	0.1	0.8	0.1	0.1	0	0	0.576	0.576	FALSE	NA
720575940609218258	720575940609218258	117600	61120	2118	2570859	left	ALv1	BAla1	ALv1__0	ALPN	multiglomerular	CB2307	NA	950	gaba	0.8	gaba	0.924938228100667	gaba	Bates and Schlegel et al., 2020	0	0.8	0.1	0	0	0	0.535	0.535	TRUE	NA
720575940608130606	720575940608130606	152600	70060	1635	6455882	right	ALv1	BAla1	ALv1__0	ALPN	multiglomerular	CB2307	NA	1082	gaba	0.803	gaba	0.884970613047263	gaba	Bates and Schlegel et al., 2020	0.1	0.8	0.1	0	0	0	0.384	0.384	FALSE	NA
720575940631619409	720575940631619409	152200	70610	1635	6461925	right	ALv1	BAla1	ALv1__0	ALPN	multiglomerular	CB2372	NA	1825	gaba	0.71	gaba	0.875275916257105	gaba	Bates and Schlegel et al., 2020	0.1	0.6	0	0	0.2	0	0.687	0.687	FALSE	NA
720575940613961522	720575940613961522	152000	70740	1635	6462234	right	ALv1	BAla1	ALv1__0	ALPN	multiglomerular	CB2372	NA	1888	gaba	0.712	gaba	0.890478718255098	gaba	Bates and Schlegel et al., 2020	0.3	0.7	0	0	0	0	0.746	0.746	FALSE	NA
720575940617470137	720575940617470137	114800	58420	1646	3192055	left	ALv1	BAla1	ALv1__0	ALPN	multiglomerular	CB2372	NA	1724	gaba	0.912	gaba	0.962290282057039	gaba	Bates and Schlegel et al., 2020	0	0.9	0	0	0	0	0.784	0.784	TRUE	NA
720575940615081099	720575940615081099	116800	59700	1595	3139516	left	ALv1	BAla1	ALv1__0	ALPN	multiglomerular	CB2372	NA	1408	gaba	0.919	gaba	0.930891237504993	gaba	Bates and Schlegel et al., 2020	0	0.9	0.1	0	0	0	0.81	0.81	FALSE	NA
720575940624204839	720575940624204839	152400	70100	1635	6456398	right	ALv1	BAla1	ALv1__0	ALPN	multiglomerular	CB2536	NA	1533	gaba	0.732	gaba	0.855994199398451	gaba	Bates and Schlegel et al., 2020	0.1	0.7	0.1	0	0	0	0.753	0.753	FALSE	NA
720575940619470939	720575940619470939	152500	70240	1635	6454109	right	ALv1	BAla1	ALv1__0	ALPN	multiglomerular	CB2536	NA	1492	gaba	0.759	gaba	0.887065855891642	gaba	Bates and Schlegel et al., 2020	0.1	0.8	0	0	0	0	0.5	0.5	FALSE	NA
720575940632032652	720575940632032652	119100	61120	2085	3139048	left	ALv1	BAla1	ALv1__0	ALPN	multiglomerular	CB2536	NA	1481	gaba	0.878	gaba	0.857754360880872	gaba	Bates and Schlegel et al., 2020	0	0.8	0.1	0	0	0	0.721	0.721	TRUE	NA
720575940629778447	720575940634207443	152100	70610	1635	6460926	right	ALv1	BAla1	ALv1__0	ALPN	multiglomerular	CB2561	NA	1602	gaba	0.824	gaba	0.9326808229368	gaba	Bates and Schlegel et al., 2020	0.1	0.8	0	0	0.1	0	0.45	0.45	FALSE	NA
720575940629242106	720575940618146619	115600	58570	1680	3139027	left	ALv1	BAla1	ALv1__0	ALPN	multiglomerular	CB2561	NA	1455	gaba	0.837	gaba	0.969114214291895	gaba	Bates and Schlegel et al., 2020	0.1	0.9	0	0	0	0	0.442	0.442	FALSE	NA
720575940627822647	720575940627822647	117500	57720	1584	3139149	left	ALv1	BAla1	ALv1__0	ALPN	multiglomerular	CB2561	NA	1285	gaba	0.912	gaba	0.955017606195954	gaba	Bates and Schlegel et al., 2020	0.1	0.9	0	0	0	0	0.495	0.495	TRUE	NA
720575940637582046	720575940650946425	152300	70610	1635	6458044	right	ALv1	BAla1	ALv1__0	ALPN	multiglomerular	CB2589	M_vPNml85,M_vPNml88,M_vPNml89,DM3_vPN	1395	gaba	0.608	gaba	0.947416306340656	gaba	Liang et al., 2013	0.1	0.6	0.1	0.1	0.1	0	0.789	0.789	FALSE	NA
720575940618087197	720575940618087197	152400	70730	1635	6459506	right	ALv1	BAla1	ALv1__0	ALPN	multiglomerular	CB2589	M_vPNml85,M_vPNml88,M_vPNml89,DM3_vPN	1663	gaba	0.76	gaba	0.934181731369392	gaba	Liang et al., 2013	0.1	0.8	0	0	0.1	0	0.757	0.757	FALSE	NA
720575940607198898	720575940607198898	152400	70610	1635	6458982	right	ALv1	BAla1	ALv1__0	ALPN	multiglomerular	CB2589	M_vPNml85,M_vPNml88,M_vPNml89,DM3_vPN	1595	gaba	0.824	gaba	0.925962071768816	gaba	Liang et al., 2013	0.2	0.8	0	0	0	0	0.67	0.67	FALSE	NA
720575940639138237	720575940639138237	119000	60340	1780	3191492	left	ALv1	BAla1	ALv1__0	ALPN	multiglomerular	CB2589	M_vPNml85,M_vPNml88,M_vPNml89,DM3_vPN	1251	gaba	0.848	gaba	0.932521318830318	gaba	Liang et al., 2013	0.1	0.8	0	0	0	0	0.847	0.847	TRUE	NA
720575940629083211	720575940629083211	119500	59470	1991	3139132	left	ALv1	BAla1	ALv1__0	ALPN	multiglomerular	CB2589	M_vPNml85,M_vPNml88,M_vPNml89,DM3_vPN	1389	gaba	0.85	gaba	0.910095700753663	gaba	Liang et al., 2013	0	0.8	0.1	0	0	0	0.682	0.682	TRUE	NA
720575940615462978	720575940615462978	119600	59890	2089	3191577	left	ALv1	BAla1	ALv1__0	ALPN	multiglomerular	CB2589	M_vPNml85,M_vPNml88,M_vPNml89,DM3_vPN	1278	gaba	0.87	gaba	0.921212213854881	gaba	Liang et al., 2013	0.1	0.8	0.1	0	0	0	0.895	0.895	TRUE	NA
720575940618214383	720575940618214383	152300	70080	1635	6462497	right	ALv1	BAla1	ALv1__0	ALPN	multiglomerular	CB2703	NA	906	gaba	0.611	gaba	0.815285238680035	gaba	Bates and Schlegel et al., 2020	0.2	0.6	0	0.1	0.1	0	0.331	0.331	FALSE	NA
720575940609962389	720575940609962389	116600	60990	2043	2570169	left	ALv1	BAla1	ALv1__0	ALPN	multiglomerular	CB2703	NA	920	gaba	0.656	gaba	0.91439030084696	gaba	Bates and Schlegel et al., 2020	0.2	0.7	0.1	0.1	0	0	0.308	0.308	TRUE	NA
720575940619075437	720575940619075437	152400	70090	1635	6457784	right	ALv1	BAla1	ALv1__0	ALPN	multiglomerular	CB2703	NA	715	gaba	0.667	gaba	0.88050808325923	gaba	Bates and Schlegel et al., 2020	0	0.7	0.1	0	0.1	0	0.39	0.39	FALSE	NA
720575940617885643	720575940617885643	116400	60460	1909	2559432	left	ALv1	BAla1	ALv1__0	ALPN	multiglomerular	CB2703	NA	738	gaba	0.68	gaba	0.814672836990025	gaba	Bates and Schlegel et al., 2020	0.2	0.6	0.1	0	0	0	0.283	0.283	TRUE	NA
720575940633688275	720575940633688275	116000	61240	1979	2570056	left	ALv1	BAla1	ALv1__0	ALPN	multiglomerular	CB2703	NA	710	gaba	0.748	gaba	0.868785856955169	gaba	Bates and Schlegel et al., 2020	0.1	0.7	0.1	0.1	0.1	0	0.357	0.357	TRUE	NA
720575940645403939	720575940645403939	152300	69920	1635	6461773	right	ALv1	BAla1	ALv1__0	ALPN	multiglomerular	CB2703	NA	701	gaba	0.906	gaba	0.892026252897173	gaba	Bates and Schlegel et al., 2020	0	0.9	0.1	0	0	0	0.614	0.614	FALSE	NA
720575940621021892	720575940621021892	152300	70190	1635	6460741	right	ALv1	BAla1	ALv1__0	ALPN	multiglomerular	CB2711	NA	745	gaba	0.606	gaba	0.824131680937345	gaba	Bates and Schlegel et al., 2020	0.2	0.6	0.1	0	0	0	0.444	0.444	FALSE	NA
720575940639341987	720575940639341987	115400	61110	1989	3139392	left	ALv1	BAla1	ALv1__0	ALPN	multiglomerular	CB2711	NA	801	gaba	0.696	gaba	0.86555799074415	gaba	Bates and Schlegel et al., 2020	0.1	0.7	0.1	0	0	0	0.365	0.365	TRUE	NA
720575940621142054	720575940621142054	152200	70010	1635	6462741	right	ALv1	BAla1	ALv1__0	ALPN	multiglomerular	CB2711	NA	773	gaba	0.844	gaba	0.800219665686435	gaba	Bates and Schlegel et al., 2020	0	0.8	0.2	0	0	0	0.129	0.129	FALSE	NA
720575940624487975	720575940624487975	145400	62540	1449	6458518	right	ALv1	BAla1	ALv1__0	ALPN	multiglomerular	CB2761	NA	1776	gaba	0.681	gaba	0.915020590672068	gaba	Bates and Schlegel et al., 2020	0.2	0.6	0.1	0	0.1	0	0.825	0.825	FALSE	NA
720575940643517038	720575940643517038	147200	61210	1344	6461562	right	ALv1	BAla1	ALv1__0	ALPN	multiglomerular	CB2761	NA	1652	gaba	0.81	gaba	0.910990437179588	gaba	Bates and Schlegel et al., 2020	0.2	0.8	0	0	0	0	0.857	0.857	FALSE	NA
720575940615152011	720575940615152011	118300	60290	1644	3191820	left	ALv1	BAla1	ALv1__0	ALPN	multiglomerular	CB2761	NA	1397	gaba	0.837	gaba	0.87988684441698	gaba	Bates and Schlegel et al., 2020	0	0.8	0.2	0	0	0	0.851	0.851	FALSE	NA
720575940618609462	720575940618609462	118800	60200	1721	2664243	left	ALv1	BAla1	ALv1__0	ALPN	multiglomerular	CB2761	NA	1235	gaba	0.848	gaba	0.95264539620241	gaba	Bates and Schlegel et al., 2020	0.1	0.9	0	0	0	0	0.866	0.866	TRUE	NA
720575940625097274	720575940625097274	117500	61140	2127	2570025	left	ALv1	BAla1	ALv1__0	ALPN	multiglomerular	CB2761	NA	1361	gaba	0.852	gaba	0.945601013143312	gaba	Bates and Schlegel et al., 2020	0.1	0.8	0.1	0	0	0	0.691	0.691	TRUE	NA
720575940628185538	720575940628185538	117600	61280	2115	2563973	left	ALv1	BAla1	ALv1__0	ALPN	multiglomerular	CB2761	NA	1397	gaba	0.914	gaba	0.931300221601441	gaba	Bates and Schlegel et al., 2020	0	0.9	0	0	0	0	0.834	0.834	TRUE	NA
720575940623047950	720575940623047950	152400	70190	1635	6459471	right	ALv1	BAla1	ALv1__0	ALPN	multiglomerular	CB2761	NA	1501	gaba	0.96	gaba	0.940091401634883	gaba	Bates and Schlegel et al., 2020	0	0.9	0.1	0	0	0	0.545	0.545	FALSE	NA
720575940625823656	720575940625823656	152300	69800	1635	6470073	right	ALv1	BAla1	ALv1__0	ALPN	multiglomerular	CB2772	NA	827	gaba	0.717	gaba	0.852481944359752	gaba	Bates and Schlegel et al., 2020	0.1	0.7	0.1	0	0.1	0	0.179	0.179	FALSE	NA
720575940618840280	720575940618840280	116000	60810	1951	2562488	left	ALv1	BAla1	ALv1__0	ALPN	multiglomerular	CB2772	NA	723	gaba	0.814	gaba	0.90502496875627	gaba	Bates and Schlegel et al., 2020	0.1	0.7	0.1	0.1	0.1	0	0.358	0.358	TRUE	NA
720575940637749574	720575940637749574	116200	60780	1974	2559767	left	ALv1	BAla1	ALv1__0	ALPN	multiglomerular	CB2772	NA	697	gaba	0.843	gaba	0.94704431632332	gaba	Bates and Schlegel et al., 2020	0.1	0.8	0.1	0	0	0	0.49	0.49	TRUE	NA
720575940630301523	720575940630301523	152600	70120	1635	6456382	right	ALv1	BAla1	ALv1__0	ALPN	multiglomerular	CB2900	NA	1370	gaba	0.793	gaba	0.9132740996423	gaba	Bates and Schlegel et al., 2020	0.1	0.8	0.1	0	0	0	0.618	0.618	FALSE	NA
720575940633052641	720575940633052641	117400	61240	2140	2570257	left	ALv1	BAla1	ALv1__0	ALPN	multiglomerular	CB2900	NA	1397	gaba	0.902	gaba	0.918839732116646	gaba	Bates and Schlegel et al., 2020	0.1	0.9	0.1	0	0	0	0.568	0.568	TRUE	NA
720575940624960522	720575940624960522	152400	70260	1635	6459388	right	ALv1	BAla1	ALv1__0	ALPN	multiglomerular	CB2900	NA	1763	gaba	0.917	gaba	0.9259827273098	gaba	Bates and Schlegel et al., 2020	0	0.9	0	0	0	0	0.624	0.624	FALSE	NA
720575940632994970	720575940632994970	118300	60880	2142	2563992	left	ALv1	BAla1	ALv1__0	ALPN	multiglomerular	CB2900	NA	1515	gaba	0.922	gaba	0.930998446516895	gaba	Bates and Schlegel et al., 2020	0	0.9	0	0	0	0	0.514	0.514	TRUE	NA
720575940625879537	720575940625879537	152300	70040	1635	6468798	right	ALv1	BAla1	ALv1__0	ALPN	multiglomerular	CB3228	NA	1249	gaba	0.68	gaba	0.88800876498132	gaba	Bates and Schlegel et al., 2020	0.1	0.7	0	0.1	0.1	0	0.46	0.46	FALSE	NA
720575940639594611	720575940639594611	116800	61060	2057	NA	left	ALv1	BAla1	ALv1__0	ALPN	multiglomerular	CB3228	NA	1071	gaba	0.852	gaba	0.947372337098763	gaba	Liang et al., 2013	0.1	0.9	0	0	0	0	0.678	0.678	TRUE	NA
720575940619376767	720575940619376767	147000	63190	1646	6468251	right	ALv1	BAla1	ALv1__0	ALPN	multiglomerular	CB3447	NA	1905	gaba	0.577	gaba	0.920860984212619	gaba	Bates and Schlegel et al., 2020	0.2	0.6	0.1	0	0	0	0.525	0.525	TRUE	NA
720575940615775771	720575940615775771	152500	70080	1635	6457372	right	ALv1	BAla1	ALv1__0	ALPN	multiglomerular	CB3447	NA	1307	gaba	0.791	gaba	0.879705722223837	gaba	Bates and Schlegel et al., 2020	0.1	0.7	0.1	0.1	0	0	0.521	0.521	FALSE	NA
720575940634976174	720575940634976174	109100	73130	1460	3139205	left	ALv1	BAla1	ALv1__0	ALPN	multiglomerular	CB3447	NA	1442	gaba	0.919	gaba	0.942035288132448	gaba	Bates and Schlegel et al., 2020	0	0.9	0.1	0	0	0	0.767	0.767	TRUE	NA
720575940620622691	720575940620622691	148400	62460	1436	6461426	right	ALv1	BAla1	ALv1__0	ALPN	multiglomerular	CB3457	NA	2418	gaba	0.722	gaba	0.934763174612603	gaba	Bates and Schlegel et al., 2020	0.2	0.7	0	0	0.1	0	0.696	0.696	TRUE	NA
720575940612653937	720575940612653937	152100	70770	1635	6468530	right	ALv1	BAla1	ALv1__0	ALPN	multiglomerular	CB3457	NA	2315	gaba	0.829	gaba	0.934215054626824	gaba	Bates and Schlegel et al., 2020	0.1	0.8	0.1	0	0	0	0.436	0.436	FALSE	NA
720575940627719184	720575940627719184	114400	58850	1655	3192229	left	ALv1	BAla1	ALv1__0	ALPN	multiglomerular	CB3457	NA	2080	gaba	0.912	gaba	0.946510925579787	gaba	Bates and Schlegel et al., 2020	0	0.9	0	0	0	0	0.617	0.617	TRUE	NA
720575940621343348	720575940621343348	147600	62820	1482	6455540	right	ALv1	BAla1	ALv1__0	ALPN	multiglomerular	CB3597	NA	1770	gaba	0.663	gaba	0.826782946550806	gaba	Bates and Schlegel et al., 2020	0.2	0.6	0.1	0	0	0	0.248	0.248	FALSE	NA
720575940612992479	720575940612992479	114100	60610	1765	3191893	left	ALv1	BAla1	ALv1__0	ALPN	multiglomerular	CB3597	NA	1703	gaba	0.742	gaba	0.879224758774705	gaba	Bates and Schlegel et al., 2020	0.2	0.7	0.1	0	0	0	0.331	0.331	TRUE	NA
720575940610956334	720575940610956334	111700	64220	2446	2562341	left	ALv1	BAla1	NA	NA	NA	CL114	CL114	7730	gaba	0.743	gaba	0.857991899764471	gaba	ASB	0.1	0.7	0.2	0	0	0	0	0	TRUE	NA
720575940629437378	720575940623380556	152600	78110	1297	6468393	right	ALv1	BAla1	NA	NA	NA	CL114	CL114	8080	gaba	0.84	gaba	0.888001052906652	gaba	ASB	0.1	0.8	0.1	0	0	0	0.49	0.49	FALSE	NA
720575940612355507	720575940612355507	148700	64350	1615	6462375	right	ALv1	BAla1	NA	ALPN	uniglomerular	DA1_vPN	DA1_vPN	7286	gaba	0.638	gaba	0.921673547894221	gaba	Liang et al., 2013	0.1	0.6	0.1	0	0.1	0	0.519	0.519	TRUE	NA
720575940646122804	720575940646122804	112700	61460	1682	2664125	left	ALv1	BAla1	NA	ALPN	uniglomerular	DA1_vPN	DA1_vPN	6507	gaba	0.813	gaba	0.907846215122603	gaba	Liang et al., 2013	0.1	0.8	0.1	0	0	0	0.474	0.474	TRUE	NA
720575940629546538	720575940629546538	115800	60860	1994	NA	left	ALv1	BAla1	NA	ALPN	uniglomerular	DC4_vPN	DC4_vPN	1055	gaba	0.787	gaba	0.89160701805561	gaba	Liang et al., 2013	0	0.8	0.1	0	0	0	0.42	0.42	TRUE	NA
720575940652875681	720575940652875681	152300	70280	1635	6456322	right	ALv1	BAla1	NA	ALPN	uniglomerular	DC4_vPN	DC4_vPN	1037	gaba	0.887	gaba	0.910490153185469	gaba	Liang et al., 2013	0.1	0.9	0	0	0	0	0.39	0.39	FALSE	NA
720575940616200276	720575940633166151	115400	60870	1928	2664389	left	ALv1	BAla1	NA	ALPN	multiglomerular	DC4_vPN	DC4_vPN	825	gaba	0.897	gaba	0.899621538869334	gaba	Liang et al., 2013	0	0.9	0.1	0	0	0	0.275	0.275	FALSE	NA
720575940615406751	720575940615406751	152200	70320	1635	6467969	right	ALv1	BAla1	NA	ALPN	multiglomerular	DC4_vPN	DC4_vPN	1044	gaba	0.916	gaba	0.89025656949391	gaba	Liang et al., 2013	0	0.9	0	0	0	0	0.407	0.407	FALSE	NA
720575940623922869	720575940623922869	117600	60130	2048	2567294	left	ALv1	BAla1	NA	ALPN	uniglomerular	DL2d_vPN	DL2d_vPN	1470	gaba	0.824	gaba	0.905256509092928	gaba	Liang et al., 2013	0.1	0.8	0.1	0	0	0	0.762	0.762	TRUE	NA
720575940638573638	720575940613706866	115300	59860	1839	2571147	left	ALv1	BAla1	NA	ALPN	uniglomerular	DL2d_vPN	DL2d_vPN	1969	gaba	0.892	gaba	0.93741455283559	gaba	Liang et al., 2013	0	0.9	0	0	0	0	0.778	0.778	FALSE	NA
720575940604880562	720575940609496585	152100	70440	1635	6462706	right	ALv1	BAla1	NA	ALPN	multiglomerular	DL2d_vPN	DL2d_vPN	1781	gaba	0.922	gaba	0.952916214264337	gaba	Liang et al., 2013	0	0.9	0.1	0	0	0	0.798	0.798	FALSE	NA
720575940629451833	720575940629451833	152000	70170	1635	6469510	right	ALv1	BAla1	NA	ALPN	uniglomerular	DL2d_vPN	DL2d_vPN	1458	gaba	0.96	gaba	0.956002073793362	gaba	Liang et al., 2013	0	1	0	0	0	0	0.81	0.81	FALSE	NA
720575940622675494	720575940622675494	152000	70500	1635	6470053	right	ALv1	BAla1	NA	ALPN	uniglomerular	DM4_vPN	DM4_vPN	2201	gaba	0.703	gaba	0.910235255605648	gaba	Liang et al., 2013	0.1	0.7	0.1	0	0.1	0	0.71	0.71	FALSE	NA
720575940628323919	720575940628323919	116900	59000	1859	2570199	left	ALv1	BAla1	NA	ALPN	uniglomerular	DM4_vPN	DM4_vPN	2216	gaba	0.876	gaba	0.904312940372766	gaba	Liang et al., 2013	0	0.8	0.1	0	0	0	0.748	0.748	TRUE	NA
720575940619600293	720575940631305068	115000	60050	1812	2570247	left	ALv1	BAla1	NA	ALPN	uniglomerular	DP1l_vPN	DP1l_vPN	1606	gaba	0.824	gaba	0.923221918671825	gaba	Liang et al., 2013	0.1	0.8	0	0	0	0	0.841	0.841	FALSE	NA
720575940626642981	720575940624106701	152100	70430	1635	6461028	right	ALv1	BAla1	NA	ALPN	uniglomerular	DP1l_vPN	DP1l_vPN	1915	gaba	0.96	gaba	0.947414012021722	gaba	Liang et al., 2013	0	1	0	0	0	0	0.927	0.927	FALSE	NA
720575940620949012	720575940634658785	145500	62090	1618	6456874	right	ALv1	BAla1	NA	ALPN	multiglomerular	DP1m_vPN	DP1m_vPN	2353	gaba	0.791	gaba	0.895973978435525	gaba	Liang et al., 2013	0.1	0.8	0.1	0	0	0	0.743	0.743	FALSE	NA
720575940624996794	720575940616397122	116000	59780	1889	2570399	left	ALv1	BAla1	NA	ALPN	multiglomerular	DP1m_vPN	DP1m_vPN	1946	gaba	0.81	gaba	0.924495185254188	gaba	Liang et al., 2013	0.1	0.8	0.1	0	0	0	0.851	0.851	FALSE	NA
720575940627102210	720575940656077473	116300	60100	1984	2570363	left	ALv1	BAla1	NA	ALPN	multiglomerular	DP1m_vPN	DP1m_vPN	2254	gaba	0.825	gaba	0.880495585075619	gaba	Liang et al., 2013	0.1	0.8	0.1	0	0	0	0.772	0.772	FALSE	NA
720575940626352944	720575940625207019	147100	61720	1531	6467405	right	ALv1	BAla1	NA	ALPN	multiglomerular	DP1m_vPN	DP1m_vPN	2114	gaba	0.862	gaba	0.937541837199217	gaba	Liang et al., 2013	0	0.8	0.1	0	0.1	0	0.822	0.822	FALSE	NA
720575940628916815	720575940608124338	118200	60470	1683	3191502	left	ALv1	BAla1	NA	ALPN	multiglomerular	M_vPNml50	M_vPNml50	8944	gaba	0.535	gaba	0.753325857968503	gaba	Liang et al., 2013	0.2	0.5	0.2	0	0.1	0	0.76	0.76	FALSE	NA
720575940617244372	720575940627129290	143600	62780	1618	6462140	right	ALv1	BAla1	NA	ALPN	multiglomerular	M_vPNml50	M_vPNml50	9482	gaba	0.549	gaba	0.868420179824897	gaba	Liang et al., 2013	0.2	0.5	0.1	0	0.2	0	0.739	0.739	FALSE	NA
720575940618605878	720575940631630021	119800	60110	1919	2559960	left	ALv1	BAla1	NA	ALPN	multiglomerular	M_vPNml50	M_vPNml50	8004	gaba	0.554	gaba	0.778575534403053	gaba	Liang et al., 2013	0.2	0.5	0.2	0	0.1	0	0.751	0.751	FALSE	NA
720575940617728852	720575940640372021	143800	62440	1539	6468243	right	ALv1	BAla1	NA	ALPN	multiglomerular	M_vPNml50	M_vPNml50	8995	gaba	0.577	gaba	0.866695941561202	gaba	Liang et al., 2013	0.2	0.6	0.1	0.1	0.1	0	0.759	0.759	FALSE	NA
720575940632463464	720575940632463464	114200	62010	1938	3191763	left	ALv1	BAla1	NA	ALPN	multiglomerular	M_vPNml51	M_vPNml51	1710	gaba	0.582	gaba	0.850816582277028	gaba	Liang et al., 2013	0.2	0.6	0.1	0.1	0.1	0	0.252	0.252	TRUE	NA
720575940627958889	720575940627958889	152700	70280	1635	6457829	right	ALv1	BAla1	NA	ALPN	multiglomerular	M_vPNml51	M_vPNml51	1996	gaba	0.68	gaba	0.856751607759861	gaba	Liang et al., 2013	0.2	0.6	0.1	0	0	0	0.268	0.268	FALSE	NA
720575940622436277	720575940622436277	118900	59790	2077	2664110	left	ALv1	BAla1	ALv1__0	ALPN	multiglomerular	M_vPNml53	M_vPNml53	758	gaba	0.617	gaba	0.631626163994832	gaba	Liang et al., 2013	0.1	0.5	0.3	0	0	0	0.009	0.009	TRUE	NA
720575940629724380	720575940629724380	152500	70660	1635	6459915	right	ALv1	BAla1	ALv1__1	ALPN	multiglomerular	M_vPNml53	M_vPNml53	1225	gaba	0.637	gaba	0.853099683194923	gaba	Liang et al., 2013	0.1	0.6	0.2	0	0	0	0.046	0.046	FALSE	NA
720575940625249618	720575940625249618	152300	70510	1635	6469900	right	ALv1	BAla1	ALv1__1	ALPN	multiglomerular	M_vPNml53	M_vPNml53	777	gaba	0.661	gaba	0.718538483468573	gaba	Liang et al., 2013	0.1	0.6	0.2	0.1	0	0	0.249	0.249	FALSE	NA
720575940632375716	720575940623218390	119100	59850	2054	2561393	left	ALv1	BAla1	ALv1__1	ALPN	multiglomerular	M_vPNml53	M_vPNml53	543	gaba	0.672	gaba	0.698018986271243	gaba	Liang et al., 2013	0.1	0.6	0.2	0	0	0	0.22	0.22	FALSE	NA
720575940622969096	720575940622969096	152400	70610	1635	6458098	right	ALv1	BAla1	ALv1__1	ALPN	multiglomerular	M_vPNml53	M_vPNml53	1120	gaba	0.674	gaba	0.756767169009649	gaba	Liang et al., 2013	0.1	0.6	0.2	0	0	0	0.123	0.123	FALSE	NA
720575940605391794	720575940605391794	152600	70600	1635	6458814	right	ALv1	BAla1	ALv1__0	ALPN	multiglomerular	M_vPNml53	M_vPNml53	786	gaba	0.746	gaba	0.706914803286607	gaba	Liang et al., 2013	0.1	0.7	0.2	0	0	0	0.132	0.132	FALSE	NA
720575940629317991	720575940629317991	118800	59840	2071	2570902	left	ALv1	BAla1	ALv1__0	ALPN	multiglomerular	M_vPNml53	M_vPNml53	894	gaba	0.777	gaba	0.730823117573591	gaba	Liang et al., 2013	0.1	0.7	0.2	0	0	0	0.105	0.105	TRUE	NA
720575940649743225	720575940649743225	118800	59940	2063	2570266	left	ALv1	BAla1	ALv1__1	ALPN	multiglomerular	M_vPNml53	M_vPNml53	891	gaba	0.787	gaba	0.780325378984627	gaba	Liang et al., 2013	0.1	0.7	0.2	0	0	0	0.457	0.457	TRUE	NA
720575940618256833	720575940618256833	152500	70540	1635	6455070	right	ALv1	BAla1	ALv1__0	ALPN	multiglomerular	M_vPNml53	M_vPNml53	803	gaba	0.818	gaba	0.746784513695593	gaba	Liang et al., 2013	0.1	0.7	0.2	0	0	0	0.034	0.034	FALSE	NA
720575940619203925	720575940619203925	96140	35010	4823	2570203	left	ALv1	BAla1	ALv1__1	ALPN	multiglomerular	M_vPNml53	M_vPNml53	927	gaba	0.828	gaba	0.88672078436042	gaba	Liang et al., 2013	0.1	0.8	0.1	0	0	0	0.228	0.228	TRUE	NA
720575940654869665	720575940618368441	118900	59760	2002	2664200	left	ALv1	BAla1	ALv1__1	ALPN	multiglomerular	M_vPNml53	M_vPNml53	598	gaba	0.831	gaba	0.657556604992934	gaba	Liang et al., 2013	0.1	0.7	0.2	0	0	0	0.198	0.198	FALSE	NA
720575940637766051	720575940618361489	152400	70530	1635	6457699	right	ALv1	BAla1	ALv1__1	ALPN	multiglomerular	M_vPNml53	M_vPNml53	932	gaba	0.835	gaba	0.892068375352959	gaba	Liang et al., 2013	0.1	0.8	0.1	0	0	0	0.272	0.272	FALSE	Different number in synapses than same-type neurons.
720575940622193276	720575940622193276	118900	59940	2058	2664029	left	ALv1	BAla1	ALv1__1	ALPN	multiglomerular	M_vPNml53	M_vPNml53	949	gaba	0.898	gaba	0.908916921656081	gaba	Liang et al., 2013	0	0.8	0.1	0	0	0	0.254	0.254	TRUE	NA
720575940636610270	720575940636610270	119200	59830	2035	2570798	left	ALv1	BAla1	NA	ALPN	multiglomerular	M_vPNml54	M_vPNml54	1096	gaba	0.797	gaba	0.883269366003755	gaba	Liang et al., 2013	0.1	0.8	0.1	0	0	0	0.404	0.404	TRUE	NA
720575940622723598	720575940622723598	152200	70540	1635	6454709	right	ALv1	BAla1	NA	ALPN	multiglomerular	M_vPNml54	M_vPNml54	1241	gaba	0.867	gaba	0.909375694754228	gaba	Liang et al., 2013	0.1	0.8	0.1	0	0	0	0.095	0.095	FALSE	NA
720575940627080079	720575940627080079	113300	62640	1628	2664398	left	ALv1	BAla1	NA	ALPN	multiglomerular	M_vPNml55	M_vPNml55	4636	gaba	0.619	gaba	0.930473605799014	gaba	Liang et al., 2013	0.2	0.6	0.1	0.1	0.1	0	0.546	0.546	TRUE	NA
720575940626657802	720575940626657802	150000	65410	1450	5818634	right	ALv1	BAla1	NA	ALPN	multiglomerular	M_vPNml55	M_vPNml55	4878	gaba	0.84	gaba	0.942543778426961	gaba	Liang et al., 2013	0.1	0.8	0	0	0	0	0.595	0.595	TRUE	NA
720575940618601966	720575940606767806	116300	59810	1866	2565045	left	ALv1	BAla1	NA	ALPN	multiglomerular	M_vPNml57	M_vPNml57	1842	gaba	0.802	gaba	0.93910568485781	gaba	Liang et al., 2013	0.1	0.8	0.1	0	0	0	0.76	0.76	FALSE	NA
720575940632949867	720575940623897613	152000	70360	1635	6469168	right	ALv1	BAla1	NA	ALPN	multiglomerular	M_vPNml57	M_vPNml57	1796	gaba	0.803	gaba	0.937226823907163	gaba	Liang et al., 2013	0.1	0.8	0.1	0	0	0	0.739	0.739	FALSE	NA
720575940613762466	720575940613762466	152400	69990	1635	6459880	right	ALv1	BAla1	ALv1__0	ALPN	multiglomerular	M_vPNml60	M_vPNml60	1598	gaba	0.594	gaba	0.918954865131328	gaba	Liang et al., 2013	0.2	0.6	0.1	0	0.1	0	0.561	0.561	FALSE	NA
720575940613084482	720575940640477603	152400	69880	1635	6453948	right	ALv1	BAla1	ALv1__0	ALPN	multiglomerular	M_vPNml60	M_vPNml60	1724	gaba	0.774	gaba	0.931694878950667	gaba	Liang et al., 2013	0.1	0.8	0.1	0.1	0	0	0.641	0.641	FALSE	NA
720575940614774923	720575940614774923	116400	61180	2046	3139425	left	ALv1	BAla1	ALv1__0	ALPN	multiglomerular	M_vPNml60	M_vPNml60	1540	gaba	0.802	gaba	0.950216063735087	gaba	Liang et al., 2013	0	0.8	0.1	0	0	0	0.61	0.61	TRUE	NA
720575940636401776	720575940636401776	152300	69930	1635	6459135	right	ALv1	BAla1	ALv1__0	ALPN	multiglomerular	M_vPNml60	M_vPNml60	1780	gaba	0.815	gaba	0.931054906475953	gaba	Liang et al., 2013	0.1	0.7	0.1	0.1	0	0	0.522	0.522	FALSE	NA
720575940608295032	720575940608295032	118500	60640	2134	3139046	left	ALv1	BAla1	ALv1__0	ALPN	multiglomerular	M_vPNml60	M_vPNml60	1453	gaba	0.851	gaba	0.964494936438117	gaba	Liang et al., 2013	0	0.8	0	0	0.1	0	0.696	0.696	TRUE	NA
720575940620196628	720575940620196628	116400	61400	2001	2561869	left	ALv1	BAla1	ALv1__0	ALPN	multiglomerular	M_vPNml60	M_vPNml60	1380	gaba	0.885	gaba	0.957822837780776	gaba	Liang et al., 2013	0	0.9	0.1	0	0	0	0.808	0.808	TRUE	NA
720575940619439576	720575940619439576	117700	60800	2153	3139303	left	ALv1	BAla1	NA	ALPN	multiglomerular	M_vPNml62	M_vPNml62	938	gaba	0.829	gaba	0.925010535124253	gaba	Liang et al., 2013	0.1	0.8	0	0	0	0	0.492	0.492	TRUE	NA
720575940609903602	720575940609903602	145400	62520	1708	6455468	right	ALv1	BAla1	NA	ALPN	multiglomerular	M_vPNml62	M_vPNml62	1027	gaba	0.881	gaba	0.884337934115531	gaba	Liang et al., 2013	0.1	0.9	0	0	0	0	0.408	0.408	FALSE	NA
720575940615104927	720575940615104927	150200	65640	1339	6421962	right	ALv1	BAla1	ALv1__0	ALPN	multiglomerular	M_vPNml63	M_vPNml63	2316	gaba	0.54	gaba	0.809789836529055	gaba	Liang et al., 2013	0.3	0.5	0.1	0	0	0	0.308	0.308	TRUE	NA
720575940638677070	720575940638677070	112300	63470	1633	3191560	left	ALv1	BAla1	ALv1__0	ALPN	multiglomerular	M_vPNml63	M_vPNml63	2280	gaba	0.62	gaba	0.859149693141462	gaba	Liang et al., 2013	0.2	0.6	0.1	0.1	0.1	0	0.297	0.297	TRUE	NA
720575940621765708	720575940621765708	151500	65710	1233	6468127	right	ALv1	BAla1	ALv1__0	ALPN	multiglomerular	M_vPNml63	M_vPNml63	3713	gaba	0.669	gaba	0.911552548333859	gaba	Liang et al., 2013	0.2	0.6	0.1	0	0.1	0	0.366	0.366	FALSE	NA
720575940621820540	720575940621820540	112100	62590	1570	3140015	left	ALv1	BAla1	ALv1__0	ALPN	multiglomerular	M_vPNml63	M_vPNml63	3752	gaba	0.694	gaba	0.88639261875995	gaba	Liang et al., 2013	0.1	0.7	0.2	0	0	0	0.09	0.09	TRUE	NA
720575940626023001	720575940626023001	112800	63290	1686	3139456	left	ALv1	BAla1	ALv1__0	ALPN	multiglomerular	M_vPNml63	M_vPNml63	2273	gaba	0.789	gaba	0.849800693291383	gaba	Liang et al., 2013	0.1	0.7	0.1	0	0	0	0.192	0.192	TRUE	NA
720575940626091602	720575940626091602	112700	63440	1694	2571402	left	ALv1	BAla1	NA	ALPN	multiglomerular	M_vPNml64	M_vPNml64	2089	gaba	0.515	gaba	0.778771580266795	gaba	Liang et al., 2013	0.2	0.5	0.2	0.1	0.1	0	0.177	0.177	FALSE	NA
720575940642410020	720575940642410020	150000	65280	1390	6454399	right	ALv1	BAla1	NA	ALPN	multiglomerular	M_vPNml64	M_vPNml64	2065	gaba	0.533	gaba	0.821452285239869	gaba	Liang et al., 2013	0.2	0.5	0.1	0	0.1	0	0.264	0.264	TRUE	NA
720575940625402501	720575940625402501	152600	70300	1635	5818860	right	ALv1	BAla1	NA	ALPN	multiglomerular	M_vPNml65	M_vPNml65	1908	gaba	0.521	gaba	0.770820728430583	gaba	Liang et al., 2013	0.2	0.5	0.2	0	0.1	0	0.144	0.144	FALSE	NA
720575940621620229	720575940621620229	113500	62230	1812	2664207	left	ALv1	BAla1	NA	ALPN	multiglomerular	M_vPNml65	M_vPNml65	1797	gaba	0.642	gaba	0.76576572000931	gaba	Liang et al., 2013	0.1	0.6	0.2	0	0	0	0.257	0.257	FALSE	NA
720575940612167794	720575940612167794	114600	61620	1811	2570971	left	ALv1	BAla1	NA	ALPN	multiglomerular	M_vPNml65	M_vPNml65	1935	gaba	0.672	gaba	0.833123869488219	gaba	Liang et al., 2013	0.1	0.6	0.1	0.1	0.1	0	0.181	0.181	TRUE	NA
720575940634715743	720575940634715743	115400	60770	1988	2571254	left	ALv1	BAla1	NA	ALPN	multiglomerular	M_vPNml67	M_vPNml67	1407	gaba	0.762	gaba	0.934461026201897	gaba	Liang et al., 2013	0	0.8	0	0.1	0.1	0	0.661	0.661	TRUE	NA
720575940616703771	720575940624175565	152300	70350	1635	6422138	right	ALv1	BAla1	NA	ALPN	multiglomerular	M_vPNml67	M_vPNml67	1518	gaba	0.826	gaba	0.962042506750753	gaba	Liang et al., 2013	0.1	0.8	0	0	0	0	0.5	0.5	FALSE	NA
720575940613824914	720575940613824914	148300	63670	1589	6458949	right	ALv1	BAla1	NA	ALPN	multiglomerular	M_vPNml67	M_vPNml67	1710	gaba	0.852	gaba	0.932787546142844	gaba	Liang et al., 2013	0	0.8	0	0	0	0	0.636	0.636	TRUE	NA
720575940626449154	720575940626449154	115500	61030	1970	2570006	left	ALv1	BAla1	NA	ALPN	multiglomerular	M_vPNml67	M_vPNml67	1113	gaba	0.934	gaba	0.935151294136077	gaba	Liang et al., 2013	0	0.9	0.1	0	0	0	0.468	0.468	TRUE	NA
720575940639013027	720575940639013027	149100	64980	1472	6468061	right	ALv1	BAla1	NA	ALPN	multiglomerular	M_vPNml68	M_vPNml68	5027	gaba	0.776	gaba	0.945153170456958	gaba	Liang et al., 2013	0.1	0.8	0	0	0	0	0.4	0.4	TRUE	NA
720575940630093051	720575940630093051	112600	60060	1579	2570353	left	ALv1	BAla1	NA	ALPN	multiglomerular	M_vPNml68	M_vPNml68	4697	gaba	0.804	gaba	0.947712196955489	gaba	Liang et al., 2013	0.1	0.8	0	0	0	0	0.361	0.361	TRUE	NA
720575940635465396	720575940635465396	153300	74710	1067	6461876	right	ALv1	BAla1	NA	ALPN	multiglomerular	M_vPNml69	M_vPNml69	1540	gaba	0.771	gaba	0.883660251523912	gaba	Liang et al., 2013	0.1	0.8	0	0	0	0	0.562	0.562	FALSE	NA
720575940627575569	720575940627575569	95420	37480	4422	2664123	left	ALv1	BAla1	NA	ALPN	multiglomerular	M_vPNml69	M_vPNml69	1143	gaba	0.79	gaba	0.889699742403127	gaba	Liang et al., 2013	0.1	0.8	0.1	0	0	0	0.38	0.38	TRUE	NA
720575940628951119	720575940628951119	119100	59740	2008	2570805	left	ALv1	BAla1	NA	ALPN	multiglomerular	M_vPNml69	M_vPNml69	1438	gaba	0.917	gaba	0.926323164151607	gaba	Liang et al., 2013	0	0.9	0.1	0	0	0	0.693	0.693	TRUE	NA
720575940613355423	720575940613355423	152000	70620	1635	6469555	right	ALv1	BAla1	NA	ALPN	multiglomerular	M_vPNml69	M_vPNml69	1234	gaba	0.926	gaba	0.912767322085594	gaba	Liang et al., 2013	0.1	0.9	0.1	0	0	0	0.158	0.158	FALSE	NA
720575940617128705	720575940617128705	152600	70360	1635	6458757	right	ALv1	BAla1	ALv1__0	ALPN	multiglomerular	M_vPNml72	M_vPNml72	1518	gaba	0.508	gaba	0.892594577007646	gaba	Liang et al., 2013	0.3	0.5	0.1	0.1	0	0	0.412	0.412	FALSE	NA
720575940613818636	720575940618142813	152500	70500	1635	6458297	right	ALv1	BAla1	ALv1__0	ALPN	multiglomerular	M_vPNml72	M_vPNml72	1275	gaba	0.625	gaba	0.906276239230691	gaba	Liang et al., 2013	0.3	0.6	0	0	0.1	0	0.418	0.418	FALSE	NA
720575940627239946	720575940627239946	152000	70520	1635	6421802	right	ALv1	BAla1	ALv1__0	ALPN	multiglomerular	M_vPNml72	M_vPNml72	1209	gaba	0.709	gaba	0.873328520645984	gaba	Liang et al., 2013	0.1	0.7	0.1	0	0	0	0.31	0.31	FALSE	NA
720575940636523109	720575940636523109	117800	59910	1955	3139484	left	ALv1	BAla1	ALv1__0	ALPN	multiglomerular	M_vPNml72	M_vPNml72	1410	gaba	0.722	gaba	0.872237845759358	gaba	Liang et al., 2013	0.1	0.7	0.2	0	0	0	0.521	0.521	FALSE	NA
720575940614114814	720575940614114814	116800	59750	1923	2664392	left	ALv1	BAla1	ALv1__0	ALPN	multiglomerular	M_vPNml72	M_vPNml72	1187	gaba	0.734	gaba	0.919177387966357	gaba	Liang et al., 2013	0.1	0.7	0	0	0.1	0	0.368	0.368	TRUE	NA
720575940631752356	720575940631752356	115800	58280	1656	3191684	left	ALv1	BAla1	ALv1__0	ALPN	multiglomerular	M_vPNml72	M_vPNml72	1148	gaba	0.809	gaba	0.913122189714501	gaba	Liang et al., 2013	0.1	0.8	0.1	0	0	0	0.45	0.45	TRUE	NA
720575940613943914	720575940613943914	147400	62940	1616	6460974	right	ALv1	BAla1	NA	ALPN	uniglomerular	M_vPNml80	M_vPNml80	1283	gaba	0.712	gaba	0.896517875352317	gaba	Liang et al., 2013	0.1	0.7	0	0	0.1	0	0.378	0.378	FALSE	NA
720575940619417326	720575940619417326	115600	60640	1960	2570022	left	ALv1	BAla1	NA	ALPN	multiglomerular	M_vPNml80	M_vPNml80	1024	gaba	0.851	gaba	0.89782066214038	gaba	Liang et al., 2013	0	0.8	0.1	0	0	0	0.37	0.37	TRUE	NA
720575940604985265	720575940604985265	152200	69880	1635	6469017	right	ALv1	BAla1	ALv1__0	ALPN	multiglomerular	M_vPNml84	M_vPNml84	845	gaba	0.584	gaba	0.805346791477626	gaba	Liang et al., 2013	0.2	0.6	0.2	0	0	0	0.368	0.368	FALSE	NA
720575940623872263	720575940623872263	152200	70350	1635	6467823	right	ALv1	BAla1	ALv1__0	ALPN	multiglomerular	M_vPNml84	M_vPNml84	990	gaba	0.814	gaba	0.880428364717672	gaba	Liang et al., 2013	0.1	0.7	0.1	0	0	0	0.11	0.11	FALSE	NA
720575940616682875	720575940616682875	115500	60910	1933	3139167	left	ALv1	BAla1	ALv1__0	ALPN	multiglomerular	M_vPNml84	M_vPNml84	834	gaba	0.832	gaba	0.8197790746992	gaba	Liang et al., 2013	0	0.8	0.2	0	0	0	0.219	0.219	TRUE	NA
720575940620610217	720575940620610217	110800	68020	1718	3139902	left	ALv1	BAla1	ALv1__0	ALPN	multiglomerular	M_vPNml84	M_vPNml84	824	gaba	0.837	gaba	0.870040414092519	gaba	Liang et al., 2013	0.1	0.8	0.1	0	0	0	0.107	0.107	TRUE	NA
720575940632721306	720575940632721306	115200	61180	2016	3191650	left	ALv1	BAla1	ALv1__0	ALPN	multiglomerular	M_vPNml84	M_vPNml84	954	gaba	0.839	gaba	0.816642847681796	gaba	Liang et al., 2013	0.1	0.7	0.1	0	0	0	0.239	0.239	TRUE	NA
720575940636944966	720575940636944966	115900	60920	1963	NA	left	ALv1	BAla1	ALv1__0	ALPN	multiglomerular	M_vPNml84	M_vPNml84	648	gaba	0.887	gaba	0.89915020721269	gaba	Liang et al., 2013	0.1	0.9	0.1	0	0	0	0.359	0.359	TRUE	NA
720575940620024396	720575940620024396	152200	70160	1635	6468010	right	ALv1	BAla1	ALv1__0	ALPN	multiglomerular	M_vPNml84	M_vPNml84	811	gaba	0.915	gaba	0.864201012196562	gaba	Liang et al., 2013	0	0.9	0.1	0	0	0	0.273	0.273	FALSE	NA
720575940640094592	720575940640094592	152300	70280	1635	6422451	right	ALv1	BAla1	ALv1__0	ALPN	multiglomerular	M_vPNml84	M_vPNml84	1084	gaba	0.923	gaba	0.864809037131583	gaba	Liang et al., 2013	0	0.9	0.1	0	0	0	0.217	0.217	FALSE	NA
720575940619620852	720575940619620852	113100	60860	1640	2570393	left	ALv1	BAla1	NA	ALPN	uniglomerular	VA1d_vPN	VA1d_vPN	5270	gaba	0.818	gaba	0.940788800505637	gaba	Liang et al., 2013	0.1	0.8	0	0	0.1	0	0.702	0.702	TRUE	NA
720575940624094210	720575940606337312	149200	65240	1428	6461764	right	ALv1	BAla1	NA	ALPN	uniglomerular	VA1d_vPN	VA1d_vPN	5287	gaba	0.864	gaba	0.950232675122152	gaba	Liang et al., 2013	0.1	0.8	0	0	0	0	0.651	0.651	FALSE	NA
720575940631742156	720575940631742156	149300	64200	1322	6454145	right	ALv1	BAla1	NA	ALPN	uniglomerular	VA1v_vPN	VA1v_vPN	5444	gaba	0.613	gaba	0.880860587903474	gaba	Liang et al., 2013	0.2	0.6	0.1	0	0.1	0	0.535	0.535	TRUE	NA
720575940621103743	720575940621103743	157800	46660	2648	6456594	right	ALv1	BAla1	NA	ALPN	uniglomerular	VA1v_vPN	VA1v_vPN	5260	gaba	0.727	gaba	0.909710923095048	gaba	Liang et al., 2013	0.1	0.7	0.1	0	0.1	0	0.608	0.608	TRUE	NA
720575940634229615	720575940634229615	113900	61880	1766	2571355	left	ALv1	BAla1	NA	ALPN	uniglomerular	VA1v_vPN	VA1v_vPN	4985	gaba	0.804	gaba	0.923351608884623	gaba	Liang et al., 2013	0.1	0.7	0.1	0	0	0	0.728	0.728	TRUE	NA
720575940632720026	720575940632720026	113900	61430	1806	3138947	left	ALv1	BAla1	NA	ALPN	uniglomerular	VA1v_vPN	VA1v_vPN	5459	gaba	0.872	gaba	0.913981618010278	gaba	Liang et al., 2013	0.1	0.8	0.1	0	0	0	0.729	0.729	TRUE	NA
720575940624863015	720575940624863015	98970	41120	4182	2570797	left	ALv1	BAla1	NA	ALPN	uniglomerular	VL1_vPN	VL1_vPN	7793	gaba	0.77	gaba	0.893504157277046	gaba	Liang et al., 2013	0.1	0.7	0.1	0	0	0	0.194	0.194	TRUE	NA
720575940630983954	720575940630983954	148400	64010	1590	6458580	right	ALv1	BAla1	NA	ALPN	uniglomerular	VL1_vPN	VL1_vPN	7818	gaba	0.779	gaba	0.876994588453962	gaba	Liang et al., 2013	0.1	0.8	0.1	0	0	0	0.152	0.152	TRUE	NA
720575940638583869	720575940638583869	148400	63620	1599	6457652	right	ALv1	BAla1	ALv1__0	ALPN	uniglomerular	VL2a_vPN	VL2a_vPN	1931	gaba	0.575	gaba	0.926486402877917	gaba	Liang et al., 2013	0.1	0.5	0.2	0	0.1	0	0.602	0.602	FALSE	NA
720575940612062426	720575940612062426	115500	60580	1954	3139093	left	ALv1	BAla1	ALv1__0	ALPN	uniglomerular	VL2a_vPN	VL2a_vPN	1438	gaba	0.784	gaba	0.953822833973523	gaba	Liang et al., 2013	0.1	0.8	0	0	0.1	0	0.588	0.588	TRUE	NA
720575940626601994	720575940626601994	152100	70300	1635	6468637	right	ALv1	BAla1	ALv1__0	ALPN	uniglomerular	VL2a_vPN	VL2a_vPN	2198	gaba	0.817	gaba	0.905063286696229	gaba	Liang et al., 2013	0.1	0.8	0	0	0.1	0	0.684	0.684	FALSE	NA
720575940615322674	720575940615322674	114400	60280	1831	2664415	left	ALv1	BAla1	ALv1__0	ALPN	uniglomerular	VL2a_vPN	VL2a_vPN	1942	gaba	0.867	gaba	0.949073579303269	gaba	Liang et al., 2013	0	0.9	0	0	0.1	0	0.746	0.746	TRUE	NA
720575940632571583	720575940632571583	115200	60830	1966	3138813	left	ALv1	BAla1	ALv1__0	ALPN	uniglomerular	VL2a_vPN	VL2a_vPN	1618	gaba	0.884	gaba	0.953842424615918	gaba	Liang et al., 2013	0.1	0.9	0	0	0	0	0.662	0.662	TRUE	NA
720575940629947439	720575940629947439	152100	70230	1635	6468633	right	ALv1	BAla1	NA	ALPN	uniglomerular	VL2p_vPN	VL2p_vPN	2707	gaba	0.803	gaba	0.948837734499605	gaba	Liang et al., 2013	0.1	0.8	0	0	0	0	0.858	0.858	FALSE	NA
720575940608341806	720575940608341806	115300	60200	1894	3191506	left	ALv1	BAla1	NA	ALPN	uniglomerular	VL2p_vPN	VL2p_vPN	2384	gaba	0.825	gaba	0.920765696896512	gaba	Liang et al., 2013	0.1	0.8	0	0	0	0	0.848	0.848	TRUE	NA
720575940623264906	720575940623264906	147000	62620	1717	6461716	right	ALv1	BAla1	NA	ALPN	multiglomerular	VP3+_vPN	VP3+_vPN	3118	gaba	0.704	gaba	0.839110525758194	gaba	Liang et al., 2013	0.2	0.7	0	0	0	0	0.941	0.941	TRUE	NA
720575940625007949	720575940625007949	103200	71320	1609	NA	left	ALv1	BAla1	NA	ALPN	multiglomerular	VP3+_vPN	VP3+_vPN	3293	gaba	0.793	gaba	0.836478516524008	gaba	Liang et al., 2013	0.2	0.8	0	0	0	0	0.918	0.918	TRUE	NA
720575940610773782	720575940610773782	119500	59840	2221	2571407	left	ALv1	BAla1	NA	ALPN	multiglomerular	VP4+_vPN	VP4+_vPN	9424	gaba	0.86	gaba	0.930520702588299	gaba	Liang et al., 2013	0.1	0.8	0.1	0	0	0	0.757	0.757	TRUE	NA
720575940617504581	720575940617504581	144300	60860	1838	6460823	right	ALv1	BAla1	NA	ALPN	multiglomerular	VP4+_vPN	VP4+_vPN	9986	gaba	0.903	gaba	0.920510285306628	gaba	Liang et al., 2013	0	0.9	0.1	0	0	0	0.619	0.619	FALSE	NA
720575940627245585	720575940627245585	98330	36160	4594	3139058	left	ALv1	BAla1	NA	ALPN	uniglomerular	VP4_vPN	VP4_vPN	9924	gaba	0.828	gaba	0.901251042056439	gaba	Liang et al., 2013	0.1	0.8	0.1	0	0	0	0.497	0.497	TRUE	NA
720575940626043218	720575940626043218	143800	60820	1796	6455914	right	ALv1	BAla1	NA	ALPN	uniglomerular	VP4_vPN	VP4_vPN	11314	gaba	0.856	gaba	0.900549946367274	gaba	Liang et al., 2013	0.1	0.8	0.1	0	0	0	0.559	0.559	TRUE	NA
720575940620441024	720575940620441024	150600	68830	2058	6469450	right	ALv1	BAla1	NA	ALPN	NA	Z_vPNml1	Z_vPNml1	6013	gaba	0.74	gaba	0.892133554029483	gaba	Tanaka et al., 2012	0.1	0.7	0.1	0	0	0	0.156	0.156	FALSE	NA
720575940622541005	720575940622541005	112400	65730	2412	2664412	left	ALv1	BAla1	NA	ALPN	NA	Z_vPNml1	Z_vPNml1	5747	gaba	0.76	gaba	0.866291895101473	gaba	Tanaka et al., 2012	0.1	0.7	0.2	0	0	0	0.208	0.208	TRUE	NA
720575940618660043	720575940618660043	150300	67140	1374	6466665	right	ALv1	BAla1	ALv1__0	ALPN	multiglomerular	M_vPNml63	M_vPNml63	2790	unknown	NA	gaba	0.83359268702194	gaba	Liang et al., 2013	0.3	0.5	0.1	0	0.1	0	0.236	0.236	TRUE	NA
720575940620956144	720575940620956144	152400	69620	1635	5816711	right	ALv1	BAla1	NA	ALPN	multiglomerular	M_vPNml65	M_vPNml65	1807	unknown	NA	gaba	0.817332374260609	gaba	Liang et al., 2013	0.4	0.4	0.1	0	0.1	0	0.181	0.181	FALSE	NA
720575940631526215	720575940631526215	146800	73800	823	5786518	right	ALv2	BAla2	ALv2__1	ALLN	NA	CB1266	NA	4518	acetylcholine	0.575	acetylcholine	0.428112319589362	NA	NA	0.5	0.2	0.2	0.1	0.1	0	0.018	0.018	FALSE	NA
720575940604662700	720575940604662700	152700	68980	1635	NA	right	ALv2	BAla2	ALv2__1	ALLN	NA	CB1668	NA	488	acetylcholine	0.407	acetylcholine	0.328595729789738	NA	NA	0.3	0.2	0.3	0.1	0.2	0	0.014	0.014	FALSE	NA
720575940624012692	720575940624012692	152500	69760	1635	5814588	right	ALv2	BAla2	ALv2__1	ALLN	NA	CB1668	NA	877	acetylcholine	0.534	acetylcholine	0.454938305697416	NA	NA	0.4	0.1	0.3	0.1	0.1	0	0.001	0.001	FALSE	NA
720575940627688573	720575940635934143	152900	69700	1635	6461877	right	ALv2	BAla2	ALv2__1	ALLN	NA	CB1676	NA	2720	acetylcholine	0.444	glutamate	0.35956883315633	NA	NA	0.4	0.2	0.3	0	0.1	0	0.034	0.034	FALSE	NA
720575940628998662	720575940608362418	113500	60390	1722	3136759	left	ALv2	BAla2	ALv2__1	ALLN	NA	CB1676	NA	3279	acetylcholine	0.463	acetylcholine	0.369653190270218	NA	NA	0.4	0.2	0.3	0.1	0.1	0	0.01	0.01	FALSE	NA
720575940631212406	720575940622038182	112600	60490	1752	3140130	left	ALv2	BAla2	ALv2__1	ALLN	NA	CB1676	NA	3224	acetylcholine	0.514	acetylcholine	0.381626705463167	NA	NA	0.4	0.1	0.3	0	0.1	0	0.005	0.005	FALSE	NA
720575940638336090	720575940617629270	152700	70690	1553	6418877	right	ALv2	BAla2	ALv2__1	ALLN	NA	CB1676	NA	3145	acetylcholine	0.519	acetylcholine	0.392082193632508	NA	NA	0.4	0.1	0.3	0	0.1	0	0.001	0.001	FALSE	NA
720575940612049459	720575940612049459	152300	71510	1553	6455719	right	ALv2	BAla2	ALv2__1	ALLN	NA	CB2527	NA	1314	acetylcholine	0.472	glutamate	0.482324201190396	NA	NA	0.3	0.2	0.3	0	0.1	0	0.157	0.157	FALSE	NA
720575940633156203	720575940633156203	152300	71340	1553	6454485	right	ALv2	BAla2	ALv2__1	ALLN	NA	CB2527	NA	1242	acetylcholine	0.528	glutamate	0.367091787182275	NA	NA	0.4	0.2	0.2	0.1	0.1	0	0.112	0.112	FALSE	NA
720575940626876945	720575940626876945	153100	69770	1635	5816132	right	ALv2	BAla2	ALv2__1	ALLN	NA	CB2569	NA	839	acetylcholine	0.458	acetylcholine	0.359163269472094	NA	NA	0.4	0.3	0.2	0.1	0.1	0	0.012	0.012	FALSE	NA
720575940625956483	720575940625956483	110600	68410	1774	2570362	left	ALv2	BAla2	ALv2__1	ALLN	NA	CB2571	NA	916	acetylcholine	0.439	acetylcholine	0.305804755708495	NA	NA	0.3	0.2	0.2	0.1	0.1	0	0.127	0.127	FALSE	NA
720575940623033046	720575940606705073	110800	68250	1774	3139457	left	ALv2	BAla2	ALv2__1	ALLN	NA	CB3633	NA	1676	acetylcholine	0.447	acetylcholine	0.35460957568927	NA	NA	0.3	0.1	0.2	0.1	0.2	0	0.003	0.003	FALSE	NA
720575940614308758	720575940614308758	123800	59940	2119	3134786	left	ALv2	BAla2	NA	ALLN	NA	v2LN38	v2LN38	2116	acetylcholine	0.512	glutamate	0.365394601120459	NA	NA	0.4	0.2	0.3	0.1	0	0	0.004	0.004	FALSE	NA
720575940616855225	720575940616855225	121700	63310	2085	6416038	right	ALv2	BAla2	NA	ALLN	NA	v2LN38	v2LN38	2341	acetylcholine	0.527	acetylcholine	0.40480239722071	NA	NA	0.4	0.2	0.3	0	0.1	0	0.005	0.005	TRUE	NA
720575940623953449	720575940626051367	153300	70220	1553	NA	right	ALv2	BAla2	ALv2__1	ALLN	NA	v2LN3A1_a	v2LN3A	1870	acetylcholine	0.396	acetylcholine	0.371893134121184	NA	NA	0.3	0.1	0.2	0.1	0.2	0	0.046	0.046	FALSE	NA
720575940645314340	720575940618458513	152400	70770	1553	6454892	right	ALv2	BAla2	ALv2__1	ALLN	NA	v2LN3A1_b	v2LN3A	3147	acetylcholine	0.479	acetylcholine	0.377374542770144	NA	NA	0.4	0.1	0.3	0	0.2	0	0.002	0.002	FALSE	NA
720575940618760987	720575940631566700	114200	60000	1765	3139895	left	ALv2	BAla2	ALv2__1	ALLN	NA	v2LN3A1_b	v2LN3A	3497	acetylcholine	0.565	acetylcholine	0.383595277186781	NA	NA	0.4	0.1	0.3	0.1	0.1	0	0.008	0.008	FALSE	NA
720575940657858433	720575940657858433	109900	67370	1774	3140222	left	ALv2	BAla2	ALv2__3	ALLN	NA	v2LN4	v2LN4	3684	acetylcholine	0.634	acetylcholine	0.553970783218336	NA	NA	0.6	0.1	0.3	0	0	0	0.577	0.577	FALSE	NA
720575940633372185	720575940633372185	109800	67210	1774	3129226	left	ALv2	BAla2	ALv2__3	ALLN	NA	v2LN4	v2LN4	3758	acetylcholine	0.689	acetylcholine	0.594366758712076	NA	NA	0.6	0.1	0.2	0.1	0	0	0.506	0.506	FALSE	NA
720575940620319085	720575940620319085	109800	67010	1774	3133706	left	ALv2	BAla2	ALv2__3	ALLN	NA	v2LN4	v2LN4	4083	acetylcholine	0.714	acetylcholine	0.60779672199685	NA	NA	0.6	0.1	0.2	0	0	0	0.48	0.48	FALSE	NA
720575940626074378	720575940626074378	152700	69740	1638	6454293	right	ALv2	BAla2	ALv2__3	ALLN	NA	v2LN4	v2LN4	2907	acetylcholine	0.76	acetylcholine	0.642629882704463	NA	NA	0.7	0.2	0.1	0	0	0	0.486	0.486	FALSE	NA
720575940618021755	720575940618021755	122000	61420	2133	NA	right	ALv2	BAla2	ALv2__3	ALLN	NA	v2LN4	v2LN4	4295	acetylcholine	0.796	acetylcholine	0.684473986646023	NA	NA	0.7	0.1	0.1	0.1	0	0	0.615	0.615	FALSE	NA
720575940617441752	720575940617441752	152700	71080	1553	6458055	right	ALv2	BAla2	ALv2__3	ALLN	NA	v2LN4	v2LN4	3820	acetylcholine	0.882	acetylcholine	0.745943297953056	NA	NA	0.8	0.1	0.1	0	0	0	0.511	0.511	FALSE	NA
720575940614757974	720575940614757974	153000	70840	1553	6418492	right	ALv2	BAla2	ALv2__2	ALLN	NA	v2LN40_2	NA	1188	acetylcholine	0.515	acetylcholine	0.366003592172664	NA	NA	0.4	0.2	0.2	0.1	0.1	0	0.049	0.049	FALSE	NA
720575940622625279	720575940622625279	114800	61080	1881	3130677	left	ALv2	BAla2	NA	ALLN	NA	v2LN41a	v2LN41	2461	acetylcholine	0.518	acetylcholine	0.416442675514113	NA	NA	0.5	0.3	0.2	0.1	0	0	0.696	0.696	FALSE	NA
720575940630868796	720575940621061285	114400	70380	1121	3141222	left	ALv2	BAla2	NA	ALLN	NA	vLN24	vLN24	4014	acetylcholine	0.427	glutamate	0.334253462209885	NA	NA	0.3	0.2	0.3	0.1	0.1	0	0.024	0.024	FALSE	NA
720575940635788143	720575940629111814	146600	72950	477	5786041	right	ALv2	BAla2	NA	ALLN	NA	vLN24	vLN24	4105	acetylcholine	0.52	acetylcholine	0.380408804251663	NA	NA	0.4	0.2	0.2	0.1	0.1	0	0.025	0.025	FALSE	\[YY] perhaps first larval born \[GJ] looks more like 1763037543 (vLN24) than 1761345315 (vLN24_R)
720575940609881749	720575940609881749	153100	70540	1553	6454472	right	ALv2	BAla2	ALv2__0	ALLN	NA	ALv2_29	NA	1358	glutamate	0.546	glutamate	0.738419388229024	NA	NA	0.2	0.1	0.7	0	0	0	0.663	0.663	FALSE	NA
720575940629942343	720575940629942343	109900	67240	1774	3132009	left	ALv2	BAla2	ALv2__1	ALLN	NA	CB1013	NA	771	glutamate	0.367	glutamate	0.404918750250218	NA	NA	0.2	0.2	0.4	0.1	0.1	0	0.128	0.128	FALSE	NA
720575940619965820	720575940637845934	110000	67320	1774	3134308	left	ALv2	BAla2	ALv2__1	ALLN	NA	CB1013	NA	720	glutamate	0.377	glutamate	0.390231172048935	NA	NA	0.2	0.1	0.4	0.1	0.1	0	0.109	0.109	FALSE	NA
720575940622792423	720575940622792423	152800	68860	1635	NA	right	ALv2	BAla2	ALv2__1	ALLN	NA	CB1013	NA	675	glutamate	0.43	glutamate	0.461489227049995	NA	NA	0.2	0.2	0.4	0.1	0.1	0	0.179	0.179	FALSE	NA
720575940638559440	720575940638559440	152700	69500	1637	NA	right	ALv2	BAla2	ALv2__1	ALLN	NA	CB1013	NA	592	glutamate	0.437	glutamate	0.491496675738611	NA	NA	0.2	0.2	0.5	0.1	0	0	0.4	0.4	FALSE	NA
720575940621607093	720575940621607093	110200	67690	1774	3139124	left	ALv2	BAla2	ALv2__0	ALLN	NA	CB1048	NA	1086	glutamate	0.337	glutamate	0.484822680402187	NA	NA	0.2	0.2	0.5	0.1	0	0	0.029	0.029	FALSE	NA
720575940623280311	720575940623280311	109700	67050	1774	3134422	left	ALv2	BAla2	ALv2__0	ALLN	NA	CB1048	NA	1187	glutamate	0.408	glutamate	0.549041542182004	NA	NA	0.3	0.1	0.4	0.1	0.1	0	0.309	0.309	FALSE	NA
720575940627677514	720575940627677514	152500	69670	1635	6454172	right	ALv2	BAla2	ALv2__0	ALLN	NA	CB1048	NA	924	glutamate	0.417	glutamate	0.634852141102565	NA	NA	0.2	0.1	0.5	0	0.1	0	0.575	0.575	FALSE	NA
720575940626503529	720575940620917707	153200	70410	1553	6421601	right	ALv2	BAla2	ALv2__0	ALLN	NA	CB1048	NA	1131	glutamate	0.426	glutamate	0.558750062104753	NA	NA	0.2	0.1	0.5	0.1	0.1	0	0.335	0.335	FALSE	NA
720575940621251818	720575940621251818	109700	67120	1774	3127949	left	ALv2	BAla2	ALv2__0	ALLN	NA	CB1545	NA	797	glutamate	0.357	glutamate	0.437471654879041	NA	NA	0.3	0.1	0.4	0.1	0	0	0.195	0.195	FALSE	NA
720575940629617879	720575940629617879	153200	70480	1553	5817758	right	ALv2	BAla2	ALv2__0	ALLN	NA	CB1545	NA	995	glutamate	0.377	glutamate	0.606366048370107	NA	NA	0.3	0.1	0.5	0	0.1	0	0.436	0.436	FALSE	NA
720575940631558113	720575940631558113	153200	70560	1553	5818156	right	ALv2	BAla2	ALv2__0	ALLN	NA	CB1545	NA	1241	glutamate	0.397	glutamate	0.592193138625503	NA	NA	0.3	0.1	0.5	0	0	0	0.484	0.484	FALSE	NA
720575940622637575	720575940622637575	109900	67050	1774	3133793	left	ALv2	BAla2	ALv2__0	ALLN	NA	CB1545	NA	1038	glutamate	0.418	glutamate	0.568792501839872	NA	NA	0.3	0.2	0.5	0	0	0	0.111	0.111	FALSE	NA
720575940616490294	720575940636151391	153200	70690	1553	NA	right	ALv2	BAla2	ALv2__0	ALLN	NA	CB1545	NA	1302	glutamate	0.469	glutamate	0.656360299466502	NA	NA	0.3	0.1	0.5	0.1	0.1	0	0.636	0.636	FALSE	NA
720575940625868440	720575940625868440	110500	67400	1774	3135405	left	ALv2	BAla2	ALv2__0	ALLN	NA	CB1545	NA	1382	glutamate	0.488	glutamate	0.640229654229147	NA	NA	0.2	0.2	0.5	0	0	0	0.575	0.575	FALSE	NA
720575940622592099	720575940622592099	152700	69350	1637	5818835	right	ALv2	BAla2	ALv2__1	ALLN	NA	CB1668	NA	517	glutamate	0.316	glutamate	0.54100570667052	NA	NA	0.2	0.2	0.4	0.1	0	0	0.138	0.138	FALSE	NA
720575940625119625	720575940625119625	110000	67270	1774	3133169	left	ALv2	BAla2	ALv2__1	ALLN	NA	CB1668	NA	761	glutamate	0.348	glutamate	0.454414474507024	NA	NA	0.3	0.1	0.4	0.1	0.1	0	0.002	0.002	FALSE	NA
720575940624549820	720575940624549820	152700	68880	1637	5816922	right	ALv2	BAla2	ALv2__1	ALLN	NA	CB1668	NA	738	glutamate	0.365	glutamate	0.503165328930624	NA	NA	0.3	0.1	0.4	0	0.2	0	0.016	0.016	FALSE	NA
720575940605101758	720575940605101758	109900	67280	1774	3136773	left	ALv2	BAla2	ALv2__1	ALLN	NA	CB1668	NA	735	glutamate	0.366	glutamate	0.433251701101553	NA	NA	0.3	0.2	0.4	0.1	0.1	0	0.015	0.015	FALSE	NA
720575940620234177	720575940620234177	111000	67970	1774	3139920	left	ALv2	BAla2	ALv2__1	ALLN	NA	CB1673	NA	1837	glutamate	0.359	glutamate	0.433940636945241	NA	NA	0.3	0.2	0.4	0.1	0.1	0	0.184	0.184	FALSE	NA
720575940643869988	720575940643869988	110200	67690	1774	3139107	left	ALv2	BAla2	ALv2__1	ALLN	NA	CB2345	NA	953	glutamate	0.372	glutamate	0.473159225348029	NA	NA	0.2	0.1	0.4	0.1	0.1	0	0.122	0.122	FALSE	NA
720575940625630212	720575940625630212	110300	67650	1774	2571228	left	ALv2	BAla2	ALv2__1	ALLN	NA	CB2345	NA	1196	glutamate	0.398	glutamate	0.602909211078863	NA	NA	0.1	0.2	0.5	0.1	0.1	0	0.226	0.226	FALSE	NA
720575940628933275	720575940628933275	152500	71090	1553	6456402	right	ALv2	BAla2	ALv2__1	ALLN	NA	CB2345	NA	1107	glutamate	0.55	glutamate	0.656876438332493	NA	NA	0.1	0.1	0.6	0	0.1	0	0.242	0.242	FALSE	NA
720575940610680274	720575940610680274	110200	67250	1774	3139396	left	ALv2	BAla2	ALv2__1	ALLN	NA	CB2527	NA	1472	glutamate	0.36	glutamate	0.502763290487737	NA	NA	0.3	0.2	0.4	0.1	0.1	0	0.241	0.241	FALSE	NA
720575940622014090	720575940622014090	153200	70260	1553	NA	right	ALv2	BAla2	ALv2__1	ALLN	NA	CB2527	NA	1051	glutamate	0.363	glutamate	0.420156210138844	NA	NA	0.3	0.1	0.4	0.1	0.1	0	0.082	0.082	FALSE	NA
720575940624069012	720575940624069012	152900	68760	1637	6456141	right	ALv2	BAla2	ALv2__1	ALLN	NA	CB2571	NA	1656	glutamate	0.35	glutamate	0.505471964982063	NA	NA	0.2	0.2	0.4	0.1	0.1	0	0.085	0.085	FALSE	NA
720575940624323342	720575940624323342	152700	69520	1635	5815211	right	ALv2	BAla2	ALv2__1	ALLN	NA	CB2661	NA	621	glutamate	0.445	glutamate	0.491383389611247	NA	NA	0.2	0.1	0.5	0.1	0.1	0	0.16	0.16	FALSE	NA
720575940607685700	720575940607685700	110600	67950	1774	2570265	left	ALv2	BAla2	ALv2__1	ALLN	NA	CB2661	NA	509	glutamate	0.488	glutamate	0.548184850558633	NA	NA	0.2	0.2	0.5	0	0	0	0.208	0.208	FALSE	NA
720575940617327590	720575940617327590	152500	70960	1553	6455686	right	ALv2	BAla2	ALv2__1	ALLN	NA	CB3172	NA	1062	glutamate	0.348	glutamate	0.593421522774828	NA	NA	0.1	0.1	0.5	0.1	0.2	0	0.293	0.293	FALSE	NA
720575940641300187	720575940632094415	110300	67600	1774	3139177	left	ALv2	BAla2	ALv2__1	ALLN	NA	CB3172	NA	1086	glutamate	0.462	glutamate	0.679528578883971	NA	NA	0.1	0.1	0.5	0.1	0.2	0	0.532	0.532	FALSE	NA
720575940638664014	720575940638664014	152500	71010	1553	6458174	right	ALv2	BAla2	ALv2__1	ALLN	NA	CB3326	NA	995	glutamate	0.322	glutamate	0.429750684150526	NA	NA	0.2	0.2	0.4	0.1	0.2	0	0.105	0.105	FALSE	NA
720575940629064764	720575940629064764	110300	67590	1774	3138938	left	ALv2	BAla2	ALv2__1	ALLN	NA	CB3326	NA	1200	glutamate	0.403	glutamate	0.572472128249845	NA	NA	0.2	0.2	0.5	0.1	0.1	0	0.023	0.023	FALSE	NA
720575940631291752	720575940623362380	152500	71120	1553	6454251	right	ALv2	BAla2	ALv2__1	ALLN	NA	CB3326	NA	1031	glutamate	0.487	glutamate	0.587370272575179	NA	NA	0.1	0.1	0.5	0.1	0.2	0	0.167	0.167	FALSE	NA
720575940633625184	720575940633625184	110700	67800	1774	3139579	left	ALv2	BAla2	ALv2__1	ALLN	NA	CB3326	NA	1120	glutamate	0.516	glutamate	0.541543507984987	NA	NA	0.1	0.1	0.6	0	0.1	0	0.143	0.143	FALSE	NA
720575940626708542	720575940628330885	111500	71160	1291	3139825	left	ALv2	BAla2	ALv2__1	ALLN	NA	CB3417	NA	1523	glutamate	0.337	glutamate	0.445727769096576	NA	NA	0.3	0.2	0.4	0	0.1	0	0.073	0.073	FALSE	NA
720575940618552443	720575940618552443	152400	70970	1553	6454875	right	ALv2	BAla2	ALv2__1	ALLN	NA	CB3417	NA	1649	glutamate	0.344	glutamate	0.442360192763384	NA	NA	0.3	0.1	0.4	0	0.1	0	0.014	0.014	FALSE	NA
720575940644743790	720575940644743790	152400	71130	1553	6458780	right	ALv2	BAla2	ALv2__1	ALLN	NA	CB3417	NA	1341	glutamate	0.431	glutamate	0.524571732375582	NA	NA	0.2	0.1	0.5	0	0.1	0	0.068	0.068	FALSE	NA
720575940613113829	720575940621086996	121700	65830	1867	5788403	right	ALv2	BAla2	NA	ALLN	NA	v2LN31	v2LN31	3438	glutamate	0.347	glutamate	0.467743109044047	NA	NA	0.2	0.3	0.4	0	0.1	0	0.117	0.117	FALSE	NA
720575940631740068	720575940639892413	102900	73380	1697	2568993	left	ALv2	BAla2	NA	ALLN	NA	v2LN31	v2LN31	3576	glutamate	0.488	glutamate	0.545037834795395	NA	NA	0.2	0.2	0.5	0	0	0	0.089	0.089	FALSE	NA
720575940623289578	720575940623289578	152700	70950	1553	6456331	right	ALv2	BAla2	NA	ALLN	NA	v2LN32	v2LN32	2067	glutamate	0.292	glutamate	0.505818837528478	NA	NA	0.2	0.2	0.4	0.1	0.1	0	0.006	0.006	FALSE	NA
720575940631448680	720575940631448680	109700	66920	1774	3139978	left	ALv2	BAla2	NA	ALLN	NA	v2LN32	v2LN32	1443	glutamate	0.313	glutamate	0.477260518136935	NA	NA	0.2	0.2	0.4	0.1	0.1	0	0.018	0.018	FALSE	NA
720575940621441494	720575940621441494	153000	70540	1553	6457262	right	ALv2	BAla2	NA	ALLN	NA	v2LN33	v2LN33	3241	glutamate	0.376	glutamate	0.458253267498809	NA	NA	0.3	0.2	0.4	0	0.1	0	0.147	0.147	FALSE	NA
720575940659429761	720575940659429761	110300	67410	1774	3139498	left	ALv2	BAla2	NA	ALLN	NA	v2LN33	v2LN33	2210	glutamate	0.451	glutamate	0.605818970346181	NA	NA	0.3	0.1	0.5	0	0	0	0.094	0.094	FALSE	NA
720575940634809455	720575940634809455	152900	70600	1553	6461444	right	ALv2	BAla2	NA	ALLN	NA	v2LN33	v2LN33	2217	glutamate	0.452	glutamate	0.545024721603013	NA	NA	0.3	0.1	0.5	0	0	0	0.094	0.094	FALSE	NA
720575940634127456	720575940634127456	152700	70480	1553	5818044	right	ALv2	BAla2	ALv2__1	ALLN	NA	v2LN34E	v2LN34E	1092	glutamate	0.341	glutamate	0.435750294478788	NA	NA	0.3	0.2	0.4	0.1	0.1	0	0.324	0.324	FALSE	NA
720575940611098595	720575940611098595	110900	67890	1774	3139347	left	ALv2	BAla2	ALv2__1	ALLN	NA	v2LN34E	v2LN34E	972	glutamate	0.467	glutamate	0.566545282773208	NA	NA	0.2	0.1	0.5	0.1	0.1	0	0.643	0.643	FALSE	NA
720575940626656458	720575940635180956	140800	56950	1197	6454230	right	ALv2	BAla2	ALv2__1	ALLN	NA	v2LN34E	v2LN34E	834	glutamate	0.571	glutamate	0.771384744226036	NA	NA	0.1	0.1	0.7	0	0	0	0.404	0.404	FALSE	NA
720575940631591199	720575940631591199	110800	67860	1774	3139269	left	ALv2	BAla2	ALv2__1	ALLN	NA	v2LN34E	v2LN34E	1035	glutamate	0.59	glutamate	0.713164917577522	NA	NA	0.1	0.1	0.7	0	0	0	0.384	0.384	FALSE	NA
720575940629091431	720575940629091431	153200	69730	1638	NA	right	ALv2	BAla2	NA	ALON	NA	v2LN37	v2LN37	5217	glutamate	0.405	glutamate	0.703962753330563	NA	NA	0.1	0.1	0.5	0	0.3	0	0.074	0.074	FALSE	NA
720575940641773472	720575940641773472	109700	66970	1774	3137963	left	ALv2	BAla2	ALv2__0	ALLN	NA	v2LN39a	NA	1818	glutamate	0.346	glutamate	0.583212368116269	NA	NA	0.2	0.2	0.5	0	0	0	0.681	0.681	FALSE	NA
720575940652562081	720575940652562081	109800	66950	1774	3133887	left	ALv2	BAla2	ALv2__0	ALLN	NA	v2LN39a	NA	1728	glutamate	0.442	glutamate	0.559348596852315	NA	NA	0.2	0.2	0.5	0	0	0	0.188	0.188	FALSE	NA
720575940630916650	720575940630916650	153100	69850	1635	NA	right	ALv2	BAla2	ALv2__0	ALLN	NA	v2LN39a	NA	1565	glutamate	0.523	glutamate	0.731912056272367	NA	NA	0.2	0.1	0.6	0	0.1	0	0.578	0.578	FALSE	NA
720575940638022515	720575940638022515	152800	70860	1553	NA	right	ALv2	BAla2	ALv2__0	ALLN	NA	v2LN39a	NA	1412	glutamate	0.525	glutamate	0.700264714374703	NA	NA	0.2	0.1	0.6	0	0.1	0	0.659	0.659	FALSE	NA
720575940635664046	720575940635664046	110300	67290	1774	3137314	left	ALv2	BAla2	ALv2__2	ALLN	NA	v2LN40_2	NA	1468	glutamate	0.342	glutamate	0.493810288416527	NA	NA	0.3	0.1	0.4	0.1	0.1	0	0.139	0.139	FALSE	\[GJ] hemibrain type v2LN40_R contains one anomalous neuron 1947192569 which is the correct match.
720575940624361230	720575940624361230	152600	70910	1553	6453992	right	ALv2	BAla2	ALv2__1	ALLN	NA	v2LN42a	v2LN42	1150	glutamate	0.436	glutamate	0.634317791807045	NA	NA	0.1	0.1	0.5	0	0.2	0	0.441	0.441	FALSE	NA
720575940621470028	720575940621470028	110300	67680	1774	3139504	left	ALv2	BAla2	ALv2__1	ALLN	NA	v2LN42a	v2LN42	1197	glutamate	0.49	glutamate	0.690123984833658	NA	NA	0.1	0.1	0.6	0.1	0.1	0	0.421	0.421	FALSE	NA
720575940626681146	720575940626681146	110200	67620	1774	3133728	left	ALv2	BAla2	ALv2__1	ALLN	NA	v2LN42b	v2LN42	1200	glutamate	0.442	glutamate	0.637490615228074	NA	NA	0.2	0.1	0.5	0.1	0.1	0	0.374	0.374	FALSE	NA
720575940626815826	720575940626815826	152700	70860	1553	6456013	right	ALv2	BAla2	ALv2__1	ALLN	NA	v2LN42b	v2LN42	1286	glutamate	0.527	glutamate	0.731252583031928	NA	NA	0.1	0	0.6	0	0.2	0	0.248	0.248	FALSE	NA
720575940625642517	720575940625642517	152600	70980	1553	6457405	right	ALv2	BAla2	ALv2__1	ALLN	NA	v2LN42c	v2LN42	1593	glutamate	0.441	glutamate	0.696801798189938	NA	NA	0.2	0.1	0.6	0	0.2	0	0.165	0.165	FALSE	NA
720575940638853454	720575940638853454	110300	67420	1774	3139705	left	ALv2	BAla2	ALv2__1	ALLN	NA	v2LN42c	v2LN42	1787	glutamate	0.473	glutamate	0.626547248001583	NA	NA	0.2	0.1	0.6	0.1	0.1	0	0.13	0.13	FALSE	NA
720575940609113042	720575940606756785	153000	68900	1635	6454125	right	ALv2	BAla2	ALv2__1	ALLN	NA	v2LN46a	v2LN46	697	glutamate	0.461	glutamate	0.693845410172194	NA	NA	0.1	0.1	0.6	0	0.1	0	0.648	0.648	FALSE	NA
720575940622615039	720575940618911901	110600	67870	1774	2570431	left	ALv2	BAla2	ALv2__1	ALLN	NA	v2LN46a	v2LN46	628	glutamate	0.501	glutamate	0.658138196342161	NA	NA	0.2	0.1	0.6	0	0	0	0.734	0.734	FALSE	NA
720575940634930076	720575940641369296	110500	67860	1774	2570212	left	ALv2	BAla2	ALv2__1	ALLN	NA	v2LN46a	v2LN46	715	glutamate	0.51	glutamate	0.696357796269788	NA	NA	0.1	0.1	0.6	0	0.1	0	0.589	0.589	FALSE	NA
720575940631794457	720575940615071795	152800	68910	1637	6454484	right	ALv2	BAla2	ALv2__1	ALLN	NA	v2LN46b	v2LN46	428	glutamate	0.423	glutamate	0.564882584365325	NA	NA	0.1	0.2	0.4	0.1	0.1	0	0.854	0.854	FALSE	NA
720575940620351052	720575940609406985	152900	68920	1635	NA	right	ALv2	BAla2	ALv2__1	ALLN	NA	v2LN46b	v2LN46	510	glutamate	0.435	glutamate	0.65875089226222	NA	NA	0.1	0.2	0.5	0.1	0.1	0	0.202	0.202	FALSE	NA
720575940625131283	720575940613970147	112600	60350	1850	2570428	left	ALv2	BAla2	ALv2__1	ALLN	NA	v2LN46b	v2LN46	598	glutamate	0.437	glutamate	0.641844993045367	NA	NA	0.1	0.2	0.5	0.1	0.1	0	0.76	0.76	FALSE	NA
720575940630251791	720575940630251791	152900	69060	1635	NA	right	ALv2	BAla2	ALv2__1	ALLN	NA	v2LN46b	v2LN46	389	glutamate	0.473	glutamate	0.613190780024947	NA	NA	0.1	0.2	0.5	0	0.2	0	0.122	0.122	FALSE	NA
720575940620311718	720575940620311718	110600	67960	1774	3139033	left	ALv2	BAla2	ALv2__1	ALLN	NA	v2LN46b	v2LN46	515	glutamate	0.608	glutamate	0.615101537668555	NA	NA	0.1	0.1	0.7	0.1	0	0	0.319	0.319	FALSE	NA
720575940616268864	720575940646037783	110300	67850	1774	2570925	left	ALv2	BAla2	ALv2__1	ALLN	NA	v2LN47	v2LN47	399	glutamate	0.407	glutamate	0.618446281765763	NA	NA	0.1	0.2	0.5	0	0.2	0	0.271	0.271	FALSE	NA
720575940623526985	720575940623526985	152800	69000	1635	6418253	right	ALv2	BAla2	ALv2__1	ALLN	NA	v2LN47	v2LN47	395	glutamate	0.421	glutamate	0.645662302666705	NA	NA	0.1	0.1	0.5	0.1	0.2	0	0.408	0.408	FALSE	NA
720575940633286068	720575940633286068	110400	67910	1774	3139141	left	ALv2	BAla2	ALv2__1	ALLN	NA	v2LN47	v2LN47	441	glutamate	0.492	glutamate	0.551704848872354	NA	NA	0.1	0.2	0.6	0.1	0	0	0.181	0.181	FALSE	NA
720575940621612765	720575940621612765	152800	68770	1637	6455955	right	ALv2	BAla2	ALv2__1	ALLN	NA	v2LN47	v2LN47	354	glutamate	0.563	glutamate	0.670224038179708	NA	NA	0.2	0.1	0.6	0	0.1	0	0.431	0.431	FALSE	NA
720575940623118519	720575940623118519	110300	67810	1774	3139539	left	ALv2	BAla2	ALv2__1	ALLN	NA	v2LN47	v2LN47	394	glutamate	0.615	glutamate	0.716575985699734	NA	NA	0.1	0.1	0.7	0.1	0	0	0.472	0.472	FALSE	NA
720575940618428830	720575940618428830	152500	69960	1635	5818964	right	ALv2	BAla2	NA	ALLN	NA	v2LN49	v2LN49	1159	glutamate	0.426	glutamate	0.495892193824814	NA	NA	0.2	0.2	0.4	0.1	0.1	0	0.477	0.477	FALSE	NA
720575940617175965	720575940617175965	105300	72620	1524	2570792	left	ALv2	BAla2	NA	ALLN	NA	v2LN5	v2LN5	4286	glutamate	0.334	glutamate	0.422172885093425	NA	NA	0.3	0.2	0.4	0	0	0	0.142	0.142	FALSE	NA
720575940627066757	720575940627066757	115100	64140	1574	3138658	left	ALv2	BAla2	NA	ALLN	NA	v2LN5	v2LN5	4440	glutamate	0.372	glutamate	0.425300467495675	NA	NA	0.3	0.2	0.4	0	0	0	0.019	0.019	FALSE	NA
720575940617910848	720575940617910848	152600	71200	1553	NA	right	ALv2	BAla2	NA	ALLN	NA	v2LN5	v2LN5	3913	glutamate	0.427	glutamate	0.53085043733282	NA	NA	0.2	0.2	0.5	0	0	0	0.038	0.038	FALSE	NA
720575940605078560	720575940605078560	152800	70740	1553	NA	right	ALv2	BAla2	ALv2__0	ALLN	NA	v2LNX01	NA	1825	glutamate	0.348	glutamate	0.456079915717411	NA	NA	0.3	0.2	0.4	0	0.1	0	0.168	0.168	FALSE	NA
720575940614598924	720575940617918603	109800	67070	1774	3133375	left	ALv2	BAla2	ALv2__0	ALLN	NA	v2LNX01	NA	1733	glutamate	0.422	glutamate	0.530829283175575	NA	NA	0.2	0.2	0.5	0	0.1	0	0.183	0.183	FALSE	NA
720575940637602650	720575940637602650	109100	66690	1774	NA	left	ALv2	BAla2	NA	ALLN	NA	vLN25	vLN25	2752	glutamate	0.337	glutamate	0.402778080006153	NA	NA	0.3	0.2	0.4	0	0.1	0	0.076	0.076	FALSE	NA
720575940614113682	720575940614113682	109600	67080	1774	2530534	left	ALv2	BAla2	NA	ALLN	NA	vLN25	vLN25	2936	glutamate	0.365	glutamate	0.417857735612464	NA	NA	0.3	0.2	0.4	0	0.1	0	0.069	0.069	FALSE	NA
720575940630340474	720575940630340474	154500	74640	1138	6469695	right	ALv2	BAla2	NA	ALLN	NA	vLN25	vLN25	3394	glutamate	0.383	glutamate	0.584370843286681	NA	NA	0.3	0.2	0.5	0	0.1	0	0.13	0.13	FALSE	NA
720575940628573519	720575940628573519	155700	77610	1198	6470411	right	ALv2	BAla2	NA	ALLN	NA	vLN25	vLN25	3326	glutamate	0.434	glutamate	0.568435529524118	NA	NA	0.2	0.1	0.5	0	0.1	0	0.093	0.093	FALSE	NA
720575940612107673	720575940612991381	144700	74540	439	NA	right	ALv2	BAla2	NA	ALLN	NA	vLN26	vLN26	6953	glutamate	0.375	glutamate	0.555584583801806	NA	NA	0.3	0.2	0.4	0	0	0	0.05	0.05	FALSE	\[YY] perhaps first larval born
720575940621202209	720575940630323303	145100	74120	511	5783974	right	ALv2	BAla2	NA	ALLN	NA	vLN28,vLN29	vLN28,vLN29	1886	glutamate	0.342	glutamate	0.590858685143055	NA	NA	0.2	0.3	0.4	0.1	0	0	0.304	0.304	FALSE	NA
720575940621212193	720575940626030776	143200	73480	464	5781972	right	ALv2	BAla2	NA	ALLN	NA	vLN28,vLN29	vLN28,vLN29	1578	glutamate	0.398	glutamate	0.587531503405355	NA	NA	0.3	0.2	0.5	0	0	0	0.094	0.094	FALSE	\[YY] perhaps first larval born
720575940627604327	720575940627604327	118700	69020	1542	NA	left	ALv2	BAla2	NA	ALLN	NA	vLN28,vLN29	vLN28,vLN29	2088	glutamate	0.41	glutamate	0.626181092983275	NA	NA	0.2	0.2	0.5	0	0.1	0	0.561	0.561	FALSE	NA
720575940630077558	720575940630077558	112900	71430	889	3135346	left	ALv2	BAla2	NA	ALLN	NA	vLN28,vLN29	vLN28,vLN29	1703	glutamate	0.528	glutamate	0.560779611748049	NA	NA	0.3	0.1	0.6	0	0	0	0.632	0.632	FALSE	NA
720575940619061662	720575940619061662	152000	73740	760	NA	right	ALv2	BAla2	NA	ALLN	NA	v2LN36	v2LN36	6196	serotonin	0.442	serotonin	0.45142469134455	glutamate	Chou et al., 2022	0.1	0.1	0.2	0	0.5	0	0.008	0.008	FALSE	NA
720575940620541349	720575940620541349	109800	73940	1647	3139404	left	ALv2	BAla2	NA	ALLN	NA	v2LN36	v2LN36	5889	serotonin	0.576	serotonin	0.597343524078748	glutamate	Chou et al., 2022	0.1	0.1	0.2	0	0.6	0	0.004	0.004	FALSE	NA
720575940606045314	720575940606045314	110000	67200	1774	3138194	left	ALv2	BAla2	ALv2__1	ALLN	NA	CB1013	NA	885	unknown	NA	glutamate	0.365179382195907	NA	NA	0.3	0.2	0.4	0.1	0.1	0	0.047	0.047	FALSE	NA
720575940623437838	720575940623437838	153200	70380	1553	NA	right	ALv2	BAla2	ALv2__1	ALLN	NA	CB1013	NA	869	unknown	NA	glutamate	0.369290842081484	NA	NA	0.3	0.2	0.3	0.1	0.1	0	0.06	0.06	FALSE	NA
720575940616953467	720575940616953467	153100	70390	1553	5818808	right	ALv2	BAla2	ALv2__1	ALLN	NA	CB1013	NA	908	unknown	NA	glutamate	0.451514159300676	NA	NA	0.3	0.2	0.3	0.1	0.1	0	0.058	0.058	FALSE	NA
720575940627717245	720575940623901695	122900	62030	1968	3137921	left	ALv2	BAla2	ALv2__1	ALLN	NA	CB1266	NA	4191	unknown	NA	glutamate	0.365943266012456	NA	NA	0.3	0.2	0.4	0.1	0.1	0	0.002	0.002	FALSE	NA
720575940622224836	720575940622224836	110100	67140	1774	3136746	left	ALv2	BAla2	ALv2__1	ALLN	NA	CB1668	NA	918	unknown	NA	glutamate	0.442775613496508	NA	NA	0.4	0.1	0.4	0.1	0	0	0.004	0.004	FALSE	NA
720575940618118073	720575940640559165	114500	59560	1849	3140940	left	ALv2	BAla2	ALv2__1	ALLN	NA	CB1673	NA	1725	unknown	NA	glutamate	0.442772937619367	NA	NA	0.3	0.1	0.4	0.1	0.1	0	0.171	0.171	FALSE	NA
720575940652063734	720575940652063734	152500	70400	1553	6455322	right	ALv2	BAla2	ALv2__1	ALLN	NA	CB1673	NA	1821	unknown	NA	glutamate	0.405172196953186	NA	NA	0.3	0.2	0.3	0.1	0.1	0	0.127	0.127	FALSE	NA
720575940631618920	720575940631618920	152800	70340	1553	6419040	right	ALv2	BAla2	ALv2__1	ALLN	NA	CB1673	NA	1775	unknown	NA	glutamate	0.481146153518467	NA	NA	0.3	0.1	0.4	0.1	0.2	0	0.106	0.106	FALSE	NA
720575940633277364	720575940633277364	110000	67360	1774	3131289	left	ALv2	BAla2	ALv2__1	ALLN	NA	CB2527	NA	1045	unknown	NA	glutamate	0.3495510295315	NA	NA	0.4	0.1	0.3	0.1	0.1	0	0.098	0.098	FALSE	NA
720575940624977466	720575940624977466	110100	67320	1774	3130283	left	ALv2	BAla2	ALv2__1	ALLN	NA	CB2527	NA	1206	unknown	NA	glutamate	0.403080998784132	NA	NA	0.3	0.2	0.4	0.1	0.1	0	0.14	0.14	FALSE	NA
720575940625990277	720575940625990277	110100	67240	1774	3129946	left	ALv2	BAla2	ALv2__1	ALLN	NA	CB2569	NA	1091	unknown	NA	glutamate	0.418031583745187	NA	NA	0.3	0.2	0.3	0.1	0.1	0	0.086	0.086	FALSE	NA
720575940638422480	720575940638422480	110000	67100	1774	3133362	left	ALv2	BAla2	ALv2__1	ALLN	NA	CB2569	NA	936	unknown	NA	acetylcholine	0.424338664057603	NA	NA	0.3	0.1	0.3	0.1	0.1	0	0.074	0.074	FALSE	NA
720575940625732196	720575940625732196	152400	71600	1553	NA	right	ALv2	BAla2	ALv2__1	ALLN	NA	CB2569	NA	914	unknown	NA	acetylcholine	0.371530434141014	NA	NA	0.3	0.1	0.3	0.1	0.1	0	0.025	0.025	FALSE	NA
720575940627132232	720575940627132232	110900	67970	1774	3139474	left	ALv2	BAla2	ALv2__1	ALLN	NA	CB2571	NA	1598	unknown	NA	acetylcholine	0.383227934426657	NA	NA	0.3	0.2	0.3	0	0.1	0	0.219	0.219	FALSE	NA
720575940621778646	720575940621778646	153000	68910	1635	NA	right	ALv2	BAla2	ALv2__1	ALLN	NA	CB2571	NA	1644	unknown	NA	glutamate	0.435314288888953	NA	NA	0.4	0.2	0.4	0	0.1	0	0.116	0.116	FALSE	NA
720575940616959778	720575940616959778	152900	70290	1553	5818633	right	ALv2	BAla2	ALv2__1	ALLN	NA	CB2571	NA	1794	unknown	NA	glutamate	0.40942787108125	NA	NA	0.3	0.2	0.4	0	0.1	0	0.164	0.164	FALSE	NA
720575940625684057	720575940625684057	110000	67320	1774	NA	left	ALv2	BAla2	ALv2__1	ALLN	NA	CB2661	NA	667	unknown	NA	glutamate	0.40444854816814	NA	NA	0.2	0.2	0.3	0.1	0.1	0.1	0.198	0.198	FALSE	NA
720575940607476937	720575940617021234	115000	60490	1866	3139994	left	ALv2	BAla2	ALv2__1	ALLN	NA	CB3417	NA	2752	unknown	NA	glutamate	0.389898681282364	NA	NA	0.3	0.2	0.3	0.1	0.1	0	0.058	0.058	FALSE	NA
720575940630326906	720575940639878589	110800	67740	1774	3140539	left	ALv2	BAla2	ALv2__1	ALLN	NA	CB3417	NA	1716	unknown	NA	glutamate	0.383219541016767	NA	NA	0.3	0.2	0.3	0.1	0.1	0	0.05	0.05	FALSE	NA
720575940639986254	720575940631858373	152100	71090	1553	6458202	right	ALv2	BAla2	ALv2__1	ALLN	NA	CB3417	NA	2874	unknown	NA	glutamate	0.410823602976881	NA	NA	0.3	0.1	0.3	0	0.1	0	0.002	0.002	FALSE	NA
720575940620896603	720575940645372964	152200	70930	1553	6457525	right	ALv2	BAla2	ALv2__1	ALLN	NA	CB3417	NA	2077	unknown	NA	glutamate	0.396700681066148	NA	NA	0.4	0.1	0.4	0	0.1	0	0.054	0.054	FALSE	NA
720575940629508652	720575940629508652	110800	67960	1774	3138674	left	ALv2	BAla2	ALv2__1	ALLN	NA	CB3575	NA	1366	unknown	NA	acetylcholine	0.358126777880176	NA	NA	0.3	0.2	0.4	0.1	0	0	0.132	0.132	FALSE	NA
720575940619937445	720575940619937445	152800	70510	1553	6458948	right	ALv2	BAla2	ALv2__1	ALLN	NA	CB3575	NA	1432	unknown	NA	glutamate	0.437915717511997	NA	NA	0.3	0.2	0.4	0	0	0	0.152	0.152	FALSE	NA
720575940646839587	720575940627031226	115600	58640	1848	3140761	left	ALv2	BAla2	ALv2__1	ALLN	NA	CB3633	NA	1960	unknown	NA	glutamate	0.396728788701088	NA	NA	0.3	0.1	0.3	0.1	0.2	0	0.137	0.137	FALSE	NA
720575940618703981	720575940631164476	153100	70260	1553	NA	right	ALv2	BAla2	ALv2__1	ALLN	NA	CB3633	NA	2359	unknown	NA	acetylcholine	0.333609997070943	NA	NA	0.3	0.1	0.2	0.1	0.3	0	0.111	0.111	FALSE	NA
720575940630610425	720575940635945919	115600	61680	1571	3140158	left	ALv2	BAla2	NA	ALLN	NA	v2LN30	v2LN30	28010	unknown	NA	glutamate	0.281178804178913	NA	NA	0.3	0.1	0.2	0.1	0.3	0	0	0	FALSE	NA
720575940611174702	720575940614956072	153300	69580	1638	6418501	right	ALv2	BAla2	NA	ALLN	NA	v2LN30	v2LN30	26859	unknown	NA	serotonin	0.285830233658436	NA	NA	0.3	0.2	0.2	0.1	0.3	0	0.001	0.001	FALSE	NA
720575940632368992	720575940612732273	110100	67380	1774	3139963	left	ALv2	BAla2	NA	ALLN	NA	v2LN33	v2LN33	2736	unknown	NA	glutamate	0.433731879982171	NA	NA	0.4	0.2	0.4	0	0	0	0.08	0.08	FALSE	NA
720575940614618683	720575940614618683	110700	68170	1774	3139312	left	ALv2	BAla2	ALv2__1	ALLN	NA	v2LN34E	v2LN34E	980	unknown	NA	glutamate	0.359455314893819	NA	NA	0.3	0.2	0.4	0	0.1	0	0.279	0.279	FALSE	NA
720575940627405052	720575940627405052	152800	70500	1553	6456160	right	ALv2	BAla2	ALv2__1	ALLN	NA	v2LN34E	v2LN34E	685	unknown	NA	glutamate	0.354833740919195	NA	NA	0.3	0.3	0.3	0	0.1	0	0.422	0.422	FALSE	NA
720575940609269001	720575940609269001	110600	67560	1774	3140944	left	ALv2	BAla2	NA	ALON	NA	v2LN37	v2LN37	5965	unknown	NA	glutamate	0.593082959467604	NA	NA	0.1	0.1	0.4	0	0.4	0	0.094	0.094	FALSE	NA
720575940620689524	720575940620689524	111200	70280	1052	3130870	left	ALv2	BAla2	NA	ALLN	NA	v2LN38	v2LN38	2262	unknown	NA	glutamate	0.370355443791272	NA	NA	0.4	0.2	0.4	0.1	0	0	0.005	0.005	FALSE	NA
720575940633831264	720575940633831264	146700	64000	1528	5787272	right	ALv2	BAla2	NA	ALLN	NA	v2LN38	v2LN38	2307	unknown	NA	glutamate	0.418557690609999	NA	NA	0.4	0.2	0.3	0.1	0	0	0.013	0.013	TRUE	NA
720575940627173916	720575940625958414	114700	59480	1812	3140538	left	ALv2	BAla2	ALv2__1	ALLN	NA	v2LN3A1_a	v2LN3A	1814	unknown	NA	acetylcholine	0.348037456234462	NA	NA	0.3	0.2	0.2	0.1	0.3	0	0.098	0.098	FALSE	NA
720575940623682328	720575940639067108	114100	60130	1842	2570807	left	ALv2	BAla2	ALv2__1	ALLN	NA	v2LN3A1_b	v2LN3A	1909	unknown	NA	glutamate	0.309857808445854	NA	NA	0.3	0.2	0.3	0.1	0.2	0	0.025	0.025	FALSE	NA
720575940617082454	720575940625013175	111000	68110	1774	3140174	left	ALv2	BAla2	ALv2__1	ALLN	NA	v2LN3A1_b	v2LN3A	2021	unknown	NA	glutamate	0.306201293624815	NA	NA	0.3	0.2	0.3	0	0.2	0	0.102	0.102	FALSE	NA
720575940615993055	720575940613222835	116200	57480	1670	3139490	left	ALv2	BAla2	ALv2__1	ALLN	NA	v2LN3A1_b	v2LN3A	2497	unknown	NA	acetylcholine	0.328030783532189	NA	NA	0.3	0.1	0.3	0	0.2	0	0.001	0.001	FALSE	NA
720575940638683226	720575940609890315	152300	71130	1553	6420087	right	ALv2	BAla2	ALv2__1	ALLN	NA	v2LN3A1_b	v2LN3A	2748	unknown	NA	glutamate	0.344792068784084	NA	NA	0.3	0.1	0.3	0	0.2	0	0.001	0.001	FALSE	NA
720575940617089878	720575940624180479	124600	60000	1618	6458349	right	ALv2	BAla2	ALv2__1	ALLN	NA	v2LN3A1_b	v2LN3A	2099	unknown	NA	glutamate	0.312096771991493	NA	NA	0.3	0.2	0.3	0.1	0.2	0	0.012	0.012	FALSE	NA
720575940605984446	720575940624084429	152900	70430	1553	6417973	right	ALv2	BAla2	ALv2__1	ALLN	NA	v2LN3A1_b	v2LN3A	1757	unknown	NA	glutamate	0.316279871033445	NA	NA	0.3	0.1	0.3	0	0.3	0	0.015	0.015	FALSE	NA
720575940606267659	720575940606267659	110400	67360	1774	3128935	left	ALv2	BAla2	ALv2__2	ALLN	NA	v2LN40_2	NA	1322	unknown	NA	glutamate	0.432281958663684	NA	NA	0.3	0.2	0.3	0.1	0.1	0	0.032	0.032	FALSE	\[GJ] hemibrain type v2LN40_R contains one anomalous neuron 1947192569 which is the correct match.
720575940614774434	720575940614774434	152900	70750	1553	NA	right	ALv2	BAla2	ALv2__2	ALLN	NA	v2LN40_2	NA	1251	unknown	NA	glutamate	0.354433327951574	NA	NA	0.4	0.2	0.3	0	0.1	0	0.13	0.13	FALSE	NA
720575940642015477	720575940642015477	146900	58630	318	6417906	right	ALv2	BAla2	NA	ALLN	NA	v2LN41a	v2LN41	2742	unknown	NA	acetylcholine	0.345564202931219	NA	NA	0.4	0.3	0.3	0	0	0	0.766	0.766	FALSE	NA
720575940619417620	720575940619417620	110000	67180	1774	3130126	left	ALv2	BAla2	NA	ALLN	NA	v2LN41b	v2LN41	1719	unknown	NA	gaba	0.428960086261581	NA	NA	0.3	0.4	0.2	0	0.1	0	0.252	0.252	FALSE	NA
720575940630704211	720575940630704211	116800	61110	2121	NA	right	ALv2	BAla2	NA	ALLN	NA	v2LN41b	v2LN41	1947	unknown	NA	gaba	0.407170943394577	NA	NA	0.3	0.3	0.3	0	0	0	0.132	0.132	FALSE	NA
720575940629068741	720575940629068741	153000	69000	1637	6455937	right	ALv2	BAla2	ALv2__1	ALLN	NA	v2LN46b	v2LN46	542	unknown	NA	glutamate	0.574895603850015	NA	NA	0.2	0.3	0.4	0	0.1	0	0.374	0.374	FALSE	NA
720575940619007664	720575940619007664	110000	67420	1774	3139430	left	ALv2	BAla2	NA	ALLN	NA	v2LN49	v2LN49	1335	unknown	NA	glutamate	0.431200544563749	NA	NA	0.3	0.2	0.4	0.1	0	0	0.663	0.663	FALSE	NA
720575940627369960	720575940627369960	109900	67170	1774	3139429	left	ALv2	BAla2	NA	ALLN	NA	v2LN49	v2LN49	970	unknown	NA	glutamate	0.43643456470627	NA	NA	0.2	0.3	0.3	0.1	0.1	0	0.572	0.572	FALSE	NA
720575940629589292	720575940629589292	152500	69880	1635	5818463	right	ALv2	BAla2	NA	ALLN	NA	v2LN49	v2LN49	1085	unknown	NA	glutamate	0.403907204387128	NA	NA	0.3	0.2	0.3	0.1	0.1	0	0.521	0.521	FALSE	NA
720575940617295901	720575940617295901	152500	71320	1553	6457765	right	ALv2	BAla2	NA	ALLN	NA	v2LN5	v2LN5	3742	unknown	NA	glutamate	0.498013629625269	NA	NA	0.3	0.2	0.4	0	0.1	0	0.045	0.045	FALSE	NA
720575940634333631	720575940622491632	114100	70680	847	3137697	left	ALv2	BAla2	NA	ALLN	NA	vLN26	vLN26	3977	unknown	NA	glutamate	0.37515313978091003	NA	NA	0.4	0.2	0.4	0	0	0	0.029	0.029	FALSE	this guy is missing the ventral branch of the vLN26 - looks like it gets lost in the segmentation?
720575940634771552	720575940634771552	114000	72060	915	3137666	left	ALv2	BAla2	NA	ALLN	NA	vLN27	vLN27	3869	unknown	NA	glutamate	0.370046603811663	NA	NA	0.3	0.3	0.4	0	0	0	0.016	0.016	FALSE	NA
720575940620249941	720575940620249941	146900	69280	1369	NA	right	ALv2	BAla2	NA	ALLN	NA	vLN27	vLN27	4017	unknown	NA	glutamate	0.328663993487191	NA	NA	0.3	0.3	0.3	0	0.1	0	0.008	0.008	FALSE	\[YY] perhaps first larval born
720575940634041756	720575940634041756	151500	48710	688	6362370	right	AOTUv1_medial	DALcm2_medial	NA	NA	NA	AOTU020	AOTU020	2166	gaba	0.683	gaba	0.776644521516681	NA	NA	0.1	0.6	0.2	0.1	0	0	0.617	0.617	FALSE	NA
720575940640568960	720575940640568960	153400	36380	1150	6339762	right	AOTUv1_medial	DALcm2_medial	NA	NA	NA	AOTU020	AOTU020	2121	gaba	0.7	gaba	0.7556979081844	NA	NA	0	0.6	0.3	0	0	0	0.602	0.602	FALSE	NA
720575940617101713	720575940617101713	153500	36000	1150	6361882	right	AOTUv1_medial	DALcm2_medial	NA	NA	NA	AOTU021	AOTU021	1155	gaba	0.604	gaba	0.577526292627682	NA	NA	0	0.5	0.3	0.1	0	0	0.871	0.871	FALSE	NA
720575940631257228	720575940631257228	110500	32740	1571	3043584	left	AOTUv1_medial	DALcm2_medial	NA	NA	NA	AOTU021	AOTU021	1257	gaba	0.755	gaba	0.666514883130276	NA	NA	0.1	0.7	0.2	0	0	0	0.657	0.657	FALSE	hb type added after FlyWire retyping triple_hemi analysis
720575940629185039	720575940629185039	111000	34930	1460	2442230	left	AOTUv1_medial	DALcm2_medial	NA	NA	NA	AOTU021	AOTU021	1357	gaba	0.792	gaba	0.710694233530661	NA	NA	0	0.7	0.3	0	0	0	0.724	0.724	FALSE	NA
720575940619342831	720575940623463126	147000	40090	623	NA	right	AOTUv1_medial	DALcm2_medial	NA	NA	NA	AOTU022	AOTU022	1557	gaba	0.508	gaba	0.696984814196434	NA	NA	0.2	0.5	0.3	0.1	0	0	0.836	0.836	FALSE	NA
720575940628108547	720575940628108547	110600	34670	1460	3021175	left	AOTUv1_medial	DALcm2_medial	NA	NA	NA	AOTU022	AOTU022	1657	gaba	0.653	gaba	0.63596478543082	NA	NA	0.1	0.6	0.3	0.1	0	0	0.76	0.76	FALSE	NA
720575940628842240	720575940628842240	153800	36340	1150	6362714	right	AOTUv1_medial	DALcm2_medial	NA	NA	NA	AOTUv1A_T01	SMP148	4270	gaba	0.523	gaba	0.731572608686523	NA	NA	0.2	0.5	0.3	0.1	0	0	0.706	0.706	FALSE	[YY] AOTUv1A_T01 from Lee et al. 2020, first born in AOTUv1 A hemilineage
720575940608339209	720575940608339209	148300	49440	389	6361368	right	AOTUv1_medial	DALcm2_medial	NA	NA	NA	AOTUv1A_T01	SMP148	5035	gaba	0.528	gaba	0.766731733912354	NA	NA	0.2	0.5	0.2	0.1	0	0	0.722	0.722	FALSE	\[YY] AOTUv1A_T01 from Lee et al. 2020, first born in AOTUv1 A hemilineage
720575940614386942	720575940614386942	113800	35970	1257	3036794	left	AOTUv1_medial	DALcm2_medial	NA	NA	NA	AOTUv1A_T01	SMP148	5176	gaba	0.582	gaba	0.790662211672678	NA	NA	0.2	0.5	0.2	0	0	0	0.617	0.617	FALSE	[YY] AOTUv1A_T01 from Lee et al. 2020, first born in AOTUv1 A hemilineage
720575940620283307	720575940620283307	113300	36220	1184	3039081	left	AOTUv1_medial	DALcm2_medial	NA	NA	NA	AOTUv1A_T01	SMP148	4573	gaba	0.687	gaba	0.816461033931982	NA	NA	0.2	0.6	0.2	0.1	0	0	0.639	0.639	FALSE	[YY] AOTUv1A_T01 from Lee et al. 2020, first born in AOTUv1 A hemilineage
720575940619986261	720575940619986261	112400	37100	1149	3038415	left	AOTUv1_medial	DALcm2_medial	AOTUv1_medial__0	NA	NA	CB3379	NA	1888	gaba	0.654	gaba	0.67290974789104	NA	NA	0.1	0.6	0.3	0	0	0	0.618	0.618	FALSE	NA
720575940624799490	720575940624799490	153800	45140	624	6363152	right	AOTUv1_medial	DALcm2_medial	AOTUv1_medial__0	NA	NA	CB3379	NA	2068	gaba	0.676	gaba	0.700411719377989	NA	NA	0.1	0.6	0.2	0	0	0	0.392	0.392	FALSE	NA
720575940614353314	720575940619838518	150200	46780	495	6362042	right	AOTUv1_medial	DALcm2_medial	AOTUv1_medial__0	NA	NA	CRE043	CRE043	2536	gaba	0.497	gaba	0.729376379945116	NA	NA	0.2	0.5	0.2	0.1	0	0	0.244	0.244	FALSE	NA
720575940612437674	720575940612437674	149800	48100	399	6361912	right	AOTUv1_medial	DALcm2_medial	AOTUv1_medial__0	NA	NA	CRE043	CRE043	1327	gaba	0.576	gaba	0.776427492576781	NA	NA	0.2	0.5	0.1	0.1	0.1	0	0.106	0.106	FALSE	NA
720575940631316039	720575940631316039	112500	36830	1149	3039126	left	AOTUv1_medial	DALcm2_medial	AOTUv1_medial__0	NA	NA	CRE043	CRE043	1902	gaba	0.585	gaba	0.769892917587324	NA	NA	0.1	0.5	0.3	0.1	0.1	0	0.41	0.41	FALSE	NA
720575940619202008	720575940619202008	115200	42480	880	3038870	left	AOTUv1_medial	DALcm2_medial	AOTUv1_medial__0	NA	NA	CRE043	CRE043	1985	gaba	0.608	gaba	0.72457633218802	NA	NA	0.1	0.5	0.4	0	0	0	0.495	0.495	FALSE	NA
720575940616912674	720575940644710048	116300	43500	1033	3038106	left	AOTUv1_medial	DALcm2_medial	AOTUv1_medial__0	NA	NA	CRE043	CRE043	1833	gaba	0.622	gaba	0.65055630138372	NA	NA	0	0.6	0.3	0	0	0	0	0	FALSE	NA
720575940618627638	720575940615780714	149100	46900	475	6361634	right	AOTUv1_medial	DALcm2_medial	AOTUv1_medial__0	NA	NA	CRE043	CRE043	1767	gaba	0.646	gaba	0.71797507189082	NA	NA	0.1	0.6	0.2	0.1	0	0	0.398	0.398	FALSE	NA
720575940624505488	720575940637611877	151200	46030	485	6362281	right	AOTUv1_medial	DALcm2_medial	AOTUv1_medial__0	NA	NA	CRE043	CRE043	2263	gaba	0.704	gaba	0.711289821695007	NA	NA	0.1	0.6	0.2	0	0	0	0.042	0.042	FALSE	NA
720575940620922534	720575940620922534	112200	37150	1149	3043818	left	AOTUv1_medial	DALcm2_medial	AOTUv1_medial__0	NA	NA	CRE043	CRE043	1586	gaba	0.739	gaba	0.821472287621217	NA	NA	0.1	0.7	0.2	0	0	0	0.505	0.505	FALSE	NA
720575940629417209	720575940640352334	149500	49440	379	6361883	right	AOTUv1_medial	DALcm2_medial	AOTUv1_medial__0	NA	NA	CRE043	CRE043	1704	gaba	0.739	gaba	0.770496420302858	NA	NA	0.1	0.7	0.2	0.1	0	0	0.573	0.573	FALSE	NA
720575940628548611	720575940628548611	112300	37080	1148	3038933	left	AOTUv1_medial	DALcm2_medial	AOTUv1_medial__0	NA	NA	CRE043	CRE043	2260	gaba	0.752	gaba	0.724994042202401	NA	NA	0	0.7	0.3	0	0	0	0.18	0.18	FALSE	NA
720575940638162660	720575940624392328	149400	48840	565	6361803	right	AOTUv1_medial	DALcm2_medial	AOTUv1_medial__0	NA	NA	CRE043	CRE043	1680	gaba	0.768	gaba	0.76309412293832	NA	NA	0.1	0.6	0.2	0.1	0	0	0.467	0.467	FALSE	NA
720575940632186276	720575940632186276	112500	36640	1149	NA	left	AOTUv1_medial	DALcm2_medial	AOTUv1_medial__0	NA	NA	CRE043	CRE043	1595	gaba	0.775	gaba	0.881190184905755	NA	NA	0.1	0.7	0.1	0.1	0	0	0.602	0.602	FALSE	NA
720575940630464554	720575940630464554	112400	36960	1149	3038534	left	AOTUv1_medial	DALcm2_medial	AOTUv1_medial__0	NA	NA	CRE043	CRE043	1744	gaba	0.793	gaba	0.815528621627653	NA	NA	0.1	0.7	0.2	0	0	0	0.42	0.42	FALSE	NA
720575940638975184	720575940638975184	151600	47800	465	6362424	right	AOTUv1_medial	DALcm2_medial	AOTUv1_medial__0	NA	NA	CRE043	CRE043	1748	gaba	0.799	gaba	0.767972421362234	NA	NA	0.1	0.7	0.1	0.1	0	0	0.573	0.573	FALSE	NA
720575940619846241	720575940619846241	112000	37220	1149	3037391	left	AOTUv1_medial	DALcm2_medial	AOTUv1_medial__0	NA	NA	CRE044	CRE044	1286	gaba	0.492	gaba	0.67393748082461	NA	NA	0.2	0.4	0.3	0	0	0	0.261	0.261	FALSE	NA
720575940628982991	720575940628982991	149300	49180	478	6361774	right	AOTUv1_medial	DALcm2_medial	AOTUv1_medial__0	NA	NA	CRE044	CRE044	1356	gaba	0.529	gaba	0.703032466048241	NA	NA	0.2	0.4	0.2	0.1	0	0	0.325	0.325	FALSE	NA
720575940631876691	720575940631876691	112600	36720	1148	3040779	left	AOTUv1_medial	DALcm2_medial	AOTUv1_medial__0	NA	NA	CRE044	CRE044	1440	gaba	0.567	gaba	0.702781490231444	NA	NA	0.3	0.5	0.1	0.1	0	0	0.354	0.354	FALSE	NA
720575940632079943	720575940632079943	112600	36690	1149	3039296	left	AOTUv1_medial	DALcm2_medial	AOTUv1_medial__0	NA	NA	CRE044	CRE044	1328	gaba	0.573	gaba	0.735218553185807	NA	NA	0.2	0.5	0.3	0	0	0	0.218	0.218	FALSE	NA
720575940631654471	720575940631654471	156600	46620	695	6813672	right	AOTUv1_medial	DALcm2_medial	AOTUv1_medial__0	NA	NA	CRE044	CRE044	1431	gaba	0.609	gaba	0.688102294874855	NA	NA	0.2	0.5	0.2	0	0	0	0.25	0.25	FALSE	NA
720575940614552722	720575940614552722	112400	36890	1149	3037807	left	AOTUv1_medial	DALcm2_medial	AOTUv1_medial__0	NA	NA	CRE044	CRE044	1555	gaba	0.648	gaba	0.72672144441316	NA	NA	0.1	0.6	0.3	0	0	0	0.367	0.367	FALSE	NA
720575940632740397	720575940632740397	149200	48740	364	6361667	right	AOTUv1_medial	DALcm2_medial	AOTUv1_medial__0	NA	NA	CRE044	CRE044	1513	gaba	0.707	gaba	0.687449606259624	NA	NA	0.1	0.6	0.1	0.1	0	0	0.019	0.019	FALSE	NA
720575940638588230	720575940638588230	151500	48660	433	6362405	right	AOTUv1_medial	DALcm2_medial	AOTUv1_medial__0	NA	NA	CRE044	CRE044	1386	gaba	0.76	gaba	0.720669970135817	NA	NA	0.1	0.6	0.2	0	0	0	0.331	0.331	FALSE	NA
720575940626913161	720575940626913161	147100	40120	623	6362274	right	AOTUv1_medial	DALcm2_medial	AOTUv1_medial__0	NA	NA	CRE045, CRE046	CRE045, CRE046	1765	gaba	0.551	gaba	0.697485198604773	NA	NA	0.3	0.5	0.2	0	0	0	0.509	0.509	FALSE	hb type added after FlyWire retyping triple_hemi analysis
720575940623909390	720575940623909390	150700	47410	432	6362157	right	AOTUv1_medial	DALcm2_medial	AOTUv1_medial__0	NA	NA	CRE045, CRE046	CRE045, CRE046	1405	gaba	0.639	gaba	0.6936572621228	NA	NA	0.1	0.6	0.3	0	0	0	0.659	0.659	FALSE	hb type added after FlyWire retyping triple_hemi analysis
720575940619773761	720575940613162714	110600	34760	1460	3043553	left	AOTUv1_medial	DALcm2_medial	AOTUv1_medial__0	NA	NA	CRE045, CRE046	CRE045, CRE046	1259	gaba	0.644	gaba	0.723400381281288	NA	NA	0	0.6	0.3	0	0	0	0.549	0.549	FALSE	hb type added after FlyWire retyping triple_hemi analysis
720575940606160672	720575940606160672	113300	32620	1322	3039894	left	AOTUv1_medial	DALcm2_medial	AOTUv1_medial__0	NA	NA	CRE045, CRE046	CRE045, CRE046	1558	gaba	0.663	gaba	0.695241929129395	NA	NA	0	0.6	0.3	0	0	0	0.639	0.639	FALSE	hb type added after FlyWire retyping triple_hemi analysis
720575940628292967	720575940628292967	151900	46820	579	6362526	right	AOTUv1_medial	DALcm2_medial	AOTUv1_medial__0	NA	NA	CRE045, CRE046	CRE045, CRE046	1101	gaba	0.793	gaba	0.661301877778167	NA	NA	0.1	0.7	0.3	0	0	0	0.681	0.681	FALSE	hb type added after FlyWire retyping triple_hemi analysis
720575940639974363	720575940639974363	112500	36730	1149	3039635	left	AOTUv1_medial	DALcm2_medial	AOTUv1_medial__0	NA	NA	LAL043a	LAL043	509	gaba	0.541	gaba	0.488359988009532	NA	NA	0	0.5	0.3	0.1	0	0	0.455	0.455	FALSE	cell type added after FlyWire retyping triple_hemi analysis
720575940626174077	720575940626174077	150300	49060	373	6362067	right	AOTUv1_medial	DALcm2_medial	AOTUv1_medial__0	NA	NA	LAL043a	LAL043	819	gaba	0.573	gaba	0.541122223340044	NA	NA	0.2	0.5	0.2	0.1	0	0	0.575	0.575	FALSE	cell type added after FlyWire retyping triple_hemi analysis
720575940621252869	720575940621252869	112700	36730	1149	3039371	left	AOTUv1_medial	DALcm2_medial	AOTUv1_medial__0	NA	NA	LAL043a	LAL043	933	gaba	0.611	gaba	0.714913429079206	NA	NA	0.1	0.5	0.2	0.1	0	0	0.39	0.39	FALSE	cell type added after FlyWire retyping triple_hemi analysis
720575940630850617	720575940630850617	149800	48420	647	6361960	right	AOTUv1_medial	DALcm2_medial	AOTUv1_medial__0	NA	NA	LAL043a	LAL043	822	gaba	0.692	gaba	0.655789757742068	NA	NA	0.1	0.5	0.2	0.1	0	0	0.575	0.575	FALSE	cell type added after FlyWire retyping triple_hemi analysis
720575940610451569	720575940610451569	112700	36680	1149	3040321	left	AOTUv1_medial	DALcm2_medial	AOTUv1_medial__0	NA	NA	LAL043a	LAL043	809	gaba	0.749	gaba	0.680265607899178	NA	NA	0	0.6	0.2	0.1	0	0	0.401	0.401	FALSE	cell type added after FlyWire retyping triple_hemi analysis
720575940616844249	720575940616844249	116000	44820	1032	3038437	left	AOTUv1_medial	DALcm2_medial	AOTUv1_medial__0	NA	NA	LAL043b	LAL043	1448	gaba	0.608	gaba	0.677148036379573	NA	NA	0.1	0.5	0.3	0	0	0	0.118	0.118	FALSE	cell type added after FlyWire retyping triple_hemi analysis
720575940629351161	720575940629351161	148700	48370	522	6361492	right	AOTUv1_medial	DALcm2_medial	AOTUv1_medial__0	NA	NA	LAL043b	LAL043	1610	gaba	0.61	gaba	0.70786508950826	NA	NA	0.1	0.6	0.2	0.1	0	0	0.096	0.096	FALSE	cell type added after FlyWire retyping triple_hemi analysis
720575940628903980	720575940628903980	112600	36720	1149	3654655	left	AOTUv1_medial	DALcm2_medial	AOTUv1_medial__0	NA	NA	LAL043c	LAL043	904	gaba	0.501	gaba	0.738459649082611	NA	NA	0.2	0.5	0.2	0.1	0	0	0.263	0.263	FALSE	cell type added after FlyWire retyping triple_hemi analysis
720575940625534345	720575940625534345	152100	48040	571	6362550	right	AOTUv1_medial	DALcm2_medial	AOTUv1_medial__0	NA	NA	LAL043c	LAL043	1019	gaba	0.524	gaba	0.718043542853651	NA	NA	0.2	0.5	0.2	0.1	0	0	0.154	0.154	FALSE	cell type added after FlyWire retyping triple_hemi analysis
720575940607461899	720575940607461899	112600	36770	1149	3041162	left	AOTUv1_medial	DALcm2_medial	AOTUv1_medial__0	NA	NA	LAL043c	LAL043	1689	gaba	0.553	gaba	0.625574293062895	NA	NA	0.2	0.5	0.3	0.1	0	0	0.052	0.052	FALSE	cell type added after FlyWire retyping triple_hemi analysis
720575940632221209	720575940632221209	152600	47830	457	6362686	right	AOTUv1_medial	DALcm2_medial	AOTUv1_medial__0	NA	NA	LAL043c	LAL043	1234	gaba	0.718	gaba	0.712388877139986	NA	NA	0.1	0.6	0.2	0.1	0	0	0.012	0.012	FALSE	cell type added after FlyWire retyping triple_hemi analysis
720575940631064623	720575940631064623	154600	46760	709	6363342	right	AOTUv1_medial	DALcm2_medial	AOTUv1_medial__0	NA	NA	LAL043c	LAL043	895	gaba	0.739	gaba	0.704710329906723	NA	NA	0.1	0.6	0.1	0.1	0	0	0.151	0.151	FALSE	cell type added after FlyWire retyping triple_hemi analysis
720575940647161732	720575940623004677	153600	36660	1150	6363250	right	AOTUv1_medial	DALcm2_medial	NA	NA	NA	SMP151	SMP151	2229	gaba	0.587	gaba	0.629806646821963	NA	NA	0	0.5	0.4	0	0	0	0.498	0.498	FALSE	NA
720575940619382577	720575940619382577	111800	37370	1149	3036956	left	AOTUv1_medial	DALcm2_medial	NA	NA	NA	SMP151	SMP151	7141	gaba	0.735	gaba	0.77903104210628	NA	NA	0.1	0.7	0.2	0	0	0	0.094	0.094	FALSE	NA
720575940623422461	720575940623422461	153800	36150	1152	6363284	right	AOTUv1_medial	DALcm2_medial	NA	NA	NA	SMP151	SMP151	7613	gaba	0.767	gaba	0.829340571937869	NA	NA	0.1	0.7	0.1	0	0	0	0.583	0.583	FALSE	NA
720575940639434611	720575940639434611	112900	36450	1149	2443017	left	AOTUv1_medial	DALcm2_medial	NA	NA	NA	SMP151	SMP151	6929	gaba	0.772	gaba	0.836556787724672	NA	NA	0.1	0.7	0.2	0	0	0	0.153	0.153	FALSE	NA
720575940638495677	720575940638495677	112400	37030	1149	3038822	left	AOTUv1_medial	DALcm2_medial	AOTUv1_medial__0	NA	NA	CB3379	NA	2745	glutamate	0.385	gaba	0.490346550564142	NA	NA	0.1	0.3	0.5	0.1	0	0	0.039	0.039	FALSE	NA
720575940623256004	720575940623256004	110500	34850	1460	2442798	left	AOTUv1_medial	DALcm2_medial	NA	NA	NA	AOTU020	AOTU020	2310	unknown	NA	gaba	0.617156757663537	NA	NA	0.1	0.5	0.4	0	0	0	0.659	0.659	FALSE	NA
720575940623717639	720575940623717639	110600	35240	1460	3021411	left	AOTUv1_medial	DALcm2_medial	NA	NA	NA	AOTU020	AOTU020	1992	unknown	NA	gaba	0.49524870211859	NA	NA	0	0.5	0.5	0	0	0	0.538	0.538	FALSE	NA
720575940625599208	720575940625599208	151400	47260	554	6362394	right	AOTUv1_medial	DALcm2_medial	NA	NA	NA	AOTU021	AOTU021	1103	unknown	NA	gaba	0.625447954197239	NA	NA	0.1	0.5	0.4	0	0	0	0.735	0.735	FALSE	hb type added after FlyWire retyping triple_hemi analysis
720575940611287978	720575940611287978	112200	37060	1148	3037065	left	AOTUv1_medial	DALcm2_medial	AOTUv1_medial__0	NA	NA	CRE044	CRE044	1186	unknown	NA	gaba	0.682147592345041	NA	NA	0.1	0.5	0.4	0	0	0	0.195	0.195	FALSE	NA
720575940647423353	720575940647423353	151600	42120	2086	6364015	right	AOTUv1_ventral	DALcm2_ventral	AOTUv1_ventral__0	NA	NA	(PS023,PS024)a	PS023,PS024	1228	acetylcholine	0.94	acetylcholine	0.940290940760705	NA	NA	0.9	0	0	0	0	0	0.183	0.183	FALSE	hb type added after FlyWire retyping triple_hemi analysis
720575940629283114	720575940629283114	117700	55740	3235	2399004	left	AOTUv1_ventral	DALcm2_ventral	AOTUv1_ventral__0	NA	NA	(PS023,PS024)a	PS023,PS024	485	acetylcholine	0.98	acetylcholine	0.901740885781803	NA	NA	0.9	0	0	0.1	0	0	0.15	0.15	FALSE	hb type added after FlyWire retyping triple_hemi analysis
720575940623985214	720575940623985214	118000	55130	3224	3042737	left	AOTUv1_ventral	DALcm2_ventral	AOTUv1_ventral__0	NA	NA	(PS023,PS024)a	PS023,PS024	980	acetylcholine	0.98	acetylcholine	0.910499906587242	NA	NA	0.9	0	0	0	0	0	0.181	0.181	FALSE	hb type added after FlyWire retyping triple_hemi analysis
720575940622413971	720575940622413971	114200	57850	3209	2442812	left	AOTUv1_ventral	DALcm2_ventral	AOTUv1_ventral__0	NA	NA	(PS023,PS024)b	PS023,PS024	805	acetylcholine	0.869	acetylcholine	0.730761016334516	NA	NA	0.7	0	0.1	0.1	0	0	0.431	0.431	FALSE	hb type added after FlyWire retyping triple_hemi analysis
720575940610077849	720575940610077849	151600	42160	2086	6814324	right	AOTUv1_ventral	DALcm2_ventral	AOTUv1_ventral__0	NA	NA	(PS023,PS024)b	PS023,PS024	1052	acetylcholine	0.901	acetylcholine	0.853882909544595	NA	NA	0.8	0	0.1	0.1	0	0	0.258	0.258	FALSE	hb type added after FlyWire retyping triple_hemi analysis
720575940637461988	720575940637461988	151600	42220	2086	NA	right	AOTUv1_ventral	DALcm2_ventral	AOTUv1_ventral__0	NA	NA	(PS023,PS024)b	PS023,PS024	867	acetylcholine	0.903	acetylcholine	0.80069611969706	NA	NA	0.8	0	0.1	0.1	0	0	0.378	0.378	FALSE	hb type added after FlyWire retyping triple_hemi analysis
720575940630441299	720575940630441299	119100	54500	3187	NA	left	AOTUv1_ventral	DALcm2_ventral	AOTUv1_ventral__0	NA	NA	(PS023,PS024)b	PS023,PS024	1142	acetylcholine	0.932	acetylcholine	0.861153544760436	NA	NA	0.8	0	0	0.1	0	0	0.145	0.145	FALSE	hb type added after FlyWire retyping triple_hemi analysis
720575940612899990	720575940612899990	154700	40140	1600	6814446	right	AOTUv1_ventral	DALcm2_ventral	AOTUv1_ventral__0	NA	NA	(PS023,PS024)b	PS023,PS024	1277	acetylcholine	0.943	acetylcholine	0.898547207059897	NA	NA	0.9	0	0	0.1	0	0	0.195	0.195	FALSE	hb type added after FlyWire retyping triple_hemi analysis
720575940626828955	720575940626828955	118500	55280	3194	2442715	left	AOTUv1_ventral	DALcm2_ventral	AOTUv1_ventral__0	NA	NA	(PS023,PS024)b	PS023,PS024	873	acetylcholine	0.96	acetylcholine	0.801732986904437	NA	NA	0.8	0	0	0.1	0	0	0.337	0.337	FALSE	hb type added after FlyWire retyping triple_hemi analysis
720575940632687770	720575940632687770	151900	41930	2086	6723650	right	AOTUv1_ventral	DALcm2_ventral	AOTUv1_ventral__0	NA	NA	CB1014	NA	1136	acetylcholine	0.655	acetylcholine	0.617427443459341	NA	NA	0.5	0	0.3	0.1	0	0	0.36	0.36	FALSE	NA
720575940617359064	720575940645698084	109200	39800	2492	2442164	left	AOTUv1_ventral	DALcm2_ventral	AOTUv1_ventral__0	NA	NA	CB1014	NA	975	acetylcholine	0.698	acetylcholine	0.628463475991981	NA	NA	0.5	0	0.2	0.1	0.1	0	0.304	0.304	FALSE	NA
720575940631399784	720575940631399784	151900	42020	2086	6813563	right	AOTUv1_ventral	DALcm2_ventral	AOTUv1_ventral__0	NA	NA	CB1014	NA	1106	acetylcholine	0.73	acetylcholine	0.634331488640862	NA	NA	0.5	0.1	0.2	0.2	0	0	0.451	0.451	FALSE	NA
720575940625946567	720575940625946567	110300	39380	2492	3022321	left	AOTUv1_ventral	DALcm2_ventral	AOTUv1_ventral__0	NA	NA	CB1014	NA	1191	acetylcholine	0.767	acetylcholine	0.655318996835513	NA	NA	0.6	0	0.1	0.2	0.1	0	0.35	0.35	FALSE	NA
720575940631844945	720575940631844945	151800	42040	2086	6818106	right	AOTUv1_ventral	DALcm2_ventral	AOTUv1_ventral__0	NA	NA	CB1028	NA	1406	acetylcholine	0.653	acetylcholine	0.62204449542753	NA	NA	0.5	0	0.3	0.1	0.1	0	0.315	0.315	FALSE	NA
720575940617266945	720575940629198279	152000	41790	2086	6349681	right	AOTUv1_ventral	DALcm2_ventral	AOTUv1_ventral__0	NA	NA	CB1028	NA	1828	acetylcholine	0.713	acetylcholine	0.646033642510751	NA	NA	0.6	0	0.2	0.1	0.1	0	0.316	0.316	FALSE	NA
720575940630219428	720575940630219428	110100	39280	2492	2398749	left	AOTUv1_ventral	DALcm2_ventral	AOTUv1_ventral__0	NA	NA	CB1028	NA	1487	acetylcholine	0.809	acetylcholine	0.670805694247724	NA	NA	0.7	0	0.2	0.1	0	0	0.302	0.302	FALSE	NA
720575940627065877	720575940627065877	110300	39420	2492	2399025	left	AOTUv1_ventral	DALcm2_ventral	AOTUv1_ventral__0	NA	NA	CB1028	NA	1416	acetylcholine	0.9	acetylcholine	0.713409951726121	NA	NA	0.7	0	0.1	0.1	0	0	0.292	0.292	FALSE	NA
720575940627068549	720575940627068549	118000	58100	3427	2441430	left	AOTUv1_ventral	DALcm2_ventral	AOTUv1_ventral__0	NA	NA	CB1854	NA	403	acetylcholine	0.742	acetylcholine	0.586286897466896	NA	NA	0.6	0	0.1	0.1	0.1	0	0.073	0.073	FALSE	NA
720575940627777018	720575940627777018	151900	41860	2086	6723332	right	AOTUv1_ventral	DALcm2_ventral	AOTUv1_ventral__0	NA	NA	CB1854	NA	403	acetylcholine	0.815	acetylcholine	0.636506151394041	NA	NA	0.6	0	0.1	0.2	0	0	0.132	0.132	FALSE	NA
720575940624200962	720575940624200962	109200	39570	2492	2442153	left	AOTUv1_ventral	DALcm2_ventral	AOTUv1_ventral__0	NA	NA	CB1896	NA	190	acetylcholine	0.642	acetylcholine	0.538208300119754	NA	NA	0.5	0.1	0.1	0.2	0.1	0	0.221	0.221	FALSE	NA
720575940613984662	720575940613984662	109300	39620	2492	2442142	left	AOTUv1_ventral	DALcm2_ventral	AOTUv1_ventral__0	NA	NA	CB1896	NA	467	acetylcholine	0.712	acetylcholine	0.622436601291017	NA	NA	0.6	0	0.1	0.2	0.1	0	0.17	0.17	FALSE	NA
720575940621054404	720575940621054404	118500	57780	3726	2442497	left	AOTUv1_ventral	DALcm2_ventral	AOTUv1_ventral__0	NA	NA	CB1896	NA	616	acetylcholine	0.745	acetylcholine	0.678134242359301	NA	NA	0.6	0	0.1	0.2	0.1	0	0.179	0.179	FALSE	NA
720575940628876150	720575940628876150	151800	41850	2086	6723568	right	AOTUv1_ventral	DALcm2_ventral	AOTUv1_ventral__0	NA	NA	CB1896	NA	426	acetylcholine	0.749	acetylcholine	0.682883231577649	NA	NA	0.6	0	0	0.1	0.2	0	0.135	0.135	FALSE	NA
720575940624367118	720575940624367118	151900	41820	2086	6744247	right	AOTUv1_ventral	DALcm2_ventral	AOTUv1_ventral__0	NA	NA	CB1896	NA	600	acetylcholine	0.789	acetylcholine	0.601100590130346	NA	NA	0.6	0	0.1	0.2	0	0	0.114	0.114	FALSE	NA
720575940623606064	720575940623606064	151800	41810	2086	6348874	right	AOTUv1_ventral	DALcm2_ventral	AOTUv1_ventral__0	NA	NA	CB2033	NA	874	acetylcholine	0.762	acetylcholine	0.724892532643692	NA	NA	0.7	0	0.1	0.1	0.1	0	0.249	0.249	FALSE	NA
720575940613262402	720575940631153920	119000	58290	3691	2440185	left	AOTUv1_ventral	DALcm2_ventral	AOTUv1_ventral__0	NA	NA	CB2033	NA	825	acetylcholine	0.784	acetylcholine	0.774267140349817	NA	NA	0.7	0	0.1	0.1	0.1	0	0.33	0.33	FALSE	NA
720575940618345563	720575940613600409	151700	41860	2086	6722379	right	AOTUv1_ventral	DALcm2_ventral	AOTUv1_ventral__0	NA	NA	CB2033	NA	890	acetylcholine	0.79	acetylcholine	0.730803534815129	NA	NA	0.6	0	0.1	0.2	0	0	0.176	0.176	FALSE	NA
720575940638513205	720575940638513205	109300	39720	2492	2441980	left	AOTUv1_ventral	DALcm2_ventral	AOTUv1_ventral__0	NA	NA	CB2033	NA	998	acetylcholine	0.81	acetylcholine	0.816473035818831	NA	NA	0.7	0	0.1	0.2	0	0	0.448	0.448	FALSE	NA
720575940639028413	720575940629961219	118100	53060	2954	2398121	left	AOTUv1_ventral	DALcm2_ventral	NA	NA	NA	LAL010	LAL010	8204	acetylcholine	0.876	acetylcholine	0.850940627632207	NA	NA	0.8	0	0.1	0.1	0	0	0.352	0.352	FALSE	NA
720575940633170899	720575940610439363	152400	41890	2086	6723850	right	AOTUv1_ventral	DALcm2_ventral	NA	NA	NA	LAL010	LAL010	9264	acetylcholine	0.905	acetylcholine	0.845312898675931	NA	NA	0.8	0	0	0.1	0	0	0.324	0.324	FALSE	NA
720575940610202597	720575940610202597	151900	41980	2086	6814274	right	AOTUv1_ventral	DALcm2_ventral	NA	NA	NA	LAL020	LAL020	1929	acetylcholine	0.872	acetylcholine	0.817319472570815	NA	NA	0.8	0	0	0.1	0	0	0.157	0.157	FALSE	NA
720575940626093705	720575940626093705	114400	57540	3212	3021490	left	AOTUv1_ventral	DALcm2_ventral	NA	NA	NA	LAL020	LAL020	1842	acetylcholine	0.898	acetylcholine	0.823438919044194	NA	NA	0.8	0	0	0.1	0	0	0.144	0.144	FALSE	NA
720575940623963832	720575940623963832	110000	39390	2492	3042834	left	AOTUv1_ventral	DALcm2_ventral	NA	NA	NA	LAL020	LAL020	1422	acetylcholine	0.918	acetylcholine	0.814170818776756	NA	NA	0.8	0	0	0.2	0	0	0.154	0.154	FALSE	NA
720575940609124814	720575940609124814	151700	42190	2086	6723395	right	AOTUv1_ventral	DALcm2_ventral	NA	NA	NA	LAL020	LAL020	1549	acetylcholine	0.956	acetylcholine	0.814477448123064	NA	NA	0.8	0	0.1	0.1	0	0	0.186	0.186	FALSE	NA
720575940631387423	720575940631387423	116400	56030	3243	3042869	left	AOTUv1_ventral	DALcm2_ventral	AOTUv1_ventral__0	NA	NA	LAL021	LAL021	934	acetylcholine	0.867	acetylcholine	0.850120220231445	NA	NA	0.8	0	0	0.1	0	0	0.135	0.135	FALSE	NA
720575940633243640	720575940633243640	151800	42110	2086	6814115	right	AOTUv1_ventral	DALcm2_ventral	AOTUv1_ventral__0	NA	NA	LAL021	LAL021	963	acetylcholine	0.883	acetylcholine	0.839058668266091	NA	NA	0.7	0.1	0.1	0.1	0	0	0.178	0.178	FALSE	NA
720575940628461723	720575940628461723	115500	57860	3337	2442353	left	AOTUv1_ventral	DALcm2_ventral	AOTUv1_ventral__0	NA	NA	LAL021	LAL021	926	acetylcholine	0.91	acetylcholine	0.860574594616795	NA	NA	0.8	0	0	0.1	0	0	0.225	0.225	FALSE	NA
720575940621825003	720575940621120903	152000	41940	2086	6813994	right	AOTUv1_ventral	DALcm2_ventral	AOTUv1_ventral__0	NA	NA	LAL021	LAL021	1148	acetylcholine	0.927	acetylcholine	0.855476431326731	NA	NA	0.8	0	0	0.1	0	0	0.2	0.2	FALSE	NA
720575940627597128	720575940627597128	151700	42250	2086	6813986	right	AOTUv1_ventral	DALcm2_ventral	AOTUv1_ventral__0	NA	NA	LAL021	LAL021	783	acetylcholine	0.946	acetylcholine	0.866703541708515	NA	NA	0.8	0	0	0.1	0	0	0.166	0.166	FALSE	NA
720575940613967778	720575940613967778	115300	56770	3236	2399161	left	AOTUv1_ventral	DALcm2_ventral	AOTUv1_ventral__0	NA	NA	LAL021	LAL021	1132	acetylcholine	0.951	acetylcholine	0.882305267396728	NA	NA	0.9	0	0	0.1	0	0	0.177	0.177	FALSE	NA
720575940626013315	720575940626013315	109500	39110	2492	2398510	left	AOTUv1_ventral	DALcm2_ventral	NA	NA	NA	PS010	PS010	6229	acetylcholine	0.836	acetylcholine	0.792911880755543	NA	NA	0.8	0	0.1	0.1	0	0	0.296	0.296	FALSE	NA
720575940620988276	720575940620988276	152200	41900	2086	6723371	right	AOTUv1_ventral	DALcm2_ventral	NA	NA	NA	PS010	PS010	6180	acetylcholine	0.858	acetylcholine	0.803189149058705	NA	NA	0.8	0	0.1	0.1	0	0	0.238	0.238	FALSE	NA
720575940618447936	720575940618002747	152000	41690	2086	6722782	right	AOTUv1_ventral	DALcm2_ventral	NA	NA	NA	PS011	PS011	7950	acetylcholine	0.901	acetylcholine	0.893911428703627	NA	NA	0.8	0	0.1	0.1	0	0	0.083	0.083	FALSE	NA
720575940627204362	720575940627204362	119400	55940	3277	2398822	left	AOTUv1_ventral	DALcm2_ventral	NA	NA	NA	PS011	PS011	8223	acetylcholine	0.904	acetylcholine	0.883516568157458	NA	NA	0.8	0	0.1	0.1	0	0	0.098	0.098	FALSE	NA
720575940607982428	720575940607982428	151700	41750	2086	6348862	right	AOTUv1_ventral	DALcm2_ventral	NA	NA	NA	PS013	PS013	7779	acetylcholine	0.848	acetylcholine	0.841774249896362	NA	NA	0.7	0	0.1	0.1	0	0	0.031	0.031	FALSE	NA
720575940620842111	720575940620842111	119600	56160	3300	2398911	left	AOTUv1_ventral	DALcm2_ventral	NA	NA	NA	PS013	PS013	7265	acetylcholine	0.882	acetylcholine	0.833067197449171	NA	NA	0.8	0	0.1	0.1	0	0	0.018	0.018	FALSE	NA
720575940625050256	720575940625050256	118500	54170	3204	2441298	left	AOTUv1_ventral	DALcm2_ventral	NA	NA	NA	PS018a	PS018	3750	acetylcholine	0.773	acetylcholine	0.67674040174821	NA	NA	0.6	0	0.1	0.1	0	0	0.256	0.256	FALSE	NA
720575940606564482	720575940606564482	151900	41720	2086	6722620	right	AOTUv1_ventral	DALcm2_ventral	NA	NA	NA	PS018a	PS018	4351	acetylcholine	0.779	acetylcholine	0.671181937596801	NA	NA	0.7	0.1	0.1	0.1	0	0	0.167	0.167	FALSE	NA
720575940617100985	720575940625159677	152200	41840	2086	6723203	right	AOTUv1_ventral	DALcm2_ventral	NA	NA	NA	PS018b	PS018	5637	acetylcholine	0.913	acetylcholine	0.872019989037943	NA	NA	0.8	0	0.1	0.1	0	0	0.03	0.03	FALSE	NA
720575940605495072	720575940615868010	117500	55070	3151	2398929	left	AOTUv1_ventral	DALcm2_ventral	NA	NA	NA	PS018b	PS018	5327	acetylcholine	0.918	acetylcholine	0.856587766365161	NA	NA	0.8	0	0.1	0.1	0	0	0.066	0.066	FALSE	NA
720575940625561406	720575940625561406	120400	59490	3809	3021421	left	AOTUv1_ventral	DALcm2_ventral	NA	NA	NA	PS019	PS019	3949	acetylcholine	0.892	acetylcholine	0.89100588963179606	NA	NA	0.8	0	0.1	0	0	0	0.003	0.003	FALSE	NA
720575940627739925	720575940640205501	119700	58350	3871	2399160	left	AOTUv1_ventral	DALcm2_ventral	NA	NA	NA	PS019	PS019	3654	acetylcholine	0.898	acetylcholine	0.915605694923254	NA	NA	0.8	0	0.1	0	0	0	0.051	0.051	FALSE	NA
720575940629786624	720575940629786624	152100	41870	2086	6723402	right	AOTUv1_ventral	DALcm2_ventral	NA	NA	NA	PS019	PS019	4704	acetylcholine	0.9	acetylcholine	0.901126954289221	NA	NA	0.8	0	0.1	0	0	0	0.032	0.032	FALSE	NA
720575940625477322	720575940625477322	152100	41790	2086	6723156	right	AOTUv1_ventral	DALcm2_ventral	NA	NA	NA	PS019	PS019	4142	acetylcholine	0.903	acetylcholine	0.912197525313435	NA	NA	0.8	0	0.1	0	0	0	0.009	0.009	FALSE	NA
720575940630222812	720575940630222812	120800	57510	3598	2398640	left	AOTUv1_ventral	DALcm2_ventral	NA	NA	NA	PS020	PS020	4030	acetylcholine	0.919	acetylcholine	0.89789080989681	NA	NA	0.8	0	0.1	0.1	0	0	0.147	0.147	FALSE	NA
720575940639475840	720575940631282732	152100	41710	2086	6722940	right	AOTUv1_ventral	DALcm2_ventral	NA	NA	NA	PS020	PS020	3993	acetylcholine	0.936	acetylcholine	0.921272840427163	NA	NA	0.9	0	0	0	0	0	0.162	0.162	FALSE	NA
720575940618654366	720575940618654366	151800	41920	2086	6723045	right	AOTUv1_ventral	DALcm2_ventral	NA	NA	NA	PS021	PS021	1137	acetylcholine	0.863	acetylcholine	0.796926723538656	NA	NA	0.7	0.1	0.1	0.1	0	0	0.16	0.16	FALSE	NA
720575940627584890	720575940627584890	116100	56720	3300	2440360	left	AOTUv1_ventral	DALcm2_ventral	NA	NA	NA	PS021	PS021	988	acetylcholine	0.879	acetylcholine	0.819459393346201	NA	NA	0.7	0	0.1	0.1	0	0	0.173	0.173	FALSE	NA
720575940627585146	720575940627585146	115400	57480	3409	2441456	left	AOTUv1_ventral	DALcm2_ventral	NA	NA	NA	PS021	PS021	1107	acetylcholine	0.901	acetylcholine	0.80539800219347	NA	NA	0.7	0	0.1	0.1	0	0	0.163	0.163	FALSE	NA
720575940622968397	720575940622968397	151800	41900	2086	6815521	right	AOTUv1_ventral	DALcm2_ventral	NA	NA	NA	PS021	PS021	1197	acetylcholine	0.94	acetylcholine	0.830877234813722	NA	NA	0.8	0	0	0.1	0	0	0.139	0.139	FALSE	NA
720575940621823979	720575940621823979	151600	41980	2086	6813698	right	AOTUv1_ventral	DALcm2_ventral	NA	NA	NA	PS022	PS022	1130	acetylcholine	0.814	acetylcholine	0.783071566580355	NA	NA	0.7	0.1	0.1	0.1	0	0	0.202	0.202	FALSE	hb type added after FlyWire retyping triple_hemi analysis
720575940627787575	720575940627787575	151800	41960	2086	6813975	right	AOTUv1_ventral	DALcm2_ventral	NA	NA	NA	PS022	PS022	1042	acetylcholine	0.842	acetylcholine	0.810750067609466	NA	NA	0.7	0	0.1	0.1	0	0	0.21	0.21	FALSE	hb type added after FlyWire retyping triple_hemi analysis
720575940621326597	720575940621326597	115700	57270	3341	2441844	left	AOTUv1_ventral	DALcm2_ventral	NA	NA	NA	PS022	PS022	934	acetylcholine	0.86	acetylcholine	0.756590013449016	NA	NA	0.7	0	0.1	0.1	0	0	0.173	0.173	FALSE	hb type added after FlyWire retyping triple_hemi analysis
720575940630643474	720575940630643474	115500	57380	3363	2441729	left	AOTUv1_ventral	DALcm2_ventral	NA	NA	NA	PS022	PS022	1012	acetylcholine	0.881	acetylcholine	0.799527321997782	NA	NA	0.7	0.1	0.1	0.1	0	0	0.234	0.234	FALSE	hb type added after FlyWire retyping triple_hemi analysis
720575940626358288	720575940626358288	119100	53780	3135	2439715	left	AOTUv1_ventral	DALcm2_ventral	NA	NA	NA	PS025	PS025	749	acetylcholine	0.743	acetylcholine	0.716493592070369	NA	NA	0.6	0.1	0.2	0.1	0	0	0.189	0.189	FALSE	hb type added after FlyWire retyping triple_hemi analysis
720575940619642629	720575940619642629	151800	42110	2086	6814362	right	AOTUv1_ventral	DALcm2_ventral	NA	NA	NA	PS025	PS025	877	acetylcholine	0.935	acetylcholine	0.787921599327355	NA	NA	0.8	0	0.1	0.1	0	0	0.215	0.215	FALSE	hb type added after FlyWire retyping triple_hemi analysis
720575940638630563	720575940638630563	109800	39590	2492	2441234	left	AOTUv1_ventral	DALcm2_ventral	NA	NA	NA	PS026	PS026	801	acetylcholine	0.872	acetylcholine	0.847240570445263	NA	NA	0.8	0	0.1	0.1	0	0	0.234	0.234	FALSE	NA
720575940638640445	720575940638640445	151800	42000	2086	6348634	right	AOTUv1_ventral	DALcm2_ventral	NA	NA	NA	PS026	PS026	973	acetylcholine	0.902	acetylcholine	0.826028414332687	NA	NA	0.8	0	0.1	0.1	0	0	0.172	0.172	FALSE	NA
720575940627586170	720575940627586170	115400	57740	3369	2441385	left	AOTUv1_ventral	DALcm2_ventral	NA	NA	NA	PS026	PS026	1034	acetylcholine	0.937	acetylcholine	0.807254688229233	NA	NA	0.8	0	0.1	0.1	0	0	0.221	0.221	FALSE	NA
720575940627999292	720575940627999292	151800	42170	2086	6346192	right	AOTUv1_ventral	DALcm2_ventral	NA	NA	NA	PS026	PS026	878	acetylcholine	0.95	acetylcholine	0.845367380944739	NA	NA	0.8	0	0.1	0.1	0	0	0.2	0.2	FALSE	NA
720575940624285171	720575940653576694	152200	41760	2086	6743934	right	AOTUv1_ventral	DALcm2_ventral	NA	NA	NA	PS029	PS029	4257	acetylcholine	0.87	acetylcholine	0.846365556353587	NA	NA	0.8	0	0.1	0.1	0	0	0.177	0.177	FALSE	hb type added after FlyWire retyping triple_hemi analysis
720575940611881970	720575940611881970	110000	39230	2492	2399144	left	AOTUv1_ventral	DALcm2_ventral	NA	NA	NA	PS029	PS029	4197	acetylcholine	0.887	acetylcholine	0.838283171466871	NA	NA	0.8	0	0.1	0.1	0	0	0.209	0.209	FALSE	hb type added after FlyWire retyping triple_hemi analysis
720575940632304992	720575940632304992	119400	56850	3387	2441399	left	AOTUv1_ventral	DALcm2_ventral	NA	NA	NA	PS030	PS030	1419	acetylcholine	0.785	acetylcholine	0.709906027611394	NA	NA	0.7	0	0.1	0.2	0	0	0.238	0.238	FALSE	NA
720575940616982336	720575940616982336	152000	41750	2086	6723509	right	AOTUv1_ventral	DALcm2_ventral	NA	NA	NA	PS030	PS030	1545	acetylcholine	0.873	acetylcholine	0.743225399031109	NA	NA	0.7	0	0.1	0.1	0	0	0.245	0.245	FALSE	NA
720575940622551477	720575940622551477	151600	41830	2086	6348575	right	AOTUv1_ventral	DALcm2_ventral	AOTUv1_ventral__0	NA	NA	PS034	PS034	1185	acetylcholine	0.779	acetylcholine	0.819267910554201	NA	NA	0.7	0	0.2	0.1	0	0	0.6	0.6	FALSE	NA
720575940604196064	720575940604196064	151900	41770	2086	6722251	right	AOTUv1_ventral	DALcm2_ventral	AOTUv1_ventral__0	NA	NA	PS034	PS034	777	acetylcholine	0.837	acetylcholine	0.779689524305662	NA	NA	0.7	0	0.2	0.1	0	0	0.19	0.19	FALSE	NA
720575940625417353	720575940625417353	151500	41830	2086	6349571	right	AOTUv1_ventral	DALcm2_ventral	AOTUv1_ventral__0	NA	NA	PS034	PS034	1244	acetylcholine	0.84	acetylcholine	0.788578860577085	NA	NA	0.7	0	0.1	0.1	0	0	0.367	0.367	FALSE	NA
720575940625772114	720575940625772114	114700	58900	3280	2398712	left	AOTUv1_ventral	DALcm2_ventral	AOTUv1_ventral__0	NA	NA	PS034	PS034	883	acetylcholine	0.869	acetylcholine	0.78462909166762	NA	NA	0.7	0	0.1	0.1	0	0	0.649	0.649	FALSE	NA
720575940639599323	720575940639599323	115000	59170	3258	2398960	left	AOTUv1_ventral	DALcm2_ventral	AOTUv1_ventral__0	NA	NA	PS034	PS034	1052	acetylcholine	0.892	acetylcholine	0.843406456036131	NA	NA	0.8	0	0.1	0	0	0	0.607	0.607	FALSE	NA
720575940620696385	720575940620696385	117700	62700	3733	2398692	left	AOTUv1_ventral	DALcm2_ventral	AOTUv1_ventral__0	NA	NA	PS034	PS034	945	acetylcholine	0.893	acetylcholine	0.798783988636294	NA	NA	0.8	0	0.1	0.1	0	0	0.548	0.548	FALSE	NA
720575940623995748	720575940623995748	115500	58320	3391	2399107	left	AOTUv1_ventral	DALcm2_ventral	AOTUv1_ventral__0	NA	NA	PS034	PS034	418	acetylcholine	0.928	acetylcholine	0.795769085290563	NA	NA	0.8	0	0	0.1	0.1	0	0.631	0.631	FALSE	NA
720575940612071731	720575940612071731	151500	41900	2086	6348964	right	AOTUv1_ventral	DALcm2_ventral	AOTUv1_ventral__0	NA	NA	PS034	PS034	975	acetylcholine	0.93	acetylcholine	0.881341772131255	NA	NA	0.9	0	0	0	0	0	0.409	0.409	FALSE	NA
720575940632300205	720575940632300205	110000	39290	2492	3021275	left	AOTUv1_ventral	DALcm2_ventral	AOTUv1_ventral__0	NA	NA	PS037	PS037	641	acetylcholine	0.807	acetylcholine	0.764427190985386	NA	NA	0.7	0.1	0.1	0.1	0	0	0.025	0.025	FALSE	NA
720575940615320505	720575940615320505	151600	41910	2086	6348477	right	AOTUv1_ventral	DALcm2_ventral	AOTUv1_ventral__0	NA	NA	PS037	PS037	566	acetylcholine	0.808	acetylcholine	0.705860675447621	NA	NA	0.7	0.1	0.1	0.1	0	0	0.119	0.119	FALSE	NA
720575940621101311	720575940621101311	109300	39770	2492	2442002	left	AOTUv1_ventral	DALcm2_ventral	AOTUv1_ventral__0	NA	NA	PS037	PS037	575	acetylcholine	0.873	acetylcholine	0.784162786543677	NA	NA	0.7	0.1	0.1	0.1	0	0	0.2	0.2	FALSE	NA
720575940621222527	720575940623444604	151600	41920	2086	6814104	right	AOTUv1_ventral	DALcm2_ventral	AOTUv1_ventral__0	NA	NA	PS037	PS037	731	acetylcholine	0.889	acetylcholine	0.756450869085676	NA	NA	0.7	0	0.1	0.1	0	0	0.112	0.112	FALSE	NA
720575940614685243	720575940614685243	117500	57560	3428	3043321	left	AOTUv1_ventral	DALcm2_ventral	AOTUv1_ventral__0	NA	NA	PS037	PS037	598	acetylcholine	0.91	acetylcholine	0.75559453642349	NA	NA	0.8	0	0.1	0.1	0	0	0.137	0.137	FALSE	NA
720575940614178198	720575940614178198	151900	41890	2086	6723759	right	AOTUv1_ventral	DALcm2_ventral	AOTUv1_ventral__0	NA	NA	PS037	PS037	794	acetylcholine	0.946	acetylcholine	0.8131273462207	NA	NA	0.8	0	0.1	0.1	0	0	0.137	0.137	FALSE	NA
720575940623882046	720575940623882046	110100	39340	2492	2398742	left	AOTUv1_ventral	DALcm2_ventral	AOTUv1_ventral__0	NA	NA	PS038a	PS038	265	acetylcholine	0.697	acetylcholine	0.659008701163323	NA	NA	0.6	0.1	0.2	0.1	0	0	0.165	0.165	FALSE	cell type added after FlyWire retyping triple_hemi analysis
720575940623438992	720575940623438992	151700	41880	2086	6722465	right	AOTUv1_ventral	DALcm2_ventral	AOTUv1_ventral__0	NA	NA	PS038a	PS038	762	acetylcholine	0.805	acetylcholine	0.707529467898177	NA	NA	0.6	0	0.1	0.2	0	0	0.235	0.235	FALSE	cell type added after FlyWire retyping triple_hemi analysis
720575940619461541	720575940621677702	151700	41810	2086	6813762	right	AOTUv1_ventral	DALcm2_ventral	AOTUv1_ventral__0	NA	NA	PS038a	PS038	376	acetylcholine	0.824	acetylcholine	0.756234915881123	NA	NA	0.7	0	0	0.1	0.1	0	0.18	0.18	FALSE	cell type added after FlyWire retyping triple_hemi analysis
720575940629901368	720575940629901368	154800	39730	1600	6723484	right	AOTUv1_ventral	DALcm2_ventral	AOTUv1_ventral__0	NA	NA	PS038a	PS038	793	acetylcholine	0.84	acetylcholine	0.723808025316864	NA	NA	0.7	0	0.1	0.1	0.1	0	0.225	0.225	FALSE	cell type added after FlyWire retyping triple_hemi analysis
720575940618013716	720575940618013716	113800	57840	3408	2441753	left	AOTUv1_ventral	DALcm2_ventral	AOTUv1_ventral__0	NA	NA	PS038a	PS038	568	acetylcholine	0.848	acetylcholine	0.711775684835076	NA	NA	0.7	0	0.1	0.1	0.1	0	0.164	0.164	FALSE	cell type added after FlyWire retyping triple_hemi analysis
720575940620846318	720575940620846318	109900	39330	2492	2442261	left	AOTUv1_ventral	DALcm2_ventral	AOTUv1_ventral__0	NA	NA	PS038a	PS038	827	acetylcholine	0.92	acetylcholine	0.780271089532358	NA	NA	0.8	0	0.1	0.1	0	0	0.217	0.217	FALSE	cell type added after FlyWire retyping triple_hemi analysis
720575940626408073	720575940626408073	151700	41950	2086	6723180	right	AOTUv1_ventral	DALcm2_ventral	AOTUv1_ventral__0	NA	NA	PS038b	PS038	754	acetylcholine	0.685	acetylcholine	0.591406155412989	NA	NA	0.6	0	0.1	0.2	0	0	0.295	0.295	FALSE	cell type added after FlyWire retyping triple_hemi analysis
720575940627581484	720575940627581484	109800	39360	2492	2442384	left	AOTUv1_ventral	DALcm2_ventral	AOTUv1_ventral__0	NA	NA	PS038b	PS038	694	acetylcholine	0.772	acetylcholine	0.675310143646063	NA	NA	0.6	0	0.1	0.1	0.1	0	0.248	0.248	FALSE	cell type added after FlyWire retyping triple_hemi analysis
720575940608932306	720575940608932306	109900	39500	2492	2440734	left	AOTUv1_ventral	DALcm2_ventral	AOTUv1_ventral__0	NA	NA	PS038b	PS038	672	acetylcholine	0.816	acetylcholine	0.666033648225179	NA	NA	0.6	0	0.2	0.1	0	0	0.246	0.246	FALSE	hb and cell type added after FlyWire retyping triple_hemi analysis
720575940647413369	720575940647413369	151600	42050	2086	6348877	right	AOTUv1_ventral	DALcm2_ventral	AOTUv1_ventral__0	NA	NA	PS038b	PS038	793	acetylcholine	0.864	acetylcholine	0.695974654614811	NA	NA	0.6	0	0.1	0.2	0.1	0	0.272	0.272	FALSE	hb and cell type added after FlyWire retyping triple_hemi analysis
720575940604165856	720575940604165856	118100	53500	3115	2398409	left	AOTUv1_ventral	DALcm2_ventral	NA	NA	NA	VES007	VES007	5159	acetylcholine	0.8	acetylcholine	0.835983926757114	NA	NA	0.8	0	0.1	0.1	0	0	0.265	0.265	FALSE	NA
720575940625447994	720575940625447994	152300	41820	2086	6814511	right	AOTUv1_ventral	DALcm2_ventral	NA	NA	NA	VES007	VES007	5411	acetylcholine	0.895	acetylcholine	0.843942536970118	NA	NA	0.8	0	0.1	0.1	0	0	0.251	0.251	FALSE	NA
720575940629474615	720575940629474615	151700	42120	2086	6814000	right	AOTUv1_ventral	DALcm2_ventral	AOTUv1_ventral__0	NA	NA	WED002a	WED002	1635	acetylcholine	0.899	acetylcholine	0.802614570177264	NA	NA	0.8	0	0	0.1	0	0	0.054	0.054	FALSE	cell type added after FlyWire retyping triple_hemi analysis
720575940626189328	720575940626189328	114400	56970	3248	2442502	left	AOTUv1_ventral	DALcm2_ventral	AOTUv1_ventral__0	NA	NA	WED002a	WED002	1696	acetylcholine	0.924	acetylcholine	0.823524761453501	NA	NA	0.8	0	0.1	0.1	0	0	0.038	0.038	FALSE	cell type added after FlyWire retyping triple_hemi analysis
720575940607469404	720575940607469404	112100	64370	4039	2442018	left	AOTUv1_ventral	DALcm2_ventral	AOTUv1_ventral__0	NA	NA	WED002b	WED002	1229	acetylcholine	0.844	acetylcholine	0.836702158674556	NA	NA	0.7	0.1	0.1	0.1	0	0	0.037	0.037	FALSE	cell type added after FlyWire retyping triple_hemi analysis
720575940629405970	720575940629405970	151700	42040	2086	6814432	right	AOTUv1_ventral	DALcm2_ventral	AOTUv1_ventral__0	NA	NA	WED002b	WED002	1188	acetylcholine	0.938	acetylcholine	0.849443546706602	NA	NA	0.8	0	0	0.1	0	0	0.046	0.046	FALSE	cell type added after FlyWire retyping triple_hemi analysis
720575940643324196	720575940643324196	108100	36080	1980	2398910	left	AOTUv1_ventral	DALcm2_ventral	AOTUv1_ventral__0	NA	NA	WED002c	WED002	933	acetylcholine	0.776	acetylcholine	0.787851783354732	NA	NA	0.7	0.1	0.1	0.2	0	0	0.124	0.124	FALSE	cell type added after FlyWire retyping triple_hemi analysis
720575940611807923	720575940611807923	151600	42280	2086	6813809	right	AOTUv1_ventral	DALcm2_ventral	AOTUv1_ventral__0	NA	NA	WED002c	WED002	990	acetylcholine	0.8	acetylcholine	0.701583912751951	NA	NA	0.7	0	0.1	0.2	0	0	0.243	0.243	FALSE	cell type added after FlyWire retyping triple_hemi analysis
720575940632414615	720575940632414615	110200	39560	2492	2442861	left	AOTUv1_ventral	DALcm2_ventral	AOTUv1_ventral__0	NA	NA	WED002c	WED002	825	acetylcholine	0.833	acetylcholine	0.79597360116275	NA	NA	0.7	0.1	0.1	0.1	0	0	0.397	0.397	FALSE	cell type added after FlyWire retyping triple_hemi analysis
720575940630132498	720575940630132498	156000	45260	688	6364004	right	AOTUv1_ventral	DALcm2_ventral	AOTUv1_ventral__0	NA	NA	WED002c	WED002	983	acetylcholine	0.839	acetylcholine	0.749414840572105	NA	NA	0.7	0.1	0.1	0.1	0	0	0.237	0.237	FALSE	cell type added after FlyWire retyping triple_hemi analysis
720575940644531764	720575940644531764	151700	42000	2086	6814275	right	AOTUv1_ventral	DALcm2_ventral	AOTUv1_ventral__0	NA	NA	WED002d	WED002	1012	acetylcholine	0.815	acetylcholine	0.793936796693001	NA	NA	0.7	0.1	0	0.1	0	0	0.251	0.251	FALSE	cell type added after FlyWire retyping triple_hemi analysis
720575940627580460	720575940627580460	113700	58100	3192	2442453	left	AOTUv1_ventral	DALcm2_ventral	AOTUv1_ventral__0	NA	NA	WED002d	WED002	1139	acetylcholine	0.867	acetylcholine	0.838582710317657	NA	NA	0.8	0	0	0.1	0	0	0.239	0.239	FALSE	cell type added after FlyWire retyping triple_hemi analysis
720575940627514562	720575940627514562	106300	43640	1201	2442656	left	AOTUv1_ventral	DALcm2_ventral	AOTUv1_ventral__0	NA	NA	WED002d	WED002	988	acetylcholine	0.98	acetylcholine	0.831353071107373	NA	NA	0.9	0	0	0.1	0	0	0.382	0.382	FALSE	cell type added after FlyWire retyping triple_hemi analysis
720575940617947702	720575940617947702	151800	42050	2086	6813829	right	AOTUv1_ventral	DALcm2_ventral	AOTUv1_ventral__0	NA	NA	WED002e	WED002	1159	acetylcholine	0.9	acetylcholine	0.833789269403184	NA	NA	0.8	0	0	0.1	0	0	0.189	0.189	FALSE	cell type added after FlyWire retyping triple_hemi analysis
720575940622156040	720575940622156040	151700	41990	2086	6348910	right	AOTUv1_ventral	DALcm2_ventral	AOTUv1_ventral__0	NA	NA	WED002e	WED002	1118	acetylcholine	0.938	acetylcholine	0.893406041442786	NA	NA	0.9	0	0	0	0	0	0.233	0.233	FALSE	cell type added after FlyWire retyping triple_hemi analysis
720575940611839953	720575940611839953	111100	61710	3289	2442340	left	AOTUv1_ventral	DALcm2_ventral	AOTUv1_ventral__0	NA	NA	WED002e	WED002	1189	acetylcholine	0.98	acetylcholine	0.860878963262315	NA	NA	0.8	0	0	0.1	0	0	0.287	0.287	FALSE	cell type added after FlyWire retyping triple_hemi analysis
720575940614373799	720575940614373799	162800	46740	2057	7081530	right	AOTUv2	DALl1	NA	NA	NA	AOTU009	AOTU009	4648	glutamate	0.421	glutamate	0.75115699583989	NA	NA	0.2	0.2	0.5	0.1	0	0	0.527	0.527	FALSE	NA
720575940624769767	720575940624769767	105700	36240	3726	2443141	left	AOTUv2	DALl1	NA	NA	NA	AOTU009	AOTU009	4145	glutamate	0.473	glutamate	0.644735211252879	NA	NA	0.1	0.2	0.5	0.1	0	0	0.506	0.506	FALSE	NA
720575940625127719	720575940619061761	101000	43340	2843	2086830	left	AOTUv2	DALl1	AOTUv2__1	NA	NA	AOTUv2__1	NA	677	glutamate	0.566	glutamate	0.727612030065705	NA	NA	0.1	0.1	0.7	0.1	0	0	0.006	0.006	FALSE	NA
720575940635963054	720575940635963054	106700	35460	3634	2443493	left	AOTUv2	DALl1	NA	NA	NA	CL025	CL025	3313	glutamate	0.586	glutamate	0.740434152479786	NA	NA	0	0.2	0.7	0.1	0	0	0.229	0.229	FALSE	NA
720575940624460728	720575940625147133	162900	46960	2057	7081932	right	AOTUv2	DALl1	NA	NA	NA	CL025	CL025	3646	glutamate	0.618	glutamate	0.796790008949859	NA	NA	0.1	0.1	0.7	0	0	0	0.22	0.22	FALSE	NA
720575940649743481	720575940649743481	162500	46940	2057	7081252	right	AOTUv2	DALl1	AOTUv2__0	NA	NA	LHAV7a1a	LHAV7a1_a	893	glutamate	0.45	glutamate	0.655560272485698	acetylcholine, glutamate	Dolan et al., 2019	0.1	0.2	0.5	0.1	0	0	0.04	0.04	FALSE	NA
720575940605031084	720575940605031084	162600	47010	2057	7081195	right	AOTUv2	DALl1	AOTUv2__0	NA	NA	LHAV7a1a	LHAV7a1_a	1017	glutamate	0.484	glutamate	0.638063697093933	acetylcholine, glutamate	Dolan et al., 2019	0.1	0.1	0.6	0.2	0.1	0	0.039	0.039	FALSE	NA
720575940616104123	720575940616104123	98740	35720	3878	2083578	left	AOTUv2	DALl1	AOTUv2__0	NA	NA	LHAV7a1a	LHAV7a1_a	760	glutamate	0.561	glutamate	0.739125289722264	acetylcholine, glutamate	Dolan et al., 2019	0.1	0.1	0.7	0.1	0.1	0	0.047	0.047	FALSE	NA
720575940639195189	720575940639195189	96670	44360	2279	2086708	left	AOTUv2	DALl1	AOTUv2__0	NA	NA	LHAV7a1a	LHAV7a1_a	704	glutamate	0.638	glutamate	0.71823561204258	acetylcholine, glutamate	Dolan et al., 2019	0.1	0.1	0.7	0.1	0	0	0.07	0.07	FALSE	NA
720575940643689928	720575940643689928	162600	47070	2057	7081262	right	AOTUv2	DALl1	AOTUv2__0	NA	NA	LHAV7a1b	LHAV7a1_b	843	glutamate	0.494	glutamate	0.678478326644291	acetylcholine, glutamate	Dolan et al., 2019	0.1	0.1	0.6	0.1	0.1	0	0.036	0.036	FALSE	NA
720575940617392733	720575940617392733	162600	46980	2057	7080942	right	AOTUv2	DALl1	AOTUv2__0	NA	NA	LHAV7a1b	LHAV7a1_b	534	glutamate	0.502	glutamate	0.798049984253232	acetylcholine, glutamate	Dolan et al., 2019	0.1	0.1	0.6	0.2	0.1	0	0.007	0.007	FALSE	NA
720575940619831755	720575940619831755	98630	35650	3966	2084225	left	AOTUv2	DALl1	AOTUv2__0	NA	NA	LHAV7a1b	LHAV7a1_b	428	glutamate	0.612	glutamate	0.769553494936111	acetylcholine, glutamate	Dolan et al., 2019	0	0	0.7	0.1	0	0	0.004	0.004	FALSE	NA
720575940626022586	720575940626022586	98870	35940	3822	2084262	left	AOTUv2	DALl1	AOTUv2__0	NA	NA	LHAV7a1c	LHAV7a1_b	818	glutamate	0.542	glutamate	0.657747562004018	acetylcholine, glutamate	Dolan et al., 2019	0.1	0	0.6	0.1	0	0	0.029	0.029	FALSE	NA
720575940617811490	720575940617811490	162600	46910	2057	7080958	right	AOTUv2	DALl1	AOTUv2__0	NA	NA	LHAV7a1c	LHAV7a1_b	762	glutamate	0.62	glutamate	0.806237394967217	acetylcholine, glutamate	Dolan et al., 2019	0.1	0	0.7	0.1	0	0	0.015	0.015	FALSE	NA
720575940632805421	720575940632805421	99100	37090	3827	2083469	left	AOTUv2	DALl1	AOTUv2__0	NA	NA	LHAV7a1c	LHAV7a1_b	701	glutamate	0.677	glutamate	0.813059089773697	acetylcholine, glutamate	Dolan et al., 2019	0.1	0	0.8	0.1	0	0	0.013	0.013	FALSE	NA
720575940616777867	720575940616777867	162600	47060	2057	7080904	right	AOTUv2	DALl1	NA	NA	NA	LHAV7a2	LHAV7a2	747	glutamate	0.724	glutamate	0.825990427223412	NA	NA	0.1	0.1	0.8	0	0	0	0.037	0.037	FALSE	NA
720575940639751843	720575940639751843	162500	47010	2057	6843872	right	AOTUv2	DALl1	AOTUv2__0	NA	NA	LHAV7a3	LHAV7a3	1032	glutamate	0.506	glutamate	0.791484042015687	NA	NA	0.1	0.1	0.6	0.1	0.1	0	0.095	0.095	FALSE	NA
720575940630881111	720575940630881111	162500	47050	2057	7081083	right	AOTUv2	DALl1	AOTUv2__0	NA	NA	LHAV7a3	LHAV7a3	1149	glutamate	0.548	glutamate	0.880530413167821	NA	NA	0.1	0.1	0.7	0.1	0	0	0.122	0.122	FALSE	NA
720575940627349586	720575940643272845	101100	43120	2843	2086431	left	AOTUv2	DALl1	AOTUv2__0	NA	NA	LHAV7a3	LHAV7a3	1036	glutamate	0.609	glutamate	0.930767135959241	NA	NA	0.1	0	0.8	0.1	0	0	0.134	0.134	FALSE	NA
720575940606451401	720575940606451401	97150	42680	2457	2086878	left	AOTUv2	DALl1	AOTUv2__0	NA	NA	LHAV7a3	LHAV7a3	1066	glutamate	0.612	glutamate	0.857036991068126	NA	NA	0.1	0.1	0.8	0.1	0	0	0.066	0.066	FALSE	NA
720575940613574865	720575940613574865	162500	46990	2057	6820203	right	AOTUv2	DALl1	AOTUv2__0	NA	NA	LHAV7a3	LHAV7a3	755	glutamate	0.64	glutamate	0.84128461105518	NA	NA	0.1	0.1	0.8	0.1	0	0	0.092	0.092	FALSE	NA
720575940613487597	720575940613487597	98360	35140	3933	2086435	left	AOTUv2	DALl1	AOTUv2__0	NA	NA	LHAV7a3	LHAV7a3	941	glutamate	0.667	glutamate	0.928559497555361	NA	NA	0.1	0	0.8	0.1	0	0	0.158	0.158	FALSE	NA
720575940628556649	720575940628556649	98970	43360	2315	2443230	left	AOTUv2	DALl1	AOTUv2__0	NA	NA	LHAV7a3	LHAV7a3	694	glutamate	0.676	glutamate	0.885069071769906	NA	NA	0.1	0	0.8	0	0	0	0.087	0.087	FALSE	NA
720575940615494022	720575940615494022	162500	46990	2057	7081302	right	AOTUv2	DALl1	AOTUv2__0	NA	NA	LHAV7a3	LHAV7a3	969	glutamate	0.718	glutamate	0.914814230680747	NA	NA	0	0	0.8	0	0	0	0.182	0.182	FALSE	NA
720575940630083840	720575940630083840	162400	46980	2057	6820141	right	AOTUv2	DALl1	AOTUv2__0	NA	NA	LHAV7a4a	LHAV7a4	410	glutamate	0.556	glutamate	0.801974296019745	NA	NA	0.1	0.1	0.6	0.1	0	0	0.074	0.074	FALSE	NA
720575940643956168	720575940643956168	100900	43140	2843	2444046	left	AOTUv2	DALl1	AOTUv2__0	NA	NA	LHAV7a4a	LHAV7a4	615	glutamate	0.578	glutamate	0.729992526266	NA	NA	0.1	0	0.7	0.1	0	0	0.028	0.028	FALSE	NA
720575940616053810	720575940616053810	162400	46910	2057	7080986	right	AOTUv2	DALl1	AOTUv2__0	NA	NA	LHAV7a4a	LHAV7a4	686	glutamate	0.582	glutamate	0.780428148223694	NA	NA	0.1	0.1	0.7	0.1	0	0	0.03	0.03	FALSE	NA
720575940622194044	720575940619149083	96840	33590	4126	2443467	left	AOTUv2	DALl1	AOTUv2__0	NA	NA	LHAV7a4a	LHAV7a4	494	glutamate	0.624	glutamate	0.753420147834756	NA	NA	0	0	0.7	0.1	0.1	0	0.038	0.038	FALSE	NA
720575940636523877	720575940636523877	89550	29350	4329	2087273	left	AOTUv2	DALl1	AOTUv2__0	NA	NA	LHAV7a4a	LHAV7a4	574	glutamate	0.626	glutamate	0.840118542080991	NA	NA	0	0	0.7	0.1	0	0	0.09	0.09	FALSE	NA
720575940628080369	720575940628080369	162400	46930	2057	6820242	right	AOTUv2	DALl1	AOTUv2__0	NA	NA	LHAV7a4a	LHAV7a4	579	glutamate	0.669	glutamate	0.783552232037371	NA	NA	0	0	0.8	0.1	0	0	0.088	0.088	FALSE	NA
720575940631777956	720575940631777956	162500	46930	2057	7080977	right	AOTUv2	DALl1	AOTUv2__0	NA	NA	LHAV7a4b	LHAV7a4	656	glutamate	0.583	glutamate	0.834301406461237	NA	NA	0.1	0.1	0.7	0.1	0	0	0.046	0.046	FALSE	NA
720575940627728917	720575940627728917	101000	43130	2843	2086700	left	AOTUv2	DALl1	AOTUv2__0	NA	NA	LHAV7a4b	LHAV7a4	640	glutamate	0.634	glutamate	0.830910287102928	NA	NA	0.1	0.1	0.8	0.1	0	0	0.045	0.045	FALSE	NA
720575940627713813	720575940627713813	162500	46880	2057	6820190	right	AOTUv2	DALl1	AOTUv2__0	NA	NA	LHAV7a5	LHAV7a5	1085	glutamate	0.554	glutamate	0.728172911363687	NA	NA	0.1	0.1	0.6	0.1	0	0	0.018	0.018	FALSE	NA
720575940612498073	720575940612498073	162600	47020	2057	7081443	right	AOTUv2	DALl1	AOTUv2__0	NA	NA	LHAV7a5	LHAV7a5	801	glutamate	0.557	glutamate	0.700194623524047	NA	NA	0.1	0.2	0.6	0.1	0	0	0.018	0.018	FALSE	NA
720575940622922008	720575940622922008	162600	46940	2057	7081484	right	AOTUv2	DALl1	AOTUv2__0	NA	NA	LHAV7a5	LHAV7a5	713	glutamate	0.604	glutamate	0.733352330035295	NA	NA	0.2	0.1	0.7	0.1	0	0	0.033	0.033	FALSE	NA
720575940612520618	720575940612520618	100800	43580	2963	2087008	left	AOTUv2	DALl1	AOTUv2__0	NA	NA	LHAV7a5	LHAV7a5	460	glutamate	0.61	glutamate	0.835037263405231	NA	NA	0.1	0.1	0.7	0	0	0	0.006	0.006	FALSE	NA
720575940622081818	720575940622081818	101100	43240	2843	2084387	left	AOTUv2	DALl1	AOTUv2__0	NA	NA	LHAV7a5	LHAV7a5	773	glutamate	0.64	glutamate	0.81154631789682	NA	NA	0.1	0.1	0.7	0	0	0	0.011	0.011	FALSE	NA
720575940630689787	720575940630689787	97490	39500	3919	2086123	left	AOTUv2	DALl1	AOTUv2__0	NA	NA	LHAV7a5	LHAV7a5	681	glutamate	0.647	glutamate	0.834986632863822	NA	NA	0.1	0.1	0.7	0.1	0	0	0.052	0.052	FALSE	NA
720575940652477942	720575940652477942	98450	37900	3863	2083071	left	AOTUv2	DALl1	AOTUv2__0	NA	NA	LHAV7a5	LHAV7a5	773	glutamate	0.65	glutamate	0.792842766518298	NA	NA	0.1	0.1	0.7	0.1	0	0	0.039	0.039	FALSE	NA
720575940630936407	720575940630936407	162500	46860	2057	6820278	right	AOTUv2	DALl1	NA	NA	NA	LHAV7a6	LHAV7a6	1016	glutamate	0.557	glutamate	0.768514959024942	NA	NA	0.1	0.1	0.7	0.1	0	0	0.027	0.027	FALSE	NA
720575940629541626	720575940629541626	162500	46870	2057	6819959	right	AOTUv2	DALl1	NA	NA	NA	LHAV7a6	LHAV7a6	775	glutamate	0.585	glutamate	0.759167189154223	NA	NA	0.1	0.1	0.7	0.1	0.1	0	0	0	FALSE	NA
720575940615951814	720575940615951814	100900	43100	2843	2443323	left	AOTUv2	DALl1	AOTUv2__0	NA	NA	LHAV7a7	LHAV7a7	1116	glutamate	0.585	glutamate	0.861914332773915	NA	NA	0.1	0	0.7	0.1	0	0	0.078	0.078	FALSE	NA
720575940610509102	720575940610509102	100900	43080	2843	2443789	left	AOTUv2	DALl1	AOTUv2__0	NA	NA	LHAV7a7	LHAV7a7	684	glutamate	0.596	glutamate	0.788583440874236	NA	NA	0.1	0	0.7	0.1	0	0	0.03	0.03	FALSE	NA
720575940628868907	720575940628868907	162400	46950	2057	6820444	right	AOTUv2	DALl1	AOTUv2__0	NA	NA	LHAV7a7	LHAV7a7	745	glutamate	0.604	glutamate	0.78452258094594	NA	NA	0.1	0.1	0.7	0.1	0	0	0.015	0.015	FALSE	NA
720575940620967846	720575940620967846	100900	43030	2843	2086209	left	AOTUv2	DALl1	AOTUv2__0	NA	NA	LHAV7a7	LHAV7a7	1008	glutamate	0.641	glutamate	0.82910038490686	NA	NA	0	0	0.8	0.1	0	0	0.012	0.012	FALSE	NA
720575940615510338	720575940615510338	162400	46890	2057	6819929	right	AOTUv2	DALl1	AOTUv2__0	NA	NA	LHAV7a7	LHAV7a7	749	glutamate	0.651	glutamate	0.795439263046073	NA	NA	0	0.1	0.7	0.1	0.1	0	0.026	0.026	FALSE	NA
720575940640004174	720575940611694034	164000	45270	1498	7081222	right	AOTUv2	DALl1	AOTUv2__1	NA	NA	LT52	LT52	5635	glutamate	0.354	glutamate	0.48816159998006	NA	NA	0.2	0.3	0.4	0	0	0	0.001	0.001	FALSE	NA
720575940628636412	720575940616434911	162700	46700	2057	7081307	right	AOTUv2	DALl1	AOTUv2__1	NA	NA	LT52	LT52	4911	glutamate	0.363	glutamate	0.458670179636286	NA	NA	0.2	0.3	0.4	0	0	0	0	0	FALSE	NA
720575940647106339	720575940646350702	162700	46800	2057	7081066	right	AOTUv2	DALl1	AOTUv2__1	NA	NA	LT52	LT52	4129	glutamate	0.446	glutamate	0.583387614487278	NA	NA	0.2	0.2	0.5	0	0	0	0.006	0.006	FALSE	NA
720575940612465777	720575940612465777	100800	43060	2843	2086192	left	AOTUv2	DALl1	AOTUv2__1	NA	NA	LT52	LT52	6153	glutamate	0.454	glutamate	0.63988824332282	NA	NA	0.2	0.2	0.5	0	0	0	0	0	FALSE	NA
720575940627693437	720575940627693437	162700	46790	1560	6819667	right	AOTUv2	DALl1	AOTUv2__1	NA	NA	LT52	LT52	1586	glutamate	0.475	glutamate	0.560283008527001	NA	NA	0.2	0.2	0.5	0	0	0	0.002	0.002	FALSE	NA
720575940622480372	720575940622480372	162700	47060	2057	7081573	right	AOTUv2	DALl1	AOTUv2__1	NA	NA	LT52	LT52	937	glutamate	0.477	glutamate	0.565696007897628	NA	NA	0.1	0.3	0.6	0.1	0	0	0.024	0.024	FALSE	NA
720575940635555935	720575940631812549	101000	43250	2843	2443559	left	AOTUv2	DALl1	AOTUv2__1	NA	NA	LT52	LT52	1437	glutamate	0.478	glutamate	0.655221304251103	NA	NA	0.2	0.2	0.5	0.1	0	0	0.006	0.006	FALSE	NA
720575940623089228	720575940624175615	162600	46920	2057	6819722	right	AOTUv2	DALl1	AOTUv2__1	NA	NA	LT52	LT52	3484	glutamate	0.482	glutamate	0.594783962292352	NA	NA	0.2	0.2	0.6	0	0	0	0	0	FALSE	NA
720575940627367762	720575940647291427	162800	46770	2057	7081648	right	AOTUv2	DALl1	AOTUv2__1	NA	NA	LT52	LT52	4242	glutamate	0.492	glutamate	0.642431644543777	NA	NA	0.2	0.2	0.6	0	0	0	0.014	0.014	FALSE	NA
720575940618021332	720575940618021332	162600	46840	2057	6819920	right	AOTUv2	DALl1	AOTUv2__1	NA	NA	LT52	LT52	3865	glutamate	0.496	glutamate	0.651291973646632	NA	NA	0.1	0.2	0.6	0	0	0	0	0	FALSE	NA
720575940618982725	720575940631938647	162800	46850	2057	7081528	right	AOTUv2	DALl1	AOTUv2__1	NA	NA	LT52	LT52	4988	glutamate	0.498	glutamate	0.602144268706613	NA	NA	0.1	0.2	0.6	0	0	0	0	0	FALSE	NA
720575940647073315	720575940647073315	162500	47060	2057	6819299	right	AOTUv2	DALl1	AOTUv2__1	NA	NA	LT52	LT52	931	glutamate	0.502	glutamate	0.622117994142445	NA	NA	0.1	0.2	0.6	0.1	0	0	0.032	0.032	FALSE	NA
720575940626024336	720575940618510265	162700	46870	2057	6820097	right	AOTUv2	DALl1	AOTUv2__1	NA	NA	LT52	LT52	3142	glutamate	0.504	glutamate	0.59508305384398	NA	NA	0.1	0.2	0.6	0	0	0	0.002	0.002	FALSE	NA
720575940627962634	720575940614387683	162700	47030	2057	6820299	right	AOTUv2	DALl1	AOTUv2__1	NA	NA	LT52	LT52	2229	glutamate	0.506	glutamate	0.609130609496233	NA	NA	0.1	0.2	0.6	0	0	0	0.002	0.002	FALSE	NA
720575940620573575	720575940620573575	95460	40830	4005	2443381	left	AOTUv2	DALl1	AOTUv2__1	NA	NA	LT52	LT52	3778	glutamate	0.515	glutamate	0.681867106998089	NA	NA	0.1	0.2	0.6	0	0	0	0.001	0.001	FALSE	NA
720575940625624665	720575940621701358	162700	46940	2057	7081238	right	AOTUv2	DALl1	AOTUv2__1	NA	NA	LT52	LT52	2298	glutamate	0.515	glutamate	0.611356533424113	NA	NA	0.2	0.2	0.6	0	0	0	0.003	0.003	FALSE	NA
720575940660863105	720575940615711638	101000	43320	2843	2443265	left	AOTUv2	DALl1	AOTUv2__1	NA	NA	LT52	LT52	1708	glutamate	0.524	glutamate	0.634049801035365	NA	NA	0.1	0.2	0.6	0	0	0	0.016	0.016	FALSE	NA
720575940614808017	720575940614808017	100800	43250	2843	2086920	left	AOTUv2	DALl1	AOTUv2__1	NA	NA	LT52	LT52	3052	glutamate	0.525	glutamate	0.689200427003525	NA	NA	0.2	0.2	0.6	0	0	0	0.003	0.003	FALSE	NA
720575940631506463	720575940631506463	101100	43320	2843	2443853	left	AOTUv2	DALl1	AOTUv2__1	NA	NA	LT52	LT52	581	glutamate	0.525	glutamate	0.710101376935261	NA	NA	0.1	0.2	0.6	0.1	0	0	0.012	0.012	FALSE	NA
720575940618259869	720575940621008213	100800	43320	2843	2087677	left	AOTUv2	DALl1	AOTUv2__1	NA	NA	LT52	LT52	2212	glutamate	0.532	glutamate	0.654373154034482	NA	NA	0.1	0.2	0.6	0	0	0	0.005	0.005	FALSE	NA
720575940605475296	720575940605475296	100900	43210	2843	2087512	left	AOTUv2	DALl1	AOTUv2__1	NA	NA	LT52	LT52	1522	glutamate	0.534	glutamate	0.636548755480023	NA	NA	0.1	0.2	0.6	0	0	0	0.014	0.014	FALSE	NA
720575940633192100	720575940632831299	100900	43370	2843	NA	left	AOTUv2	DALl1	AOTUv2__1	NA	NA	LT52	LT52	2321	glutamate	0.541	glutamate	0.635903382927541	NA	NA	0.1	0.2	0.6	0	0	0	0.008	0.008	FALSE	NA
720575940612837811	720575940637536101	162700	47000	2059	6819490	right	AOTUv2	DALl1	AOTUv2__1	NA	NA	LT52	LT52	2653	glutamate	0.549	glutamate	0.634378313618157	NA	NA	0.1	0.2	0.6	0	0	0	0.002	0.002	FALSE	NA
720575940632512568	720575940653397750	100800	43130	2843	2087113	left	AOTUv2	DALl1	AOTUv2__1	NA	NA	LT52	LT52	3469	glutamate	0.55	glutamate	0.665685509076101	NA	NA	0.1	0.2	0.6	0	0	0	0.003	0.003	FALSE	NA
720575940620982192	720575940620982192	95450	41080	3963	2087220	left	AOTUv2	DALl1	AOTUv2__1	NA	NA	LT52	LT52	3897	glutamate	0.55	glutamate	0.711872336869308	NA	NA	0.1	0.2	0.7	0	0	0	0.009	0.009	FALSE	NA
720575940628356969	720575940628356969	100700	43150	2843	2086146	left	AOTUv2	DALl1	AOTUv2__1	NA	NA	LT52	LT52	3956	glutamate	0.552	glutamate	0.683011862084017	NA	NA	0.1	0.2	0.7	0	0	0	0.002	0.002	FALSE	NA
720575940626643658	720575940635052569	162800	47040	2057	7081178	right	AOTUv2	DALl1	AOTUv2__1	NA	NA	LT52	LT52	1626	glutamate	0.555	glutamate	0.595246816122585	NA	NA	0.2	0.2	0.6	0	0	0	0.002	0.002	FALSE	NA
720575940633176740	720575940627220922	100900	43370	2843	2443170	left	AOTUv2	DALl1	AOTUv2__1	NA	NA	LT52	LT52	1243	glutamate	0.575	glutamate	0.681119846700201	NA	NA	0.1	0.1	0.7	0.1	0	0	0.006	0.006	FALSE	NA
720575940632693388	720575940632745320	162400	47020	2057	6820015	right	AOTUv2	DALl1	AOTUv2__1	NA	NA	LT52	LT52	975	glutamate	0.581	glutamate	0.59865767673526	NA	NA	0.1	0.2	0.7	0	0	0	0.002	0.002	FALSE	Extra big branch compared to same type neurons.
720575940619121344	720575940619121344	100900	43170	2843	2087364	left	AOTUv2	DALl1	AOTUv2__1	NA	NA	LT52	LT52	3705	glutamate	0.582	glutamate	0.758850240137108	NA	NA	0.1	0.2	0.7	0	0	0	0.006	0.006	FALSE	NA
720575940621351663	720575940634588642	101000	43350	2843	2444401	left	AOTUv2	DALl1	AOTUv2__1	NA	NA	LT52	LT52	676	glutamate	0.626	glutamate	0.794944437386437	NA	NA	0.1	0.1	0.7	0	0	0	0.01	0.01	FALSE	Sparse dendrites and axons when compared to same-type neurons.
720575940623216311	720575940623216311	162800	46710	2057	7081408	right	AOTUv2	DALl1	NA	NA	NA	PLP008	PLP008	3433	glutamate	0.303	glutamate	0.428265254094229	NA	NA	0.2	0.2	0.4	0.1	0	0	0.086	0.086	FALSE	difficult, but I guess OK
720575940625874920	720575940625874920	162800	46970	2057	7081519	right	AOTUv2	DALl1	AOTUv2__2	NA	NA	PLP009	PLP009	1780	glutamate	0.472	glutamate	0.72510619277566	NA	NA	0.2	0.1	0.6	0	0	0	0.07	0.07	FALSE	NA
720575940624388878	720575940624388878	162600	46850	2057	7081556	right	AOTUv2	DALl1	AOTUv2__2	NA	NA	PLP009	PLP009	1706	glutamate	0.517	glutamate	0.736073328478195	NA	NA	0.1	0.2	0.6	0	0	0	0.097	0.097	FALSE	NA
720575940625161008	720575940625161008	162800	46920	2057	7081776	right	AOTUv2	DALl1	AOTUv2__2	NA	NA	PLP009	PLP009	1537	glutamate	0.521	glutamate	0.726770361614585	NA	NA	0.2	0.2	0.6	0	0	0	0.032	0.032	FALSE	NA
720575940625666953	720575940625666953	95830	47830	4374	1812464	left	AOTUv2	DALl1	AOTUv2__2	NA	NA	PLP009	PLP009	1513	glutamate	0.541	glutamate	0.788249219326493	NA	NA	0.2	0.1	0.7	0	0	0	0.084	0.084	FALSE	NA
720575940618540081	720575940618540081	97820	47340	4460	2443478	left	AOTUv2	DALl1	AOTUv2__2	NA	NA	PLP009	PLP009	1742	glutamate	0.546	glutamate	0.753244364050569	NA	NA	0.2	0.1	0.7	0	0	0	0.213	0.213	FALSE	NA
720575940630357319	720575940630357319	100900	43410	2843	2444083	left	AOTUv2	DALl1	AOTUv2__2	NA	NA	PLP009	PLP009	1565	glutamate	0.624	glutamate	0.838527989724234	NA	NA	0.1	0.1	0.8	0	0	0	0.034	0.034	FALSE	NA
720575940646284420	720575940623693667	100800	43420	2843	2087186	left	AOTUv2	DALl1	NA	NA	NA	SMP036	SMP036	4925	glutamate	0.564	glutamate	0.796454439746496	NA	NA	0.1	0.1	0.7	0.1	0	0	0.028	0.028	FALSE	NA
720575940621492340	720575940619960630	162800	46980	2057	7080838	right	AOTUv2	DALl1	NA	NA	NA	SMP036	SMP036	5125	glutamate	0.576	glutamate	0.798436308140961	NA	NA	0.1	0.1	0.7	0.1	0	0	0.006	0.006	FALSE	NA
720575940617767937	720575940617767937	99540	41510	3655	1811860	left	AOTUv2	DALl1	NA	NA	NA	SMP037	SMP037	3746	glutamate	0.55	glutamate	0.831827584384551	NA	NA	0.1	0.1	0.7	0	0	0	0.366	0.366	FALSE	NA
720575940654758561	720575940654758561	161900	38660	3041	7082449	right	AOTUv2	DALl1	NA	NA	NA	SMP037	SMP037	3878	glutamate	0.595	glutamate	0.835173938356525	NA	NA	0.1	0.1	0.7	0.1	0	0	0.384	0.384	FALSE	NA
720575940624879655	720575940624879655	156100	34260	2725	7081310	right	AOTUv2	DALl1	NA	NA	NA	SMP038	SMP038	2978	glutamate	0.615	glutamate	0.805355043819824	NA	NA	0.1	0.1	0.7	0.1	0	0	0.052	0.052	FALSE	NA
720575940624767463	720575940624767463	101200	39100	3790	2443348	left	AOTUv2	DALl1	NA	NA	NA	SMP038	SMP038	2805	glutamate	0.618	glutamate	0.849905082226283	NA	NA	0.1	0.1	0.8	0.1	0	0	0.033	0.033	FALSE	NA
720575940611085425	720575940611085425	93600	46380	4351	2086715	left	AOTUv2	DALl1	NA	NA	NA	PLP008	PLP008	3296	unknown	NA	glutamate	0.382086312986098	NA	NA	0.3	0.2	0.3	0.1	0	0	0.001	0.001	FALSE	looks messy but somehow correct?
720575940633686520	720575940633686520	158600	42930	1766	7079870	right	AOTUv3_dorsal	DALcl1_dorsal	AOTUv3_dorsal__0	NA	NA	AOTU007	AOTU007	1471	acetylcholine	0.64	acetylcholine	0.580027769027328	NA	NA	0.5	0	0.2	0.2	0.1	0	0.822	0.822	FALSE	NA
720575940620349094	720575940620349094	157700	42600	1723	NA	right	AOTUv3_dorsal	DALcl1_dorsal	AOTUv3_dorsal__0	NA	NA	AOTU007	AOTU007	228	acetylcholine	0.683	acetylcholine	0.560195097206061	NA	NA	0.5	0	0.1	0.1	0.3	0	0.339	0.339	FALSE	NA
720575940626005566	720575940626005566	96860	44630	2034	2082152	left	AOTUv3_dorsal	DALcl1_dorsal	AOTUv3_dorsal__0	NA	NA	AOTU007	AOTU007	1980	acetylcholine	0.703	acetylcholine	0.698900108274483	NA	NA	0.6	0	0.2	0.1	0	0	0.672	0.672	FALSE	NA
720575940625169296	720575940625169296	164000	44920	1498	7080169	right	AOTUv3_dorsal	DALcl1_dorsal	AOTUv3_dorsal__0	NA	NA	AOTU007	AOTU007	412	acetylcholine	0.729	acetylcholine	0.655886356796988	NA	NA	0.6	0	0.1	0	0.2	0	0.268	0.268	FALSE	NA
720575940619446663	720575940606656288	95560	44160	2162	2086165	left	AOTUv3_dorsal	DALcl1_dorsal	AOTUv3_dorsal__0	NA	NA	AOTU007	AOTU007	1009	acetylcholine	0.761	acetylcholine	0.709005602974367	NA	NA	0.6	0	0.1	0.1	0.1	0	0.603	0.603	FALSE	NA
720575940615193787	720575940615193787	163700	44810	1498	7081232	right	AOTUv3_dorsal	DALcl1_dorsal	AOTUv3_dorsal__0	NA	NA	AOTU007	AOTU007	2074	acetylcholine	0.764	acetylcholine	0.67332612736221	NA	NA	0.6	0	0.2	0.1	0	0	0.693	0.693	FALSE	NA
720575940612756630	720575940612756630	104700	40430	2392	2063743	left	AOTUv3_dorsal	DALcl1_dorsal	AOTUv3_dorsal__0	NA	NA	AOTU007	AOTU007	2303	acetylcholine	0.774	acetylcholine	0.721154850745917	NA	NA	0.6	0	0.2	0.1	0	0	0.605	0.605	FALSE	NA
720575940622729364	720575940622729364	130900	46640	3913	2062071	left	AOTUv3_dorsal	DALcl1_dorsal	AOTUv3_dorsal__0	NA	NA	AOTU007	AOTU007	2069	acetylcholine	0.78	acetylcholine	0.705573916889868	NA	NA	0.6	0	0.2	0.1	0	0	0.723	0.723	FALSE	NA
720575940637312445	720575940637312445	99920	44260	1923	2431062	left	AOTUv3_dorsal	DALcl1_dorsal	AOTUv3_dorsal__0	NA	NA	AOTU007	AOTU007	745	acetylcholine	0.799	acetylcholine	0.778936547942773	NA	NA	0.7	0	0.1	0.1	0.1	0	0.446	0.446	FALSE	NA
720575940630780463	720575940630780463	163800	44850	1498	7081744	right	AOTUv3_dorsal	DALcl1_dorsal	AOTUv3_dorsal__0	NA	NA	AOTU007	AOTU007	2176	acetylcholine	0.81	acetylcholine	0.752497452246436	NA	NA	0.6	0	0.1	0.1	0.1	0	0.66	0.66	FALSE	NA
720575940644941876	720575940644941876	163900	44870	1498	7081683	right	AOTUv3_dorsal	DALcl1_dorsal	AOTUv3_dorsal__0	NA	NA	AOTU007	AOTU007	2208	acetylcholine	0.824	acetylcholine	0.729346324806615	NA	NA	0.7	0	0.2	0.1	0	0	0.748	0.748	FALSE	NA
720575940636053594	720575940636053594	113300	39230	2735	2085592	left	AOTUv3_dorsal	DALcl1_dorsal	AOTUv3_dorsal__0	NA	NA	AOTU008a	AOTU008	1523	acetylcholine	0.78	acetylcholine	0.832784159857052	NA	NA	0.7	0	0.2	0.1	0	0	0.765	0.765	FALSE	cell type added after FlyWire retyping triple_hemi analysis
720575940643300974	720575940643300974	93680	42760	2207	2085610	left	AOTUv3_dorsal	DALcl1_dorsal	AOTUv3_dorsal__0	NA	NA	AOTU008a	AOTU008	1601	acetylcholine	0.845	acetylcholine	0.878185600849457	NA	NA	0.8	0	0.1	0.1	0	0	0.801	0.801	FALSE	cell type added after FlyWire retyping triple_hemi analysis
720575940632609762	720575940632609762	97010	41270	2263	2062456	left	AOTUv3_dorsal	DALcl1_dorsal	AOTUv3_dorsal__0	NA	NA	AOTU008a	AOTU008	1655	acetylcholine	0.859	acetylcholine	0.883210374388159	NA	NA	0.8	0	0.1	0	0	0	0.797	0.797	FALSE	cell type added after FlyWire retyping triple_hemi analysis
720575940621007384	720575940621007384	92280	41500	2418	2085190	left	AOTUv3_dorsal	DALcl1_dorsal	AOTUv3_dorsal__0	NA	NA	AOTU008a	AOTU008	1323	acetylcholine	0.866	acetylcholine	0.834865407047339	NA	NA	0.7	0.1	0.1	0	0	0	0.749	0.749	FALSE	cell type added after FlyWire retyping triple_hemi analysis
720575940620146141	720575940620146141	163800	46420	906	NA	right	AOTUv3_dorsal	DALcl1_dorsal	AOTUv3_dorsal__0	NA	NA	AOTU008a	AOTU008	1558	acetylcholine	0.911	acetylcholine	0.932411746389002	NA	NA	0.8	0	0	0	0	0	0.787	0.787	FALSE	cell type added after FlyWire retyping triple_hemi analysis
720575940623263415	720575940623263415	163600	44650	1498	7082498	right	AOTUv3_dorsal	DALcl1_dorsal	AOTUv3_dorsal__0	NA	NA	AOTU008a	AOTU008	1507	acetylcholine	0.92	acetylcholine	0.922839851145504	NA	NA	0.9	0	0	0	0	0	0.805	0.805	FALSE	cell type added after FlyWire retyping triple_hemi analysis
720575940622365991	720575940622365991	163500	44770	1498	7080253	right	AOTUv3_dorsal	DALcl1_dorsal	AOTUv3_dorsal__0	NA	NA	AOTU008a	AOTU008	1344	acetylcholine	0.921	acetylcholine	0.841260082550824	NA	NA	0.8	0	0.1	0	0	0	0.796	0.796	FALSE	cell type added after FlyWire retyping triple_hemi analysis
720575940641738440	720575940628782824	164100	44960	1498	7082602	right	AOTUv3_dorsal	DALcl1_dorsal	AOTUv3_dorsal__0	NA	NA	AOTU008a	AOTU008	1411	acetylcholine	0.922	acetylcholine	0.8727537045869	NA	NA	0.9	0	0.1	0	0	0	0.834	0.834	FALSE	cell type added after FlyWire retyping triple_hemi analysis
720575940623374218	720575940623374218	104700	40290	2363	2085978	left	AOTUv3_dorsal	DALcl1_dorsal	AOTUv3_dorsal__0	NA	NA	AOTU008b	AOTU008	1468	acetylcholine	0.814	acetylcholine	0.891977363276588	NA	NA	0.7	0.1	0.1	0	0	0	0.448	0.448	FALSE	cell type added after FlyWire retyping triple_hemi analysis
720575940629805327	720575940629805327	163900	44760	1498	7081732	right	AOTUv3_dorsal	DALcl1_dorsal	AOTUv3_dorsal__0	NA	NA	AOTU008b	AOTU008	1289	acetylcholine	0.909	acetylcholine	0.930570897331518	NA	NA	0.9	0	0	0.1	0	0	0.171	0.171	FALSE	cell type added after FlyWire retyping triple_hemi analysis
720575940628972538	720575940608342706	163500	44700	1498	7081865	right	AOTUv3_dorsal	DALcl1_dorsal	AOTUv3_dorsal__0	NA	NA	AOTU008c	AOTU008	1473	acetylcholine	0.861	acetylcholine	0.914769250302247	NA	NA	0.8	0.1	0	0	0	0	0.849	0.849	FALSE	cell type added after FlyWire retyping triple_hemi analysis
720575940618628443	720575940618628443	104700	39920	2354	2083269	left	AOTUv3_dorsal	DALcl1_dorsal	AOTUv3_dorsal__0	NA	NA	AOTU008c	AOTU008	1501	acetylcholine	0.883	acetylcholine	0.863787430996397	NA	NA	0.8	0	0.1	0.1	0	0	0.809	0.809	FALSE	cell type added after FlyWire retyping triple_hemi analysis
720575940625829892	720575940625829892	104500	40530	2422	2081439	left	AOTUv3_dorsal	DALcl1_dorsal	AOTUv3_dorsal__0	NA	NA	AOTU008c	AOTU008	1792	acetylcholine	0.895	acetylcholine	0.893643971526742	NA	NA	0.8	0	0.1	0.1	0	0	0.287	0.287	FALSE	cell type added after FlyWire retyping triple_hemi analysis
720575940618380081	720575940618380081	163600	44660	1498	NA	right	AOTUv3_dorsal	DALcl1_dorsal	AOTUv3_dorsal__0	NA	NA	AOTU008c	AOTU008	1386	acetylcholine	0.964	acetylcholine	0.922522956199691	NA	NA	0.9	0	0	0	0	0	0.61	0.61	FALSE	cell type added after FlyWire retyping triple_hemi analysis
720575940620418684	720575940620418684	106100	36330	2224	2082057	left	AOTUv3_dorsal	DALcl1_dorsal	AOTUv3_dorsal__0	NA	NA	AOTU008d	AOTU008	1177	acetylcholine	0.798	acetylcholine	0.775700488552222	NA	NA	0.7	0.1	0.1	0.1	0	0	0.733	0.733	FALSE	cell type added after FlyWire retyping triple_hemi analysis
720575940617859121	720575940617859121	163800	45380	1498	7082398	right	AOTUv3_dorsal	DALcl1_dorsal	AOTUv3_dorsal__0	NA	NA	AOTU008d	AOTU008	920	acetylcholine	0.802	acetylcholine	0.767173537863424	NA	NA	0.7	0.1	0.1	0.1	0	0	0.789	0.789	FALSE	cell type added after FlyWire retyping triple_hemi analysis
720575940610125786	720575940610125786	113100	39220	2740	2064436	left	AOTUv3_dorsal	DALcl1_dorsal	AOTUv3_dorsal__0	NA	NA	AOTU008d	AOTU008	968	acetylcholine	0.808	acetylcholine	0.752715305977946	NA	NA	0.7	0.1	0.2	0.1	0	0	0.814	0.814	FALSE	cell type added after FlyWire retyping triple_hemi analysis
720575940618139221	720575940618139221	163800	44750	1498	7082109	right	AOTUv3_dorsal	DALcl1_dorsal	AOTUv3_dorsal__0	NA	NA	AOTU008d	AOTU008	951	acetylcholine	0.844	acetylcholine	0.853610033896805	NA	NA	0.7	0	0.1	0.1	0	0	0.792	0.792	FALSE	cell type added after FlyWire retyping triple_hemi analysis
720575940630940943	720575940630940943	163800	44800	1498	7082506	right	AOTUv3_dorsal	DALcl1_dorsal	AOTUv3_dorsal__0	NA	NA	AOTU008d	AOTU008	793	acetylcholine	0.851	acetylcholine	0.800359663813336	NA	NA	0.8	0	0.1	0.1	0.1	0	0.656	0.656	FALSE	cell type added after FlyWire retyping triple_hemi analysis
720575940618268376	720575940618268376	97150	41500	2263	2063823	left	AOTUv3_dorsal	DALcl1_dorsal	AOTUv3_dorsal__0	NA	NA	AOTU008d	AOTU008	386	acetylcholine	0.853	acetylcholine	0.856083433042373	NA	NA	0.8	0	0	0	0.1	0	0.268	0.268	FALSE	cell type added after FlyWire retyping triple_hemi analysis
720575940618190727	720575940618190727	97130	41370	2263	2063448	left	AOTUv3_dorsal	DALcl1_dorsal	AOTUv3_dorsal__0	NA	NA	AOTU008d	AOTU008	944	acetylcholine	0.904	acetylcholine	0.811087082804565	NA	NA	0.7	0.1	0.1	0.1	0	0	0.529	0.529	FALSE	cell type added after FlyWire retyping triple_hemi analysis
720575940618128433	720575940618128433	163600	44770	1498	7079414	right	AOTUv3_dorsal	DALcl1_dorsal	AOTUv3_dorsal__0	NA	NA	AOTU008d	AOTU008	919	acetylcholine	0.938	acetylcholine	0.821254122081601	NA	NA	0.8	0	0.1	0	0	0	0.792	0.792	FALSE	cell type added after FlyWire retyping triple_hemi analysis
720575940619820373	720575940619820373	106500	36640	2557	2433975	left	AOTUv3_dorsal	DALcl1_dorsal	NA	NA	NA	AOTU024	AOTU024	3206	acetylcholine	0.677	acetylcholine	0.617421416550294	NA	NA	0.5	0	0.3	0.1	0.1	0	0.58	0.58	FALSE	NA
720575940639182424	720575940639182424	118300	55010	2624	2435070	left	AOTUv3_dorsal	DALcl1_dorsal	NA	NA	NA	AOTU025	AOTU025	6564	acetylcholine	0.741	acetylcholine	0.803138348887907	NA	NA	0.6	0.1	0.2	0.1	0	0	0.669	0.669	FALSE	NA
720575940616012061	720575940616012061	164600	45080	1498	7082766	right	AOTUv3_dorsal	DALcl1_dorsal	NA	NA	NA	AOTU025	AOTU025	6901	acetylcholine	0.788	acetylcholine	0.832043882625888	NA	NA	0.7	0.1	0.1	0.1	0	0	0.703	0.703	FALSE	\[YY] larval_first_born
720575940619738863	720575940619738863	104100	39260	2377	2433268	left	AOTUv3_dorsal	DALcl1_dorsal	NA	NA	NA	AOTU026	AOTU026	5850	acetylcholine	0.89	acetylcholine	0.88772156408729	NA	NA	0.8	0	0.1	0.1	0	0	0.453	0.453	FALSE	NA
720575940628916444	720575940628916444	159000	50540	634	6834073	right	AOTUv3_dorsal	DALcl1_dorsal	NA	NA	NA	AOTU026	AOTU026	6176	acetylcholine	0.901	acetylcholine	0.911162674838402	NA	NA	0.8	0	0.1	0.1	0	0	0.426	0.426	FALSE	NA
720575940626748949	720575940626748949	105700	40460	2289	2433218	left	AOTUv3_dorsal	DALcl1_dorsal	NA	NA	NA	AOTU027	AOTU027	4670	acetylcholine	0.827	acetylcholine	0.840277429249577	NA	NA	0.7	0.1	0.1	0.1	0	0	0.638	0.638	FALSE	NA
720575940610389873	720575940610389873	153100	48670	451	6362860	right	AOTUv3_dorsal	DALcl1_dorsal	NA	NA	NA	AOTU027	AOTU027	4681	acetylcholine	0.871	acetylcholine	0.862004455736354	NA	NA	0.8	0	0.1	0.1	0	0	0.653	0.653	FALSE	\[YY] larval_first_born
720575940610831058	720575940610831058	110300	33840	2568	2085908	left	AOTUv3_dorsal	DALcl1_dorsal	NA	NA	NA	AOTUv3B_M01	SMP013	5229	acetylcholine	0.862	acetylcholine	0.871347183254319	NA	NA	0.8	0	0.1	0.1	0	0	0.352	0.352	FALSE	[YY] AOTUv3B_M01 from Lee et al. 2020, 7th born in AOTUv3 B hemilineage
720575940636491631	720575940636491631	166200	46150	1339	7081449	right	AOTUv3_dorsal	DALcl1_dorsal	NA	NA	NA	AOTUv3B_M01	SMP013	4897	acetylcholine	0.866	acetylcholine	0.877197385867357	NA	NA	0.8	0	0.1	0.1	0	0	0.428	0.428	FALSE	\[YY] AOTUv3B_M01 from Lee et al. 2020, 7th born in AOTUv3 B hemilineage
720575940633268575	720575940633268575	104100	39970	2463	2431947	left	AOTUv3_dorsal	DALcl1_dorsal	NA	NA	NA	AOTUv3B_P01	AOTU006	3289	acetylcholine	0.741	acetylcholine	0.871407936997962	NA	NA	0.7	0.1	0.2	0.1	0	0	0.576	0.576	FALSE	\[YY] AOTUv3B_P01 in Lee et al. 2020, first born in AOTUv3 B hemilineage
720575940621779661	720575940621779661	163100	51610	797	6840383	right	AOTUv3_dorsal	DALcl1_dorsal	NA	NA	NA	AOTUv3B_P01	AOTU006	3212	acetylcholine	0.842	acetylcholine	0.879705459212683	NA	NA	0.7	0.1	0.1	0.1	0	0	0.56	0.56	FALSE	[YY] AOTUv3B_P01 in Lee et al. 2020, first born in AOTUv3 B hemilineage
720575940624529895	720575940624209288	117000	49970	2844	2432907	left	AOTUv3_dorsal	DALcl1_dorsal	NA	NA	NA	AOTUv3B_P02	AOTU005	5067	acetylcholine	0.79	acetylcholine	0.868561241331664	NA	NA	0.7	0.1	0.1	0.1	0	0	0.515	0.515	FALSE	\[YY] AOTUv3B_P02 from Lee et al. 2020, 2nd born in AOTUv3 B hemilineage
720575940632409500	720575940632409500	158300	42460	1670	6837262	right	AOTUv3_dorsal	DALcl1_dorsal	NA	NA	NA	AOTUv3B_P02	AOTU005	4840	acetylcholine	0.89	acetylcholine	0.909499171402968	NA	NA	0.8	0.1	0	0.1	0	0	0.525	0.525	FALSE	[YY] AOTUv3B_P02 from Lee et al. 2020, 2nd born in AOTUv3 B hemilineage
720575940654643873	720575940654643873	104700	39970	2444	2087666	left	AOTUv3_dorsal	DALcl1_dorsal	NA	NA	NA	AOTUv3B_P06	SIP004	5388	acetylcholine	0.899	acetylcholine	0.857399312857767	NA	NA	0.8	0	0.1	0.1	0	0	0.142	0.142	FALSE	[YY] AOTUv3B_P06 in Lee et al. 2020, 6th born in the B hemilineage
720575940624347540	720575940624347540	157300	37070	1844	7082805	right	AOTUv3_dorsal	DALcl1_dorsal	NA	NA	NA	AOTUv3B_P06	SIP004	5079	acetylcholine	0.918	acetylcholine	0.857511228484275	NA	NA	0.8	0	0	0.1	0	0	0.189	0.189	FALSE	\[YY] AOTUv3B_P06 in Lee et al. 2020, 6th born in the B hemilineage
720575940626005586	720575940626005586	162900	48250	1135	6819816	right	AOTUv3_dorsal	DALcl1_dorsal	AOTUv3_dorsal__0	NA	NA	AOTUv3_dorsal_26	NA	686	acetylcholine	0.853	acetylcholine	0.741906461092798	NA	NA	0.7	0	0.1	0.1	0.1	0	0.283	0.283	FALSE	NA
720575940616847685	720575940625500395	99750	41670	2263	2085843	left	AOTUv3_dorsal	DALcl1_dorsal	AOTUv3_dorsal__0	NA	NA	AOTUv3_dorsal_36	NA	1177	acetylcholine	0.731	acetylcholine	0.73638651085813	NA	NA	0.6	0	0.2	0.1	0	0	0.489	0.489	FALSE	NA
720575940631218060	720575940631218060	163800	47220	1038	6817623	right	AOTUv3_dorsal	DALcl1_dorsal	AOTUv3_dorsal__0	NA	NA	AOTUv3_dorsal_36	NA	1325	acetylcholine	0.809	acetylcholine	0.885452842938042	NA	NA	0.7	0	0	0.1	0.1	0	0.318	0.318	FALSE	NA
720575940618154806	720575940618154806	99970	41780	2263	2086951	left	AOTUv3_dorsal	DALcl1_dorsal	AOTUv3_dorsal__0	NA	NA	AOTUv3_dorsal_36	NA	1587	acetylcholine	0.863	acetylcholine	0.836795204970699	NA	NA	0.7	0.1	0	0.1	0	0	0.356	0.356	FALSE	NA
720575940627039048	720575940627039048	162100	47750	1267	6819408	right	AOTUv3_dorsal	DALcl1_dorsal	AOTUv3_dorsal__0	NA	NA	AOTUv3_dorsal_37	NA	866	acetylcholine	0.785	acetylcholine	0.734712468801722	NA	NA	0.6	0	0.1	0.2	0.1	0	0.39	0.39	FALSE	NA
720575940629612344	720575940629612344	163700	45270	1498	NA	right	AOTUv3_dorsal	DALcl1_dorsal	AOTUv3_dorsal__0	NA	NA	AOTUv3_dorsal_37	NA	635	acetylcholine	0.819	acetylcholine	0.709026801045568	NA	NA	0.7	0	0.1	0.2	0	0	0.711	0.711	FALSE	NA
720575940621665416	720575940627367708	105300	36400	2129	2430220	left	AOTUv3_dorsal	DALcl1_dorsal	NA	NA	NA	SMP014	SMP014	6998	acetylcholine	0.897	acetylcholine	0.890051233835113	NA	NA	0.8	0.1	0	0.1	0	0	0.418	0.418	FALSE	NA
720575940608529710	720575940608529710	164600	45120	1498	7081328	right	AOTUv3_dorsal	DALcl1_dorsal	NA	NA	NA	SMP014	SMP014	7001	acetylcholine	0.918	acetylcholine	0.898784143048277	NA	NA	0.8	0	0	0.1	0	0	0.454	0.454	FALSE	NA
720575940630664185	720575940630664185	108000	36240	2544	2084295	left	AOTUv3_dorsal	DALcl1_dorsal	NA	NA	NA	SMP015	SMP015	5345	acetylcholine	0.896	acetylcholine	0.889360176777829	NA	NA	0.8	0	0	0.1	0	0	0.401	0.401	FALSE	NA
720575940625772474	720575940625922855	155100	39280	1958	7082284	right	AOTUv3_dorsal	DALcl1_dorsal	NA	NA	NA	SMP015	SMP015	5256	acetylcholine	0.93	acetylcholine	0.903186904144553	NA	NA	0.8	0	0	0.1	0	0	0.384	0.384	FALSE	NA
720575940627841871	720575940627841871	162800	49180	1202	6819791	right	AOTUv3_dorsal	DALcl1_dorsal	AOTUv3_dorsal__0	NA	NA	SMP016	SMP016	661	acetylcholine	0.623	acetylcholine	0.605919977457792	NA	NA	0.5	0	0	0.1	0.2	0	0.221	0.221	FALSE	NA
720575940623281591	720575940623281591	162900	45190	1456	6819811	right	AOTUv3_dorsal	DALcl1_dorsal	AOTUv3_dorsal__0	NA	NA	SMP016	SMP016	877	acetylcholine	0.679	acetylcholine	0.695784481222435	NA	NA	0.6	0	0.2	0.1	0.1	0	0.734	0.734	FALSE	NA
720575940618633014	720575940618633014	97490	43150	2282	2087068	left	AOTUv3_dorsal	DALcl1_dorsal	AOTUv3_dorsal__0	NA	NA	SMP016	SMP016	778	acetylcholine	0.698	acetylcholine	0.608505884588615	NA	NA	0.5	0.1	0.1	0.2	0.1	0	0.695	0.695	FALSE	NA
720575940637478077	720575940637478077	128600	43050	4093	2086718	left	AOTUv3_dorsal	DALcl1_dorsal	AOTUv3_dorsal__0	NA	NA	SMP016	SMP016	751	acetylcholine	0.711	acetylcholine	0.65302577646753	NA	NA	0.6	0	0.2	0.1	0.1	0	0.33	0.33	FALSE	NA
720575940642006157	720575940642006157	99780	43100	2260	2443662	left	AOTUv3_dorsal	DALcl1_dorsal	AOTUv3_dorsal__0	NA	NA	SMP016	SMP016	639	acetylcholine	0.738	acetylcholine	0.665005275519608	NA	NA	0.6	0	0.1	0.1	0.1	0	0.36	0.36	FALSE	NA
720575940633074272	720575940633074272	100400	43610	2260	2443942	left	AOTUv3_dorsal	DALcl1_dorsal	AOTUv3_dorsal__0	NA	NA	SMP016	SMP016	829	acetylcholine	0.741	acetylcholine	0.72686489877718	NA	NA	0.6	0	0.1	0.2	0.1	0	0.583	0.583	FALSE	NA
720575940623615502	720575940623615502	99630	42420	2296	2443553	left	AOTUv3_dorsal	DALcl1_dorsal	AOTUv3_dorsal__0	NA	NA	SMP016	SMP016	721	acetylcholine	0.772	acetylcholine	0.61845690005428	NA	NA	0.6	0	0.1	0.1	0.1	0	0.592	0.592	FALSE	NA
720575940611406834	720575940611406834	163600	45320	1498	6819759	right	AOTUv3_dorsal	DALcl1_dorsal	AOTUv3_dorsal__0	NA	NA	SMP016	SMP016	792	acetylcholine	0.776	acetylcholine	0.661314021596303	NA	NA	0.6	0	0.1	0.2	0.1	0	0.424	0.424	FALSE	NA
720575940628418615	720575940628418615	162800	46160	1337	6819736	right	AOTUv3_dorsal	DALcl1_dorsal	AOTUv3_dorsal__0	NA	NA	SMP016	SMP016	949	acetylcholine	0.782	acetylcholine	0.627570233382468	NA	NA	0.6	0	0.1	0.1	0.1	0	0.658	0.658	FALSE	NA
720575940628814586	720575940628814586	94100	43340	2273	2085721	left	AOTUv3_dorsal	DALcl1_dorsal	AOTUv3_dorsal__0	NA	NA	SMP016	SMP016	790	acetylcholine	0.811	acetylcholine	0.775032472322358	NA	NA	0.6	0.1	0.1	0.1	0	0	0.407	0.407	FALSE	NA
720575940659916417	720575940659916417	94100	42400	2296	2085737	left	AOTUv3_dorsal	DALcl1_dorsal	AOTUv3_dorsal__0	NA	NA	SMP016	SMP016	3920	acetylcholine	0.835	acetylcholine	0.841265514342342	NA	NA	0.8	0	0.1	0	0.1	0	0.147	0.147	FALSE	NA
720575940615267782	720575940615267782	95670	44180	2347	2086236	left	AOTUv3_dorsal	DALcl1_dorsal	AOTUv3_dorsal__0	NA	NA	SMP016	SMP016	752	acetylcholine	0.846	acetylcholine	0.690535565013577	NA	NA	0.7	0.1	0.1	0.1	0.1	0	0.687	0.687	FALSE	NA
720575940624253112	720575940624253112	162900	45780	1421	6819794	right	AOTUv3_dorsal	DALcl1_dorsal	AOTUv3_dorsal__0	NA	NA	SMP016	SMP016	1438	acetylcholine	0.864	acetylcholine	0.784353590000548	NA	NA	0.7	0	0.1	0.1	0	0	0.675	0.675	FALSE	NA
720575940628962678	720575940628962678	95700	41020	2323	2063508	left	AOTUv3_dorsal	DALcl1_dorsal	AOTUv3_dorsal__0	NA	NA	SMP018	SMP018	1204	acetylcholine	0.643	acetylcholine	0.70971939888061	NA	NA	0.5	0	0.2	0.2	0.1	0	0.423	0.423	FALSE	NA
720575940609503074	720575940609503074	162100	47900	1168	6819382	right	AOTUv3_dorsal	DALcl1_dorsal	AOTUv3_dorsal__0	NA	NA	SMP018	SMP018	854	acetylcholine	0.655	acetylcholine	0.746170699797088	NA	NA	0.6	0	0.1	0.2	0	0	0.522	0.522	FALSE	NA
720575940622810879	720575940622810879	93850	42680	2383	2085646	left	AOTUv3_dorsal	DALcl1_dorsal	AOTUv3_dorsal__0	NA	NA	SMP018	SMP018	980	acetylcholine	0.662	acetylcholine	0.743340521481859	NA	NA	0.5	0.1	0.2	0.2	0	0	0.367	0.367	FALSE	NA
720575940614694550	720575940635860890	92020	41420	2530	2085104	left	AOTUv3_dorsal	DALcl1_dorsal	AOTUv3_dorsal__0	NA	NA	SMP018	SMP018	981	acetylcholine	0.67	acetylcholine	0.756928867148291	NA	NA	0.6	0	0.1	0.2	0	0	0.522	0.522	FALSE	NA
720575940626933928	720575940626933928	162000	46870	1293	6819350	right	AOTUv3_dorsal	DALcl1_dorsal	AOTUv3_dorsal__0	NA	NA	SMP018	SMP018	966	acetylcholine	0.672	acetylcholine	0.657902249552051	NA	NA	0.5	0	0.1	0.2	0.1	0	0.273	0.273	FALSE	NA
720575940629038462	720575940629038462	163600	45350	1498	6820430	right	AOTUv3_dorsal	DALcl1_dorsal	AOTUv3_dorsal__0	NA	NA	SMP018	SMP018	862	acetylcholine	0.711	acetylcholine	0.75553084417504	NA	NA	0.6	0	0.1	0.2	0.1	0	0	0	FALSE	NA
720575940636609370	720575940636609370	163500	44870	1498	6820290	right	AOTUv3_dorsal	DALcl1_dorsal	AOTUv3_dorsal__0	NA	NA	SMP018	SMP018	1052	acetylcholine	0.742	acetylcholine	0.686592219760541	NA	NA	0.6	0	0.1	0.2	0.1	0	0.358	0.358	FALSE	NA
720575940627927351	720575940627927351	97280	44210	2183	2086974	left	AOTUv3_dorsal	DALcl1_dorsal	AOTUv3_dorsal__0	NA	NA	SMP018	SMP018	801	acetylcholine	0.765	acetylcholine	0.747231848777529	NA	NA	0.7	0	0.1	0.2	0.1	0	0.262	0.262	FALSE	NA
720575940636595782	720575940636595782	163600	44880	1498	7081279	right	AOTUv3_dorsal	DALcl1_dorsal	AOTUv3_dorsal__0	NA	NA	SMP018	SMP018	507	acetylcholine	0.769	acetylcholine	0.71947455616265	NA	NA	0.6	0	0.1	0.2	0	0	0.44	0.44	FALSE	NA
720575940630528872	720575940630528872	163900	45000	1498	7080989	right	AOTUv3_dorsal	DALcl1_dorsal	AOTUv3_dorsal__0	NA	NA	SMP018	SMP018	1372	acetylcholine	0.787	acetylcholine	0.776187084994447	NA	NA	0.7	0	0.1	0.1	0.1	0	0.254	0.254	FALSE	NA
720575940610626802	720575940610626802	93780	41770	2331	2085639	left	AOTUv3_dorsal	DALcl1_dorsal	AOTUv3_dorsal__0	NA	NA	SMP018	SMP018	909	acetylcholine	0.793	acetylcholine	0.679997117114313	NA	NA	0.6	0	0	0.2	0.1	0	0.192	0.192	FALSE	NA
720575940618132017	720575940618132017	92440	42310	2508	2085201	left	AOTUv3_dorsal	DALcl1_dorsal	AOTUv3_dorsal__0	NA	NA	SMP018	SMP018	683	acetylcholine	0.794	acetylcholine	0.707499778635309	NA	NA	0.7	0	0.1	0.1	0.1	0	0.201	0.201	FALSE	NA
720575940613481425	720575940613481425	99530	41800	2263	2087319	left	AOTUv3_dorsal	DALcl1_dorsal	AOTUv3_dorsal__0	NA	NA	SMP018	SMP018	791	acetylcholine	0.795	acetylcholine	0.671442392459066	NA	NA	0.7	0	0.1	0.1	0.1	0	0.223	0.223	FALSE	NA
720575940637461082	720575940637461082	103600	40910	2268	2086649	left	AOTUv3_dorsal	DALcl1_dorsal	AOTUv3_dorsal__0	NA	NA	SMP018	SMP018	1324	acetylcholine	0.806	acetylcholine	0.776058977466345	NA	NA	0.7	0	0.1	0.1	0	0	0.173	0.173	FALSE	NA
720575940620248454	720575940620248454	163500	45410	1498	6819942	right	AOTUv3_dorsal	DALcl1_dorsal	AOTUv3_dorsal__0	NA	NA	SMP018	SMP018	1494	acetylcholine	0.821	acetylcholine	0.773207226512087	NA	NA	0.7	0	0.1	0.1	0.1	0	0.363	0.363	FALSE	NA
720575940616997691	720575940616997691	99400	41530	2263	2085353	left	AOTUv3_dorsal	DALcl1_dorsal	AOTUv3_dorsal__0	NA	NA	SMP018	SMP018	1360	acetylcholine	0.83	acetylcholine	0.794867177757132	NA	NA	0.7	0	0.1	0.1	0.1	0	0.229	0.229	FALSE	NA
720575940621380190	720575940621380190	163800	45190	1498	6817781	right	AOTUv3_dorsal	DALcl1_dorsal	AOTUv3_dorsal__0	NA	NA	SMP018	SMP018	1127	acetylcholine	0.831	acetylcholine	0.719838370593142	NA	NA	0.7	0	0.1	0.1	0	0	0.198	0.198	FALSE	NA
720575940616798169	720575940624728757	105900	35140	2243	2063764	left	AOTUv3_dorsal	DALcl1_dorsal	AOTUv3_dorsal__0	NA	NA	SMP018	SMP018	1138	acetylcholine	0.876	acetylcholine	0.768036141472338	NA	NA	0.8	0	0.1	0.1	0	0	0.264	0.264	FALSE	NA
720575940616635097	720575940616635097	157100	38040	1702	NA	right	AOTUv3_dorsal	DALcl1_dorsal	AOTUv3_dorsal__0	NA	NA	SMP018	SMP018	1100	acetylcholine	0.878	acetylcholine	0.845434188689906	NA	NA	0.8	0	0.1	0.1	0	0	0.173	0.173	FALSE	NA
720575940610599603	720575940610599603	164300	49710	1003	7087220	right	AOTUv3_dorsal	DALcl1_dorsal	AOTUv3_dorsal__0	NA	NA	SMP018	SMP018	1456	acetylcholine	0.906	acetylcholine	0.823267632636646	NA	NA	0.8	0	0.1	0.1	0	0	0.184	0.184	FALSE	NA
720575940610637786	720575940610637786	163700	45460	1498	6820427	right	AOTUv3_dorsal	DALcl1_dorsal	AOTUv3_dorsal__0	NA	NA	SMP018	SMP018	1316	acetylcholine	0.921	acetylcholine	0.851593911627871	NA	NA	0.8	0	0.1	0.1	0	0	0.378	0.378	FALSE	NA
720575940626544003	720575940626544003	105400	38130	2265	2086562	left	AOTUv3_dorsal	DALcl1_dorsal	AOTUv3_dorsal__0	NA	NA	SMP019a	SMP019	1601	acetylcholine	0.836	acetylcholine	0.724459496083982	NA	NA	0.7	0	0.1	0.1	0	0	0.198	0.198	FALSE	NA
720575940635221655	720575940635221655	163500	44910	1498	6819890	right	AOTUv3_dorsal	DALcl1_dorsal	AOTUv3_dorsal__0	NA	NA	SMP019a	SMP019	1356	acetylcholine	0.846	acetylcholine	0.704077297270857	NA	NA	0.7	0	0.1	0.1	0	0	0.185	0.185	FALSE	NA
720575940635221399	720575940628445242	98890	41430	2263	2085880	left	AOTUv3_dorsal	DALcl1_dorsal	AOTUv3_dorsal__0	NA	NA	SMP019b	SMP019	1587	acetylcholine	0.736	acetylcholine	0.708456264659764	NA	NA	0.6	0	0.2	0.1	0.1	0	0.289	0.289	FALSE	NA
720575940610831570	720575940650893177	98840	41280	2263	2064255	left	AOTUv3_dorsal	DALcl1_dorsal	AOTUv3_dorsal__0	NA	NA	SMP019b	SMP019	1470	acetylcholine	0.753	acetylcholine	0.727011746402359	NA	NA	0.6	0	0.2	0.1	0	0	0.477	0.477	FALSE	NA
720575940617616155	720575940617616155	162900	46640	1288	6819798	right	AOTUv3_dorsal	DALcl1_dorsal	AOTUv3_dorsal__0	NA	NA	SMP019b	SMP019	940	acetylcholine	0.772	acetylcholine	0.680345377968437	NA	NA	0.6	0	0.2	0.1	0	0	0.32	0.32	FALSE	NA
720575940616085945	720575940616085945	163300	49380	989	6816836	right	AOTUv3_dorsal	DALcl1_dorsal	AOTUv3_dorsal__0	NA	NA	SMP019b	SMP019	1756	acetylcholine	0.778	acetylcholine	0.72854903718205	NA	NA	0.7	0	0.2	0.1	0	0	0.356	0.356	FALSE	NA
720575940621123617	720575940621123617	162700	47470	1222	NA	right	AOTUv3_dorsal	DALcl1_dorsal	AOTUv3_dorsal__0	NA	NA	SMP019b	SMP019	1643	acetylcholine	0.819	acetylcholine	0.792908575552137	NA	NA	0.7	0	0.1	0.1	0	0	0.427	0.427	FALSE	NA
720575940622987912	720575940622987912	99890	41680	2263	2062344	left	AOTUv3_dorsal	DALcl1_dorsal	AOTUv3_dorsal__0	NA	NA	SMP019b	SMP019	1602	acetylcholine	0.847	acetylcholine	0.734358224436989	NA	NA	0.7	0	0.2	0.1	0	0	0.297	0.297	FALSE	NA
720575940634103671	720575940634103671	98440	41400	2263	2085984	left	AOTUv3_dorsal	DALcl1_dorsal	NA	NA	NA	SMP020	SMP020	2524	acetylcholine	0.813	acetylcholine	0.749291545189888	NA	NA	0.7	0.1	0.1	0.1	0	0	0.432	0.432	FALSE	NA
720575940616900130	720575940616900130	98740	41300	2263	2062335	left	AOTUv3_dorsal	DALcl1_dorsal	NA	NA	NA	SMP020	SMP020	2083	acetylcholine	0.852	acetylcholine	0.711885278882873	NA	NA	0.7	0	0.1	0.1	0	0	0.498	0.498	FALSE	NA
720575940620842260	720575940620842260	163400	48520	920	6816828	right	AOTUv3_dorsal	DALcl1_dorsal	NA	NA	NA	SMP020	SMP020	1377	acetylcholine	0.958	acetylcholine	0.826006967221087	NA	NA	0.9	0	0	0.1	0	0	0.151	0.151	FALSE	\*true tadpole
720575940634316139	720575940634316139	163700	44910	1498	7079818	right	AOTUv3_dorsal	DALcl1_dorsal	AOTUv3_dorsal__0	NA	NA	SMP021	SMP021	1981	acetylcholine	0.773	acetylcholine	0.748944126474814	NA	NA	0.7	0	0.1	0.1	0.1	0	0.273	0.273	FALSE	NA
720575940625736281	720575940625736281	106500	37310	2119	2085917	left	AOTUv3_dorsal	DALcl1_dorsal	AOTUv3_dorsal__0	NA	NA	SMP021	SMP021	1452	acetylcholine	0.852	acetylcholine	0.73560339073545	NA	NA	0.7	0	0.1	0.1	0	0	0.237	0.237	FALSE	NA
720575940626767688	720575940626767688	164100	44950	1498	7081961	right	AOTUv3_dorsal	DALcl1_dorsal	AOTUv3_dorsal__0	NA	NA	SMP021	SMP021	2356	acetylcholine	0.857	acetylcholine	0.754022167632903	NA	NA	0.8	0	0.1	0.1	0	0	0.422	0.422	FALSE	NA
720575940631301843	720575940631301843	164000	44920	1498	7081659	right	AOTUv3_dorsal	DALcl1_dorsal	AOTUv3_dorsal__0	NA	NA	SMP021	SMP021	1435	acetylcholine	0.87	acetylcholine	0.754991239895882	NA	NA	0.7	0	0.1	0.1	0	0	0.143	0.143	FALSE	NA
720575940627892935	720575940627892935	99280	41730	2263	2086372	left	AOTUv3_dorsal	DALcl1_dorsal	AOTUv3_dorsal__0	NA	NA	SMP021	SMP021	1347	acetylcholine	0.899	acetylcholine	0.781123011454093	NA	NA	0.8	0	0.1	0.1	0	0	0.159	0.159	FALSE	NA
720575940620205225	720575940620205225	107400	36410	2141	2086754	left	AOTUv3_dorsal	DALcl1_dorsal	AOTUv3_dorsal__0	NA	NA	SMP021	SMP021	1820	acetylcholine	0.911	acetylcholine	0.769681291209932	NA	NA	0.8	0	0.1	0.1	0	0	0.299	0.299	FALSE	NA
720575940624100500	720575940624100500	163700	45400	1498	NA	right	AOTUv3_dorsal	DALcl1_dorsal	AOTUv3_dorsal__0	NA	NA	SMP021	SMP021	1310	acetylcholine	0.919	acetylcholine	0.813013550508413	NA	NA	0.8	0	0	0.1	0.1	0	0.09	0.09	FALSE	NA
720575940606670859	720575940606670859	102500	40460	2647	2431177	left	AOTUv3_dorsal	DALcl1_dorsal	AOTUv3_dorsal__1	TuBu	NA	TuBu01a	TuBu01	623	acetylcholine	0.761	acetylcholine	0.791192708860972	acetylcholine	Duan et al., 2023	0.7	0.3	0	0	0	0	0.572	0.572	FALSE	NA
720575940610437093	720575940610437093	103200	40480	2611	2443407	left	AOTUv3_dorsal	DALcl1_dorsal	AOTUv3_dorsal__1	TuBu	NA	TuBu01a	TuBu01	978	acetylcholine	0.907	acetylcholine	0.91321384495053	acetylcholine	Duan et al., 2023	0.9	0.1	0	0	0	0	0.528	0.528	FALSE	NA
720575940631993555	720575940631993555	172100	44160	1478	7083070	right	AOTUv3_dorsal	DALcl1_dorsal	AOTUv3_dorsal__1	TuBu	NA	TuBu01a	TuBu01	943	acetylcholine	0.929	acetylcholine	0.956805581205885	acetylcholine	Duan et al., 2023	0.9	0	0	0	0	0	0.486	0.486	FALSE	NA
720575940618570661	720575940618570661	168200	45460	1382	7082026	right	AOTUv3_dorsal	DALcl1_dorsal	AOTUv3_dorsal__1	TuBu	NA	TuBu01a	TuBu01	831	acetylcholine	0.935	acetylcholine	0.943931069721453	acetylcholine	Duan et al., 2023	0.9	0.1	0	0	0	0	0.014	0.014	FALSE	NA
720575940643251236	720575940643251236	99260	42310	1955	2430229	left	AOTUv3_dorsal	DALcl1_dorsal	AOTUv3_dorsal__1	TuBu	NA	TuBu01b	TuBu01	823	acetylcholine	0.701	acetylcholine	0.73996095455118	acetylcholine	Duan et al., 2023	0.7	0.3	0	0	0	0	0.322	0.322	FALSE	NA
720575940620115324	720575940635121433	100600	38360	2759	2086391	left	AOTUv3_dorsal	DALcl1_dorsal	AOTUv3_dorsal__1	TuBu	NA	TuBu01b	TuBu01	305	acetylcholine	0.766	acetylcholine	0.756789026463358	acetylcholine	Duan et al., 2023	0.7	0.3	0	0	0	0	0.569	0.569	FALSE	NA
720575940640124379	720575940640124379	102400	39690	2689	2085965	left	AOTUv3_dorsal	DALcl1_dorsal	AOTUv3_dorsal__1	TuBu	NA	TuBu01b	TuBu01	629	acetylcholine	0.768	acetylcholine	0.798751896581227	acetylcholine	Duan et al., 2023	0.7	0.3	0	0	0	0	0.532	0.532	FALSE	NA
[truncated: 135,597 more rows]
