# Supplementary material for: Neurotransmitter classification from electron microscopy images at synaptic sites in Drosophila melanogaster
Source: Cell. 2024 May 9;187(10):2574–2594.e23. doi: 10.1016/j.cell.2024.03.016 (PMC11106717; doi:10.1016/j.cell.2024.03.016)
Supplement: Data S6. A .csv containing summary results for our 183 central brain secondary hemilineages, related to Figure 7 — Columns provide each hemilineage’s name (ito_lee_hemilineage),S3,S6 and lineage-associated tract (hartenstein_hemilineage),S4,S5 the number of neurons on the left and right hemispheres (left, right, center), the lineage type i.e., Type I or II (lineage_type), the number of neurons predicted for each transmitter ({transmitter }) and the majority vote of the hemilineage (majority_nt). The same information is given for HemiBrain hemilineages, with ‘hemibrain_’ added to the column name. [file mmc7.csv]

ito_lee_hemilineage	left	right	center	acetylcholine	glutamate	gaba	dopamine	serotonin	octopamine	majority_nt	hartenstein_hemilineage	ito_lee_lineage	hartenstein_lineage	lineage_type	hemibrain_acetylcholine	hemibrain_glutamate	hemibrain_gaba	hemibrain_dopamine	hemibrain_serotonin	hemibrain_octopamine	hemibrain_majority_nt
ALad1	64	67	0	131	0	0	0	0	0	acetylcholine	BAmv3	ALad1	BAmv3	type I	63	0	0	0	0	0	acetylcholine
ALl1_dorsal	129	126	0	42	2	83	0	31	0	gaba	BAlc_dorsal	ALl1	BAlc	type I	6	0	42	0	52	0	serotonin
ALl1_ventral	166	167	0	330	0	2	0	0	0	acetylcholine	BAlc_ventral	ALl1	BAlc	type I	141	0	0	0	0	0	acetylcholine
ALlv1	80	75	0	145	10	0	0	0	0	acetylcholine	BAlp4	ALlv1	BAlp4	type I	67	4	1	0	0	0	acetylcholine
ALv1	100	99	0	0	0	197	0	0	0	gaba	BAla1	ALv1	BAla1	type I	0	1	98	0	0	0	gaba
ALv2	84	86	0	27	88	0	0	2	0	glutamate	BAla2	ALv2	BAla2	type I	NA	NA	NA	NA	NA	NA	NA
AOTUv1_medial	31	30	0	0	1	56	0	0	0	gaba	DALcm2_medial	AOTUv1	DALcm2	type I	0	0	28	0	0	0	gaba
AOTUv1_ventral	58	56	0	114	0	0	0	0	0	acetylcholine	DALcm2_ventral	AOTUv1	DALcm2	type I	55	0	0	0	0	0	acetylcholine
AOTUv2	45	46	0	0	90	0	0	0	0	glutamate	DALl1	AOTUv2	DALl1	type I	0	44	0	0	0	0	glutamate
AOTUv3_dorsal	103	103	0	203	0	1	0	1	0	acetylcholine	DALcl1_dorsal	AOTUv3	DALcl1	type I	97	2	0	0	0	0	acetylcholine
AOTUv3_ventral	87	86	0	5	154	1	0	0	0	glutamate	DALcl1_ventral	AOTUv3	DALcl1	type I	NA	NA	NA	NA	NA	NA	NA
AOTUv4_dorsal	102	106	0	207	0	0	0	0	0	acetylcholine	DALcl2_dorsal	AOTUv4	DALcl2	type I	97	1	1	0	0	0	acetylcholine
AOTUv4_ventral	77	80	0	0	150	1	0	0	0	glutamate	DALcl2_ventral	AOTUv4	DALcl2	type I	0	70	2	0	0	0	glutamate
CLp1	69	68	0	91	46	0	0	0	0	acetylcholine	DPLc4	CLp1	DPLc4	type I	37	23	0	8	0	0	acetylcholine
CLp2	43	42	0	0	84	0	0	0	0	glutamate	CP4	CLp2	CP4	type I	0	40	0	0	0	0	glutamate
CREa1_dorsal	75	78	0	0	5	0	146	0	0	dopamine	BAmd1_dorsal	CREa1	BAmd1	type I	NA	NA	NA	NA	NA	NA	NA
CREa1_ventral	48	49	0	0	33	53	0	0	0	gaba	BAmd1_ventral	CREa1	BAmd1	type I	0	0	48	0	0	0	gaba
CREa2_medial	84	81	0	0	2	0	160	1	0	dopamine	DALcm1_medial	CREa2	DALcm1	type I	NA	NA	NA	NA	NA	NA	NA
CREa2_ventral	87	85	0	171	0	0	0	0	0	acetylcholine	DALcm1_ventral	CREa2	DALcm1	type I	83	0	0	0	0	0	acetylcholine
CREl1	67	67	0	132	0	0	0	1	0	acetylcholine	DALv3	CREl1	DALv3	type I	44	5	0	13	0	0	acetylcholine
DL1_dorsal	177	178	0	219	118	0	2	1	0	acetylcholine	CP2_dorsal	DL1	CP2	type II	90	46	0	9	0	12	acetylcholine
DL1_ventral	144	142	0	172	4	102	0	0	0	acetylcholine	CP2_ventral	DL1	CP2	type II	76	0	50	1	0	0	acetylcholine
DL2_dorsal	56	55	0	110	0	1	0	0	0	acetylcholine	CP3_dorsal	DL2	CP3	type II	49	0	0	2	0	0	acetylcholine
DL2_ventral	24	23	0	47	0	0	0	0	0	acetylcholine	CP3_ventral	DL2	CP3	type II	21	0	0	0	0	0	acetylcholine
DM1_CX_d2	68	67	0	109	3	3	6	3	0	acetylcholine	DPMm1_CX_d2	DM1	DPMm1	type II	65	13	3	31	2	1	acetylcholine
DM1_CX_p	56	52	0	89	1	0	3	6	0	acetylcholine	DPMm1_CX_p	DM1	DPMm1	type II	NA	NA	NA	NA	NA	NA	NA
DM1_CX_v	44	47	0	78	1	0	2	3	0	acetylcholine	DPMm1_CX_v	DM1	DPMm1	type II	29	23	0	14	2	1	acetylcholine
DM1_antero_dorsal	57	55	0	112	0	0	0	0	0	acetylcholine	DPMm1_antero_dorsal	DM1	DPMm1	type II	50	1	0	2	0	0	acetylcholine
DM1_antero_ventral	72	73	0	5	112	3	0	0	0	glutamate	DPMm1_antero_ventral	DM1	DPMm1	type II	0	53	7	0	0	0	glutamate
DM1_dorsal	62	62	0	111	3	1	1	5	0	acetylcholine	DPMm1_dorsal	DM1	DPMm1	type II	57	2	0	0	1	0	acetylcholine
DM1_posterior	17	16	0	33	0	0	0	0	0	acetylcholine	DPMm1_posterior	DM1	DPMm1	type II	5	1	1	0	1	1	acetylcholine
DM2_CX_d1	39	40	0	65	0	3	4	2	0	acetylcholine	DPMpm1_CX_d1	DM2	DPMpm1	type II	28	17	1	19	0	0	acetylcholine
DM2_CX_d2	54	50	0	88	1	2	4	2	0	acetylcholine	DPMpm1_CX_d2	DM2	DPMpm1	type II	46	18	2	16	1	2	acetylcholine
DM2_CX_p	93	97	0	151	1	0	4	15	0	acetylcholine	DPMpm1_CX_p	DM2	DPMpm1	type II	34	64	0	36	0	3	glutamate
DM2_CX_v	46	45	0	78	0	0	1	1	0	acetylcholine	DPMpm1_CX_v	DM2	DPMpm1	type II	24	32	0	13	1	3	glutamate
DM2_central	59	60	0	0	33	60	0	0	0	gaba	DPMpm1_central	DM2	DPMpm1	type II	0	1	53	0	0	0	gaba
DM2_or_DM3_posterior	74	79	0	0	143	0	9	0	0	glutamate	DPMpm1_or_DPMpm2_posterior	DM2_or_DM3	DPMpm1_or_DPMpm2	type II	0	66	0	2	2	0	glutamate
DM3_CX_d1	43	41	0	74	0	3	3	2	0	acetylcholine	DPMpm2_CX_d1	DM3	DPMpm2	type II	42	11	1	15	0	3	acetylcholine
DM3_CX_d2	51	52	0	84	2	2	5	3	0	acetylcholine	DPMpm2_CX_d2	DM3	DPMpm2	type II	24	9	2	12	0	1	acetylcholine
DM3_CX_p	108	106	0	166	0	0	2	17	0	acetylcholine	DPMpm2_CX_p	DM3	DPMpm2	type II	48	64	2	18	1	4	glutamate
DM3_CX_v	43	44	0	73	0	0	1	3	0	acetylcholine	DPMpm2_CX_v	DM3	DPMpm2	type II	22	39	0	12	0	1	glutamate
DM3_dorso_lateral	63	63	0	124	2	0	0	0	0	acetylcholine	DPMpm2_dorso_lateral	DM3	DPMpm2	type II	18	1	0	33	0	0	dopamine
DM3_dorso_medial	29	30	0	59	0	0	0	0	0	acetylcholine	DPMpm2_dorso_medial	DM3	DPMpm2	type II	26	0	0	2	0	0	acetylcholine
DM4_CX_d1	50	50	0	91	0	2	3	0	0	acetylcholine	CM4_CX_d1	DM4	CM4	type II	56	13	0	18	0	1	acetylcholine
DM4_CX_d2	55	56	0	96	0	5	3	3	0	acetylcholine	CM4_CX_d2	DM4	CM4	type II	93	17	2	21	0	1	acetylcholine
DM4_CX_d3	50	52	0	91	1	0	1	5	0	acetylcholine	CM4_CX_d3	DM4	CM4	type II	56	2	1	13	0	1	acetylcholine
DM4_CX_p	61	63	0	104	0	0	2	4	0	acetylcholine	CM4_CX_p	DM4	CM4	type II	35	23	0	20	4	2	acetylcholine
DM4_CX_v	56	55	0	90	0	0	10	5	0	acetylcholine	CM4_CX_v	DM4	CM4	type II	39	17	0	23	10	1	acetylcholine
DM4_dorsal	102	100	0	200	0	0	2	0	0	acetylcholine	CM4_dorsal	DM4	CM4	type II	51	0	0	38	0	0	acetylcholine
DM4_ventral	71	71	0	142	0	0	0	0	0	acetylcholine	CM4_ventral	DM4	CM4	type II	NA	NA	NA	NA	NA	NA	NA
DM5_central	48	49	0	96	0	0	0	1	0	acetylcholine	CM1_central	DM5	CM1	type II	43	0	0	0	1	0	acetylcholine
DM5_ventral	51	51	0	101	0	0	0	0	0	acetylcholine	CM1_ventral	DM5	CM1	type II	38	9	0	0	0	0	acetylcholine
DM6_IbSpsP	17	13	0	30	0	0	0	0	0	acetylcholine	CM3_IbSpsP	DM6	CM3	type II	3	10	0	0	0	0	glutamate
DM6_central1	73	73	0	143	2	0	0	0	0	acetylcholine	CM3_central1	DM6	CM3	type II	NA	NA	NA	NA	NA	NA	NA
DM6_central2	14	14	0	28	0	0	0	0	0	acetylcholine	CM3_central2	DM6	CM3	type II	NA	NA	NA	NA	NA	NA	NA
DM6_dorso_lateral	87	87	0	172	0	0	0	0	0	acetylcholine	CM3_dorso_lateral	DM6	CM3	type II	51	1	1	18	0	0	acetylcholine
DM6_dorso_medial	33	32	0	0	54	0	2	0	0	glutamate	CM3_dorso_medial	DM6	CM3	type II	0	27	0	2	0	0	glutamate
DM6_posterior	154	151	0	4	283	5	0	0	0	glutamate	CM3_posterior	DM6	CM3	type II	0	124	10	0	0	0	glutamate
DM6_ventral	65	64	0	126	0	0	0	1	0	acetylcholine	CM3_ventral	DM6	CM3	type II	NA	NA	NA	NA	NA	NA	NA
EBa1	226	222	0	0	49	380	0	0	0	gaba	DALv2	EBa1	DALv2	type I	0	0	207	0	0	0	gaba
FLAa1	14	16	0	0	4	20	0	0	0	gaba	BAla4	FLAa1	BAla4	type I	NA	NA	NA	NA	NA	NA	NA
FLAa2	96	96	0	185	4	0	0	0	0	acetylcholine	BAmas1	FLAa2	BAmas1	type I	NA	NA	NA	NA	NA	NA	NA
FLAa3	53	53	0	73	12	0	0	15	0	acetylcholine	BAmas2	FLAa3	BAmas2	type I	NA	NA	NA	NA	NA	NA	NA
LALa1_anterior	93	89	0	0	8	148	0	0	0	gaba	BAlp2_anterior	LALa1	BAlp2	type I	0	0	88	0	0	0	gaba
LALa1_posterior	86	84	0	168	0	2	0	0	0	acetylcholine	BAlp2_posterior	LALa1	BAlp2	type I	81	0	1	0	0	0	acetylcholine
LALv1_dorsal	84	86	0	4	116	10	0	11	0	glutamate	BAmv1_dorsal	LALv1	BAmv1	type I	0	67	11	0	0	1	glutamate
LALv1_ventral	97	97	0	116	11	49	0	0	0	acetylcholine	BAmv1_ventral	LALv1	BAmv1	type I	44	18	7	1	0	0	acetylcholine
LB0_anterior	0	0	57	0	4	38	0	0	3	gaba	LB0_anterior	LB0	LB0	type I	NA	NA	NA	NA	NA	NA	NA
LB0_posterior	0	0	4	0	0	0	0	2	1	serotonin	LB0_posterior	LB0	LB0	type I	NA	NA	NA	NA	NA	NA	NA
LB12	44	49	0	62	8	1	3	4	0	acetylcholine	LB12	LB12	LB12	type I	NA	NA	NA	NA	NA	NA	NA
LB19	54	55	0	109	0	0	0	0	0	acetylcholine	LB19	LB19	LB19	type I	NA	NA	NA	NA	NA	NA	NA
LB23	21	22	0	43	0	0	0	0	0	acetylcholine	LB23	LB23	LB23	type I	NA	NA	NA	NA	NA	NA	NA
LB3	174	176	0	19	221	57	0	5	0	glutamate	LB3	LB3	LB3	type I	NA	NA	NA	NA	NA	NA	NA
LB5	71	70	0	116	0	8	0	6	0	acetylcholine	LB5	LB5	LB5	type I	NA	NA	NA	NA	NA	NA	NA
LB6	51	52	0	19	37	9	0	0	0	glutamate	LB6	LB6	LB6	type I	NA	NA	NA	NA	NA	NA	NA
LB7	81	79	0	124	6	5	1	11	0	acetylcholine	LB7	LB7	LB7	type I	NA	NA	NA	NA	NA	NA	NA
LHa1	69	69	0	126	0	0	6	0	0	acetylcholine	BLAd1	LHa1	BLAd1	type I	66	0	0	0	0	0	acetylcholine
LHa2	93	93	0	186	0	0	0	0	0	acetylcholine	BLVa1	LHa2	BLVa1	type I	87	0	0	0	0	0	acetylcholine
LHa3	93	90	0	179	4	0	0	0	0	acetylcholine	BLVa2	LHa3	BLVa2	type I	78	7	5	1	0	0	acetylcholine
LHd1	61	62	0	123	0	0	0	0	0	acetylcholine	DPLd	LHd1	DPLd	type I	54	0	0	0	1	0	acetylcholine
LHd2	83	84	0	0	167	0	0	0	0	glutamate	DPLm2	LHd2	DPLm2	type I	0	75	0	0	1	0	glutamate
LHl1	86	86	0	0	59	91	0	0	0	gaba	BLD4	LHl1	BLD4	type I	0	0	84	0	0	0	gaba
LHl2_dorsal	73	76	0	149	0	0	0	0	0	acetylcholine	DPLal2_dorsal	LHl2	DPLal2	type I	65	0	0	6	0	0	acetylcholine
LHl2_ventral	44	45	0	0	88	0	0	0	0	glutamate	DPLal2_ventral	LHl2	DPLal2	type I	0	46	0	0	0	0	glutamate
LHl3	14	14	0	10	2	16	0	0	0	gaba	BLVa2b	LHl3	BLVa2b	type I	5	1	8	0	0	0	gaba
LHl4_dorsal	93	92	0	1	69	84	0	0	0	gaba	BLD1_dorsal	LHl4	BLD1	type I	NA	NA	NA	NA	NA	NA	NA
LHl4_posterior	81	80	0	161	0	0	0	0	0	acetylcholine	BLD1_posterior	LHl4	BLD1	type I	77	2	0	0	0	0	acetylcholine
LHp1	97	99	0	0	196	0	0	0	0	glutamate	BLP3_or_4	LHp1	BLP3_or_4	type I	0	98	0	0	0	0	glutamate
LHp2	183	185	0	368	0	0	0	0	0	acetylcholine	DPLp1	LHp2	DPLp1	type I	171	0	2	0	0	0	acetylcholine
LHp3	38	35	0	73	0	0	0	0	0	acetylcholine	CP5	LHp3	CP5	type I	35	0	0	0	0	0	acetylcholine
MBp1	641	659	0	1	0	0	1278	0	0	dopamine	MBp1	MBp1	MBp3	type I	0	0	0	482	0	0	dopamine
MBp2	638	621	0	1	0	0	1245	0	0	dopamine	MBp2	MBp2	MBp3	type I	0	0	0	428	0	0	dopamine
MBp3	651	633	0	4	0	1	1269	0	0	dopamine	MBp3	MBp3	MBp3	type I	0	0	0	543	0	0	dopamine
MBp4	651	684	0	2	0	0	1317	0	0	dopamine	MBp4	MBp4	MBp3	type I	0	0	0	472	1	0	dopamine
MD3	128	126	0	16	29	158	0	3	0	gaba	MD3	MD3	MD3	type I	NA	NA	NA	NA	NA	NA	NA
MD_SA1	37	36	0	72	0	0	0	0	0	acetylcholine	MD_SA1	MD_SA1	MD_SA1	type I	NA	NA	NA	NA	NA	NA	NA
MX12	46	44	0	84	0	0	0	2	0	acetylcholine	MX12	MX12	MX12	type I	NA	NA	NA	NA	NA	NA	NA
MX3	124	123	0	16	55	134	0	2	0	gaba	MX3	MX3	MX3	type I	NA	NA	NA	NA	NA	NA	NA
MX7	56	57	0	113	0	0	0	0	0	acetylcholine	MX7	MX7	MX7	type I	NA	NA	NA	NA	NA	NA	NA
PBp1	26	27	0	0	52	0	0	0	0	glutamate	CM6	PBp1	CM6	type I	NA	NA	NA	NA	NA	NA	NA
PSa1	71	72	0	0	9	121	0	1	0	gaba	BAmv2	PSa1	BAmv2	type I	0	1	62	0	0	0	gaba
PSp1	31	32	0	0	61	0	0	0	0	glutamate	DPMl2	PSp1	DPMl2	type I	0	27	0	0	0	0	glutamate
PSp2	74	73	0	128	0	1	1	9	0	acetylcholine	CM5	PSp2	CM5	type I	NA	NA	NA	NA	NA	NA	NA
PSp3	96	96	0	186	6	0	0	0	0	acetylcholine	DPMl1	PSp3	DPMl1	type I	90	3	1	0	0	0	acetylcholine
SIPa1_dorsal	4	4	0	0	8	0	0	0	0	glutamate	BLAd2_dorsal	SIPa1	BLAd2	type I	0	4	0	0	0	0	glutamate
SIPa1_ventral	95	92	0	2	185	0	0	0	0	glutamate	BLAd2_ventral	SIPa1	BLAd2	type I	1	90	0	0	0	0	glutamate
SIPp1	37	37	0	0	67	2	0	0	0	glutamate	DPMpl2	SIPp1	DPMpl2	type I	0	34	1	0	0	0	glutamate
SLPa&l1_anterior	108	110	0	216	0	0	0	0	0	acetylcholine	BLAvm_medial	SLPa&l1	BLAvm	type I	103	0	0	0	0	0	acetylcholine
SLPa&l1_lateral	112	114	0	7	205	0	0	0	0	glutamate	BLAvm_posterior	SLPa&l1	BLAvm	type I	1	102	3	0	0	0	glutamate
SLPad1_anterior	77	85	0	162	0	0	0	0	0	acetylcholine	DPLl3_anterior	SLPad1	DPLl3	type I	74	0	0	2	0	0	acetylcholine
SLPad1_posterior	101	104	0	6	199	0	0	0	0	glutamate	DPLl3_posterior	SLPad1	DPLl3	type I	3	91	0	0	0	0	glutamate
SLPal1	92	93	0	0	185	0	0	0	0	glutamate	DPLal1	SLPal1	DPLal1	type I	0	88	0	0	1	0	glutamate
SLPal2	91	90	0	180	0	0	0	0	0	acetylcholine	DPLal3	SLPal2	DPLal3	type I	93	0	0	1	0	0	acetylcholine
SLPal3_and_SLPal4_dorsal	89	88	0	0	174	0	0	1	0	glutamate	BLAd3_and_BLAd4_dorsal	SLPal3_and_SLPal4	BLAd3_and_BLAd4	type I	0	84	0	0	1	0	glutamate
SLPal5	53	49	0	2	100	0	0	0	0	glutamate	BLAd5	SLPal5	BLAd4	type I	1	46	0	0	0	0	glutamate
SLPav1_lateral	5	5	0	9	0	0	0	0	0	acetylcholine	BLAl1_lateral	SLPav1	BLAl	type I	4	0	0	0	0	0	acetylcholine
SLPav1_medial	85	84	0	168	0	0	0	0	0	acetylcholine	BLAl1_medial	SLPav1	BLAl	type I	84	0	0	0	0	0	acetylcholine
SLPav2	97	99	0	6	190	0	0	0	0	glutamate	BLD2	SLPav2	BLD2	type I	3	92	1	0	0	0	glutamate
SLPav3	46	46	0	1	27	46	0	0	0	gaba	BLVa2a	SLPav3	BLVa2a	type I	0	0	47	0	0	0	gaba
SLPp&v1_posterior	62	61	0	2	121	0	0	0	0	glutamate	DPLp2_anterior	SLPp&v1	DPLp2	type I	0	63	0	0	0	0	glutamate
SLPp&v1_ventral	9	9	0	2	14	0	0	0	0	glutamate	DPLp2_medial_ventral	SLPp&v1	DPLp2	type I	1	8	0	0	0	0	glutamate
SLPpl1	128	131	0	0	259	0	0	0	0	glutamate	DPLl1	SLPpl1	DPLl1	type I	1	124	0	0	0	0	glutamate
SLPpl2	43	43	0	46	35	3	0	0	0	acetylcholine	CP6	SLPpl2	CP6	type I	22	16	4	0	0	0	acetylcholine
SLPpl3	58	56	0	4	110	0	0	0	0	glutamate	BLVa2c	SLPpl3	SLPpl3	type I	1	46	0	0	1	0	glutamate
SLPpm1	88	89	0	1	175	0	0	0	0	glutamate	DPLm1	SLPpm1	DPLm1	type I	NA	NA	NA	NA	NA	NA	NA
SLPpm2	44	44	0	0	85	0	0	0	0	glutamate	DPLc2	SLPpm2	DPLc2	type I	0	45	0	0	0	0	glutamate
SLPpm3	55	54	0	109	0	0	0	0	0	acetylcholine	DPLc3	SLPpm3	DPLc3	type I	NA	NA	NA	NA	NA	NA	NA
SMPad1	80	80	0	0	159	0	0	0	0	glutamate	DAMv1_or_2	SMPad1	DAMv1_or_2	type I	0	79	0	0	0	0	glutamate
SMPad2	143	142	0	12	253	15	0	0	0	glutamate	DAMd2_or_3	SMPad2	DAMd2_or_3	type I	6	121	7	0	0	0	glutamate
SMPad3	67	69	0	0	136	0	0	0	0	glutamate	DAMd1	SMPad3	DAMd1	type I	0	67	0	0	0	0	glutamate
SMPp&v1_posterior	93	93	0	3	180	0	0	0	0	glutamate	DPLc5_anterior	SMPp&v1	DPLc5	type I	0	90	0	1	0	0	glutamate
SMPp&v1_ventral	22	22	0	0	8	0	8	12	0	serotonin	DPLc5_posterior	SMPp&v1	DPLc5	type I	0	4	0	9	3	0	dopamine
SMPpd1	81	80	0	155	6	0	0	0	0	acetylcholine	DPLc1	SMPpd1	DPLc1	type I	36	4	0	35	0	0	acetylcholine
SMPpd2	14	14	0	0	28	0	0	0	0	glutamate	DPLc6	SMPpd2	DPLc6	type I	0	13	0	0	0	0	glutamate
SMPpm1	60	69	0	125	0	0	4	0	0	acetylcholine	DPMm2	SMPpm1	DPMm2	type I	NA	NA	NA	NA	NA	NA	NA
SMPpv1	65	67	0	127	0	0	0	2	0	acetylcholine	DPMpl1	SMPpv1	DPMpl1	type I	NA	NA	NA	NA	NA	NA	NA
SMPpv2_dorsal	55	56	0	100	8	0	0	3	0	acetylcholine	CP1_dorsal	SMPpv2	CP1	type I	NA	NA	NA	NA	NA	NA	NA
SMPpv2_ventral	31	30	0	59	0	2	0	0	0	acetylcholine	CP1_ventral	SMPpv2	CP1	type I	26	0	1	0	1	0	acetylcholine
TRdl_a	17	17	0	1	7	8	1	0	0	gaba	TRdl_a	TRdl_a	TRdl_a	type I	NA	NA	NA	NA	NA	NA	NA
TRdl_b	76	73	0	145	0	0	0	2	0	acetylcholine	TRdl_b	TRdl_b	TRdl_b	type I	NA	NA	NA	NA	NA	NA	NA
TRdm	84	85	0	0	30	104	0	10	0	gaba	TRdm	TRdm	TRdm	type I	NA	NA	NA	NA	NA	NA	NA
VESa1	37	36	0	0	7	55	0	0	0	gaba	BAla3	VESa1	BAla3	type I	0	0	6	0	0	0	gaba
VESa2	41	41	0	0	6	63	0	0	0	gaba	BAlp1	VESa2	BAlp1	type I	0	0	35	0	0	0	gaba
VLPa1_lateral	87	89	0	176	0	0	0	0	0	acetylcholine	DALl2_lateral	VLPa1	DALl2	type I	79	0	0	0	0	0	acetylcholine
VLPa1_medial	42	45	0	71	16	0	0	0	0	acetylcholine	DALl2_medial	VLPa1	DALl2	type I	28	8	0	0	0	0	acetylcholine
VLPa2	111	114	0	0	0	216	0	0	0	gaba	DALv1	VLPa2	DALv1	type I	0	0	112	0	0	0	gaba
VLPd&p1_dorsal	67	66	0	13	113	0	0	0	0	glutamate	DPLl2_anterior	VLPd&p1	DPLl2	type I	5	52	0	0	0	0	glutamate
VLPd&p1_posterior	104	104	0	204	2	0	0	0	0	acetylcholine	DPLl2_posterior	VLPd&p1	DPLl2	type I	74	2	0	9	0	0	acetylcholine
VLPd1	65	65	0	125	2	0	0	0	0	acetylcholine	DPLam	VLPd1	DPLam	type I	60	2	0	0	0	0	acetylcholine
VLPl&d1_dorsal	100	102	0	199	1	0	1	0	0	acetylcholine	BLAv1_medial	VLPl&d1	BLAv1	type I	95	0	0	0	0	0	acetylcholine
VLPl&d1_lateral	104	105	0	202	0	0	0	0	0	acetylcholine	BLAv1_posterior	VLPl&d1	BLAv1	type I	90	0	0	1	0	0	acetylcholine
VLPl&p1_lateral	69	74	0	143	0	0	0	0	0	acetylcholine	BLVp2_anterior	VLPl&p1	BLVp2	type I	60	0	0	0	0	0	acetylcholine
VLPl&p1_posterior	113	110	0	221	0	0	0	0	0	acetylcholine	BLVp2_posterior	VLPl&p1	BLVp2	type I	82	0	0	15	0	0	acetylcholine
VLPl&p2_lateral	181	175	0	343	2	0	0	0	0	acetylcholine	BLVp1_anterior	VLPl&p2	BLVp1	type I	158	0	0	0	1	0	acetylcholine
VLPl&p2_posterior	88	89	0	177	0	0	0	0	0	acetylcholine	BLVp1_posterior	VLPl&p2	BLVp1	type I	81	0	0	0	0	0	acetylcholine
VLPl1_or_VLPl5	267	271	0	532	0	1	0	1	0	acetylcholine	BLVa3_or_4	VLPl1_or_VLPl5	BLVa3_or_4	type I	175	0	1	0	3	0	acetylcholine
VLPl2_lateral	7	7	0	14	0	0	0	0	0	acetylcholine	BLAv2_lateral	VLPl2	BLAv2	type I	7	0	0	0	0	0	acetylcholine
VLPl2_medial	158	159	0	293	16	1	0	1	0	acetylcholine	BLAv2_medial	VLPl2	BLAv2	type I	134	8	1	0	2	0	acetylcholine
VLPl2_posterior	100	102	0	202	0	0	0	0	0	acetylcholine	BLAv2_posterior	VLPl2	BLAv2	type I	NA	NA	NA	NA	NA	NA	NA
VLPl4_anterior	47	47	0	12	13	49	0	1	0	gaba	BLD3_anterior	VLPl4	BLD3	type I	7	0	40	0	0	0	gaba
VLPl4_dorsal	53	53	0	0	34	53	0	0	0	gaba	BLD3_dorsal	VLPl4	BLD3	type I	0	0	51	0	0	0	gaba
VLPp&l1_anterior	106	107	0	0	12	181	0	0	0	gaba	DPLpv_anterior	VLPp&l1	DPLpv	type I	0	2	100	0	0	0	gaba
VLPp&l1_lateral	45	45	0	90	0	0	0	0	0	acetylcholine	DPLpv_lateral	VLPp&l1	DPLpv	type I	43	0	0	0	0	0	acetylcholine
VLPp&l1_posterior	46	44	0	6	0	82	0	0	0	gaba	DPLpv_posterior	VLPp&l1	DPLpv	type I	3	0	38	0	0	0	gaba
VLPp1	56	56	0	0	105	2	0	0	0	glutamate	BLP2	VLPp1	BLP2	type I	0	23	26	0	0	0	gaba
VLPp2	57	57	0	114	0	0	0	0	0	acetylcholine	DPMpl3	VLPp2	DPMpl3	type I	NA	NA	NA	NA	NA	NA	NA
VPNd1	297	297	0	582	1	0	0	0	0	acetylcholine	BLD6	VPNd1	BLD6	type I	NA	NA	NA	NA	NA	NA	NA
VPNd2	402	412	0	794	8	0	1	0	0	acetylcholine	NA	VPNd2	NA	NA	NA	NA	NA	NA	NA	NA	NA
VPNd3	152	152	0	301	0	0	0	0	0	acetylcholine	NA	VPNd3	NA	NA	NA	NA	NA	NA	NA	NA	NA
VPNl&d1_dorsal	78	78	0	156	0	0	0	0	0	acetylcholine	BLAl2_dorsal	VPNl&d1	BLAl2	type I	70	0	0	0	0	0	acetylcholine
VPNl&d1_lateral	35	33	0	1	37	7	0	0	0	glutamate	BLAl2_lateral	VPNl&d1	BLAl2	type I	NA	NA	NA	NA	NA	NA	NA
VPNl&d1_medial_Lee	12	12	0	0	22	0	0	0	0	glutamate	BLAl2_medial_Lee	VPNl&d1	BLAl2	type I	1	10	0	0	0	0	glutamate
VPNp&v1_posterior	199	193	0	125	51	178	0	2	0	gaba	BLP1_posterior	VPNp&v1	BLP1	type I	57	0	120	0	0	0	gaba
VPNp&v1_ventral	63	62	0	1	124	0	0	0	0	glutamate	BLP1_ventral	VPNp&v1	BLP1	type I	0	58	0	0	0	0	glutamate
VPNp1_lateral	69	69	0	136	0	0	0	0	0	acetylcholine	BLD5_lateral	VPNp1	BLD5	type I	NA	NA	NA	NA	NA	NA	NA
VPNp1_medial	51	49	0	99	0	0	0	0	0	acetylcholine	BLD5_medial	VPNp1	BLD5	type I	43	0	0	4	0	0	acetylcholine
VPNp2	96	92	0	187	0	0	0	0	0	acetylcholine	NA	VPNp2	NA	NA	NA	NA	NA	NA	NA	NA	NA
VPNp3	134	123	0	255	0	0	0	0	0	acetylcholine	NA	VPNp3	NA	NA	NA	NA	NA	NA	NA	NA	NA
VPNv1	134	142	0	205	8	0	0	0	0	acetylcholine	NA	VPNv1	NA	NA	NA	NA	NA	NA	NA	NA	NA
VPNv2	77	74	0	138	1	0	0	0	0	acetylcholine	NA	VPNv2	NA	NA	NA	NA	NA	NA	NA	NA	NA
WEDa1	83	84	0	2	4	143	0	0	0	gaba	BAlv	WEDa1	BAlv	type I	0	0	45	0	0	0	gaba
WEDa2	100	99	0	14	5	163	0	0	0	gaba	BAlp3	WEDa2	BAlp3	type I	2	7	80	0	0	0	gaba
WEDd1	98	98	0	194	0	2	0	0	0	acetylcholine	DALd	WEDd1	DALd	type I	84	4	1	0	6	0	acetylcholine
WEDd2	35	35	0	1	8	46	0	0	0	gaba	BAmd2	WEDd2	BAmd2	type I	NA	NA	NA	NA	NA	NA	NA
