# Supplementary material for: Neurotransmitter classification from electron microscopy images at synaptic sites in Drosophila melanogaster
Source: Cell. 2024 May 9;187(10):2574–2594.e23. doi: 10.1016/j.cell.2024.03.016 (PMC11106717; doi:10.1016/j.cell.2024.03.016)
Supplement: Data S7. A .csv in which each row is a described cell type of the fly brain, related to Figure 4 — Cell type annotations were drawn from Schlegel et al.,S2 neurons with no cell type or hemibrain type annotated are not included. Columns provide: each cell type’s name (cell_type), predicted transmitter for the cell type (cell_type_nt), the cell type level transmitter confidence score (cell_type_confidence), the sum of neuron-level transmitter predictions across all FAFB-FlyWire reconstructions for each transmitter ({transmitter }_cell_type_{dataset}_confidence), the number of neurons with that confidence ({transmitter }_{dataset }_n), the transmitters reported to be used by the cell type in the literature (known_nt), the citations for that information (known_nt_source) and morphological annotations from Schlegel et al.S2 (ito_lee_hemilineage, hartenstein_hemilineage, morphology_group, flow, cell_class, cell_sub_class). The cell type level transmitter is determined by the highest {transmitter }_cell_type_{dataset}_confidence. The cell type level transmitter confidence score (cell_type_nt) was calculated using our prediction confusion matrices (see STAR Methods). Results for both FAFB-FlyWire (‘_fafb_’) and HemiBrain (‘_hemibrain_’) datasets are given. [file mmc8.csv]

cell_type	cell_type_nt	cell_type_confidence	known_nt	known_nt_source	ito_lee_hemilineage	hartenstein_hemilineage	morphology_group	flow	cell_class	cell_sub_class	acetylcholine_fafb_n	acetylcholine_cell_type_fafb_confidence_sum	glutamate_fafb_n	glutamate_cell_type_fafb_confidence_sum	serotonin_fafb_n	dopamine_fafb_n	serotonin_cell_type_fafb_confidence_sum	dopamine_cell_type_fafb_confidence_sum	gaba_fafb_n	gaba_cell_type_fafb_confidence_sum	octopamine_fafb_n	octopamine_cell_type_fafb_confidence_sum	hemibrain_type	hemibrain_type_nt	hemibrain_type_confidence	acetylcholine_hemibrain_n	acetylcholine_cell_type_hemibrain_confidence_sum	glutamate_hemibrain_n	glutamate_cell_type_hemibrain_confidence_sum	dopamine_hemibrain_n	dopamine_cell_type_hemibrain_confidence_sum	serotonin_hemibrain_n	serotonin_cell_type_hemibrain_confidence_sum	gaba_hemibrain_n	gaba_cell_type_hemibrain_confidence_sum	octopamine_hemibrain_n	octopamine_cell_type_hemibrain_confidence_sum
(M_adPNm4,M_adPNm5)a	acetylcholine	0.98	acetylcholine	Tanaka et al., 2012	ALad1	BAmv3	ALad1__1	intrinsic	ALPN	multiglomerular	2	1.79	NA	NA	NA	NA	NA	NA	NA	NA	NA	NA	M_adPNm4|M_adPNm5	acetylcholine	0.94	5	0.9104	NA	NA	NA	NA	NA	NA	NA	NA	NA	NA
(M_adPNm4,M_adPNm5)b	acetylcholine	0.98	acetylcholine	Tanaka et al., 2012	ALad1	BAmv3	ALad1__1	intrinsic	ALPN	multiglomerular	7	6.308	NA	NA	NA	NA	NA	NA	NA	NA	NA	NA	M_adPNm4|M_adPNm5	acetylcholine	0.94	5	0.9104	NA	NA	NA	NA	NA	NA	NA	NA	NA	NA
(M_adPNm4,M_adPNm5)c	acetylcholine	0.98	acetylcholine	Tanaka et al., 2012	ALad1	BAmv3	ALad1__1	intrinsic	ALPN	multiglomerular	1	0.902	NA	NA	NA	NA	NA	NA	NA	NA	NA	NA	M_adPNm4|M_adPNm5	acetylcholine	0.94	5	0.9104	NA	NA	NA	NA	NA	NA	NA	NA	NA	NA
(M_adPNm4,M_adPNm5)d	acetylcholine	0.98	acetylcholine	Tanaka et al., 2012	ALad1	BAmv3	ALad1__1	intrinsic	ALPN	multiglomerular	2	1.6829999999999998	NA	NA	NA	NA	NA	NA	NA	NA	NA	NA	M_adPNm4|M_adPNm5	acetylcholine	0.94	5	0.9104	NA	NA	NA	NA	NA	NA	NA	NA	NA	NA
DA4m_adPN	acetylcholine	0.98	acetylcholine	Tanaka et al., 2012	ALad1	BAmv3	NA	intrinsic	ALPN	uniglomerular	2	1.8410000000000002	NA	NA	NA	NA	NA	NA	NA	NA	NA	NA	DA4m_adPN	acetylcholine	0.94	1	0.918	NA	NA	NA	NA	NA	NA	NA	NA	NA	NA
DC2_adPN	acetylcholine	0.98	acetylcholine	Tanaka et al., 2012	ALad1	BAmv3	NA	intrinsic	ALPN	uniglomerular	4	3.7510000000000003	NA	NA	NA	NA	NA	NA	NA	NA	NA	NA	DC2_adPN	acetylcholine	0.94	2	0.921	NA	NA	NA	NA	NA	NA	NA	NA	NA	NA
DC3_adPN	acetylcholine	0.98	acetylcholine	Tanaka et al., 2012	ALad1	BAmv3	ALad1__2	intrinsic	ALPN	uniglomerular	5	4.458	NA	NA	NA	NA	NA	NA	NA	NA	NA	NA	DC3_adPN	acetylcholine	0.94	3	0.9184	NA	NA	NA	NA	NA	NA	NA	NA	NA	NA
DC4_adPN	acetylcholine	0.98	acetylcholine	Tanaka et al., 2012	ALad1	BAmv3	NA	intrinsic	ALPN	uniglomerular	2	1.863	NA	NA	NA	NA	NA	NA	NA	NA	NA	NA	DC4_adPN	acetylcholine	0.94	1	0.909	NA	NA	NA	NA	NA	NA	NA	NA	NA	NA
DL2d_adPN	acetylcholine	0.98	acetylcholine	Tanaka et al., 2012	ALad1	BAmv3	ALad1__0	intrinsic	ALPN	uniglomerular	10	9.188	NA	NA	NA	NA	NA	NA	NA	NA	NA	NA	DL2d_adPN	acetylcholine	0.94	5	0.8928	NA	NA	NA	NA	NA	NA	NA	NA	NA	NA
DL2v_adPN	acetylcholine	0.98	acetylcholine	Tanaka et al., 2012	ALad1	BAmv3	ALad1__0	intrinsic	ALPN	uniglomerular	8	7.05	NA	NA	NA	NA	NA	NA	NA	NA	NA	NA	DL2v_adPN	acetylcholine	0.94	3	0.9	NA	NA	NA	NA	NA	NA	NA	NA	NA	NA
DM6_adPN	acetylcholine	0.98	acetylcholine	Tanaka et al., 2012	ALad1	BAmv3	ALad1__1	intrinsic	ALPN	uniglomerular	6	5.418	NA	NA	NA	NA	NA	NA	NA	NA	NA	NA	DM6_adPN	acetylcholine	0.94	4	0.9136	NA	NA	NA	NA	NA	NA	NA	NA	NA	NA
D_adPN	acetylcholine	0.98	acetylcholine	Tanaka et al., 2012	ALad1	BAmv3	ALad1__3	intrinsic	ALPN	uniglomerular	6	5.489	NA	NA	NA	NA	NA	NA	NA	NA	NA	NA	D_adPN	acetylcholine	0.94	3	0.9023	NA	NA	NA	NA	NA	NA	NA	NA	NA	NA
M_adPNm3	acetylcholine	0.98	acetylcholine	Tanaka et al., 2012	ALad1	BAmv3	NA	intrinsic	ALPN	multiglomerular	2	1.792	NA	NA	NA	NA	NA	NA	NA	NA	NA	NA	M_adPNm3	acetylcholine	0.94	1	0.901	NA	NA	NA	NA	NA	NA	NA	NA	NA	NA
M_adPNm6	acetylcholine	0.98	acetylcholine	Tanaka et al., 2012	ALad1	BAmv3	NA	intrinsic	ALPN	multiglomerular	2	1.831	NA	NA	NA	NA	NA	NA	NA	NA	NA	NA	M_adPNm6	acetylcholine	0.94	1	0.864	NA	NA	NA	NA	NA	NA	NA	NA	NA	NA
M_adPNm7	acetylcholine	0.98	acetylcholine	Tanaka et al., 2012	ALad1	BAmv3	NA	intrinsic	ALPN	multiglomerular	2	1.748	NA	NA	NA	NA	NA	NA	NA	NA	NA	NA	M_adPNm7	acetylcholine	0.94	1	0.872	NA	NA	NA	NA	NA	NA	NA	NA	NA	NA
M_adPNm8	acetylcholine	0.98	acetylcholine	Tanaka et al., 2012	ALad1	BAmv3	NA	intrinsic	ALPN	multiglomerular	4	3.601	NA	NA	NA	NA	NA	NA	NA	NA	NA	NA	M_adPNm8	acetylcholine	0.94	3	0.903	NA	NA	NA	NA	NA	NA	NA	NA	NA	NA
VA1d_adPN	acetylcholine	0.98	acetylcholine	Tanaka et al., 2012	ALad1	BAmv3	ALad1__2	intrinsic	ALPN	uniglomerular	6	5.603	NA	NA	NA	NA	NA	NA	NA	NA	NA	NA	VA1d_adPN	acetylcholine	0.94	3	0.9157	NA	NA	NA	NA	NA	NA	NA	NA	NA	NA
VA1v_adPN	acetylcholine	0.98	acetylcholine	Tanaka et al., 2012	ALad1	BAmv3	ALad1__2	intrinsic	ALPN	uniglomerular	9	7.746	NA	NA	NA	NA	NA	NA	NA	NA	NA	NA	VA1v_adPN	acetylcholine	0.94	3	0.8913	NA	NA	NA	NA	NA	NA	NA	NA	NA	NA
VA3_adPN	acetylcholine	0.98	acetylcholine	Tanaka et al., 2012	ALad1	BAmv3	NA	intrinsic	ALPN	uniglomerular	4	3.708	NA	NA	NA	NA	NA	NA	NA	NA	NA	NA	VA3_adPN	acetylcholine	0.94	2	0.92	NA	NA	NA	NA	NA	NA	NA	NA	NA	NA
VC3_adPN	acetylcholine	0.98	acetylcholine	Tanaka et al., 2012	ALad1	BAmv3	ALad1__1	intrinsic	ALPN	uniglomerular	8	7.388	NA	NA	NA	NA	NA	NA	NA	NA	NA	NA	VC3l_adPN	acetylcholine	0.94	3	0.9136	NA	NA	NA	NA	NA	NA	NA	NA	NA	NA
VC4_adPN	acetylcholine	0.98	acetylcholine	Tanaka et al., 2012	ALad1	BAmv3	ALad1__1	intrinsic	ALPN	uniglomerular	5	4.542	NA	NA	NA	NA	NA	NA	NA	NA	NA	NA	VC4_adPN	acetylcholine	0.94	3	0.914	NA	NA	NA	NA	NA	NA	NA	NA	NA	NA
VM2_adPN	acetylcholine	0.98	acetylcholine	Tanaka et al., 2012	ALad1	BAmv3	NA	intrinsic	ALPN	uniglomerular	4	3.602	NA	NA	NA	NA	NA	NA	NA	NA	NA	NA	VM2_adPN	acetylcholine	0.94	2	0.9225000000000001	NA	NA	NA	NA	NA	NA	NA	NA	NA	NA
VM5d_adPN	acetylcholine	0.98	acetylcholine	Tanaka et al., 2012	ALad1	BAmv3	ALad1__1	intrinsic	ALPN	uniglomerular	9	7.776	NA	NA	NA	NA	NA	NA	NA	NA	NA	NA	VM5d_adPN	acetylcholine	0.94	5	0.9164	NA	NA	NA	NA	NA	NA	NA	NA	NA	NA
VM5v_adPN	acetylcholine	0.98	acetylcholine	Tanaka et al., 2012	ALad1	BAmv3	ALad1__1	intrinsic	ALPN	uniglomerular	6	5.431	NA	NA	NA	NA	NA	NA	NA	NA	NA	NA	VM5v_adPN	acetylcholine	0.94	2	0.923	NA	NA	NA	NA	NA	NA	NA	NA	NA	NA
VM7d_adPN	acetylcholine	0.98	acetylcholine	Tanaka et al., 2012	ALad1	BAmv3	ALad1__1	intrinsic	ALPN	uniglomerular	5	4.575	NA	NA	NA	NA	NA	NA	NA	NA	NA	NA	VM7d_adPN	acetylcholine	0.94	2	0.9135	NA	NA	NA	NA	NA	NA	NA	NA	NA	NA
VM7v_adPN	acetylcholine	0.98	acetylcholine	Tanaka et al., 2012	ALad1	BAmv3	NA	intrinsic	ALPN	uniglomerular	4	3.581	NA	NA	NA	NA	NA	NA	NA	NA	NA	NA	VM7v_adPN	acetylcholine	0.94	2	0.9065000000000001	NA	NA	NA	NA	NA	NA	NA	NA	NA	NA
VP2+_adPN	acetylcholine	0.98	acetylcholine	Tanaka et al., 2012	ALad1	BAmv3	NA	intrinsic	ALPN	multiglomerular	2	1.791	NA	NA	NA	NA	NA	NA	NA	NA	NA	NA	VP2+_adPN	acetylcholine	0.94	1	0.918	NA	NA	NA	NA	NA	NA	NA	NA	NA	NA
VP2_adPN	acetylcholine	0.98	acetylcholine	Tanaka et al., 2012	ALad1	BAmv3	NA	intrinsic	ALPN	uniglomerular	2	1.843	NA	NA	NA	NA	NA	NA	NA	NA	NA	NA	VP2_adPN	acetylcholine	0.94	1	0.918	NA	NA	NA	NA	NA	NA	NA	NA	NA	NA
VP5+Z_adPN	acetylcholine	0.98	acetylcholine	Tanaka et al., 2012	ALad1	BAmv3	NA	intrinsic	ALPN	multiglomerular	2	1.858	NA	NA	NA	NA	NA	NA	NA	NA	NA	NA	NA	NA	NA	NA	NA	NA	NA	NA	NA	NA	NA	NA	NA	NA	NA
DA3_adPN	acetylcholine	0.98	acetylcholine	Tanaka et al., 2012	ALad1__prim	BAmv3__prim	NA	intrinsic	ALPN	uniglomerular	4	3.6180000000000003	NA	NA	NA	NA	NA	NA	NA	NA	NA	NA	DA3_adPN	acetylcholine	0.94	2	0.898	NA	NA	NA	NA	NA	NA	NA	NA	NA	NA
DA4l_adPN	acetylcholine	0.98	acetylcholine	Tanaka et al., 2012	ALad1__prim	BAmv3__prim	NA	intrinsic	ALPN	uniglomerular	2	1.867	NA	NA	NA	NA	NA	NA	NA	NA	NA	NA	DA4l_adPN	acetylcholine	0.94	1	0.929	NA	NA	NA	NA	NA	NA	NA	NA	NA	NA
DC1_adPN	acetylcholine	0.98	acetylcholine	Tanaka et al., 2012	ALad1__prim	BAmv3__prim	NA	intrinsic	ALPN	uniglomerular	2	1.864	NA	NA	NA	NA	NA	NA	NA	NA	NA	NA	DC1_adPN	acetylcholine	0.94	1	0.916	NA	NA	NA	NA	NA	NA	NA	NA	NA	NA
DL1_adPN	acetylcholine	0.98	acetylcholine	Tanaka et al., 2012	ALad1__prim	BAmv3__prim	NA	intrinsic	ALPN	uniglomerular	4	3.572	NA	NA	NA	NA	NA	NA	NA	NA	NA	NA	DL1_adPN	acetylcholine	0.94	2	0.913	NA	NA	NA	NA	NA	NA	NA	NA	NA	NA
DL4_adPN	acetylcholine	0.98	acetylcholine	Tanaka et al., 2012	ALad1__prim	BAmv3__prim	NA	intrinsic	ALPN	uniglomerular	2	1.84	NA	NA	NA	NA	NA	NA	NA	NA	NA	NA	DL4_adPN	acetylcholine	0.94	1	0.923	NA	NA	NA	NA	NA	NA	NA	NA	NA	NA
DL5_adPN	acetylcholine	0.98	acetylcholine	Tanaka et al., 2012	ALad1__prim	BAmv3__prim	NA	intrinsic	ALPN	uniglomerular	2	1.839	NA	NA	NA	NA	NA	NA	NA	NA	NA	NA	DL5_adPN	acetylcholine	0.94	1	0.921	NA	NA	NA	NA	NA	NA	NA	NA	NA	NA
DM3_adPN	acetylcholine	0.98	acetylcholine	Tanaka et al., 2012	ALad1__prim	BAmv3__prim	NA	intrinsic	ALPN	uniglomerular	2	1.8330000000000002	NA	NA	NA	NA	NA	NA	NA	NA	NA	NA	DM3_adPN	acetylcholine	0.94	1	0.916	NA	NA	NA	NA	NA	NA	NA	NA	NA	NA
DM4_adPN	acetylcholine	0.98	acetylcholine	Tanaka et al., 2012	ALad1__prim	BAmv3__prim	NA	intrinsic	ALPN	uniglomerular	2	1.818	NA	NA	NA	NA	NA	NA	NA	NA	NA	NA	DM4_adPN	acetylcholine	0.94	1	0.914	NA	NA	NA	NA	NA	NA	NA	NA	NA	NA
DP1l_adPN	acetylcholine	0.98	acetylcholine	Tanaka et al., 2012	ALad1__prim	BAmv3__prim	NA	intrinsic	ALPN	uniglomerular	2	1.839	NA	NA	NA	NA	NA	NA	NA	NA	NA	NA	DP1l_adPN	acetylcholine	0.94	1	0.903	NA	NA	NA	NA	NA	NA	NA	NA	NA	NA
DP1m_adPN	acetylcholine	0.98	acetylcholine	Tanaka et al., 2012	ALad1__prim	BAmv3__prim	NA	intrinsic	ALPN	uniglomerular	2	1.827	NA	NA	NA	NA	NA	NA	NA	NA	NA	NA	DP1m_adPN	acetylcholine	0.94	1	0.919	NA	NA	NA	NA	NA	NA	NA	NA	NA	NA
VA2_adPN	acetylcholine	0.98	acetylcholine	Tanaka et al., 2012	ALad1__prim	BAmv3__prim	NA	intrinsic	ALPN	uniglomerular	2	1.8330000000000002	NA	NA	NA	NA	NA	NA	NA	NA	NA	NA	VA2_adPN	acetylcholine	0.94	1	0.916	NA	NA	NA	NA	NA	NA	NA	NA	NA	NA
VA6_adPN	acetylcholine	0.98	acetylcholine	Tanaka et al., 2012	ALad1__prim	BAmv3__prim	NA	intrinsic	ALPN	uniglomerular	2	1.851	NA	NA	NA	NA	NA	NA	NA	NA	NA	NA	VA6_adPN	acetylcholine	0.94	1	0.92	NA	NA	NA	NA	NA	NA	NA	NA	NA	NA
VA7l_adPN	acetylcholine	0.98	acetylcholine	Tanaka et al., 2012	ALad1__prim	BAmv3__prim	NA	intrinsic	ALPN	uniglomerular	2	1.8090000000000002	NA	NA	NA	NA	NA	NA	NA	NA	NA	NA	VA7l_adPN	acetylcholine	0.94	1	0.92	NA	NA	NA	NA	NA	NA	NA	NA	NA	NA
VL2a_adPN	acetylcholine	0.98	acetylcholine	Tanaka et al., 2012	ALad1__prim	BAmv3__prim	NA	intrinsic	ALPN	uniglomerular	2	1.864	NA	NA	NA	NA	NA	NA	NA	NA	NA	NA	VL2a_adPN	acetylcholine	0.94	1	0.902	NA	NA	NA	NA	NA	NA	NA	NA	NA	NA
VL2p_adPN	acetylcholine	0.98	acetylcholine	Tanaka et al., 2012	ALad1__prim	BAmv3__prim	NA	intrinsic	ALPN	uniglomerular	2	1.854	NA	NA	NA	NA	NA	NA	NA	NA	NA	NA	VL2p_adPN	acetylcholine	0.94	1	0.921	NA	NA	NA	NA	NA	NA	NA	NA	NA	NA
VM3_adPN	acetylcholine	0.98	acetylcholine	Tanaka et al., 2012	ALad1__prim	BAmv3__prim	NA	intrinsic	ALPN	uniglomerular	4	3.758	NA	NA	NA	NA	NA	NA	NA	NA	NA	NA	VM3_adPN	acetylcholine	0.94	2	0.917	NA	NA	NA	NA	NA	NA	NA	NA	NA	NA
VM4_adPN	acetylcholine	0.98	acetylcholine	Tanaka et al., 2012	ALad1__prim	BAmv3__prim	NA	intrinsic	ALPN	uniglomerular	2	1.826	NA	NA	NA	NA	NA	NA	NA	NA	NA	NA	VM4_adPN	acetylcholine	0.94	1	0.915	NA	NA	NA	NA	NA	NA	NA	NA	NA	NA
VM6_adPN	acetylcholine	0.98	acetylcholine	Tanaka et al., 2012	ALad1__prim	BAmv3__prim	NA	intrinsic	ALPN	uniglomerular	2	1.824	NA	NA	NA	NA	NA	NA	NA	NA	NA	NA	VC5_adPN	acetylcholine	0.94	1	0.926	NA	NA	NA	NA	NA	NA	NA	NA	NA	NA
CB2845	acetylcholine	0.98	NA	NA	ALl1_dorsal	BAlc_dorsal	ALl1_dorsal__0	intrinsic	ALLN	NA	3	1.51	NA	NA	NA	NA	NA	NA	NA	NA	NA	NA	NA	NA	NA	NA	NA	NA	NA	NA	NA	NA	NA	NA	NA	NA	NA
CB3679	acetylcholine	0.98	NA	NA	ALl1_dorsal	BAlc_dorsal	ALl1_dorsal__0	intrinsic	ALLN	NA	2	1.213	NA	NA	NA	NA	NA	NA	NA	NA	NA	NA	NA	NA	NA	NA	NA	NA	NA	NA	NA	NA	NA	NA	NA	NA	NA
l2LN23	acetylcholine	0.755	NA	NA	ALl1_dorsal	BAlc_dorsal	NA	intrinsic	ALLN	NA	1	0.576	NA	NA	NA	NA	NA	NA	NA	NA	NA	NA	l2LN23	gaba	0.8	NA	NA	NA	NA	NA	NA	NA	NA	2	0.585	NA	NA
lLN1_bc	acetylcholine	0.647	NA	NA	ALl1_dorsal	BAlc_dorsal	ALl1_dorsal__0	intrinsic	ALLN	NA	3	1.1219999999999999	NA	NA	3	NA	1.048	NA	NA	NA	NA	NA	NA	NA	NA	NA	NA	NA	NA	NA	NA	NA	NA	NA	NA	NA	NA
lLN2X06	acetylcholine	0.98	NA	NA	ALl1_dorsal	BAlc_dorsal	ALl1_dorsal__0	intrinsic	ALLN	NA	3	1.456	NA	NA	NA	NA	NA	NA	NA	NA	NA	NA	NA	NA	NA	NA	NA	NA	NA	NA	NA	NA	NA	NA	NA	NA	NA
lLN2X07	acetylcholine	0.98	NA	NA	ALl1_dorsal	BAlc_dorsal	ALl1_dorsal__0	intrinsic	ALLN	NA	3	1.718	NA	NA	NA	NA	NA	NA	NA	NA	NA	NA	NA	NA	NA	NA	NA	NA	NA	NA	NA	NA	NA	NA	NA	NA	NA
lLN2X09	acetylcholine	0.98	NA	NA	ALl1_dorsal	BAlc_dorsal	ALl1_dorsal__0	intrinsic	ALLN	NA	2	1.146	NA	NA	NA	NA	NA	NA	NA	NA	NA	NA	NA	NA	NA	NA	NA	NA	NA	NA	NA	NA	NA	NA	NA	NA	NA
lLN2X10	acetylcholine	0.98	NA	NA	ALl1_dorsal	BAlc_dorsal	ALl1_dorsal__0	intrinsic	ALLN	NA	4	2.266	NA	NA	NA	NA	NA	NA	NA	NA	NA	NA	NA	NA	NA	NA	NA	NA	NA	NA	NA	NA	NA	NA	NA	NA	NA
lLN2X12	acetylcholine	0.8877	NA	NA	ALl1_dorsal	BAlc_dorsal	ALl1_dorsal__0	intrinsic	ALLN	NA	9	4.3660000000000005	NA	NA	NA	NA	NA	NA	NA	NA	NA	NA	NA	NA	NA	NA	NA	NA	NA	NA	NA	NA	NA	NA	NA	NA	NA
lLN9	acetylcholine	0.8086	NA	NA	ALl1_dorsal	BAlc_dorsal	ALl1_dorsal__0	intrinsic	ALLN	NA	3	1.5630000000000002	NA	NA	NA	NA	NA	NA	NA	NA	NA	NA	lLN9	gaba	0.445	NA	NA	NA	NA	NA	NA	NA	NA	1	0.168	NA	NA
CB1132	gaba	0.5425	NA	NA	ALl1_dorsal	BAlc_dorsal	ALl1_dorsal__0	intrinsic	ALLN	NA	1	0.475	NA	NA	NA	NA	NA	NA	2	0.962	NA	NA	NA	NA	NA	NA	NA	NA	NA	NA	NA	NA	NA	NA	NA	NA	NA
CB1141	gaba	0.816	NA	NA	ALl1_dorsal	BAlc_dorsal	ALl1_dorsal__0	intrinsic	ALLN	NA	NA	NA	NA	NA	NA	NA	NA	NA	4	2.141	NA	NA	NA	NA	NA	NA	NA	NA	NA	NA	NA	NA	NA	NA	NA	NA	NA
CB1285	gaba	0.6	NA	NA	ALl1_dorsal	BAlc_dorsal	ALl1_dorsal__0	intrinsic	ALLN	NA	NA	NA	NA	NA	NA	NA	NA	NA	4	2.526	NA	NA	NA	NA	NA	NA	NA	NA	NA	NA	NA	NA	NA	NA	NA	NA	NA
CB1473	gaba	0.58	NA	NA	ALl1_dorsal	BAlc_dorsal	ALl1_dorsal__0	intrinsic	ALLN	NA	2	1.028	NA	NA	NA	NA	NA	NA	3	1.4849999999999999	NA	NA	NA	NA	NA	NA	NA	NA	NA	NA	NA	NA	NA	NA	NA	NA	NA
CB1546	gaba	0.6514	NA	NA	ALl1_dorsal	BAlc_dorsal	ALl1_dorsal__0	intrinsic	ALLN	NA	NA	NA	NA	NA	NA	NA	NA	NA	4	2.044	NA	NA	NA	NA	NA	NA	NA	NA	NA	NA	NA	NA	NA	NA	NA	NA	NA
CB1686	gaba	0.3912	NA	NA	ALl1_dorsal	BAlc_dorsal	ALl1_dorsal__0	intrinsic	ALLN	NA	1	0.506	NA	NA	NA	NA	NA	NA	2	1.112	NA	NA	NA	NA	NA	NA	NA	NA	NA	NA	NA	NA	NA	NA	NA	NA	NA
CB1824	gaba	0.744	NA	NA	ALl1_dorsal	BAlc_dorsal	ALl1_dorsal__0	intrinsic	ALLN	NA	NA	NA	NA	NA	NA	NA	NA	NA	7	4.154	NA	NA	NA	NA	NA	NA	NA	NA	NA	NA	NA	NA	NA	NA	NA	NA	NA
CB2471	gaba	0.58	NA	NA	ALl1_dorsal	BAlc_dorsal	ALl1_dorsal__0	intrinsic	ALLN	NA	2	0.889	NA	NA	NA	NA	NA	NA	3	1.5130000000000001	NA	NA	NA	NA	NA	NA	NA	NA	NA	NA	NA	NA	NA	NA	NA	NA	NA
CB2504	gaba	0.72	NA	NA	ALl1_dorsal	BAlc_dorsal	ALl1_dorsal__0	intrinsic	ALLN	NA	NA	NA	NA	NA	NA	NA	NA	NA	2	1.045	NA	NA	NA	NA	NA	NA	NA	NA	NA	NA	NA	NA	NA	NA	NA	NA	NA
CB2908	gaba	0.3625	NA	NA	ALl1_dorsal	BAlc_dorsal	ALl1_dorsal__0	intrinsic	ALLN	NA	1	0.384	NA	NA	NA	NA	NA	NA	1	0.492	NA	NA	NA	NA	NA	NA	NA	NA	NA	NA	NA	NA	NA	NA	NA	NA	NA
CB3007	gaba	0.482	NA	NA	ALl1_dorsal	BAlc_dorsal	ALl1_dorsal__0	intrinsic	ALLN	NA	1	0.609	NA	NA	NA	NA	NA	NA	2	1.104	NA	NA	NA	NA	NA	NA	NA	NA	NA	NA	NA	NA	NA	NA	NA	NA	NA
CB3202	gaba	0.78	NA	NA	ALl1_dorsal	BAlc_dorsal	ALl1_dorsal__0	intrinsic	ALLN	NA	NA	NA	NA	NA	NA	NA	NA	NA	3	1.658	NA	NA	NA	NA	NA	NA	NA	NA	NA	NA	NA	NA	NA	NA	NA	NA	NA
LN60a	gaba	0.96	NA	NA	ALl1_dorsal	BAlc_dorsal	ALl1_dorsal__0	intrinsic	ALLN	NA	NA	NA	NA	NA	NA	NA	NA	NA	2	1.28	NA	NA	NA	NA	NA	NA	NA	NA	NA	NA	NA	NA	NA	NA	NA	NA	NA
LN60b	gaba	0.96	NA	NA	ALl1_dorsal	BAlc_dorsal	ALl1_dorsal__0	intrinsic	ALLN	NA	NA	NA	NA	NA	NA	NA	NA	NA	2	1.334	NA	NA	NA	NA	NA	NA	NA	NA	NA	NA	NA	NA	NA	NA	NA	NA	NA
l2LN19	gaba	0.96	NA	NA	ALl1_dorsal	BAlc_dorsal	NA	intrinsic	ALLN	NA	NA	NA	NA	NA	NA	NA	NA	NA	4	2.286	NA	NA	l2LN19	gaba	0.8	NA	NA	NA	NA	NA	NA	NA	NA	2	0.31	NA	NA
l2LN20	gaba	0.96	NA	NA	ALl1_dorsal	BAlc_dorsal	NA	intrinsic	ALLN	NA	NA	NA	NA	NA	NA	NA	NA	NA	4	2.852	NA	NA	l2LN20	gaba	0.8	NA	NA	NA	NA	NA	NA	NA	NA	2	0.5715	NA	NA
l2LN21	gaba	0.96	NA	NA	ALl1_dorsal	BAlc_dorsal	NA	intrinsic	ALLN	NA	NA	NA	NA	NA	NA	NA	NA	NA	2	1.387	NA	NA	l2LN21	gaba	0.8	NA	NA	NA	NA	NA	NA	NA	NA	1	0.508	NA	NA
l2LN22	gaba	0.78	NA	NA	ALl1_dorsal	BAlc_dorsal	NA	intrinsic	ALLN	NA	NA	NA	NA	NA	NA	NA	NA	NA	3	1.289	NA	NA	l2LN22	serotonin	0.235	NA	NA	NA	NA	NA	NA	1	0.098	NA	NA	NA	NA
lLN10	gaba	0.96	NA	NA	ALl1_dorsal	BAlc_dorsal	NA	intrinsic	ALLN	NA	NA	NA	NA	NA	NA	NA	NA	NA	2	0.976	NA	NA	lLN10	gaba	0.8	NA	NA	NA	NA	NA	NA	NA	NA	1	0.403	NA	NA
lLN13	gaba	0.482	NA	NA	ALl1_dorsal	BAlc_dorsal	ALl1_dorsal__0	intrinsic	ALLN	NA	1	0.528	NA	NA	NA	NA	NA	NA	2	1.048	NA	NA	lLN13	gaba	0.8	NA	NA	NA	NA	NA	NA	NA	NA	3	0.5557	NA	NA
lLN2F_b	gaba	0.78	NA	NA	ALl1_dorsal	BAlc_dorsal	NA	intrinsic	ALLN	NA	NA	NA	NA	NA	NA	NA	NA	NA	3	1.41	NA	NA	NA	NA	NA	NA	NA	NA	NA	NA	NA	NA	NA	NA	NA	NA	NA
lLN2P_b	gaba	0.3	gaba, myoinhibitory peptide	Sizemore et al., 2023	ALl1_dorsal	BAlc_dorsal	ALl1_dorsal__0	intrinsic	ALLN	NA	NA	NA	NA	NA	NA	NA	NA	NA	1	0.381	NA	NA	NA	NA	NA	NA	NA	NA	NA	NA	NA	NA	NA	NA	NA	NA	NA
lLN2P_c	gaba	0.96	NA	NA	ALl1_dorsal	BAlc_dorsal	ALl1_dorsal__0	intrinsic	ALLN	NA	NA	NA	NA	NA	NA	NA	NA	NA	9	4.807	NA	NA	NA	NA	NA	NA	NA	NA	NA	NA	NA	NA	NA	NA	NA	NA	NA
lLN2T_d	gaba	0.96	NA	NA	ALl1_dorsal	BAlc_dorsal	NA	intrinsic	ALLN	NA	NA	NA	NA	NA	NA	NA	NA	NA	4	2.1430000000000002	NA	NA	NA	NA	NA	NA	NA	NA	NA	NA	NA	NA	NA	NA	NA	NA	NA
lLN2X02	gaba	0.72	NA	NA	ALl1_dorsal	BAlc_dorsal	ALl1_dorsal__0	intrinsic	ALLN	NA	NA	NA	NA	NA	NA	NA	NA	NA	4	2.013	NA	NA	NA	NA	NA	NA	NA	NA	NA	NA	NA	NA	NA	NA	NA	NA	NA
lLN8	gaba	0.96	NA	NA	ALl1_dorsal	BAlc_dorsal	NA	intrinsic	ALLN	NA	NA	NA	NA	NA	NA	NA	NA	NA	4	2.727	NA	NA	lLN8	gaba	0.8	NA	NA	NA	NA	NA	NA	NA	NA	2	0.354	NA	NA
lLN2P_a	glutamate	0.1154	NA	NA	ALl1_dorsal	BAlc_dorsal	ALl1_dorsal__0	intrinsic	ALLN	NA	NA	NA	2	0.54	NA	NA	NA	NA	NA	NA	NA	NA	NA	NA	NA	NA	NA	NA	NA	NA	NA	NA	NA	NA	NA	NA	NA
lLN1_a	serotonin	0.88	NA	NA	ALl1_dorsal	BAlc_dorsal	NA	intrinsic	ALLN	NA	NA	NA	NA	NA	3	NA	1.2690000000000001	NA	NA	NA	NA	NA	NA	NA	NA	NA	NA	NA	NA	NA	NA	NA	NA	NA	NA	NA	NA
lLN2T_b	serotonin	0.6675	acetylcholine	Shang et al., 2007	ALl1_dorsal	BAlc_dorsal	NA	intrinsic	ALLN	NA	NA	NA	NA	NA	3	NA	1.141	NA	NA	NA	NA	NA	NA	NA	NA	NA	NA	NA	NA	NA	NA	NA	NA	NA	NA	NA	NA
lLN2T_c	serotonin	0.88	NA	NA	ALl1_dorsal	BAlc_dorsal	NA	intrinsic	ALLN	NA	NA	NA	NA	NA	4	NA	1.467	NA	NA	NA	NA	NA	NA	NA	NA	NA	NA	NA	NA	NA	NA	NA	NA	NA	NA	NA	NA
lLN2T_e	serotonin	0.88	NA	NA	ALl1_dorsal	BAlc_dorsal	NA	intrinsic	ALLN	NA	NA	NA	NA	NA	4	NA	1.334	NA	NA	NA	NA	NA	NA	NA	NA	NA	NA	NA	NA	NA	NA	NA	NA	NA	NA	NA	NA
lLN2X03	serotonin	0.88	acetylcholine	Shang et al., 2007	ALl1_dorsal	BAlc_dorsal	ALl1_dorsal__0	intrinsic	ALLN	NA	NA	NA	NA	NA	6	NA	2.304	NA	NA	NA	NA	NA	NA	NA	NA	NA	NA	NA	NA	NA	NA	NA	NA	NA	NA	NA	NA
lLN2X05	serotonin	0.88	NA	NA	ALl1_dorsal	BAlc_dorsal	ALl1_dorsal__0	intrinsic	ALLN	NA	NA	NA	NA	NA	4	NA	1.474	NA	NA	NA	NA	NA	NA	NA	NA	NA	NA	NA	NA	NA	NA	NA	NA	NA	NA	NA	NA
lLN2X11	serotonin	0.88	NA	NA	ALl1_dorsal	BAlc_dorsal	ALl1_dorsal__0	intrinsic	ALLN	NA	NA	NA	NA	NA	4	NA	1.641	NA	NA	NA	NA	NA	NA	NA	NA	NA	NA	NA	NA	NA	NA	NA	NA	NA	NA	NA	NA
CB2822	unknown	0	NA	NA	ALl1_dorsal	BAlc_dorsal	ALl1_dorsal__0	intrinsic	ALLN	NA	NA	NA	NA	NA	NA	NA	NA	NA	NA	NA	NA	NA	NA	NA	NA	NA	NA	NA	NA	NA	NA	NA	NA	NA	NA	NA	NA
lLN2F_a	unknown	0	NA	NA	ALl1_dorsal	BAlc_dorsal	NA	intrinsic	ALLN	NA	NA	NA	NA	NA	NA	NA	NA	NA	NA	NA	NA	NA	NA	NA	NA	NA	NA	NA	NA	NA	NA	NA	NA	NA	NA	NA	NA
lLN2X04	unknown	0	NA	NA	ALl1_dorsal	BAlc_dorsal	ALl1_dorsal__0	intrinsic	ALLN	NA	NA	NA	NA	NA	NA	NA	NA	NA	NA	NA	NA	NA	NA	NA	NA	NA	NA	NA	NA	NA	NA	NA	NA	NA	NA	NA	NA
(M_lPNm12,M_lPNm13)a	acetylcholine	0.98	acetylcholine	Tanaka et al., 2012	ALl1_ventral	BAlc_ventral	ALl1_ventral__5	intrinsic	ALPN	multiglomerular	2	1.787	NA	NA	NA	NA	NA	NA	NA	NA	NA	NA	M_lPNm12|M_lPNm13	acetylcholine	0.94	4	0.875	NA	NA	NA	NA	NA	NA	NA	NA	NA	NA
(M_lPNm12,M_lPNm13)b	acetylcholine	0.98	acetylcholine	Tanaka et al., 2012	ALl1_ventral	BAlc_ventral	ALl1_ventral__5	intrinsic	ALPN	multiglomerular	8	7.042	NA	NA	NA	NA	NA	NA	NA	NA	NA	NA	M_lPNm12|M_lPNm13	acetylcholine	0.94	4	0.875	NA	NA	NA	NA	NA	NA	NA	NA	NA	NA
AVLP445	acetylcholine	0.98	NA	NA	ALl1_ventral	BAlc_ventral	NA	intrinsic	NA	NA	2	1.6400000000000001	NA	NA	NA	NA	NA	NA	NA	NA	NA	NA	AVLP445	acetylcholine	0.94	1	0.854	NA	NA	NA	NA	NA	NA	NA	NA	NA	NA
CB1075	acetylcholine	0.98	NA	NA	ALl1_ventral	BAlc_ventral	ALl1_ventral__0	intrinsic	NA	NA	4	3.54	NA	NA	NA	NA	NA	NA	NA	NA	NA	NA	NA	NA	NA	NA	NA	NA	NA	NA	NA	NA	NA	NA	NA	NA	NA
CB1076	acetylcholine	0.98	NA	NA	ALl1_ventral	BAlc_ventral	ALl1_ventral__0	intrinsic	NA	NA	8	6.925	NA	NA	NA	NA	NA	NA	NA	NA	NA	NA	NA	NA	NA	NA	NA	NA	NA	NA	NA	NA	NA	NA	NA	NA	NA
CB1078	acetylcholine	0.98	NA	NA	ALl1_ventral	BAlc_ventral	ALl1_ventral__0	intrinsic	NA	NA	26	22.532	NA	NA	NA	NA	NA	NA	NA	NA	NA	NA	NA	NA	NA	NA	NA	NA	NA	NA	NA	NA	NA	NA	NA	NA	NA
CB1136	acetylcholine	0.98	NA	NA	ALl1_ventral	BAlc_ventral	ALl1_ventral__1	intrinsic	NA	NA	4	2.922	NA	NA	NA	NA	NA	NA	NA	NA	NA	NA	NA	NA	NA	NA	NA	NA	NA	NA	NA	NA	NA	NA	NA	NA	NA
CB1280	acetylcholine	0.98	NA	NA	ALl1_ventral	BAlc_ventral	ALl1_ventral__0	intrinsic	NA	NA	3	2.3810000000000002	NA	NA	NA	NA	NA	NA	NA	NA	NA	NA	NA	NA	NA	NA	NA	NA	NA	NA	NA	NA	NA	NA	NA	NA	NA
CB1425	acetylcholine	0.98	NA	NA	ALl1_ventral	BAlc_ventral	ALl1_ventral__0	intrinsic	NA	NA	3	2.685	NA	NA	NA	NA	NA	NA	NA	NA	NA	NA	NA	NA	NA	NA	NA	NA	NA	NA	NA	NA	NA	NA	NA	NA	NA
CB1542	acetylcholine	0.9527	NA	NA	ALl1_ventral	BAlc_ventral	ALl1_ventral__0	intrinsic	NA	NA	10	8.814	NA	NA	NA	NA	NA	NA	NA	NA	NA	NA	NA	NA	NA	NA	NA	NA	NA	NA	NA	NA	NA	NA	NA	NA	NA
CB1702	acetylcholine	0.98	NA	NA	ALl1_ventral	BAlc_ventral	ALl1_ventral__0	intrinsic	NA	NA	3	2.793	NA	NA	NA	NA	NA	NA	NA	NA	NA	NA	NA	NA	NA	NA	NA	NA	NA	NA	NA	NA	NA	NA	NA	NA	NA
CB1817a	acetylcholine	0.98	NA	NA	ALl1_ventral	BAlc_ventral	ALl1_ventral__6	intrinsic	NA	NA	2	1.768	NA	NA	NA	NA	NA	NA	NA	NA	NA	NA	NA	NA	NA	NA	NA	NA	NA	NA	NA	NA	NA	NA	NA	NA	NA
CB1817b	acetylcholine	0.98	NA	NA	ALl1_ventral	BAlc_ventral	ALl1_ventral__6	intrinsic	NA	NA	2	1.751	NA	NA	NA	NA	NA	NA	NA	NA	NA	NA	NA	NA	NA	NA	NA	NA	NA	NA	NA	NA	NA	NA	NA	NA	NA
CB2153	acetylcholine	0.98	NA	NA	ALl1_ventral	BAlc_ventral	ALl1_ventral__0	intrinsic	NA	NA	4	3.666	NA	NA	NA	NA	NA	NA	NA	NA	NA	NA	NA	NA	NA	NA	NA	NA	NA	NA	NA	NA	NA	NA	NA	NA	NA
CB2475	acetylcholine	0.98	NA	NA	ALl1_ventral	BAlc_ventral	ALl1_ventral__0	intrinsic	NA	NA	2	1.907	NA	NA	NA	NA	NA	NA	NA	NA	NA	NA	NA	NA	NA	NA	NA	NA	NA	NA	NA	NA	NA	NA	NA	NA	NA
CB2521	acetylcholine	0.98	NA	NA	ALl1_ventral	BAlc_ventral	ALl1_ventral__0	intrinsic	NA	NA	2	1.85	NA	NA	NA	NA	NA	NA	NA	NA	NA	NA	NA	NA	NA	NA	NA	NA	NA	NA	NA	NA	NA	NA	NA	NA	NA
CB2556	acetylcholine	0.98	NA	NA	ALl1_ventral	BAlc_ventral	ALl1_ventral__0	intrinsic	NA	NA	7	6.474	NA	NA	NA	NA	NA	NA	NA	NA	NA	NA	NA	NA	NA	NA	NA	NA	NA	NA	NA	NA	NA	NA	NA	NA	NA
CB2558	acetylcholine	0.98	NA	NA	ALl1_ventral	BAlc_ventral	ALl1_ventral__0	intrinsic	NA	NA	10	8.915	NA	NA	NA	NA	NA	NA	NA	NA	NA	NA	NA	NA	NA	NA	NA	NA	NA	NA	NA	NA	NA	NA	NA	NA	NA
CB2664	acetylcholine	0.98	NA	NA	ALl1_ventral	BAlc_ventral	ALl1_ventral__0	intrinsic	NA	NA	7	5.63	NA	NA	NA	NA	NA	NA	NA	NA	NA	NA	NA	NA	NA	NA	NA	NA	NA	NA	NA	NA	NA	NA	NA	NA	NA
CB2789	acetylcholine	0.98	NA	NA	ALl1_ventral	BAlc_ventral	ALl1_ventral__0	intrinsic	NA	NA	4	3.473	NA	NA	NA	NA	NA	NA	NA	NA	NA	NA	NA	NA	NA	NA	NA	NA	NA	NA	NA	NA	NA	NA	NA	NA	NA
CB2940	acetylcholine	0.98	NA	NA	ALl1_ventral	BAlc_ventral	ALl1_ventral__8	intrinsic	NA	NA	2	1.7149999999999999	NA	NA	NA	NA	NA	NA	NA	NA	NA	NA	NA	NA	NA	NA	NA	NA	NA	NA	NA	NA	NA	NA	NA	NA	NA
CB3437	acetylcholine	0.98	NA	NA	ALl1_ventral	BAlc_ventral	ALl1_ventral__0	intrinsic	NA	NA	4	3.628	NA	NA	NA	NA	NA	NA	NA	NA	NA	NA	NA	NA	NA	NA	NA	NA	NA	NA	NA	NA	NA	NA	NA	NA	NA
CB3533	acetylcholine	0.98	NA	NA	ALl1_ventral	BAlc_ventral	ALl1_ventral__0	intrinsic	NA	NA	3	2.819	NA	NA	NA	NA	NA	NA	NA	NA	NA	NA	NA	NA	NA	NA	NA	NA	NA	NA	NA	NA	NA	NA	NA	NA	NA
CB3581	acetylcholine	0.98	NA	NA	ALl1_ventral	BAlc_ventral	ALl1_ventral__0	intrinsic	NA	NA	3	2.859	NA	NA	NA	NA	NA	NA	NA	NA	NA	NA	NA	NA	NA	NA	NA	NA	NA	NA	NA	NA	NA	NA	NA	NA	NA
CB3588	acetylcholine	0.98	NA	NA	ALl1_ventral	BAlc_ventral	ALl1_ventral__0	intrinsic	NA	NA	2	1.812	NA	NA	NA	NA	NA	NA	NA	NA	NA	NA	NA	NA	NA	NA	NA	NA	NA	NA	NA	NA	NA	NA	NA	NA	NA
CB3631	acetylcholine	0.98	NA	NA	ALl1_ventral	BAlc_ventral	ALl1_ventral__0	intrinsic	NA	NA	2	1.8679999999999999	NA	NA	NA	NA	NA	NA	NA	NA	NA	NA	NA	NA	NA	NA	NA	NA	NA	NA	NA	NA	NA	NA	NA	NA	NA
CB3646	acetylcholine	0.98	NA	NA	ALl1_ventral	BAlc_ventral	ALl1_ventral__0	intrinsic	NA	NA	2	1.745	NA	NA	NA	NA	NA	NA	NA	NA	NA	NA	NA	NA	NA	NA	NA	NA	NA	NA	NA	NA	NA	NA	NA	NA	NA
CB3673	acetylcholine	0.98	NA	NA	ALl1_ventral	BAlc_ventral	ALl1_ventral__0	intrinsic	NA	NA	4	3.521	NA	NA	NA	NA	NA	NA	NA	NA	NA	NA	NA	NA	NA	NA	NA	NA	NA	NA	NA	NA	NA	NA	NA	NA	NA
CB3682	acetylcholine	0.98	NA	NA	ALl1_ventral	BAlc_ventral	ALl1_ventral__8	intrinsic	NA	NA	2	1.77	NA	NA	NA	NA	NA	NA	NA	NA	NA	NA	NA	NA	NA	NA	NA	NA	NA	NA	NA	NA	NA	NA	NA	NA	NA
CB3692	acetylcholine	0.98	NA	NA	ALl1_ventral	BAlc_ventral	ALl1_ventral__0	intrinsic	NA	NA	2	1.7570000000000001	NA	NA	NA	NA	NA	NA	NA	NA	NA	NA	NA	NA	NA	NA	NA	NA	NA	NA	NA	NA	NA	NA	NA	NA	NA
CB3710	acetylcholine	0.98	NA	NA	ALl1_ventral	BAlc_ventral	ALl1_ventral__0	intrinsic	NA	NA	3	2.758	NA	NA	NA	NA	NA	NA	NA	NA	NA	NA	NA	NA	NA	NA	NA	NA	NA	NA	NA	NA	NA	NA	NA	NA	NA
CB3719	acetylcholine	0.98	NA	NA	ALl1_ventral	BAlc_ventral	ALl1_ventral__0	intrinsic	NA	NA	3	2.566	NA	NA	NA	NA	NA	NA	NA	NA	NA	NA	NA	NA	NA	NA	NA	NA	NA	NA	NA	NA	NA	NA	NA	NA	NA
CL112	acetylcholine	0.98	NA	NA	ALl1_ventral	BAlc_ventral	NA	intrinsic	NA	NA	2	1.66	NA	NA	NA	NA	NA	NA	NA	NA	NA	NA	CL112	acetylcholine	0.94	1	0.699	NA	NA	NA	NA	NA	NA	NA	NA	NA	NA
CL113	acetylcholine	0.98	NA	NA	ALl1_ventral	BAlc_ventral	NA	intrinsic	NA	NA	4	3.223	NA	NA	NA	NA	NA	NA	NA	NA	NA	NA	CL113	acetylcholine	0.94	1	0.802	NA	NA	NA	NA	NA	NA	NA	NA	NA	NA
DA1_lPN	acetylcholine	0.98	acetylcholine	Tanaka et al., 2012	ALl1_ventral	BAlc_ventral	ALl1_ventral__7	intrinsic	ALPN	uniglomerular	15	12.629	NA	NA	NA	NA	NA	NA	NA	NA	NA	NA	DA1_lPN	acetylcholine	0.94	7	0.9062	NA	NA	NA	NA	NA	NA	NA	NA	NA	NA
DA2_lPN	acetylcholine	0.98	acetylcholine	Tanaka et al., 2012	ALl1_ventral	BAlc_ventral	ALl1_ventral__9	intrinsic	ALPN	uniglomerular	11	10.156	NA	NA	NA	NA	NA	NA	NA	NA	NA	NA	DA2_lPN	acetylcholine	0.94	5	0.915	NA	NA	NA	NA	NA	NA	NA	NA	NA	NA
DL3_lPN	acetylcholine	0.98	acetylcholine	Tanaka et al., 2012	ALl1_ventral	BAlc_ventral	ALl1_ventral__7	intrinsic	ALPN	uniglomerular	10	8.678	NA	NA	NA	NA	NA	NA	NA	NA	NA	NA	DL3_lPN	acetylcholine	0.94	3	0.8679	NA	NA	NA	NA	NA	NA	NA	NA	NA	NA
DM1_lPN	acetylcholine	0.98	acetylcholine	Tanaka et al., 2012	ALl1_ventral	BAlc_ventral	NA	intrinsic	ALPN	uniglomerular	2	1.816	NA	NA	NA	NA	NA	NA	NA	NA	NA	NA	DM1_lPN	acetylcholine	0.94	1	0.915	NA	NA	NA	NA	NA	NA	NA	NA	NA	NA
DM2_lPN	acetylcholine	0.98	acetylcholine	Tanaka et al., 2012	ALl1_ventral	BAlc_ventral	NA	intrinsic	ALPN	uniglomerular	4	3.6340000000000003	NA	NA	NA	NA	NA	NA	NA	NA	NA	NA	DM2_lPN	acetylcholine	0.94	2	0.9085000000000001	NA	NA	NA	NA	NA	NA	NA	NA	NA	NA
DM5_lPN	acetylcholine	0.98	acetylcholine	Tanaka et al., 2012	ALl1_ventral	BAlc_ventral	ALl1_ventral__10	intrinsic	ALPN	uniglomerular	5	4.463	NA	NA	NA	NA	NA	NA	NA	NA	NA	NA	DM5_lPN	acetylcholine	0.94	2	0.9225000000000001	NA	NA	NA	NA	NA	NA	NA	NA	NA	NA
M_l2PN10t19a	acetylcholine	0.98	NA	NA	ALl1_ventral	BAlc_ventral	NA	intrinsic	ALPN	multiglomerular	2	1.808	NA	NA	NA	NA	NA	NA	NA	NA	NA	NA	M_l2PN10t19	acetylcholine	0.94	2	0.91	NA	NA	NA	NA	NA	NA	NA	NA	NA	NA
M_l2PN10t19b	acetylcholine	0.98	NA	NA	ALl1_ventral	BAlc_ventral	NA	intrinsic	ALPN	multiglomerular	2	1.822	NA	NA	NA	NA	NA	NA	NA	NA	NA	NA	M_l2PN10t19	acetylcholine	0.94	2	0.91	NA	NA	NA	NA	NA	NA	NA	NA	NA	NA
M_l2PN3t18	acetylcholine	0.98	NA	NA	ALl1_ventral	BAlc_ventral	NA	intrinsic	ALPN	multiglomerular	4	3.489	NA	NA	NA	NA	NA	NA	NA	NA	NA	NA	M_l2PN3t18	acetylcholine	0.94	2	0.84	NA	NA	NA	NA	NA	NA	NA	NA	NA	NA
M_l2PNl20	acetylcholine	0.98	NA	NA	ALl1_ventral	BAlc_ventral	NA	intrinsic	ALPN	multiglomerular	2	1.7610000000000001	NA	NA	NA	NA	NA	NA	NA	NA	NA	NA	M_l2PNl20	acetylcholine	0.94	1	0.837	NA	NA	NA	NA	NA	NA	NA	NA	NA	NA
M_l2PNl21	acetylcholine	0.98	NA	NA	ALl1_ventral	BAlc_ventral	NA	intrinsic	ALPN	multiglomerular	2	1.795	NA	NA	NA	NA	NA	NA	NA	NA	NA	NA	M_l2PNl21	acetylcholine	0.94	1	0.867	NA	NA	NA	NA	NA	NA	NA	NA	NA	NA
M_l2PNl22	acetylcholine	0.98	NA	NA	ALl1_ventral	BAlc_ventral	NA	intrinsic	ALPN	multiglomerular	2	1.764	NA	NA	NA	NA	NA	NA	NA	NA	NA	NA	M_l2PNl22	acetylcholine	0.94	1	0.913	NA	NA	NA	NA	NA	NA	NA	NA	NA	NA
M_l2PNl23	acetylcholine	0.98	NA	NA	ALl1_ventral	BAlc_ventral	NA	intrinsic	ALPN	multiglomerular	2	1.734	NA	NA	NA	NA	NA	NA	NA	NA	NA	NA	M_l2PNl23	acetylcholine	0.94	1	0.92	NA	NA	NA	NA	NA	NA	NA	NA	NA	NA
M_l2PNm14	acetylcholine	0.98	NA	NA	ALl1_ventral	BAlc_ventral	NA	intrinsic	ALPN	multiglomerular	2	1.873	NA	NA	NA	NA	NA	NA	NA	NA	NA	NA	M_l2PNm14	acetylcholine	0.94	1	0.907	NA	NA	NA	NA	NA	NA	NA	NA	NA	NA
M_l2PNm15	acetylcholine	0.98	acetylcholine	Tanaka et al., 2012	ALl1_ventral	BAlc_ventral	NA	intrinsic	ALPN	multiglomerular	2	1.746	NA	NA	NA	NA	NA	NA	NA	NA	NA	NA	M_l2PNm15	acetylcholine	0.94	1	0.866	NA	NA	NA	NA	NA	NA	NA	NA	NA	NA
M_l2PNm16	acetylcholine	0.98	NA	NA	ALl1_ventral	BAlc_ventral	NA	intrinsic	ALPN	multiglomerular	4	3.505	NA	NA	NA	NA	NA	NA	NA	NA	NA	NA	M_l2PNm16	acetylcholine	0.94	2	0.892	NA	NA	NA	NA	NA	NA	NA	NA	NA	NA
M_l2PNm17	acetylcholine	0.98	NA	NA	ALl1_ventral	BAlc_ventral	NA	intrinsic	ALPN	multiglomerular	2	1.798	NA	NA	NA	NA	NA	NA	NA	NA	NA	NA	M_l2PNm17	acetylcholine	0.94	1	0.869	NA	NA	NA	NA	NA	NA	NA	NA	NA	NA
M_lPNm11A	acetylcholine	0.98	acetylcholine	Tanaka et al., 2012	ALl1_ventral	BAlc_ventral	ALl1_ventral__4	intrinsic	ALPN	multiglomerular	7	6.128	NA	NA	NA	NA	NA	NA	NA	NA	NA	NA	M_lPNm11A	acetylcholine	0.94	3	0.8347	NA	NA	NA	NA	NA	NA	NA	NA	NA	NA
M_lPNm11B	acetylcholine	0.98	acetylcholine	Tanaka et al., 2012	ALl1_ventral	BAlc_ventral	NA	intrinsic	ALPN	multiglomerular	2	1.759	NA	NA	NA	NA	NA	NA	NA	NA	NA	NA	M_lPNm11B	acetylcholine	0.94	1	0.883	NA	NA	NA	NA	NA	NA	NA	NA	NA	NA
M_lPNm11C	acetylcholine	0.98	acetylcholine	Tanaka et al., 2012	ALl1_ventral	BAlc_ventral	NA	intrinsic	ALPN	multiglomerular	2	1.778	NA	NA	NA	NA	NA	NA	NA	NA	NA	NA	M_lPNm11C	acetylcholine	0.94	1	0.906	NA	NA	NA	NA	NA	NA	NA	NA	NA	NA
M_lPNm11D	acetylcholine	0.98	acetylcholine	Tanaka et al., 2012	ALl1_ventral	BAlc_ventral	ALl1_ventral__5	intrinsic	ALPN	multiglomerular	11	9.38	NA	NA	NA	NA	NA	NA	NA	NA	NA	NA	M_lPNm11D	acetylcholine	0.94	5	0.8922	NA	NA	NA	NA	NA	NA	NA	NA	NA	NA
SAD035	acetylcholine	0.98	NA	NA	ALl1_ventral	BAlc_ventral	NA	intrinsic	NA	NA	2	1.655	NA	NA	NA	NA	NA	NA	NA	NA	NA	NA	SAD035	acetylcholine	0.94	1	0.819	NA	NA	NA	NA	NA	NA	NA	NA	NA	NA
SAD049	acetylcholine	0.98	NA	NA	ALl1_ventral	BAlc_ventral	NA	intrinsic	NA	NA	4	3.09	NA	NA	NA	NA	NA	NA	NA	NA	NA	NA	SAD049	acetylcholine	0.94	2	0.7695	NA	NA	NA	NA	NA	NA	NA	NA	NA	NA
SLP234	acetylcholine	0.98	NA	NA	ALl1_ventral	BAlc_ventral	NA	intrinsic	NA	NA	2	1.847	NA	NA	NA	NA	NA	NA	NA	NA	NA	NA	SLP234	acetylcholine	0.94	1	0.905	NA	NA	NA	NA	NA	NA	NA	NA	NA	NA
SLP235	acetylcholine	0.98	NA	NA	ALl1_ventral	BAlc_ventral	NA	intrinsic	NA	NA	2	1.8679999999999999	NA	NA	NA	NA	NA	NA	NA	NA	NA	NA	SLP235	acetylcholine	0.94	1	0.92	NA	NA	NA	NA	NA	NA	NA	NA	NA	NA
SLP236	acetylcholine	0.98	NA	NA	ALl1_ventral	BAlc_ventral	NA	intrinsic	NA	NA	2	1.856	NA	NA	NA	NA	NA	NA	NA	NA	NA	NA	SLP236	acetylcholine	0.94	1	0.89	NA	NA	NA	NA	NA	NA	NA	NA	NA	NA
SLP237	acetylcholine	0.98	NA	NA	ALl1_ventral	BAlc_ventral	NA	intrinsic	NA	NA	4	3.763	NA	NA	NA	NA	NA	NA	NA	NA	NA	NA	SLP237	acetylcholine	0.94	2	0.903	NA	NA	NA	NA	NA	NA	NA	NA	NA	NA
SLP238	acetylcholine	0.98	NA	NA	ALl1_ventral	BAlc_ventral	NA	intrinsic	NA	NA	2	1.843	NA	NA	NA	NA	NA	NA	NA	NA	NA	NA	SLP238	acetylcholine	0.94	1	0.848	NA	NA	NA	NA	NA	NA	NA	NA	NA	NA
SLP239	acetylcholine	0.98	NA	NA	ALl1_ventral	BAlc_ventral	NA	intrinsic	NA	NA	2	1.729	NA	NA	NA	NA	NA	NA	NA	NA	NA	NA	SLP239	acetylcholine	0.94	1	0.903	NA	NA	NA	NA	NA	NA	NA	NA	NA	NA
VA4_lPN	acetylcholine	0.98	acetylcholine	Tanaka et al., 2012	ALl1_ventral	BAlc_ventral	NA	intrinsic	ALPN	uniglomerular	2	1.864	NA	NA	NA	NA	NA	NA	NA	NA	NA	NA	VA4_lPN	acetylcholine	0.94	1	0.928	NA	NA	NA	NA	NA	NA	NA	NA	NA	NA
VA5_lPN	acetylcholine	0.98	acetylcholine	Tanaka et al., 2012	ALl1_ventral	BAlc_ventral	ALl1_ventral__3	intrinsic	ALPN	uniglomerular	6	5.622	NA	NA	NA	NA	NA	NA	NA	NA	NA	NA	VA5_lPN	acetylcholine	0.94	3	0.8943	NA	NA	NA	NA	NA	NA	NA	NA	NA	NA
VA7m_lPN	acetylcholine	0.98	acetylcholine	Tanaka et al., 2012	ALl1_ventral	BAlc_ventral	ALl1_ventral__3	intrinsic	ALPN	uniglomerular	6	5.471	NA	NA	NA	NA	NA	NA	NA	NA	NA	NA	VA7m_lPN	acetylcholine	0.94	3	0.9127000000000001	NA	NA	NA	NA	NA	NA	NA	NA	NA	NA
VC1_lPN	acetylcholine	0.98	acetylcholine	Tanaka et al., 2012	ALl1_ventral	BAlc_ventral	NA	intrinsic	ALPN	uniglomerular	2	1.846	NA	NA	NA	NA	NA	NA	NA	NA	NA	NA	VC1_lPN	acetylcholine	0.94	1	0.927	NA	NA	NA	NA	NA	NA	NA	NA	NA	NA
VC2_lPN	acetylcholine	0.98	acetylcholine	Tanaka et al., 2012	ALl1_ventral	BAlc_ventral	NA	intrinsic	ALPN	uniglomerular	2	1.8530000000000002	NA	NA	NA	NA	NA	NA	NA	NA	NA	NA	VC2_lPN	acetylcholine	0.94	1	0.93	NA	NA	NA	NA	NA	NA	NA	NA	NA	NA
VES012	acetylcholine	0.98	NA	NA	ALl1_ventral	BAlc_ventral	NA	intrinsic	NA	NA	2	1.705	NA	NA	NA	NA	NA	NA	NA	NA	NA	NA	VES012	acetylcholine	0.94	1	0.836	NA	NA	NA	NA	NA	NA	NA	NA	NA	NA
VES013	acetylcholine	0.98	NA	NA	ALl1_ventral	BAlc_ventral	NA	intrinsic	NA	NA	2	1.75	NA	NA	NA	NA	NA	NA	NA	NA	NA	NA	VES013	acetylcholine	0.94	1	0.866	NA	NA	NA	NA	NA	NA	NA	NA	NA	NA
VES014	acetylcholine	0.98	NA	NA	ALl1_ventral	BAlc_ventral	NA	intrinsic	NA	NA	2	1.892	NA	NA	NA	NA	NA	NA	NA	NA	NA	NA	VES014	acetylcholine	0.94	1	0.908	NA	NA	NA	NA	NA	NA	NA	NA	NA	NA
VES025	acetylcholine	0.98	NA	NA	ALl1_ventral	BAlc_ventral	NA	intrinsic	NA	NA	2	1.8399999999999999	NA	NA	NA	NA	NA	NA	NA	NA	NA	NA	VES025	acetylcholine	0.94	1	0.892	NA	NA	NA	NA	NA	NA	NA	NA	NA	NA
VM1_lPN	acetylcholine	0.98	acetylcholine	Tanaka et al., 2012	ALl1_ventral	BAlc_ventral	NA	intrinsic	ALPN	uniglomerular	4	3.669	NA	NA	NA	NA	NA	NA	NA	NA	NA	NA	VM1_lPN	acetylcholine	0.94	1	0.919	NA	NA	NA	NA	NA	NA	NA	NA	NA	NA
VP1d+VP4_l2PN1	acetylcholine	0.98	NA	NA	ALl1_ventral	BAlc_ventral	NA	intrinsic	ALPN	multiglomerular	2	1.863	NA	NA	NA	NA	NA	NA	NA	NA	NA	NA	NA	NA	NA	NA	NA	NA	NA	NA	NA	NA	NA	NA	NA	NA	NA
VP1d+VP4_l2PN2	acetylcholine	0.98	NA	NA	ALl1_ventral	BAlc_ventral	NA	intrinsic	ALPN	multiglomerular	2	1.7850000000000001	NA	NA	NA	NA	NA	NA	NA	NA	NA	NA	NA	NA	NA	NA	NA	NA	NA	NA	NA	NA	NA	NA	NA	NA	NA
VP1m_l2PN	acetylcholine	0.98	NA	NA	ALl1_ventral	BAlc_ventral	NA	intrinsic	ALPN	uniglomerular	2	1.822	NA	NA	NA	NA	NA	NA	NA	NA	NA	NA	VP1m_l2PN	acetylcholine	0.94	1	0.931	NA	NA	NA	NA	NA	NA	NA	NA	NA	NA
VP2+VC5_l2PN	acetylcholine	0.98	NA	NA	ALl1_ventral	BAlc_ventral	NA	intrinsic	ALPN	multiglomerular	2	1.902	NA	NA	NA	NA	NA	NA	NA	NA	NA	NA	NA	NA	NA	NA	NA	NA	NA	NA	NA	NA	NA	NA	NA	NA	NA
VP2_l2PN	acetylcholine	0.98	NA	NA	ALl1_ventral	BAlc_ventral	NA	intrinsic	ALPN	uniglomerular	2	1.885	NA	NA	NA	NA	NA	NA	NA	NA	NA	NA	VP2_l2PN	acetylcholine	0.94	3	0.9137000000000001	NA	NA	NA	NA	NA	NA	NA	NA	NA	NA
VP3+_l2PN	acetylcholine	0.98	NA	NA	ALl1_ventral	BAlc_ventral	ALl1_ventral__2	intrinsic	ALPN	multiglomerular	6	5.356	NA	NA	NA	NA	NA	NA	NA	NA	NA	NA	VP3+_l2PN	acetylcholine	0.94	1	0.896	NA	NA	NA	NA	NA	NA	NA	NA	NA	NA
VP4+VL1_l2PN	acetylcholine	0.98	NA	NA	ALl1_ventral	BAlc_ventral	NA	intrinsic	ALPN	multiglomerular	2	1.79	NA	NA	NA	NA	NA	NA	NA	NA	NA	NA	NA	NA	NA	NA	NA	NA	NA	NA	NA	NA	NA	NA	NA	NA	NA
VP5+VP3_l2PN	acetylcholine	0.98	NA	NA	ALl1_ventral	BAlc_ventral	NA	intrinsic	ALPN	multiglomerular	1	0.868	NA	NA	NA	NA	NA	NA	NA	NA	NA	NA	NA	NA	NA	NA	NA	NA	NA	NA	NA	NA	NA	NA	NA	NA	NA
VP5+_l2PN,VP5+VP2_l2PN	acetylcholine	0.98	NA	NA	ALl1_ventral	BAlc_ventral	NA	intrinsic	ALPN	multiglomerular	7	6.353	NA	NA	NA	NA	NA	NA	NA	NA	NA	NA	NA	NA	NA	NA	NA	NA	NA	NA	NA	NA	NA	NA	NA	NA	NA
V_l2PN	acetylcholine	0.98	NA	NA	ALl1_ventral	BAlc_ventral	NA	intrinsic	ALPN	uniglomerular	2	1.8239999999999998	NA	NA	NA	NA	NA	NA	NA	NA	NA	NA	V_l2PN	acetylcholine	0.94	1	0.925	NA	NA	NA	NA	NA	NA	NA	NA	NA	NA
WED072	acetylcholine	0.98	NA	NA	ALl1_ventral	BAlc_ventral	ALl1_ventral__8	intrinsic	NA	NA	6	5.344	NA	NA	NA	NA	NA	NA	NA	NA	NA	NA	WED072	acetylcholine	0.94	3	0.8773	NA	NA	NA	NA	NA	NA	NA	NA	NA	NA
CB0889	gaba	0.96	NA	NA	ALl1_ventral	BAlc_ventral	NA	intrinsic	NA	NA	NA	NA	NA	NA	NA	NA	NA	NA	2	1.251	NA	NA	NA	NA	NA	NA	NA	NA	NA	NA	NA	NA	NA	NA	NA	NA	NA
CB0591	acetylcholine	0.98	NA	NA	ALlv1	BAlp4	ALlv1__1	intrinsic	NA	NA	2	1.802	NA	NA	NA	NA	NA	NA	NA	NA	NA	NA	NA	NA	NA	NA	NA	NA	NA	NA	NA	NA	NA	NA	NA	NA	NA
CB1321	acetylcholine	0.98	acetylcholine	Tanaka et al., 2012	ALlv1	BAlp4	ALlv1__0	intrinsic	ALPN	multiglomerular	5	4.394	NA	NA	NA	NA	NA	NA	NA	NA	NA	NA	NA	NA	NA	NA	NA	NA	NA	NA	NA	NA	NA	NA	NA	NA	NA
CB1397	acetylcholine	0.98	NA	NA	ALlv1	BAlp4	ALlv1__2	intrinsic	NA	NA	8	6.069	NA	NA	NA	NA	NA	NA	NA	NA	NA	NA	NA	NA	NA	NA	NA	NA	NA	NA	NA	NA	NA	NA	NA	NA	NA
CB1461	acetylcholine	0.98	acetylcholine	Tanaka et al., 2012	ALlv1	BAlp4	NA	intrinsic	ALPN	multiglomerular	2	1.786	NA	NA	NA	NA	NA	NA	NA	NA	NA	NA	M_lvPNm30|M_lvPNm32	acetylcholine	0.94	2	0.859	NA	NA	NA	NA	NA	NA	NA	NA	NA	NA
CB1988	acetylcholine	0.98	acetylcholine	Tanaka et al., 2012	ALlv1	BAlp4	NA	intrinsic	ALPN	multiglomerular	4	3.428	NA	NA	NA	NA	NA	NA	NA	NA	NA	NA	M_lvPNm33|M_lvPNm34	acetylcholine	0.94	2	0.8380000000000001	NA	NA	NA	NA	NA	NA	NA	NA	NA	NA
CB2161	acetylcholine	0.98	acetylcholine	Tanaka et al., 2012	ALlv1	BAlp4	NA	intrinsic	ALPN	multiglomerular	2	1.764	NA	NA	NA	NA	NA	NA	NA	NA	NA	NA	M_lvPNm30|M_lvPNm32	acetylcholine	0.94	2	0.859	NA	NA	NA	NA	NA	NA	NA	NA	NA	NA
CB2388	acetylcholine	0.98	acetylcholine	Tanaka et al., 2012	ALlv1	BAlp4	ALlv1__2	intrinsic	NA	NA	6	4.519	NA	NA	NA	NA	NA	NA	NA	NA	NA	NA	VP2+Z_lvPN|Z_lvPNm1	acetylcholine	0.94	3	0.8643000000000001	NA	NA	NA	NA	NA	NA	NA	NA	NA	NA
CB3206	acetylcholine	0.98	acetylcholine	Tanaka et al., 2012	ALlv1	BAlp4	ALlv1__0	intrinsic	ALPN	multiglomerular	3	2.596	NA	NA	NA	NA	NA	NA	NA	NA	NA	NA	NA	NA	NA	NA	NA	NA	NA	NA	NA	NA	NA	NA	NA	NA	NA
CB3383	acetylcholine	0.98	acetylcholine	Tanaka et al., 2012	ALlv1	BAlp4	ALlv1__0	intrinsic	ALPN	multiglomerular	5	4.765	NA	NA	NA	NA	NA	NA	NA	NA	NA	NA	VC5_lvPN|M_lvPNm38	acetylcholine	0.94	4	0.8884	NA	NA	NA	NA	NA	NA	NA	NA	NA	NA
CB3623	acetylcholine	0.98	acetylcholine	Tanaka et al., 2012	ALlv1	BAlp4	ALlv1__2	intrinsic	ALPN	NA	6	5.042	NA	NA	NA	NA	NA	NA	NA	NA	NA	NA	VP2+Z_lvPN|Z_lvPNm1	acetylcholine	0.94	3	0.8643000000000001	NA	NA	NA	NA	NA	NA	NA	NA	NA	NA
MZ_lvPN	acetylcholine	0.98	acetylcholine	Tanaka et al., 2012	ALlv1	BAlp4	NA	intrinsic	ALPN	multiglomerular	2	1.709	NA	NA	NA	NA	NA	NA	NA	NA	NA	NA	MZ_lvPN	acetylcholine	0.94	1	0.897	NA	NA	NA	NA	NA	NA	NA	NA	NA	NA
M_lvPNm24	acetylcholine	0.98	acetylcholine	Tanaka et al., 2012	ALlv1	BAlp4	NA	intrinsic	ALPN	multiglomerular	4	3.678	NA	NA	NA	NA	NA	NA	NA	NA	NA	NA	M_lvPNm24	acetylcholine	0.94	2	0.881	NA	NA	NA	NA	NA	NA	NA	NA	NA	NA
M_lvPNm25	acetylcholine	0.98	acetylcholine	Tanaka et al., 2012	ALlv1	BAlp4	ALlv1__3	intrinsic	ALPN	multiglomerular	5	4.529	NA	NA	NA	NA	NA	NA	NA	NA	NA	NA	M_lvPNm25	acetylcholine	0.94	2	0.881	NA	NA	NA	NA	NA	NA	NA	NA	NA	NA
M_lvPNm26	acetylcholine	0.98	acetylcholine	Tanaka et al., 2012	ALlv1	BAlp4	NA	intrinsic	ALPN	multiglomerular	3	2.827	NA	NA	NA	NA	NA	NA	NA	NA	NA	NA	M_lvPNm26	acetylcholine	0.94	2	0.91	NA	NA	NA	NA	NA	NA	NA	NA	NA	NA
M_lvPNm27	acetylcholine	0.98	acetylcholine	Tanaka et al., 2012	ALlv1	BAlp4	NA	intrinsic	ALPN	multiglomerular	2	1.617	NA	NA	NA	NA	NA	NA	NA	NA	NA	NA	M_lvPNm27	acetylcholine	0.94	1	0.909	NA	NA	NA	NA	NA	NA	NA	NA	NA	NA
M_lvPNm28	acetylcholine	0.98	acetylcholine	Tanaka et al., 2012	ALlv1	BAlp4	NA	intrinsic	ALPN	multiglomerular	2	1.754	NA	NA	NA	NA	NA	NA	NA	NA	NA	NA	M_lvPNm28	acetylcholine	0.94	1	0.917	NA	NA	NA	NA	NA	NA	NA	NA	NA	NA
M_lvPNm29	acetylcholine	0.98	acetylcholine	Tanaka et al., 2012	ALlv1	BAlp4	NA	intrinsic	ALPN	multiglomerular	3	2.794	NA	NA	NA	NA	NA	NA	NA	NA	NA	NA	M_lvPNm29	acetylcholine	0.94	1	0.928	NA	NA	NA	NA	NA	NA	NA	NA	NA	NA
M_lvPNm31	acetylcholine	0.98	acetylcholine	Tanaka et al., 2012	ALlv1	BAlp4	NA	intrinsic	ALPN	multiglomerular	2	1.6840000000000002	NA	NA	NA	NA	NA	NA	NA	NA	NA	NA	M_lvPNm31	acetylcholine	0.94	1	0.878	NA	NA	NA	NA	NA	NA	NA	NA	NA	NA
M_lvPNm35	acetylcholine	0.98	acetylcholine	Tanaka et al., 2012	ALlv1	BAlp4	NA	intrinsic	ALPN	multiglomerular	5	4.6579999999999995	NA	NA	NA	NA	NA	NA	NA	NA	NA	NA	M_lvPNm35	acetylcholine	0.94	2	0.874	NA	NA	NA	NA	NA	NA	NA	NA	NA	NA
M_lvPNm37	acetylcholine	0.98	acetylcholine	Tanaka et al., 2012	ALlv1	BAlp4	ALlv1__0	intrinsic	ALPN	multiglomerular	7	6.547000000000001	NA	NA	NA	NA	NA	NA	NA	NA	NA	NA	M_lvPNm37	acetylcholine	0.94	3	0.8663000000000001	NA	NA	NA	NA	NA	NA	NA	NA	NA	NA
M_lvPNm39	acetylcholine	0.98	acetylcholine	Tanaka et al., 2012	ALlv1	BAlp4	NA	intrinsic	ALPN	multiglomerular	2	1.8330000000000002	NA	NA	NA	NA	NA	NA	NA	NA	NA	NA	M_lvPNm39	acetylcholine	0.94	1	0.896	NA	NA	NA	NA	NA	NA	NA	NA	NA	NA
M_lvPNm40	acetylcholine	0.98	acetylcholine	Tanaka et al., 2012	ALlv1	BAlp4	NA	intrinsic	ALPN	multiglomerular	4	3.093	NA	NA	NA	NA	NA	NA	NA	NA	NA	NA	M_lvPNm40	acetylcholine	0.94	2	0.8594999999999999	NA	NA	NA	NA	NA	NA	NA	NA	NA	NA
M_lvPNm41	acetylcholine	0.98	acetylcholine	Tanaka et al., 2012	ALlv1	BAlp4	ALlv1__0	intrinsic	ALPN	multiglomerular	6	5.225	NA	NA	NA	NA	NA	NA	NA	NA	NA	NA	M_lvPNm41	acetylcholine	0.94	3	0.917	NA	NA	NA	NA	NA	NA	NA	NA	NA	NA
M_lvPNm42	acetylcholine	0.98	acetylcholine	Tanaka et al., 2012	ALlv1	BAlp4	NA	intrinsic	ALPN	multiglomerular	3	2.7	NA	NA	NA	NA	NA	NA	NA	NA	NA	NA	M_lvPNm42	acetylcholine	0.94	2	0.8835	NA	NA	NA	NA	NA	NA	NA	NA	NA	NA
M_lvPNm43	acetylcholine	0.98	acetylcholine	Tanaka et al., 2012	ALlv1	BAlp4	NA	intrinsic	ALPN	multiglomerular	4	3.591	NA	NA	NA	NA	NA	NA	NA	NA	NA	NA	M_lvPNm43	acetylcholine	0.94	1	0.907	NA	NA	NA	NA	NA	NA	NA	NA	NA	NA
M_lvPNm44	acetylcholine	0.98	acetylcholine	Tanaka et al., 2012	ALlv1	BAlp4	NA	intrinsic	ALPN	multiglomerular	2	1.842	NA	NA	NA	NA	NA	NA	NA	NA	NA	NA	M_lvPNm44	acetylcholine	0.94	1	0.678	NA	NA	NA	NA	NA	NA	NA	NA	NA	NA
M_lvPNm45	acetylcholine	0.98	acetylcholine	Tanaka et al., 2012	ALlv1	BAlp4	NA	intrinsic	ALPN	multiglomerular	6	5.461	NA	NA	NA	NA	NA	NA	NA	NA	NA	NA	M_lvPNm45	acetylcholine	0.94	3	0.8964000000000001	NA	NA	NA	NA	NA	NA	NA	NA	NA	NA
M_lvPNm46	acetylcholine	0.98	acetylcholine	Tanaka et al., 2012	ALlv1	BAlp4	ALlv1__0	intrinsic	ALPN	multiglomerular	6	4.921	NA	NA	NA	NA	NA	NA	NA	NA	NA	NA	M_lvPNm46	acetylcholine	0.94	2	0.46399999999999997	NA	NA	NA	NA	NA	NA	NA	NA	NA	NA
M_lvPNm47	acetylcholine	0.98	acetylcholine	Tanaka et al., 2012	ALlv1	BAlp4	ALlv1__0	intrinsic	ALPN	multiglomerular	5	3.827	NA	NA	NA	NA	NA	NA	NA	NA	NA	NA	M_lvPNm47	acetylcholine	0.94	2	0.8115	NA	NA	NA	NA	NA	NA	NA	NA	NA	NA
M_lvPNm48	acetylcholine	0.98	acetylcholine	Tanaka et al., 2012	ALlv1	BAlp4	ALlv1__0	intrinsic	ALPN	multiglomerular	7	6.054	NA	NA	NA	NA	NA	NA	NA	NA	NA	NA	M_lvPNm48	acetylcholine	0.94	3	0.8157	NA	NA	NA	NA	NA	NA	NA	NA	NA	NA
SAD040	acetylcholine	0.98	NA	NA	ALlv1	BAlp4	NA	intrinsic	NA	NA	4	3.588	NA	NA	NA	NA	NA	NA	NA	NA	NA	NA	SAD040	acetylcholine	0.94	2	0.8445	NA	NA	NA	NA	NA	NA	NA	NA	NA	NA
VC5_lvPN	acetylcholine	0.98	acetylcholine	Tanaka et al., 2012	ALlv1	BAlp4	ALlv1__0	intrinsic	ALPN	uniglomerular	5	4.642	NA	NA	NA	NA	NA	NA	NA	NA	NA	NA	VC3m_lvPN	acetylcholine	0.94	3	0.9236	NA	NA	NA	NA	NA	NA	NA	NA	NA	NA
VM4_lvPN	acetylcholine	0.98	acetylcholine	Tanaka et al., 2012	ALlv1	BAlp4	ALlv1__0	intrinsic	ALPN	uniglomerular	5	4.604	NA	NA	NA	NA	NA	NA	NA	NA	NA	NA	VM4_lvPN	acetylcholine	0.94	2	0.872	NA	NA	NA	NA	NA	NA	NA	NA	NA	NA
VP1l+_lvPN	acetylcholine	0.98	acetylcholine	Tanaka et al., 2012	ALlv1	BAlp4	NA	intrinsic	ALPN	uniglomerular	8	7.123	NA	NA	NA	NA	NA	NA	NA	NA	NA	NA	NA	NA	NA	NA	NA	NA	NA	NA	NA	NA	NA	NA	NA	NA	NA
CB2465	glutamate	0.75	NA	NA	ALlv1	BAlp4	ALlv1__1	intrinsic	NA	NA	NA	NA	2	0.841	NA	NA	NA	NA	NA	NA	NA	NA	NA	NA	NA	NA	NA	NA	NA	NA	NA	NA	NA	NA	NA	NA	NA
SAD036	glutamate	0.75	NA	NA	ALlv1	BAlp4	NA	intrinsic	NA	NA	NA	NA	2	0.72	NA	NA	NA	NA	NA	NA	NA	NA	SAD036	glutamate	0.72	NA	NA	1	0.382	NA	NA	NA	NA	NA	NA	NA	NA
VES003	glutamate	0.75	NA	NA	ALlv1	BAlp4	NA	intrinsic	NA	NA	NA	NA	2	1.121	NA	NA	NA	NA	NA	NA	NA	NA	VES003	glutamate	0.72	NA	NA	1	0.528	NA	NA	NA	NA	NA	NA	NA	NA
VP1m+_lvPN	glutamate	0.75	NA	NA	ALlv1	BAlp4	NA	intrinsic	ALPN	multiglomerular	NA	NA	4	1.779	NA	NA	NA	NA	NA	NA	NA	NA	NA	NA	NA	NA	NA	NA	NA	NA	NA	NA	NA	NA	NA	NA	NA
ALv1_23	gaba	0.96	gaba	Bates and Schlegel et al., 2020	ALv1	BAla1	ALv1__0	intrinsic	ALPN	multiglomerular	NA	NA	NA	NA	NA	NA	NA	NA	1	0.839	NA	NA	NA	NA	NA	NA	NA	NA	NA	NA	NA	NA	NA	NA	NA	NA	NA
AVLP446	gaba	0.96	gaba	Dolan et al., 2019	ALv1	BAla1	NA	intrinsic	NA	NA	NA	NA	NA	NA	NA	NA	NA	NA	2	1.544	NA	NA	AVLP446	gaba	0.8	NA	NA	NA	NA	NA	NA	NA	NA	1	0.734	NA	NA
AVLP447	gaba	0.96	gaba	Dolan et al., 2019	ALv1	BAla1	NA	intrinsic	NA	NA	NA	NA	NA	NA	NA	NA	NA	NA	2	1.6869999999999998	NA	NA	AVLP447	gaba	0.8	NA	NA	NA	NA	NA	NA	NA	NA	1	0.75	NA	NA
CB1041	gaba	0.96	gaba	Bates and Schlegel et al., 2020	ALv1	BAla1	ALv1__0	intrinsic	ALPN	multiglomerular	NA	NA	NA	NA	NA	NA	NA	NA	4	3.056	NA	NA	NA	NA	NA	NA	NA	NA	NA	NA	NA	NA	NA	NA	NA	NA	NA
CB1296	gaba	0.96	gaba	Liang et al., 2013	ALv1	BAla1	ALv1__0	intrinsic	ALPN	multiglomerular	NA	NA	NA	NA	NA	NA	NA	NA	12	9.746	NA	NA	M_vPNml85|M_vPNml88|M_vPNml89|DM3_vPN	gaba	0.8	NA	NA	NA	NA	NA	NA	NA	NA	7	0.7444	NA	NA
CB2004	gaba	0.96	gaba	Liang et al., 2013	ALv1	BAla1	ALv1__0	intrinsic	ALPN	multiglomerular	NA	NA	NA	NA	NA	NA	NA	NA	6	5.07	NA	NA	M_vPNml56|M_vPNml58	gaba	0.8	NA	NA	NA	NA	NA	NA	NA	NA	4	0.7572	NA	NA
CB2020	gaba	0.96	gaba	Bates and Schlegel et al., 2020	ALv1	BAla1	ALv1__0	intrinsic	ALPN	multiglomerular	NA	NA	NA	NA	NA	NA	NA	NA	6	3.887	NA	NA	NA	NA	NA	NA	NA	NA	NA	NA	NA	NA	NA	NA	NA	NA	NA
CB2307	gaba	0.96	gaba	Bates and Schlegel et al., 2020	ALv1	BAla1	ALv1__0	intrinsic	ALPN	multiglomerular	NA	NA	NA	NA	NA	NA	NA	NA	3	2.4000000000000004	NA	NA	NA	NA	NA	NA	NA	NA	NA	NA	NA	NA	NA	NA	NA	NA	NA
CB2372	gaba	0.96	gaba	Bates and Schlegel et al., 2020	ALv1	BAla1	ALv1__0	intrinsic	ALPN	multiglomerular	NA	NA	NA	NA	NA	NA	NA	NA	4	3.253	NA	NA	NA	NA	NA	NA	NA	NA	NA	NA	NA	NA	NA	NA	NA	NA	NA
CB2536	gaba	0.96	gaba	Bates and Schlegel et al., 2020	ALv1	BAla1	ALv1__0	intrinsic	ALPN	multiglomerular	NA	NA	NA	NA	NA	NA	NA	NA	3	2.3689999999999998	NA	NA	NA	NA	NA	NA	NA	NA	NA	NA	NA	NA	NA	NA	NA	NA	NA
CB2561	gaba	0.96	gaba	Bates and Schlegel et al., 2020	ALv1	BAla1	ALv1__0	intrinsic	ALPN	multiglomerular	NA	NA	NA	NA	NA	NA	NA	NA	3	2.573	NA	NA	NA	NA	NA	NA	NA	NA	NA	NA	NA	NA	NA	NA	NA	NA	NA
CB2589	gaba	0.96	gaba	Liang et al., 2013	ALv1	BAla1	ALv1__0	intrinsic	ALPN	multiglomerular	NA	NA	NA	NA	NA	NA	NA	NA	6	4.76	NA	NA	M_vPNml85|M_vPNml88|M_vPNml89|DM3_vPN	gaba	0.8	NA	NA	NA	NA	NA	NA	NA	NA	7	0.7444	NA	NA
CB2703	gaba	0.96	gaba	Bates and Schlegel et al., 2020	ALv1	BAla1	ALv1__0	intrinsic	ALPN	multiglomerular	NA	NA	NA	NA	NA	NA	NA	NA	6	4.268	NA	NA	NA	NA	NA	NA	NA	NA	NA	NA	NA	NA	NA	NA	NA	NA	NA
CB2711	gaba	0.96	gaba	Bates and Schlegel et al., 2020	ALv1	BAla1	ALv1__0	intrinsic	ALPN	multiglomerular	NA	NA	NA	NA	NA	NA	NA	NA	3	2.146	NA	NA	NA	NA	NA	NA	NA	NA	NA	NA	NA	NA	NA	NA	NA	NA	NA
CB2761	gaba	0.96	gaba	Bates and Schlegel et al., 2020	ALv1	BAla1	ALv1__0	intrinsic	ALPN	multiglomerular	NA	NA	NA	NA	NA	NA	NA	NA	7	5.902	NA	NA	NA	NA	NA	NA	NA	NA	NA	NA	NA	NA	NA	NA	NA	NA	NA
CB2772	gaba	0.96	gaba	Bates and Schlegel et al., 2020	ALv1	BAla1	ALv1__0	intrinsic	ALPN	multiglomerular	NA	NA	NA	NA	NA	NA	NA	NA	3	2.3739999999999997	NA	NA	NA	NA	NA	NA	NA	NA	NA	NA	NA	NA	NA	NA	NA	NA	NA
CB2900	gaba	0.96	gaba	Bates and Schlegel et al., 2020	ALv1	BAla1	ALv1__0	intrinsic	ALPN	multiglomerular	NA	NA	NA	NA	NA	NA	NA	NA	4	3.5340000000000003	NA	NA	NA	NA	NA	NA	NA	NA	NA	NA	NA	NA	NA	NA	NA	NA	NA
CB3228	gaba	0.96	gaba	Liang et al., 2013	ALv1	BAla1	ALv1__0	intrinsic	ALPN	multiglomerular	NA	NA	NA	NA	NA	NA	NA	NA	2	1.532	NA	NA	NA	NA	NA	NA	NA	NA	NA	NA	NA	NA	NA	NA	NA	NA	NA
CB3447	gaba	0.96	gaba	Bates and Schlegel et al., 2020	ALv1	BAla1	ALv1__0	intrinsic	ALPN	multiglomerular	NA	NA	NA	NA	NA	NA	NA	NA	3	2.287	NA	NA	NA	NA	NA	NA	NA	NA	NA	NA	NA	NA	NA	NA	NA	NA	NA
CB3457	gaba	0.96	gaba	Bates and Schlegel et al., 2020	ALv1	BAla1	ALv1__0	intrinsic	ALPN	multiglomerular	NA	NA	NA	NA	NA	NA	NA	NA	3	2.463	NA	NA	NA	NA	NA	NA	NA	NA	NA	NA	NA	NA	NA	NA	NA	NA	NA
CB3597	gaba	0.96	gaba	Bates and Schlegel et al., 2020	ALv1	BAla1	ALv1__0	intrinsic	ALPN	multiglomerular	NA	NA	NA	NA	NA	NA	NA	NA	2	1.405	NA	NA	NA	NA	NA	NA	NA	NA	NA	NA	NA	NA	NA	NA	NA	NA	NA
CL114	gaba	0.96	gaba	ASB	ALv1	BAla1	NA	intrinsic	NA	NA	NA	NA	NA	NA	NA	NA	NA	NA	2	1.583	NA	NA	CL114	gaba	0.8	NA	NA	NA	NA	NA	NA	NA	NA	1	0.773	NA	NA
DA1_vPN	gaba	0.96	gaba	Liang et al., 2013	ALv1	BAla1	NA	intrinsic	ALPN	uniglomerular	NA	NA	NA	NA	NA	NA	NA	NA	2	1.451	NA	NA	DA1_vPN	gaba	0.8	NA	NA	NA	NA	NA	NA	NA	NA	1	0.745	NA	NA
DC4_vPN	gaba	0.96	gaba	Liang et al., 2013	ALv1	BAla1	NA	intrinsic	ALPN	uniglomerular	NA	NA	NA	NA	NA	NA	NA	NA	4	3.487	NA	NA	DC4_vPN	gaba	0.8	NA	NA	NA	NA	NA	NA	NA	NA	2	0.737	NA	NA
DL2d_vPN	gaba	0.96	gaba	Liang et al., 2013	ALv1	BAla1	NA	intrinsic	ALPN	uniglomerular	NA	NA	NA	NA	NA	NA	NA	NA	4	3.598	NA	NA	DL2d_vPN	gaba	0.8	NA	NA	NA	NA	NA	NA	NA	NA	1	0.788	NA	NA
DM4_vPN	gaba	0.96	gaba	Liang et al., 2013	ALv1	BAla1	NA	intrinsic	ALPN	uniglomerular	NA	NA	NA	NA	NA	NA	NA	NA	2	1.579	NA	NA	DM4_vPN	gaba	0.8	NA	NA	NA	NA	NA	NA	NA	NA	2	0.783	NA	NA
DP1l_vPN	gaba	0.96	gaba	Liang et al., 2013	ALv1	BAla1	NA	intrinsic	ALPN	uniglomerular	NA	NA	NA	NA	NA	NA	NA	NA	2	1.7839999999999998	NA	NA	DP1l_vPN	gaba	0.8	NA	NA	NA	NA	NA	NA	NA	NA	1	0.774	NA	NA
DP1m_vPN	gaba	0.96	gaba	Liang et al., 2013	ALv1	BAla1	NA	intrinsic	ALPN	multiglomerular	NA	NA	NA	NA	NA	NA	NA	NA	4	3.2880000000000003	NA	NA	DP1m_vPN	gaba	0.8	NA	NA	NA	NA	NA	NA	NA	NA	1	0.768	NA	NA
M_vPNml50	gaba	0.96	gaba	Liang et al., 2013	ALv1	BAla1	NA	intrinsic	ALPN	multiglomerular	NA	NA	NA	NA	NA	NA	NA	NA	4	2.215	NA	NA	M_vPNml50	gaba	0.8	NA	NA	NA	NA	NA	NA	NA	NA	2	0.714	NA	NA
M_vPNml51	gaba	0.96	gaba	Liang et al., 2013	ALv1	BAla1	NA	intrinsic	ALPN	multiglomerular	NA	NA	NA	NA	NA	NA	NA	NA	2	1.262	NA	NA	M_vPNml51	gaba	0.8	NA	NA	NA	NA	NA	NA	NA	NA	1	0.716	NA	NA
M_vPNml53	gaba	0.96	gaba	Liang et al., 2013	ALv1	BAla1	ALv1__1	intrinsic	ALPN	multiglomerular	NA	NA	NA	NA	NA	NA	NA	NA	13	9.781	NA	NA	M_vPNml53	gaba	0.8	NA	NA	NA	NA	NA	NA	NA	NA	3	0.6857	NA	NA
M_vPNml54	gaba	0.96	gaba	Liang et al., 2013	ALv1	BAla1	NA	intrinsic	ALPN	multiglomerular	NA	NA	NA	NA	NA	NA	NA	NA	2	1.6640000000000001	NA	NA	M_vPNml54	gaba	0.8	NA	NA	NA	NA	NA	NA	NA	NA	2	0.7464999999999999	NA	NA
M_vPNml55	gaba	0.96	gaba	Liang et al., 2013	ALv1	BAla1	NA	intrinsic	ALPN	multiglomerular	NA	NA	NA	NA	NA	NA	NA	NA	2	1.459	NA	NA	M_vPNml55	gaba	0.8	NA	NA	NA	NA	NA	NA	NA	NA	1	0.762	NA	NA
M_vPNml57	gaba	0.96	gaba	Liang et al., 2013	ALv1	BAla1	NA	intrinsic	ALPN	multiglomerular	NA	NA	NA	NA	NA	NA	NA	NA	2	1.605	NA	NA	M_vPNml57	gaba	0.8	NA	NA	NA	NA	NA	NA	NA	NA	1	0.764	NA	NA
M_vPNml60	gaba	0.96	gaba	Liang et al., 2013	ALv1	BAla1	ALv1__0	intrinsic	ALPN	multiglomerular	NA	NA	NA	NA	NA	NA	NA	NA	6	4.721	NA	NA	M_vPNml60	gaba	0.8	NA	NA	NA	NA	NA	NA	NA	NA	3	0.741	NA	NA
M_vPNml62	gaba	0.96	gaba	Liang et al., 2013	ALv1	BAla1	NA	intrinsic	ALPN	multiglomerular	NA	NA	NA	NA	NA	NA	NA	NA	2	1.71	NA	NA	M_vPNml62	gaba	0.8	NA	NA	NA	NA	NA	NA	NA	NA	1	0.727	NA	NA
M_vPNml63	gaba	0.84	gaba	Liang et al., 2013	ALv1	BAla1	ALv1__0	intrinsic	ALPN	multiglomerular	NA	NA	NA	NA	NA	NA	NA	NA	5	3.3120000000000003	NA	NA	M_vPNml63	gaba	0.8	NA	NA	NA	NA	NA	NA	NA	NA	2	0.7215	NA	NA
M_vPNml64	gaba	0.96	gaba	Liang et al., 2013	ALv1	BAla1	NA	intrinsic	ALPN	multiglomerular	NA	NA	NA	NA	NA	NA	NA	NA	2	1.048	NA	NA	M_vPNml64	gaba	0.8	NA	NA	NA	NA	NA	NA	NA	NA	2	0.7005	NA	NA
M_vPNml65	gaba	0.78	gaba	Liang et al., 2013	ALv1	BAla1	NA	intrinsic	ALPN	multiglomerular	NA	NA	NA	NA	NA	NA	NA	NA	3	1.835	NA	NA	M_vPNml65	gaba	0.8	NA	NA	NA	NA	NA	NA	NA	NA	2	0.7275	NA	NA
M_vPNml67	gaba	0.96	gaba	Liang et al., 2013	ALv1	BAla1	NA	intrinsic	ALPN	multiglomerular	NA	NA	NA	NA	NA	NA	NA	NA	4	3.374	NA	NA	M_vPNml67	gaba	0.8	NA	NA	NA	NA	NA	NA	NA	NA	2	0.7895000000000001	NA	NA
M_vPNml68	gaba	0.96	gaba	Liang et al., 2013	ALv1	BAla1	NA	intrinsic	ALPN	multiglomerular	NA	NA	NA	NA	NA	NA	NA	NA	2	1.58	NA	NA	M_vPNml68	gaba	0.8	NA	NA	NA	NA	NA	NA	NA	NA	1	0.747	NA	NA
M_vPNml69	gaba	0.96	gaba	Liang et al., 2013	ALv1	BAla1	NA	intrinsic	ALPN	multiglomerular	NA	NA	NA	NA	NA	NA	NA	NA	4	3.404	NA	NA	M_vPNml69	gaba	0.8	NA	NA	NA	NA	NA	NA	NA	NA	1	0.77	NA	NA
M_vPNml72	gaba	0.96	gaba	Liang et al., 2013	ALv1	BAla1	ALv1__0	intrinsic	ALPN	multiglomerular	NA	NA	NA	NA	NA	NA	NA	NA	6	4.107	NA	NA	M_vPNml72	gaba	0.8	NA	NA	NA	NA	NA	NA	NA	NA	3	0.7777000000000001	NA	NA
M_vPNml80	gaba	0.96	gaba	Liang et al., 2013	ALv1	BAla1	NA	intrinsic	ALPN	uniglomerular	NA	NA	NA	NA	NA	NA	NA	NA	2	1.563	NA	NA	M_vPNml80	gaba	0.8	NA	NA	NA	NA	NA	NA	NA	NA	1	0.745	NA	NA
M_vPNml84	gaba	0.96	gaba	Liang et al., 2013	ALv1	BAla1	ALv1__0	intrinsic	ALPN	multiglomerular	NA	NA	NA	NA	NA	NA	NA	NA	8	6.631	NA	NA	M_vPNml84	gaba	0.8	NA	NA	NA	NA	NA	NA	NA	NA	4	0.7084999999999999	NA	NA
VA1d_vPN	gaba	0.96	gaba	Liang et al., 2013	ALv1	BAla1	NA	intrinsic	ALPN	uniglomerular	NA	NA	NA	NA	NA	NA	NA	NA	2	1.682	NA	NA	VA1d_vPN	gaba	0.8	NA	NA	NA	NA	NA	NA	NA	NA	1	0.781	NA	NA
VA1v_vPN	gaba	0.96	gaba	Liang et al., 2013	ALv1	BAla1	NA	intrinsic	ALPN	uniglomerular	NA	NA	NA	NA	NA	NA	NA	NA	4	3.016	NA	NA	VA1v_vPN	gaba	0.8	NA	NA	NA	NA	NA	NA	NA	NA	2	0.735	NA	NA
VL1_vPN	gaba	0.96	gaba	Liang et al., 2013	ALv1	BAla1	NA	intrinsic	ALPN	uniglomerular	NA	NA	NA	NA	NA	NA	NA	NA	2	1.549	NA	NA	VL1_vPN	gaba	0.8	NA	NA	NA	NA	NA	NA	NA	NA	1	0.747	NA	NA
VL2a_vPN	gaba	0.96	gaba	Liang et al., 2013	ALv1	BAla1	ALv1__0	intrinsic	ALPN	uniglomerular	NA	NA	NA	NA	NA	NA	NA	NA	5	3.927	NA	NA	VL2a_vPN	gaba	0.8	NA	NA	NA	NA	NA	NA	NA	NA	3	0.7263	NA	NA
VL2p_vPN	gaba	0.96	gaba	Liang et al., 2013	ALv1	BAla1	NA	intrinsic	ALPN	uniglomerular	NA	NA	NA	NA	NA	NA	NA	NA	2	1.6280000000000001	NA	NA	VL2p_vPN	gaba	0.8	NA	NA	NA	NA	NA	NA	NA	NA	1	0.756	NA	NA
VP3+_vPN	gaba	0.96	gaba	Liang et al., 2013	ALv1	BAla1	NA	intrinsic	ALPN	multiglomerular	NA	NA	NA	NA	NA	NA	NA	NA	2	1.4969999999999999	NA	NA	NA	NA	NA	NA	NA	NA	NA	NA	NA	NA	NA	NA	NA	NA	NA
VP4+_vPN	gaba	0.96	gaba	Liang et al., 2013	ALv1	BAla1	NA	intrinsic	ALPN	multiglomerular	NA	NA	NA	NA	NA	NA	NA	NA	2	1.763	NA	NA	VP4+_vPN	gaba	0.8	NA	NA	NA	NA	NA	NA	NA	NA	1	0.749	NA	NA
VP4_vPN	gaba	0.96	gaba	Liang et al., 2013	ALv1	BAla1	NA	intrinsic	ALPN	uniglomerular	NA	NA	NA	NA	NA	NA	NA	NA	2	1.684	NA	NA	VP4_vPN	gaba	0.8	NA	NA	NA	NA	NA	NA	NA	NA	1	0.749	NA	NA
Z_vPNml1	gaba	0.96	gaba	Tanaka et al., 2012	ALv1	BAla1	NA	intrinsic	ALPN	NA	NA	NA	NA	NA	NA	NA	NA	NA	2	1.5	NA	NA	Z_vPNml1	gaba	0.8	NA	NA	NA	NA	NA	NA	NA	NA	1	0.717	NA	NA
CB1266	acetylcholine	0.83	NA	NA	ALv2	BAla2	ALv2__1	intrinsic	ALLN	NA	1	0.575	NA	NA	NA	NA	NA	NA	NA	NA	NA	NA	NA	NA	NA	NA	NA	NA	NA	NA	NA	NA	NA	NA	NA	NA	NA
CB1676	acetylcholine	0.98	NA	NA	ALv2	BAla2	ALv2__1	intrinsic	ALLN	NA	4	1.94	NA	NA	NA	NA	NA	NA	NA	NA	NA	NA	NA	NA	NA	NA	NA	NA	NA	NA	NA	NA	NA	NA	NA	NA	NA
CB2527	acetylcholine	0.5867	NA	NA	ALv2	BAla2	ALv2__1	intrinsic	ALLN	NA	2	1	2	0.723	NA	NA	NA	NA	NA	NA	NA	NA	NA	NA	NA	NA	NA	NA	NA	NA	NA	NA	NA	NA	NA	NA	NA
CB2569	acetylcholine	0.755	NA	NA	ALv2	BAla2	ALv2__1	intrinsic	ALLN	NA	1	0.458	NA	NA	NA	NA	NA	NA	NA	NA	NA	NA	NA	NA	NA	NA	NA	NA	NA	NA	NA	NA	NA	NA	NA	NA	NA
CB2571	acetylcholine	0.624	NA	NA	ALv2	BAla2	ALv2__1	intrinsic	ALLN	NA	1	0.439	1	0.35	NA	NA	NA	NA	NA	NA	NA	NA	NA	NA	NA	NA	NA	NA	NA	NA	NA	NA	NA	NA	NA	NA	NA
CB3633	acetylcholine	0.78	NA	NA	ALv2	BAla2	ALv2__1	intrinsic	ALLN	NA	1	0.447	NA	NA	NA	NA	NA	NA	NA	NA	NA	NA	NA	NA	NA	NA	NA	NA	NA	NA	NA	NA	NA	NA	NA	NA	NA
v2LN38	acetylcholine	0.83	NA	NA	ALv2	BAla2	NA	intrinsic	ALLN	NA	2	1.0390000000000001	NA	NA	NA	NA	NA	NA	NA	NA	NA	NA	v2LN38	acetylcholine	0.94	3	0.525	NA	NA	NA	NA	NA	NA	NA	NA	NA	NA
v2LN3A1_a	acetylcholine	0.83	NA	NA	ALv2	BAla2	ALv2__1	intrinsic	ALLN	NA	1	0.396	NA	NA	NA	NA	NA	NA	NA	NA	NA	NA	v2LN3A	acetylcholine	0.94	4	0.6288	NA	NA	NA	NA	NA	NA	NA	NA	NA	NA
v2LN3A1_b	acetylcholine	0.755	NA	NA	ALv2	BAla2	ALv2__1	intrinsic	ALLN	NA	2	1.044	NA	NA	NA	NA	NA	NA	NA	NA	NA	NA	v2LN3A	acetylcholine	0.94	4	0.6288	NA	NA	NA	NA	NA	NA	NA	NA	NA	NA
v2LN4	acetylcholine	0.98	NA	NA	ALv2	BAla2	ALv2__3	intrinsic	ALLN	NA	6	4.475	NA	NA	NA	NA	NA	NA	NA	NA	NA	NA	v2LN4	gaba	0.6986	NA	NA	NA	NA	NA	NA	NA	NA	22	0.3022	NA	NA
v2LN4	acetylcholine	0.98	NA	NA	ALv2	BAla2	ALv2__3	intrinsic	ALLN	NA	6	4.475	NA	NA	NA	NA	NA	NA	NA	NA	NA	NA	v2LN4	acetylcholine	0.8	5	0.087	NA	NA	NA	NA	NA	NA	NA	NA	NA	NA
v2LN4	acetylcholine	0.98	NA	NA	ALv2	BAla2	ALv2__3	intrinsic	ALLN	NA	6	4.475	NA	NA	NA	NA	NA	NA	NA	NA	NA	NA	v2LN4	serotonin	0.45	NA	NA	NA	NA	NA	NA	1	0.0071	NA	NA	NA	NA
v2LN40_2	acetylcholine	0.61	NA	NA	ALv2	BAla2	ALv2__2	intrinsic	ALLN	NA	1	0.515	1	0.342	NA	NA	NA	NA	NA	NA	NA	NA	NA	NA	NA	NA	NA	NA	NA	NA	NA	NA	NA	NA	NA	NA	NA
v2LN41a	acetylcholine	0.83	NA	NA	ALv2	BAla2	NA	intrinsic	ALLN	NA	1	0.518	NA	NA	NA	NA	NA	NA	NA	NA	NA	NA	v2LN41	acetylcholine	0.94	2	0.583	NA	NA	NA	NA	NA	NA	NA	NA	NA	NA
vLN24	acetylcholine	0.98	NA	NA	ALv2	BAla2	NA	intrinsic	ALLN	NA	2	0.9470000000000001	NA	NA	NA	NA	NA	NA	NA	NA	NA	NA	vLN24	acetylcholine	0.94	2	0.56	NA	NA	NA	NA	NA	NA	NA	NA	NA	NA
ALv2_29	glutamate	0.75	NA	NA	ALv2	BAla2	ALv2__0	intrinsic	ALLN	NA	NA	NA	1	0.546	NA	NA	NA	NA	NA	NA	NA	NA	NA	NA	NA	NA	NA	NA	NA	NA	NA	NA	NA	NA	NA	NA	NA
CB1013	glutamate	0.4286	NA	NA	ALv2	BAla2	ALv2__1	intrinsic	ALLN	NA	NA	NA	4	1.611	NA	NA	NA	NA	NA	NA	NA	NA	NA	NA	NA	NA	NA	NA	NA	NA	NA	NA	NA	NA	NA	NA	NA
CB1048	glutamate	0.75	NA	NA	ALv2	BAla2	ALv2__0	intrinsic	ALLN	NA	NA	NA	4	1.588	NA	NA	NA	NA	NA	NA	NA	NA	NA	NA	NA	NA	NA	NA	NA	NA	NA	NA	NA	NA	NA	NA	NA
CB1545	glutamate	0.75	NA	NA	ALv2	BAla2	ALv2__0	intrinsic	ALLN	NA	NA	NA	6	2.506	NA	NA	NA	NA	NA	NA	NA	NA	NA	NA	NA	NA	NA	NA	NA	NA	NA	NA	NA	NA	NA	NA	NA
CB1668	glutamate	0.4286	NA	NA	ALv2	BAla2	ALv2__1	intrinsic	ALLN	NA	2	0.9410000000000001	4	1.395	NA	NA	NA	NA	NA	NA	NA	NA	NA	NA	NA	NA	NA	NA	NA	NA	NA	NA	NA	NA	NA	NA	NA
CB1673	glutamate	0.1875	NA	NA	ALv2	BAla2	ALv2__1	intrinsic	ALLN	NA	NA	NA	1	0.359	NA	NA	NA	NA	NA	NA	NA	NA	NA	NA	NA	NA	NA	NA	NA	NA	NA	NA	NA	NA	NA	NA	NA
CB2345	glutamate	0.75	NA	NA	ALv2	BAla2	ALv2__1	intrinsic	ALLN	NA	NA	NA	3	1.32	NA	NA	NA	NA	NA	NA	NA	NA	NA	NA	NA	NA	NA	NA	NA	NA	NA	NA	NA	NA	NA	NA	NA
CB2661	glutamate	0.5	NA	NA	ALv2	BAla2	ALv2__1	intrinsic	ALLN	NA	NA	NA	2	0.933	NA	NA	NA	NA	NA	NA	NA	NA	NA	NA	NA	NA	NA	NA	NA	NA	NA	NA	NA	NA	NA	NA	NA
CB3172	glutamate	0.75	NA	NA	ALv2	BAla2	ALv2__1	intrinsic	ALLN	NA	NA	NA	2	0.81	NA	NA	NA	NA	NA	NA	NA	NA	NA	NA	NA	NA	NA	NA	NA	NA	NA	NA	NA	NA	NA	NA	NA
CB3326	glutamate	0.75	NA	NA	ALv2	BAla2	ALv2__1	intrinsic	ALLN	NA	NA	NA	4	1.728	NA	NA	NA	NA	NA	NA	NA	NA	NA	NA	NA	NA	NA	NA	NA	NA	NA	NA	NA	NA	NA	NA	NA
CB3417	glutamate	0.3214	NA	NA	ALv2	BAla2	ALv2__1	intrinsic	ALLN	NA	NA	NA	3	1.112	NA	NA	NA	NA	NA	NA	NA	NA	NA	NA	NA	NA	NA	NA	NA	NA	NA	NA	NA	NA	NA	NA	NA
v2LN31	glutamate	0.75	NA	NA	ALv2	BAla2	NA	intrinsic	ALLN	NA	NA	NA	2	0.835	NA	NA	NA	NA	NA	NA	NA	NA	v2LN31	gaba	0.8	NA	NA	NA	NA	NA	NA	NA	NA	1	0.386	NA	NA
v2LN32	glutamate	0.75	NA	NA	ALv2	BAla2	NA	intrinsic	ALLN	NA	NA	NA	2	0.605	NA	NA	NA	NA	NA	NA	NA	NA	v2LN32	gaba	0.8	NA	NA	NA	NA	NA	NA	NA	NA	1	0.309	NA	NA
v2LN33	glutamate	0.5625	NA	NA	ALv2	BAla2	NA	intrinsic	ALLN	NA	NA	NA	3	1.279	NA	NA	NA	NA	NA	NA	NA	NA	v2LN33	gaba	0.8	NA	NA	NA	NA	NA	NA	NA	NA	3	0.3743	NA	NA
v2LN34E	glutamate	0.5	NA	NA	ALv2	BAla2	ALv2__1	intrinsic	ALLN	NA	NA	NA	4	1.9689999999999999	NA	NA	NA	NA	NA	NA	NA	NA	v2LN34E	gaba	0.6225	NA	NA	NA	NA	NA	NA	NA	NA	3	0.2783	NA	NA
v2LN37	glutamate	0.375	NA	NA	ALv2	BAla2	NA	intrinsic	ALON	NA	NA	NA	1	0.405	NA	NA	NA	NA	NA	NA	NA	NA	v2LN37	gaba	0.8	NA	NA	NA	NA	NA	NA	NA	NA	1	0.39	NA	NA
v2LN39a	glutamate	0.75	NA	NA	ALv2	BAla2	ALv2__0	intrinsic	ALLN	NA	NA	NA	4	1.836	NA	NA	NA	NA	NA	NA	NA	NA	NA	NA	NA	NA	NA	NA	NA	NA	NA	NA	NA	NA	NA	NA	NA
v2LN42a	glutamate	0.75	NA	NA	ALv2	BAla2	ALv2__1	intrinsic	ALLN	NA	NA	NA	2	0.9259999999999999	NA	NA	NA	NA	NA	NA	NA	NA	v2LN42	acetylcholine	0.515	1	0.247	NA	NA	NA	NA	NA	NA	1	0.184	NA	NA
v2LN42b	glutamate	0.75	NA	NA	ALv2	BAla2	ALv2__1	intrinsic	ALLN	NA	NA	NA	2	0.9690000000000001	NA	NA	NA	NA	NA	NA	NA	NA	v2LN42	acetylcholine	0.515	1	0.247	NA	NA	NA	NA	NA	NA	1	0.184	NA	NA
v2LN42c	glutamate	0.75	NA	NA	ALv2	BAla2	ALv2__1	intrinsic	ALLN	NA	NA	NA	2	0.9139999999999999	NA	NA	NA	NA	NA	NA	NA	NA	v2LN42	acetylcholine	0.515	1	0.247	NA	NA	NA	NA	NA	NA	1	0.184	NA	NA
v2LN46a	glutamate	0.75	NA	NA	ALv2	BAla2	ALv2__1	intrinsic	ALLN	NA	NA	NA	3	1.472	NA	NA	NA	NA	NA	NA	NA	NA	v2LN46	gaba	0.8	NA	NA	NA	NA	NA	NA	NA	NA	3	0.4007	NA	NA
v2LN46b	glutamate	0.625	NA	NA	ALv2	BAla2	ALv2__1	intrinsic	ALLN	NA	NA	NA	5	2.376	NA	NA	NA	NA	NA	NA	NA	NA	v2LN46	gaba	0.8	NA	NA	NA	NA	NA	NA	NA	NA	3	0.4007	NA	NA
v2LN47	glutamate	0.75	NA	NA	ALv2	BAla2	ALv2__1	intrinsic	ALLN	NA	NA	NA	5	2.4979999999999998	NA	NA	NA	NA	NA	NA	NA	NA	v2LN47	gaba	0.8	NA	NA	NA	NA	NA	NA	NA	NA	3	0.36960000000000004	NA	NA
v2LN49	glutamate	0.1875	NA	NA	ALv2	BAla2	NA	intrinsic	ALLN	NA	NA	NA	1	0.426	NA	NA	NA	NA	NA	NA	NA	NA	v2LN49	gaba	0.8	NA	NA	NA	NA	NA	NA	NA	NA	2	0.558	NA	NA
v2LN5	glutamate	0.5625	NA	NA	ALv2	BAla2	NA	intrinsic	ALLN	NA	NA	NA	3	1.133	NA	NA	NA	NA	NA	NA	NA	NA	v2LN5	acetylcholine	0.94	2	0.36870000000000003	NA	NA	NA	NA	NA	NA	NA	NA	NA	NA
v2LN5	glutamate	0.5625	NA	NA	ALv2	BAla2	NA	intrinsic	ALLN	NA	NA	NA	3	1.133	NA	NA	NA	NA	NA	NA	NA	NA	v2LN5	gaba	0.8	NA	NA	NA	NA	NA	NA	NA	NA	1	0.1237	NA	NA
v2LNX01	glutamate	0.75	NA	NA	ALv2	BAla2	ALv2__0	intrinsic	ALLN	NA	NA	NA	2	0.77	NA	NA	NA	NA	NA	NA	NA	NA	NA	NA	NA	NA	NA	NA	NA	NA	NA	NA	NA	NA	NA	NA	NA
vLN25	glutamate	0.75	NA	NA	ALv2	BAla2	NA	intrinsic	ALLN	NA	NA	NA	4	1.5190000000000001	NA	NA	NA	NA	NA	NA	NA	NA	vLN25	gaba	0.445	NA	NA	NA	NA	NA	NA	NA	NA	1	0.1665	NA	NA
vLN26	glutamate	0.375	NA	NA	ALv2	BAla2	NA	intrinsic	ALLN	NA	NA	NA	1	0.375	NA	NA	NA	NA	NA	NA	NA	NA	vLN26	gaba	0.8	NA	NA	NA	NA	NA	NA	NA	NA	1	0.384	NA	NA
vLN28,vLN29	glutamate	0.75	NA	NA	ALv2	BAla2	NA	intrinsic	ALLN	NA	NA	NA	4	1.678	NA	NA	NA	NA	NA	NA	NA	NA	vLN28|vLN29	acetylcholine	0.94	1	0.236	NA	NA	NA	NA	NA	NA	NA	NA	NA	NA
vLN28,vLN29	glutamate	0.75	NA	NA	ALv2	BAla2	NA	intrinsic	ALLN	NA	NA	NA	4	1.678	NA	NA	NA	NA	NA	NA	NA	NA	vLN28|vLN29	gaba	0.8	NA	NA	NA	NA	NA	NA	NA	NA	1	0.1705	NA	NA
v2LN36	serotonin	0.88	glutamate	Chou et al., 2022	ALv2	BAla2	NA	intrinsic	ALLN	NA	NA	NA	NA	NA	2	NA	1.018	NA	NA	NA	NA	NA	v2LN36	acetylcholine	0.94	1	0.498	NA	NA	NA	NA	NA	NA	NA	NA	NA	NA
CB3575	unknown	0	NA	NA	ALv2	BAla2	ALv2__1	intrinsic	ALLN	NA	NA	NA	NA	NA	NA	NA	NA	NA	NA	NA	NA	NA	NA	NA	NA	NA	NA	NA	NA	NA	NA	NA	NA	NA	NA	NA	NA
v2LN30	unknown	0	NA	NA	ALv2	BAla2	NA	intrinsic	ALLN	NA	NA	NA	NA	NA	NA	NA	NA	NA	NA	NA	NA	NA	v2LN30	gaba	0.8	NA	NA	NA	NA	NA	NA	NA	NA	1	0.365	NA	NA
v2LN41b	unknown	0	NA	NA	ALv2	BAla2	NA	intrinsic	ALLN	NA	NA	NA	NA	NA	NA	NA	NA	NA	NA	NA	NA	NA	v2LN41	acetylcholine	0.94	2	0.583	NA	NA	NA	NA	NA	NA	NA	NA	NA	NA
vLN27	unknown	0	NA	NA	ALv2	BAla2	NA	intrinsic	ALLN	NA	NA	NA	NA	NA	NA	NA	NA	NA	NA	NA	NA	NA	vLN27	unknown	0	NA	NA	NA	NA	NA	NA	NA	NA	NA	NA	NA	NA
AOTU020	gaba	0.6	NA	NA	AOTUv1_medial	DALcm2_medial	NA	intrinsic	NA	NA	NA	NA	NA	NA	NA	NA	NA	NA	2	1.383	NA	NA	AOTU020	gaba	0.8	NA	NA	NA	NA	NA	NA	NA	NA	2	0.5825	NA	NA
AOTU021	gaba	0.78	NA	NA	AOTUv1_medial	DALcm2_medial	NA	intrinsic	NA	NA	NA	NA	NA	NA	NA	NA	NA	NA	3	2.151	NA	NA	AOTU021	gaba	0.8	NA	NA	NA	NA	NA	NA	NA	NA	1	0.71	NA	NA
AOTU022	gaba	0.96	NA	NA	AOTUv1_medial	DALcm2_medial	NA	intrinsic	NA	NA	NA	NA	NA	NA	NA	NA	NA	NA	2	1.161	NA	NA	AOTU022	gaba	0.8	NA	NA	NA	NA	NA	NA	NA	NA	1	0.686	NA	NA
AOTUv1A_T01	gaba	0.96	NA	NA	AOTUv1_medial	DALcm2_medial	NA	intrinsic	NA	NA	NA	NA	NA	NA	NA	NA	NA	NA	4	2.3200000000000003	NA	NA	SMP148	gaba	0.8	NA	NA	NA	NA	NA	NA	NA	NA	4	0.6142000000000001	NA	NA
CB3379	gaba	0.69	NA	NA	AOTUv1_medial	DALcm2_medial	AOTUv1_medial__0	intrinsic	NA	NA	NA	NA	1	0.385	NA	NA	NA	NA	2	1.33	NA	NA	NA	NA	NA	NA	NA	NA	NA	NA	NA	NA	NA	NA	NA	NA	NA
CRE043	gaba	0.96	NA	NA	AOTUv1_medial	DALcm2_medial	AOTUv1_medial__0	intrinsic	NA	NA	NA	NA	NA	NA	NA	NA	NA	NA	14	9.603	NA	NA	CRE043	gaba	0.8	NA	NA	NA	NA	NA	NA	NA	NA	11	0.6652	NA	NA
CRE044	gaba	0.88	NA	NA	AOTUv1_medial	DALcm2_medial	AOTUv1_medial__0	intrinsic	NA	NA	NA	NA	NA	NA	NA	NA	NA	NA	8	4.885	NA	NA	CRE044	gaba	0.7122	NA	NA	NA	NA	NA	NA	NA	NA	8	0.5673	1	0.087
CRE045, CRE046	gaba	0.96	NA	NA	AOTUv1_medial	DALcm2_medial	AOTUv1_medial__0	intrinsic	NA	NA	NA	NA	NA	NA	NA	NA	NA	NA	5	3.29	NA	NA	CRE045| CRE046	gaba	0.8	NA	NA	NA	NA	NA	NA	NA	NA	6	0.6408	NA	NA
LAL043a	gaba	0.96	NA	NA	AOTUv1_medial	DALcm2_medial	AOTUv1_medial__0	intrinsic	NA	NA	NA	NA	NA	NA	NA	NA	NA	NA	5	3.166	NA	NA	LAL043	gaba	0.8	NA	NA	NA	NA	NA	NA	NA	NA	5	0.5652	NA	NA
LAL043b	gaba	0.96	NA	NA	AOTUv1_medial	DALcm2_medial	AOTUv1_medial__0	intrinsic	NA	NA	NA	NA	NA	NA	NA	NA	NA	NA	2	1.218	NA	NA	LAL043	gaba	0.8	NA	NA	NA	NA	NA	NA	NA	NA	5	0.5652	NA	NA
LAL043c	gaba	0.96	NA	NA	AOTUv1_medial	DALcm2_medial	AOTUv1_medial__0	intrinsic	NA	NA	NA	NA	NA	NA	NA	NA	NA	NA	5	3.035	NA	NA	LAL043	gaba	0.8	NA	NA	NA	NA	NA	NA	NA	NA	5	0.5652	NA	NA
SMP151	gaba	0.96	NA	NA	AOTUv1_medial	DALcm2_medial	NA	intrinsic	NA	NA	NA	NA	NA	NA	NA	NA	NA	NA	4	2.8609999999999998	NA	NA	SMP151	gaba	0.8	NA	NA	NA	NA	NA	NA	NA	NA	4	0.6685	NA	NA
(PS023,PS024)a	acetylcholine	0.98	NA	NA	AOTUv1_ventral	DALcm2_ventral	AOTUv1_ventral__0	intrinsic	NA	NA	3	2.9	NA	NA	NA	NA	NA	NA	NA	NA	NA	NA	PS023|PS024	acetylcholine	0.94	4	0.6507	NA	NA	NA	NA	NA	NA	NA	NA	NA	NA
(PS023,PS024)b	acetylcholine	0.98	NA	NA	AOTUv1_ventral	DALcm2_ventral	AOTUv1_ventral__0	intrinsic	NA	NA	6	5.508	NA	NA	NA	NA	NA	NA	NA	NA	NA	NA	PS023|PS024	acetylcholine	0.94	4	0.6507	NA	NA	NA	NA	NA	NA	NA	NA	NA	NA
CB1014	acetylcholine	0.98	NA	NA	AOTUv1_ventral	DALcm2_ventral	AOTUv1_ventral__0	intrinsic	NA	NA	4	2.85	NA	NA	NA	NA	NA	NA	NA	NA	NA	NA	NA	NA	NA	NA	NA	NA	NA	NA	NA	NA	NA	NA	NA	NA	NA
CB1028	acetylcholine	0.98	NA	NA	AOTUv1_ventral	DALcm2_ventral	AOTUv1_ventral__0	intrinsic	NA	NA	4	3.075	NA	NA	NA	NA	NA	NA	NA	NA	NA	NA	NA	NA	NA	NA	NA	NA	NA	NA	NA	NA	NA	NA	NA	NA	NA
CB1854	acetylcholine	0.98	NA	NA	AOTUv1_ventral	DALcm2_ventral	AOTUv1_ventral__0	intrinsic	NA	NA	2	1.557	NA	NA	NA	NA	NA	NA	NA	NA	NA	NA	NA	NA	NA	NA	NA	NA	NA	NA	NA	NA	NA	NA	NA	NA	NA
CB1896	acetylcholine	0.98	NA	NA	AOTUv1_ventral	DALcm2_ventral	AOTUv1_ventral__0	intrinsic	NA	NA	5	3.637	NA	NA	NA	NA	NA	NA	NA	NA	NA	NA	NA	NA	NA	NA	NA	NA	NA	NA	NA	NA	NA	NA	NA	NA	NA
CB2033	acetylcholine	0.98	NA	NA	AOTUv1_ventral	DALcm2_ventral	AOTUv1_ventral__0	intrinsic	NA	NA	4	3.146	NA	NA	NA	NA	NA	NA	NA	NA	NA	NA	NA	NA	NA	NA	NA	NA	NA	NA	NA	NA	NA	NA	NA	NA	NA
LAL010	acetylcholine	0.98	NA	NA	AOTUv1_ventral	DALcm2_ventral	NA	intrinsic	NA	NA	2	1.7810000000000001	NA	NA	NA	NA	NA	NA	NA	NA	NA	NA	LAL010	acetylcholine	0.94	2	0.8185	NA	NA	NA	NA	NA	NA	NA	NA	NA	NA
LAL020	acetylcholine	0.98	NA	NA	AOTUv1_ventral	DALcm2_ventral	NA	intrinsic	NA	NA	4	3.644	NA	NA	NA	NA	NA	NA	NA	NA	NA	NA	LAL020	acetylcholine	0.94	2	0.765	NA	NA	NA	NA	NA	NA	NA	NA	NA	NA
LAL021	acetylcholine	0.98	NA	NA	AOTUv1_ventral	DALcm2_ventral	AOTUv1_ventral__0	intrinsic	NA	NA	6	5.484	NA	NA	NA	NA	NA	NA	NA	NA	NA	NA	LAL021	acetylcholine	0.94	3	0.7443	NA	NA	NA	NA	NA	NA	NA	NA	NA	NA
PS010	acetylcholine	0.98	NA	NA	AOTUv1_ventral	DALcm2_ventral	NA	intrinsic	NA	NA	2	1.694	NA	NA	NA	NA	NA	NA	NA	NA	NA	NA	PS010	acetylcholine	0.94	1	0.747	NA	NA	NA	NA	NA	NA	NA	NA	NA	NA
PS011	acetylcholine	0.98	NA	NA	AOTUv1_ventral	DALcm2_ventral	NA	intrinsic	NA	NA	2	1.8050000000000002	NA	NA	NA	NA	NA	NA	NA	NA	NA	NA	PS011	acetylcholine	0.94	1	0.88	NA	NA	NA	NA	NA	NA	NA	NA	NA	NA
PS013	acetylcholine	0.98	NA	NA	AOTUv1_ventral	DALcm2_ventral	NA	intrinsic	NA	NA	2	1.73	NA	NA	NA	NA	NA	NA	NA	NA	NA	NA	PS013	acetylcholine	0.94	1	0.645	NA	NA	NA	NA	NA	NA	NA	NA	NA	NA
PS018a	acetylcholine	0.98	NA	NA	AOTUv1_ventral	DALcm2_ventral	NA	intrinsic	NA	NA	2	1.552	NA	NA	NA	NA	NA	NA	NA	NA	NA	NA	PS018	acetylcholine	0.94	2	0.704	NA	NA	NA	NA	NA	NA	NA	NA	NA	NA
PS018b	acetylcholine	0.98	NA	NA	AOTUv1_ventral	DALcm2_ventral	NA	intrinsic	NA	NA	2	1.831	NA	NA	NA	NA	NA	NA	NA	NA	NA	NA	PS018	acetylcholine	0.94	2	0.704	NA	NA	NA	NA	NA	NA	NA	NA	NA	NA
PS019	acetylcholine	0.98	NA	NA	AOTUv1_ventral	DALcm2_ventral	NA	intrinsic	NA	NA	4	3.593	NA	NA	NA	NA	NA	NA	NA	NA	NA	NA	PS019	acetylcholine	0.94	2	0.7765	NA	NA	NA	NA	NA	NA	NA	NA	NA	NA
PS020	acetylcholine	0.98	NA	NA	AOTUv1_ventral	DALcm2_ventral	NA	intrinsic	NA	NA	2	1.855	NA	NA	NA	NA	NA	NA	NA	NA	NA	NA	PS020	acetylcholine	0.94	1	0.836	NA	NA	NA	NA	NA	NA	NA	NA	NA	NA
PS021	acetylcholine	0.98	NA	NA	AOTUv1_ventral	DALcm2_ventral	NA	intrinsic	NA	NA	4	3.583	NA	NA	NA	NA	NA	NA	NA	NA	NA	NA	PS021	acetylcholine	0.94	3	0.7216	NA	NA	NA	NA	NA	NA	NA	NA	NA	NA
PS022	acetylcholine	0.98	NA	NA	AOTUv1_ventral	DALcm2_ventral	NA	intrinsic	NA	NA	4	3.397	NA	NA	NA	NA	NA	NA	NA	NA	NA	NA	PS022	acetylcholine	0.94	1	0.829	NA	NA	NA	NA	NA	NA	NA	NA	NA	NA
PS025	acetylcholine	0.98	NA	NA	AOTUv1_ventral	DALcm2_ventral	NA	intrinsic	NA	NA	2	1.678	NA	NA	NA	NA	NA	NA	NA	NA	NA	NA	PS025	acetylcholine	0.94	2	0.6485	NA	NA	NA	NA	NA	NA	NA	NA	NA	NA
PS026	acetylcholine	0.98	NA	NA	AOTUv1_ventral	DALcm2_ventral	NA	intrinsic	NA	NA	4	3.661	NA	NA	NA	NA	NA	NA	NA	NA	NA	NA	PS026	acetylcholine	0.94	2	0.732	NA	NA	NA	NA	NA	NA	NA	NA	NA	NA
PS029	acetylcholine	0.98	NA	NA	AOTUv1_ventral	DALcm2_ventral	NA	intrinsic	NA	NA	2	1.7570000000000001	NA	NA	NA	NA	NA	NA	NA	NA	NA	NA	PS029	acetylcholine	0.94	1	0.695	NA	NA	NA	NA	NA	NA	NA	NA	NA	NA
PS030	acetylcholine	0.98	NA	NA	AOTUv1_ventral	DALcm2_ventral	NA	intrinsic	NA	NA	2	1.658	NA	NA	NA	NA	NA	NA	NA	NA	NA	NA	PS030	acetylcholine	0.94	1	0.7	NA	NA	NA	NA	NA	NA	NA	NA	NA	NA
PS034	acetylcholine	0.98	NA	NA	AOTUv1_ventral	DALcm2_ventral	AOTUv1_ventral__0	intrinsic	NA	NA	8	6.968	NA	NA	NA	NA	NA	NA	NA	NA	NA	NA	PS034	acetylcholine	0.94	3	0.7287	NA	NA	NA	NA	NA	NA	NA	NA	NA	NA
PS037	acetylcholine	0.98	NA	NA	AOTUv1_ventral	DALcm2_ventral	AOTUv1_ventral__0	intrinsic	NA	NA	6	5.2330000000000005	NA	NA	NA	NA	NA	NA	NA	NA	NA	NA	PS037	acetylcholine	0.94	2	0.605	NA	NA	NA	NA	NA	NA	NA	NA	NA	NA
PS038a	acetylcholine	0.98	NA	NA	AOTUv1_ventral	DALcm2_ventral	AOTUv1_ventral__0	intrinsic	NA	NA	6	4.934	NA	NA	NA	NA	NA	NA	NA	NA	NA	NA	PS038	acetylcholine	0.94	4	0.6202000000000001	NA	NA	NA	NA	NA	NA	NA	NA	NA	NA
PS038b	acetylcholine	0.98	NA	NA	AOTUv1_ventral	DALcm2_ventral	AOTUv1_ventral__0	intrinsic	NA	NA	4	3.137	NA	NA	NA	NA	NA	NA	NA	NA	NA	NA	PS038	acetylcholine	0.94	4	0.6202000000000001	NA	NA	NA	NA	NA	NA	NA	NA	NA	NA
VES007	acetylcholine	0.98	NA	NA	AOTUv1_ventral	DALcm2_ventral	NA	intrinsic	NA	NA	2	1.695	NA	NA	NA	NA	NA	NA	NA	NA	NA	NA	VES007	acetylcholine	0.94	1	0.838	NA	NA	NA	NA	NA	NA	NA	NA	NA	NA
WED002a	acetylcholine	0.98	NA	NA	AOTUv1_ventral	DALcm2_ventral	AOTUv1_ventral__0	intrinsic	NA	NA	2	1.823	NA	NA	NA	NA	NA	NA	NA	NA	NA	NA	WED002	acetylcholine	0.94	8	0.6785	NA	NA	NA	NA	NA	NA	NA	NA	NA	NA
WED002b	acetylcholine	0.98	NA	NA	AOTUv1_ventral	DALcm2_ventral	AOTUv1_ventral__0	intrinsic	NA	NA	2	1.782	NA	NA	NA	NA	NA	NA	NA	NA	NA	NA	WED002	acetylcholine	0.94	8	0.6785	NA	NA	NA	NA	NA	NA	NA	NA	NA	NA
WED002c	acetylcholine	0.98	NA	NA	AOTUv1_ventral	DALcm2_ventral	AOTUv1_ventral__0	intrinsic	NA	NA	4	3.248	NA	NA	NA	NA	NA	NA	NA	NA	NA	NA	WED002	acetylcholine	0.94	8	0.6785	NA	NA	NA	NA	NA	NA	NA	NA	NA	NA
WED002d	acetylcholine	0.98	NA	NA	AOTUv1_ventral	DALcm2_ventral	AOTUv1_ventral__0	intrinsic	NA	NA	3	2.662	NA	NA	NA	NA	NA	NA	NA	NA	NA	NA	WED002	acetylcholine	0.94	8	0.6785	NA	NA	NA	NA	NA	NA	NA	NA	NA	NA
WED002e	acetylcholine	0.98	NA	NA	AOTUv1_ventral	DALcm2_ventral	AOTUv1_ventral__0	intrinsic	NA	NA	3	2.818	NA	NA	NA	NA	NA	NA	NA	NA	NA	NA	WED002	acetylcholine	0.94	8	0.6785	NA	NA	NA	NA	NA	NA	NA	NA	NA	NA
AOTU009	glutamate	0.75	NA	NA	AOTUv2	DALl1	NA	intrinsic	NA	NA	NA	NA	2	0.8939999999999999	NA	NA	NA	NA	NA	NA	NA	NA	AOTU009	glutamate	0.72	NA	NA	1	0.58	NA	NA	NA	NA	NA	NA	NA	NA
AOTUv2__1	glutamate	0.75	NA	NA	AOTUv2	DALl1	AOTUv2__1	intrinsic	NA	NA	NA	NA	1	0.566	NA	NA	NA	NA	NA	NA	NA	NA	NA	NA	NA	NA	NA	NA	NA	NA	NA	NA	NA	NA	NA	NA	NA
CL025	glutamate	0.75	NA	NA	AOTUv2	DALl1	NA	intrinsic	NA	NA	NA	NA	2	1.204	NA	NA	NA	NA	NA	NA	NA	NA	CL025	glutamate	0.72	NA	NA	1	0.602	NA	NA	NA	NA	NA	NA	NA	NA
LHAV7a1a	glutamate	0.75	acetylcholine, glutamate	Dolan et al., 2019	AOTUv2	DALl1	AOTUv2__0	intrinsic	NA	NA	NA	NA	4	2.133	NA	NA	NA	NA	NA	NA	NA	NA	NA	NA	NA	NA	NA	NA	NA	NA	NA	NA	NA	NA	NA	NA	NA
LHAV7a1b	glutamate	0.75	acetylcholine, glutamate	Dolan et al., 2019	AOTUv2	DALl1	AOTUv2__0	intrinsic	NA	NA	NA	NA	3	1.608	NA	NA	NA	NA	NA	NA	NA	NA	NA	NA	NA	NA	NA	NA	NA	NA	NA	NA	NA	NA	NA	NA	NA
LHAV7a1c	glutamate	0.75	acetylcholine, glutamate	Dolan et al., 2019	AOTUv2	DALl1	AOTUv2__0	intrinsic	NA	NA	NA	NA	3	1.839	NA	NA	NA	NA	NA	NA	NA	NA	NA	NA	NA	NA	NA	NA	NA	NA	NA	NA	NA	NA	NA	NA	NA
LHAV7a2	glutamate	0.75	NA	NA	AOTUv2	DALl1	NA	intrinsic	NA	NA	NA	NA	1	0.724	NA	NA	NA	NA	NA	NA	NA	NA	LHAV7a2	glutamate	0.72	NA	NA	1	0.551	NA	NA	NA	NA	NA	NA	NA	NA
LHAV7a3	glutamate	0.75	NA	NA	AOTUv2	DALl1	AOTUv2__0	intrinsic	NA	NA	NA	NA	8	4.976	NA	NA	NA	NA	NA	NA	NA	NA	LHAV7a3	glutamate	0.72	NA	NA	4	0.6145	NA	NA	NA	NA	NA	NA	NA	NA
LHAV7a4a	glutamate	0.75	NA	NA	AOTUv2	DALl1	AOTUv2__0	intrinsic	NA	NA	NA	NA	6	3.635	NA	NA	NA	NA	NA	NA	NA	NA	LHAV7a4	glutamate	0.72	NA	NA	4	0.5328	NA	NA	NA	NA	NA	NA	NA	NA
LHAV7a4b	glutamate	0.75	NA	NA	AOTUv2	DALl1	AOTUv2__0	intrinsic	NA	NA	NA	NA	2	1.217	NA	NA	NA	NA	NA	NA	NA	NA	LHAV7a4	glutamate	0.72	NA	NA	4	0.5328	NA	NA	NA	NA	NA	NA	NA	NA
LHAV7a5	glutamate	0.75	NA	NA	AOTUv2	DALl1	AOTUv2__0	intrinsic	NA	NA	NA	NA	7	4.2620000000000005	NA	NA	NA	NA	NA	NA	NA	NA	LHAV7a5	glutamate	0.72	NA	NA	3	0.5486	NA	NA	NA	NA	NA	NA	NA	NA
LHAV7a6	glutamate	0.75	NA	NA	AOTUv2	DALl1	NA	intrinsic	NA	NA	NA	NA	2	1.142	NA	NA	NA	NA	NA	NA	NA	NA	LHAV7a6	glutamate	0.72	NA	NA	1	0.481	NA	NA	NA	NA	NA	NA	NA	NA
LHAV7a7	glutamate	0.75	NA	NA	AOTUv2	DALl1	AOTUv2__0	intrinsic	NA	NA	NA	NA	5	3.077	NA	NA	NA	NA	NA	NA	NA	NA	LHAV7a7	glutamate	0.72	NA	NA	2	0.5445	NA	NA	NA	NA	NA	NA	NA	NA
LT52	glutamate	0.75	NA	NA	AOTUv2	DALl1	AOTUv2__1	intrinsic	NA	NA	NA	NA	31	15.858	NA	NA	NA	NA	NA	NA	NA	NA	LT52	glutamate	0.6767	NA	NA	14	0.499	NA	NA	NA	NA	NA	NA	NA	NA
PLP008	glutamate	0.375	NA	NA	AOTUv2	DALl1	NA	intrinsic	NA	NA	NA	NA	1	0.303	NA	NA	NA	NA	NA	NA	NA	NA	PLP008	glutamate	0.72	NA	NA	1	0.499	NA	NA	NA	NA	NA	NA	NA	NA
PLP009	glutamate	0.75	NA	NA	AOTUv2	DALl1	AOTUv2__2	intrinsic	NA	NA	NA	NA	6	3.221	NA	NA	NA	NA	NA	NA	NA	NA	PLP009	glutamate	0.72	NA	NA	3	0.6013	NA	NA	NA	NA	NA	NA	NA	NA
SMP036	glutamate	0.75	NA	NA	AOTUv2	DALl1	NA	intrinsic	NA	NA	NA	NA	2	1.14	NA	NA	NA	NA	NA	NA	NA	NA	SMP036	glutamate	0.72	NA	NA	1	0.526	NA	NA	NA	NA	NA	NA	NA	NA
SMP037	glutamate	0.75	NA	NA	AOTUv2	DALl1	NA	intrinsic	NA	NA	NA	NA	2	1.145	NA	NA	NA	NA	NA	NA	NA	NA	SMP037	glutamate	0.72	NA	NA	2	0.6585000000000001	NA	NA	NA	NA	NA	NA	NA	NA
SMP038	glutamate	0.75	NA	NA	AOTUv2	DALl1	NA	intrinsic	NA	NA	NA	NA	2	1.233	NA	NA	NA	NA	NA	NA	NA	NA	SMP038	glutamate	0.72	NA	NA	1	0.63	NA	NA	NA	NA	NA	NA	NA	NA
AOTU007	acetylcholine	0.98	NA	NA	AOTUv3_dorsal	DALcl1_dorsal	AOTUv3_dorsal__0	intrinsic	NA	NA	11	8.267	NA	NA	NA	NA	NA	NA	NA	NA	NA	NA	AOTU007	acetylcholine	0.94	6	0.7061000000000001	NA	NA	NA	NA	NA	NA	NA	NA	NA	NA
AOTU008a	acetylcholine	0.98	NA	NA	AOTUv3_dorsal	DALcl1_dorsal	AOTUv3_dorsal__0	intrinsic	NA	NA	8	7.024	NA	NA	NA	NA	NA	NA	NA	NA	NA	NA	AOTU008	acetylcholine	0.94	11	0.7456	NA	NA	NA	NA	NA	NA	NA	NA	NA	NA
AOTU008b	acetylcholine	0.98	NA	NA	AOTUv3_dorsal	DALcl1_dorsal	AOTUv3_dorsal__0	intrinsic	NA	NA	2	1.7229999999999999	NA	NA	NA	NA	NA	NA	NA	NA	NA	NA	AOTU008	acetylcholine	0.94	11	0.7456	NA	NA	NA	NA	NA	NA	NA	NA	NA	NA
AOTU008c	acetylcholine	0.98	NA	NA	AOTUv3_dorsal	DALcl1_dorsal	AOTUv3_dorsal__0	intrinsic	NA	NA	4	3.6029999999999998	NA	NA	NA	NA	NA	NA	NA	NA	NA	NA	AOTU008	acetylcholine	0.94	11	0.7456	NA	NA	NA	NA	NA	NA	NA	NA	NA	NA
AOTU008d	acetylcholine	0.98	NA	NA	AOTUv3_dorsal	DALcl1_dorsal	AOTUv3_dorsal__0	intrinsic	NA	NA	8	6.798	NA	NA	NA	NA	NA	NA	NA	NA	NA	NA	AOTU008	acetylcholine	0.94	11	0.7456	NA	NA	NA	NA	NA	NA	NA	NA	NA	NA
AOTU024	acetylcholine	0.515	NA	NA	AOTUv3_dorsal	DALcl1_dorsal	NA	intrinsic	NA	NA	1	0.677	NA	NA	1	NA	0.528	NA	NA	NA	NA	NA	AOTU024	glutamate	0.72	NA	NA	1	0.322	NA	NA	NA	NA	NA	NA	NA	NA
AOTU025	acetylcholine	0.98	NA	NA	AOTUv3_dorsal	DALcl1_dorsal	NA	intrinsic	NA	NA	2	1.529	NA	NA	NA	NA	NA	NA	NA	NA	NA	NA	AOTU025	acetylcholine	0.94	1	0.846	NA	NA	NA	NA	NA	NA	NA	NA	NA	NA
AOTU026	acetylcholine	0.98	NA	NA	AOTUv3_dorsal	DALcl1_dorsal	NA	intrinsic	NA	NA	2	1.791	NA	NA	NA	NA	NA	NA	NA	NA	NA	NA	AOTU026	acetylcholine	0.94	1	0.836	NA	NA	NA	NA	NA	NA	NA	NA	NA	NA
AOTU027	acetylcholine	0.98	NA	NA	AOTUv3_dorsal	DALcl1_dorsal	NA	intrinsic	NA	NA	2	1.698	NA	NA	NA	NA	NA	NA	NA	NA	NA	NA	AOTU027	acetylcholine	0.94	1	0.804	NA	NA	NA	NA	NA	NA	NA	NA	NA	NA
AOTUv3B_M01	acetylcholine	0.98	NA	NA	AOTUv3_dorsal	DALcl1_dorsal	NA	intrinsic	NA	NA	2	1.728	NA	NA	NA	NA	NA	NA	NA	NA	NA	NA	SMP013	acetylcholine	0.94	1	0.714	NA	NA	NA	NA	NA	NA	NA	NA	NA	NA
AOTUv3B_P01	acetylcholine	0.98	NA	NA	AOTUv3_dorsal	DALcl1_dorsal	NA	intrinsic	NA	NA	2	1.583	NA	NA	NA	NA	NA	NA	NA	NA	NA	NA	AOTU006	acetylcholine	0.94	1	0.812	NA	NA	NA	NA	NA	NA	NA	NA	NA	NA
AOTUv3B_P02	acetylcholine	0.98	NA	NA	AOTUv3_dorsal	DALcl1_dorsal	NA	intrinsic	NA	NA	2	1.6800000000000002	NA	NA	NA	NA	NA	NA	NA	NA	NA	NA	AOTU005	acetylcholine	0.94	1	0.768	NA	NA	NA	NA	NA	NA	NA	NA	NA	NA
AOTUv3B_P06	acetylcholine	0.98	NA	NA	AOTUv3_dorsal	DALcl1_dorsal	NA	intrinsic	NA	NA	2	1.8170000000000002	NA	NA	NA	NA	NA	NA	NA	NA	NA	NA	SIP004	acetylcholine	0.94	1	0.803	NA	NA	NA	NA	NA	NA	NA	NA	NA	NA
AOTUv3_dorsal_26	acetylcholine	0.98	NA	NA	AOTUv3_dorsal	DALcl1_dorsal	AOTUv3_dorsal__0	intrinsic	NA	NA	1	0.853	NA	NA	NA	NA	NA	NA	NA	NA	NA	NA	NA	NA	NA	NA	NA	NA	NA	NA	NA	NA	NA	NA	NA	NA	NA
AOTUv3_dorsal_36	acetylcholine	0.98	NA	NA	AOTUv3_dorsal	DALcl1_dorsal	AOTUv3_dorsal__0	intrinsic	NA	NA	3	2.403	NA	NA	NA	NA	NA	NA	NA	NA	NA	NA	NA	NA	NA	NA	NA	NA	NA	NA	NA	NA	NA	NA	NA	NA	NA
AOTUv3_dorsal_37	acetylcholine	0.98	NA	NA	AOTUv3_dorsal	DALcl1_dorsal	AOTUv3_dorsal__0	intrinsic	NA	NA	2	1.604	NA	NA	NA	NA	NA	NA	NA	NA	NA	NA	NA	NA	NA	NA	NA	NA	NA	NA	NA	NA	NA	NA	NA	NA	NA
SMP014	acetylcholine	0.98	NA	NA	AOTUv3_dorsal	DALcl1_dorsal	NA	intrinsic	NA	NA	2	1.815	NA	NA	NA	NA	NA	NA	NA	NA	NA	NA	SMP014	acetylcholine	0.94	1	0.885	NA	NA	NA	NA	NA	NA	NA	NA	NA	NA
SMP015	acetylcholine	0.98	NA	NA	AOTUv3_dorsal	DALcl1_dorsal	NA	intrinsic	NA	NA	2	1.826	NA	NA	NA	NA	NA	NA	NA	NA	NA	NA	SMP015	acetylcholine	0.94	1	0.836	NA	NA	NA	NA	NA	NA	NA	NA	NA	NA
SMP016	acetylcholine	0.98	NA	NA	AOTUv3_dorsal	DALcl1_dorsal	AOTUv3_dorsal__0	intrinsic	NA	NA	13	9.876	NA	NA	NA	NA	NA	NA	NA	NA	NA	NA	SMP016	acetylcholine	0.9138	7	0.5863	NA	NA	NA	NA	NA	NA	NA	NA	NA	NA
SMP018	acetylcholine	0.98	NA	NA	AOTUv3_dorsal	DALcl1_dorsal	AOTUv3_dorsal__0	intrinsic	NA	NA	21	16.327	NA	NA	NA	NA	NA	NA	NA	NA	NA	NA	SMP018	acetylcholine	0.8318	8	0.4157	NA	NA	NA	NA	NA	NA	NA	NA	NA	NA
SMP019a	acetylcholine	0.98	NA	NA	AOTUv3_dorsal	DALcl1_dorsal	AOTUv3_dorsal__0	intrinsic	NA	NA	2	1.682	NA	NA	NA	NA	NA	NA	NA	NA	NA	NA	SMP019	acetylcholine	0.94	4	0.6869	NA	NA	NA	NA	NA	NA	NA	NA	NA	NA
SMP019b	acetylcholine	0.98	NA	NA	AOTUv3_dorsal	DALcl1_dorsal	AOTUv3_dorsal__0	intrinsic	NA	NA	6	4.705	NA	NA	NA	NA	NA	NA	NA	NA	NA	NA	SMP019	acetylcholine	0.94	4	0.6869	NA	NA	NA	NA	NA	NA	NA	NA	NA	NA
SMP020	acetylcholine	0.98	NA	NA	AOTUv3_dorsal	DALcl1_dorsal	NA	intrinsic	NA	NA	3	2.6229999999999998	NA	NA	NA	NA	NA	NA	NA	NA	NA	NA	SMP020	acetylcholine	0.94	3	0.7162999999999999	NA	NA	NA	NA	NA	NA	NA	NA	NA	NA
SMP021	acetylcholine	0.98	NA	NA	AOTUv3_dorsal	DALcl1_dorsal	AOTUv3_dorsal__0	intrinsic	NA	NA	7	6.081	NA	NA	NA	NA	NA	NA	NA	NA	NA	NA	SMP021	acetylcholine	0.94	2	0.679	NA	NA	NA	NA	NA	NA	NA	NA	NA	NA
TuBu01a	acetylcholine	0.98	acetylcholine	Duan et al., 2023	AOTUv3_dorsal	DALcl1_dorsal	AOTUv3_dorsal__1	intrinsic	TuBu	NA	4	3.532	NA	NA	NA	NA	NA	NA	NA	NA	NA	NA	TuBu01	acetylcholine	0.94	5	0.8056	NA	NA	NA	NA	NA	NA	NA	NA	NA	NA
TuBu01b	acetylcholine	0.98	acetylcholine	Duan et al., 2023	AOTUv3_dorsal	DALcl1_dorsal	AOTUv3_dorsal__1	intrinsic	TuBu	NA	7	5.822	NA	NA	NA	NA	NA	NA	NA	NA	NA	NA	TuBu01	acetylcholine	0.94	5	0.8056	NA	NA	NA	NA	NA	NA	NA	NA	NA	NA
TuBu06a	acetylcholine	0.98	acetylcholine	Duan et al., 2023	AOTUv3_dorsal	DALcl1_dorsal	AOTUv3_dorsal__1	intrinsic	TuBu	NA	2	1.4089999999999998	NA	NA	NA	NA	NA	NA	NA	NA	NA	NA	TuBu06	acetylcholine	0.94	4	0.6094999999999999	NA	NA	NA	NA	NA	NA	NA	NA	NA	NA
TuBu06b	acetylcholine	0.98	acetylcholine	Duan et al., 2023	AOTUv3_dorsal	DALcl1_dorsal	AOTUv3_dorsal__1	intrinsic	TuBu	NA	5	3.69	NA	NA	NA	NA	NA	NA	NA	NA	NA	NA	TuBu06	acetylcholine	0.94	4	0.6094999999999999	NA	NA	NA	NA	NA	NA	NA	NA	NA	NA
TuBu07	acetylcholine	0.98	acetylcholine	Duan et al., 2023	AOTUv3_dorsal	DALcl1_dorsal	AOTUv3_dorsal__1	intrinsic	TuBu	NA	17	14.21	NA	NA	NA	NA	NA	NA	NA	NA	NA	NA	TuBu07	acetylcholine	0.94	7	0.8552	NA	NA	NA	NA	NA	NA	NA	NA	NA	NA
TuBu08	acetylcholine	0.9337	acetylcholine	Duan et al., 2023	AOTUv3_dorsal	DALcl1_dorsal	AOTUv3_dorsal__1	intrinsic	TuBu	NA	25	21.56	NA	NA	NA	NA	NA	NA	1	0.461	NA	NA	TuBu08	acetylcholine	0.94	10	0.7936	NA	NA	NA	NA	NA	NA	NA	NA	NA	NA
TuBu09,TuBu10	acetylcholine	0.98	acetylcholine	Duan et al., 2023	AOTUv3_dorsal	DALcl1_dorsal	AOTUv3_dorsal__1	intrinsic	TuBu	NA	32	28.284	NA	NA	NA	NA	NA	NA	NA	NA	NA	NA	TuBu09|TuBu10	acetylcholine	0.94	20	0.8526	NA	NA	NA	NA	NA	NA	NA	NA	NA	NA
PS083b	acetylcholine	0.905	NA	NA	AOTUv3_ventral	DALcl1_ventral	AOTUv3_ventral__1	intrinsic	NA	NA	3	1.586	NA	NA	NA	NA	NA	NA	NA	NA	NA	NA	PS083	glutamate	0.72	NA	NA	4	0.6277	NA	NA	NA	NA	NA	NA	NA	NA
(PS082,PS084)a	glutamate	0.1875	NA	NA	AOTUv3_ventral	DALcl1_ventral	AOTUv3_ventral__1	intrinsic	NA	NA	NA	NA	1	0.308	NA	NA	NA	NA	NA	NA	NA	NA	PS082|PS084	glutamate	0.72	NA	NA	4	0.5399	NA	NA	NA	NA	NA	NA	NA	NA
(PS082,PS084)b	glutamate	0.75	NA	NA	AOTUv3_ventral	DALcl1_ventral	AOTUv3_ventral__1	intrinsic	NA	NA	NA	NA	4	2.152	NA	NA	NA	NA	NA	NA	NA	NA	PS082|PS084	glutamate	0.72	NA	NA	4	0.5399	NA	NA	NA	NA	NA	NA	NA	NA
720575940604099006	glutamate	0.75	NA	NA	AOTUv3_ventral	DALcl1_ventral	AOTUv3_ventral__3	intrinsic	NA	NA	NA	NA	8	4.6530000000000005	NA	NA	NA	NA	NA	NA	NA	NA	NA	NA	NA	NA	NA	NA	NA	NA	NA	NA	NA	NA	NA	NA	NA
AOTU036	glutamate	0.75	NA	NA	AOTUv3_ventral	DALcl1_ventral	NA	intrinsic	NA	NA	NA	NA	2	0.78	NA	NA	NA	NA	NA	NA	NA	NA	AOTU036	unknown	0	NA	NA	NA	NA	NA	NA	NA	NA	NA	NA	NA	NA
AOTU037	glutamate	0.75	NA	NA	AOTUv3_ventral	DALcl1_ventral	AOTUv3_ventral__0	intrinsic	NA	NA	NA	NA	5	2.707	NA	NA	NA	NA	NA	NA	NA	NA	AOTU037	gaba	0.8	NA	NA	NA	NA	NA	NA	NA	NA	2	0.5265	NA	NA
AOTU038	glutamate	0.75	NA	NA	AOTUv3_ventral	DALcl1_ventral	AOTUv3_ventral__1	intrinsic	NA	NA	NA	NA	8	4.533	NA	NA	NA	NA	NA	NA	NA	NA	AOTU038	gaba	0.8	NA	NA	NA	NA	NA	NA	NA	NA	4	0.3913	NA	NA
AOTU039	glutamate	0.75	NA	NA	AOTUv3_ventral	DALcl1_ventral	AOTUv3_ventral__1	intrinsic	NA	NA	NA	NA	8	4.8870000000000005	NA	NA	NA	NA	NA	NA	NA	NA	AOTU039	glutamate	0.5575	NA	NA	3	0.2958	NA	NA	NA	NA	NA	NA	NA	NA
AOTUv3_ventral_31	glutamate	0.75	NA	NA	AOTUv3_ventral	DALcl1_ventral	AOTUv3_ventral__0	intrinsic	NA	NA	NA	NA	9	5.38	NA	NA	NA	NA	NA	NA	NA	NA	NA	NA	NA	NA	NA	NA	NA	NA	NA	NA	NA	NA	NA	NA	NA
CB1892	glutamate	0.75	NA	NA	AOTUv3_ventral	DALcl1_ventral	AOTUv3_ventral__0	intrinsic	NA	NA	NA	NA	4	2.232	NA	NA	NA	NA	NA	NA	NA	NA	NA	NA	NA	NA	NA	NA	NA	NA	NA	NA	NA	NA	NA	NA	NA
CB2009	glutamate	0.75	NA	NA	AOTUv3_ventral	DALcl1_ventral	AOTUv3_ventral__0	intrinsic	NA	NA	NA	NA	6	3.596	NA	NA	NA	NA	NA	NA	NA	NA	NA	NA	NA	NA	NA	NA	NA	NA	NA	NA	NA	NA	NA	NA	NA
LAL085	glutamate	0.565	NA	NA	AOTUv3_ventral	DALcl1_ventral	NA	intrinsic	NA	NA	NA	NA	3	1.244	NA	NA	NA	NA	1	0.55	NA	NA	LAL085	gaba	0.8	NA	NA	NA	NA	NA	NA	NA	NA	2	0.5820000000000001	NA	NA
LAL086	glutamate	0.75	NA	NA	AOTUv3_ventral	DALcl1_ventral	AOTUv3_ventral__0	intrinsic	NA	NA	NA	NA	7	3.861	NA	NA	NA	NA	NA	NA	NA	NA	LAL086	gaba	0.5617	NA	NA	1	0.0652	NA	NA	NA	NA	4	0.261	NA	NA
LAL087	glutamate	0.75	NA	NA	AOTUv3_ventral	DALcl1_ventral	AOTUv3_ventral__0	intrinsic	NA	NA	NA	NA	8	4.346	NA	NA	NA	NA	NA	NA	NA	NA	LAL087	glutamate	0.6387	NA	NA	7	0.4544	NA	NA	NA	NA	NA	NA	NA	NA
LAL088	glutamate	0.75	NA	NA	AOTUv3_ventral	DALcl1_ventral	NA	intrinsic	NA	NA	NA	NA	3	1.246	NA	NA	NA	NA	NA	NA	NA	NA	LAL088	gaba	0.445	NA	NA	NA	NA	NA	NA	NA	NA	1	0.2115	NA	NA
LAL089	glutamate	0.75	NA	NA	AOTUv3_ventral	DALcl1_ventral	AOTUv3_ventral__0	intrinsic	NA	NA	NA	NA	5	2.52	NA	NA	NA	NA	NA	NA	NA	NA	LAL089	gaba	0.44	NA	NA	1	0.171	NA	NA	NA	NA	1	0.1815	NA	NA
LAL090	glutamate	0.6562	NA	NA	AOTUv3_ventral	DALcl1_ventral	AOTUv3_ventral__1	intrinsic	NA	NA	NA	NA	7	3.13	NA	NA	NA	NA	NA	NA	NA	NA	LAL090	glutamate	0.6675	NA	NA	11	0.4909	NA	NA	NA	NA	1	0.0303	NA	NA
LAL093	glutamate	0.675	NA	NA	AOTUv3_ventral	DALcl1_ventral	AOTUv3_ventral__1	intrinsic	NA	NA	NA	NA	9	4.968999999999999	NA	NA	NA	NA	NA	NA	NA	NA	LAL093	glutamate	0.72	NA	NA	2	0.487	NA	NA	NA	NA	NA	NA	NA	NA
LAL094	glutamate	0.75	NA	NA	AOTUv3_ventral	DALcl1_ventral	AOTUv3_ventral__0	intrinsic	NA	NA	NA	NA	14	7.775	NA	NA	NA	NA	NA	NA	NA	NA	LAL094	gaba	0.372	NA	NA	1	0.0752	NA	NA	NA	NA	2	0.24480000000000002	NA	NA
LAL096,LAL097	glutamate	0.675	NA	NA	AOTUv3_ventral	DALcl1_ventral	AOTUv3_ventral__1	intrinsic	NA	NA	NA	NA	9	4.518	NA	NA	NA	NA	NA	NA	NA	NA	LAL096|LAL097	glutamate	0.51	NA	NA	4	0.2255	NA	NA	NA	NA	2	0.13069999999999998	NA	NA
PS080	glutamate	0.75	NA	NA	AOTUv3_ventral	DALcl1_ventral	NA	intrinsic	NA	NA	NA	NA	2	1.127	NA	NA	NA	NA	NA	NA	NA	NA	PS080	glutamate	0.72	NA	NA	1	0.394	NA	NA	NA	NA	NA	NA	NA	NA
PS081,PS085	glutamate	0.75	NA	NA	AOTUv3_ventral	DALcl1_ventral	NA	intrinsic	NA	NA	NA	NA	2	0.7749999999999999	NA	NA	NA	NA	NA	NA	NA	NA	PS081|PS085	glutamate	0.72	NA	NA	2	0.469	NA	NA	NA	NA	NA	NA	NA	NA
PS083a	glutamate	0.375	NA	NA	AOTUv3_ventral	DALcl1_ventral	AOTUv3_ventral__1	intrinsic	NA	NA	NA	NA	2	0.6779999999999999	NA	NA	NA	NA	NA	NA	NA	NA	PS083	glutamate	0.72	NA	NA	4	0.6277	NA	NA	NA	NA	NA	NA	NA	NA
PS086	glutamate	0.75	NA	NA	AOTUv3_ventral	DALcl1_ventral	NA	intrinsic	NA	NA	NA	NA	2	0.8380000000000001	NA	NA	NA	NA	NA	NA	NA	NA	PS086	glutamate	0.72	NA	NA	1	0.428	NA	NA	NA	NA	NA	NA	NA	NA
PS087	glutamate	0.525	NA	NA	AOTUv3_ventral	DALcl1_ventral	AOTUv3_ventral__1	intrinsic	NA	NA	2	1.143	14	6.316	NA	NA	NA	NA	NA	NA	NA	NA	PS087	glutamate	0.65	NA	NA	8	0.4124	NA	NA	NA	NA	1	0.0572	NA	NA
SAD047	glutamate	0.75	NA	NA	AOTUv3_ventral	DALcl1_ventral	AOTUv3_ventral__2	intrinsic	NA	NA	NA	NA	10	5.376	NA	NA	NA	NA	NA	NA	NA	NA	SAD047	glutamate	0.72	NA	NA	4	0.5016	NA	NA	NA	NA	NA	NA	NA	NA
WED071	glutamate	0.75	NA	NA	AOTUv3_ventral	DALcl1_ventral	NA	intrinsic	NA	NA	NA	NA	2	1.17	NA	NA	NA	NA	NA	NA	NA	NA	WED071	unknown	0	NA	NA	NA	NA	NA	NA	NA	NA	NA	NA	NA	NA
AOTU018,AOTU031	acetylcholine	0.98	NA	NA	AOTUv4_dorsal	DALcl2_dorsal	NA	intrinsic	NA	NA	4	3.575	NA	NA	NA	NA	NA	NA	NA	NA	NA	NA	AOTU018|AOTU031	acetylcholine	0.94	2	0.6885	NA	NA	NA	NA	NA	NA	NA	NA	NA	NA
AOTU030	acetylcholine	0.98	NA	NA	AOTUv4_dorsal	DALcl2_dorsal	NA	intrinsic	NA	NA	2	1.745	NA	NA	NA	NA	NA	NA	NA	NA	NA	NA	AOTU030	acetylcholine	0.94	1	0.548	NA	NA	NA	NA	NA	NA	NA	NA	NA	NA
AOTUv4B_P02	acetylcholine	0.98	NA	NA	AOTUv4_dorsal	DALcl2_dorsal	NA	intrinsic	NA	NA	2	1.654	NA	NA	NA	NA	NA	NA	NA	NA	NA	NA	AOTU029	acetylcholine	0.94	1	0.705	NA	NA	NA	NA	NA	NA	NA	NA	NA	NA
AOTUv4_dorsal_26	acetylcholine	0.98	NA	NA	AOTUv4_dorsal	DALcl2_dorsal	AOTUv4_dorsal__2	intrinsic	NA	NA	5	4.198	NA	NA	NA	NA	NA	NA	NA	NA	NA	NA	NA	NA	NA	NA	NA	NA	NA	NA	NA	NA	NA	NA	NA	NA	NA
AOTUv4_dorsal_30	acetylcholine	0.98	NA	NA	AOTUv4_dorsal	DALcl2_dorsal	AOTUv4_dorsal__2	intrinsic	NA	NA	1	0.863	NA	NA	NA	NA	NA	NA	NA	NA	NA	NA	NA	NA	NA	NA	NA	NA	NA	NA	NA	NA	NA	NA	NA	NA	NA
CB0361	acetylcholine	0.98	NA	NA	AOTUv4_dorsal	DALcl2_dorsal	AOTUv4_dorsal__0	intrinsic	NA	NA	6	5.2219999999999995	NA	NA	NA	NA	NA	NA	NA	NA	NA	NA	NA	NA	NA	NA	NA	NA	NA	NA	NA	NA	NA	NA	NA	NA	NA
CB1068	acetylcholine	0.98	NA	NA	AOTUv4_dorsal	DALcl2_dorsal	AOTUv4_dorsal__0	intrinsic	NA	NA	5	4.595	NA	NA	NA	NA	NA	NA	NA	NA	NA	NA	NA	NA	NA	NA	NA	NA	NA	NA	NA	NA	NA	NA	NA	NA	NA
CB1080	acetylcholine	0.98	NA	NA	AOTUv4_dorsal	DALcl2_dorsal	AOTUv4_dorsal__0	intrinsic	NA	NA	5	4.346	NA	NA	NA	NA	NA	NA	NA	NA	NA	NA	NA	NA	NA	NA	NA	NA	NA	NA	NA	NA	NA	NA	NA	NA	NA
CB1553	acetylcholine	0.98	NA	NA	AOTUv4_dorsal	DALcl2_dorsal	AOTUv4_dorsal__2	intrinsic	NA	NA	2	1.4129999999999998	NA	NA	NA	NA	NA	NA	NA	NA	NA	NA	NA	NA	NA	NA	NA	NA	NA	NA	NA	NA	NA	NA	NA	NA	NA
CB1591	acetylcholine	0.98	NA	NA	AOTUv4_dorsal	DALcl2_dorsal	AOTUv4_dorsal__2	intrinsic	NA	NA	7	6.368	NA	NA	NA	NA	NA	NA	NA	NA	NA	NA	NA	NA	NA	NA	NA	NA	NA	NA	NA	NA	NA	NA	NA	NA	NA
CB1841	acetylcholine	0.98	NA	NA	AOTUv4_dorsal	DALcl2_dorsal	AOTUv4_dorsal__2	intrinsic	NA	NA	5	4.24	NA	NA	NA	NA	NA	NA	NA	NA	NA	NA	NA	NA	NA	NA	NA	NA	NA	NA	NA	NA	NA	NA	NA	NA	NA
CB1963	acetylcholine	0.98	NA	NA	AOTUv4_dorsal	DALcl2_dorsal	AOTUv4_dorsal__0	intrinsic	NA	NA	4	3.697	NA	NA	NA	NA	NA	NA	NA	NA	NA	NA	NA	NA	NA	NA	NA	NA	NA	NA	NA	NA	NA	NA	NA	NA	NA
CB2070	acetylcholine	0.98	NA	NA	AOTUv4_dorsal	DALcl2_dorsal	AOTUv4_dorsal__0	intrinsic	NA	NA	7	6.141	NA	NA	NA	NA	NA	NA	NA	NA	NA	NA	NA	NA	NA	NA	NA	NA	NA	NA	NA	NA	NA	NA	NA	NA	NA
CB2088	acetylcholine	0.98	NA	NA	AOTUv4_dorsal	DALcl2_dorsal	AOTUv4_dorsal__2	intrinsic	NA	NA	3	2.597	NA	NA	NA	NA	NA	NA	NA	NA	NA	NA	NA	NA	NA	NA	NA	NA	NA	NA	NA	NA	NA	NA	NA	NA	NA
CB2147	acetylcholine	0.98	NA	NA	AOTUv4_dorsal	DALcl2_dorsal	AOTUv4_dorsal__2	intrinsic	NA	NA	3	2.559	NA	NA	NA	NA	NA	NA	NA	NA	NA	NA	NA	NA	NA	NA	NA	NA	NA	NA	NA	NA	NA	NA	NA	NA	NA
CB2217	acetylcholine	0.98	NA	NA	AOTUv4_dorsal	DALcl2_dorsal	AOTUv4_dorsal__2	intrinsic	NA	NA	5	4.19	NA	NA	NA	NA	NA	NA	NA	NA	NA	NA	NA	NA	NA	NA	NA	NA	NA	NA	NA	NA	NA	NA	NA	NA	NA
CB2550	acetylcholine	0.98	NA	NA	AOTUv4_dorsal	DALcl2_dorsal	AOTUv4_dorsal__2	intrinsic	NA	NA	5	4.5040000000000004	NA	NA	NA	NA	NA	NA	NA	NA	NA	NA	NA	NA	NA	NA	NA	NA	NA	NA	NA	NA	NA	NA	NA	NA	NA
CB2974	acetylcholine	0.98	NA	NA	AOTUv4_dorsal	DALcl2_dorsal	AOTUv4_dorsal__2	intrinsic	NA	NA	3	2.751	NA	NA	NA	NA	NA	NA	NA	NA	NA	NA	NA	NA	NA	NA	NA	NA	NA	NA	NA	NA	NA	NA	NA	NA	NA
CB2981	acetylcholine	0.98	NA	NA	AOTUv4_dorsal	DALcl2_dorsal	AOTUv4_dorsal__4	intrinsic	NA	NA	4	3.214	NA	NA	NA	NA	NA	NA	NA	NA	NA	NA	NA	NA	NA	NA	NA	NA	NA	NA	NA	NA	NA	NA	NA	NA	NA
CB3026	acetylcholine	0.98	NA	NA	AOTUv4_dorsal	DALcl2_dorsal	AOTUv4_dorsal__2	intrinsic	NA	NA	5	4.402	NA	NA	NA	NA	NA	NA	NA	NA	NA	NA	NA	NA	NA	NA	NA	NA	NA	NA	NA	NA	NA	NA	NA	NA	NA
CB3127	acetylcholine	0.98	NA	NA	AOTUv4_dorsal	DALcl2_dorsal	AOTUv4_dorsal__0	intrinsic	NA	NA	6	5.144	NA	NA	NA	NA	NA	NA	NA	NA	NA	NA	NA	NA	NA	NA	NA	NA	NA	NA	NA	NA	NA	NA	NA	NA	NA
CB3257	acetylcholine	0.98	NA	NA	AOTUv4_dorsal	DALcl2_dorsal	AOTUv4_dorsal__2	intrinsic	NA	NA	4	2.931	NA	NA	NA	NA	NA	NA	NA	NA	NA	NA	NA	NA	NA	NA	NA	NA	NA	NA	NA	NA	NA	NA	NA	NA	NA
CL005	acetylcholine	0.9425	NA	NA	AOTUv4_dorsal	DALcl2_dorsal	AOTUv4_dorsal__1	intrinsic	NA	NA	7	5.609	NA	NA	NA	NA	NA	NA	NA	NA	NA	NA	CL005	acetylcholine	0.94	2	0.763	NA	NA	NA	NA	NA	NA	NA	NA	NA	NA
CL006	acetylcholine	0.98	NA	NA	AOTUv4_dorsal	DALcl2_dorsal	AOTUv4_dorsal__1	intrinsic	NA	NA	5	4.547	NA	NA	NA	NA	NA	NA	NA	NA	NA	NA	CL006	acetylcholine	0.94	3	0.8014	NA	NA	NA	NA	NA	NA	NA	NA	NA	NA
LAL003,LAL044	acetylcholine	0.98	NA	NA	AOTUv4_dorsal	DALcl2_dorsal	NA	intrinsic	NA	NA	4	3.384	NA	NA	NA	NA	NA	NA	NA	NA	NA	NA	LAL003|LAL044	acetylcholine	0.94	2	0.7745	NA	NA	NA	NA	NA	NA	NA	NA	NA	NA
LAL004	acetylcholine	0.98	NA	NA	AOTUv4_dorsal	DALcl2_dorsal	NA	intrinsic	NA	NA	4	3.098	NA	NA	NA	NA	NA	NA	NA	NA	NA	NA	LAL004	acetylcholine	0.94	1	0.604	NA	NA	NA	NA	NA	NA	NA	NA	NA	NA
LAL006	acetylcholine	0.98	NA	NA	AOTUv4_dorsal	DALcl2_dorsal	AOTUv4_dorsal__1	intrinsic	NA	NA	6	4.861	NA	NA	NA	NA	NA	NA	NA	NA	NA	NA	LAL006	acetylcholine	0.6833	2	0.3593	1	0.09	NA	NA	NA	NA	NA	NA	NA	NA
SIP003_a	acetylcholine	0.98	NA	NA	AOTUv4_dorsal	DALcl2_dorsal	AOTUv4_dorsal__2	intrinsic	NA	NA	9	8.004	NA	NA	NA	NA	NA	NA	NA	NA	NA	NA	NA	NA	NA	NA	NA	NA	NA	NA	NA	NA	NA	NA	NA	NA	NA
SIP003_b	acetylcholine	0.98	NA	NA	AOTUv4_dorsal	DALcl2_dorsal	AOTUv4_dorsal__2	intrinsic	NA	NA	8	7.029	NA	NA	NA	NA	NA	NA	NA	NA	NA	NA	NA	NA	NA	NA	NA	NA	NA	NA	NA	NA	NA	NA	NA	NA	NA
SMP006	acetylcholine	0.98	NA	NA	AOTUv4_dorsal	DALcl2_dorsal	NA	intrinsic	NA	NA	4	3.47	NA	NA	NA	NA	NA	NA	NA	NA	NA	NA	SMP006	acetylcholine	0.94	2	0.6375	NA	NA	NA	NA	NA	NA	NA	NA	NA	NA
SMP008	acetylcholine	0.98	NA	NA	AOTUv4_dorsal	DALcl2_dorsal	AOTUv4_dorsal__2	intrinsic	NA	NA	7	6.461	NA	NA	NA	NA	NA	NA	NA	NA	NA	NA	SMP008	acetylcholine	0.94	4	0.7096	NA	NA	NA	NA	NA	NA	NA	NA	NA	NA
SMP153a	acetylcholine	0.98	NA	NA	AOTUv4_dorsal	DALcl2_dorsal	NA	intrinsic	NA	NA	2	1.6789999999999998	NA	NA	NA	NA	NA	NA	NA	NA	NA	NA	SMP153	acetylcholine	0.94	2	0.62	NA	NA	NA	NA	NA	NA	NA	NA	NA	NA
SMP153b	acetylcholine	0.98	NA	NA	AOTUv4_dorsal	DALcl2_dorsal	NA	intrinsic	NA	NA	2	1.746	NA	NA	NA	NA	NA	NA	NA	NA	NA	NA	SMP153	acetylcholine	0.94	2	0.62	NA	NA	NA	NA	NA	NA	NA	NA	NA	NA
TuBu02	acetylcholine	0.98	acetylcholine	Duan et al., 2023	AOTUv4_dorsal	DALcl2_dorsal	AOTUv4_dorsal__3	intrinsic	TuBu	NA	12	10.562999999999999	NA	NA	NA	NA	NA	NA	NA	NA	NA	NA	TuBu02	acetylcholine	0.8186	6	0.5001	NA	NA	NA	NA	NA	NA	1	0.0496	NA	NA
TuBu03,TuBu04,TuBu05	acetylcholine	0.98	acetylcholine	Duan et al., 2023	AOTUv4_dorsal	DALcl2_dorsal	AOTUv4_dorsal__3	intrinsic	TuBu	NA	44	38.425	NA	NA	NA	NA	NA	NA	NA	NA	NA	NA	TuBu03|TuBu04|TuBu05	acetylcholine	0.94	21	0.5882000000000001	NA	NA	NA	NA	NA	NA	NA	NA	NA	NA
CB.FB3,4D0	glutamate	0.75	NA	NA	AOTUv4_ventral	DALcl2_ventral	AOTUv4_ventral__0	intrinsic	CX	tangential	NA	NA	8	3.874	NA	NA	NA	NA	NA	NA	NA	NA	FB4O|FB4P|FB4Q|FB4R|FB4K	glutamate	0.72	NA	NA	29	0.4542	NA	NA	NA	NA	NA	NA	NA	NA
CB.FB3,4D1	glutamate	0.75	NA	NA	AOTUv4_ventral	DALcl2_ventral	AOTUv4_ventral__0	intrinsic	CX	tangential	NA	NA	4	2.116	NA	NA	NA	NA	NA	NA	NA	NA	FB4P|FB4Q|FB4R	glutamate	0.72	NA	NA	21	0.4591	NA	NA	NA	NA	NA	NA	NA	NA
CB.FB3,4D2	glutamate	0.75	NA	NA	AOTUv4_ventral	DALcl2_ventral	AOTUv4_ventral__0	intrinsic	CX	tangential	NA	NA	5	2.4989999999999997	NA	NA	NA	NA	NA	NA	NA	NA	NA	NA	NA	NA	NA	NA	NA	NA	NA	NA	NA	NA	NA	NA	NA
CB.FB3,4D3	glutamate	0.75	NA	NA	AOTUv4_ventral	DALcl2_ventral	AOTUv4_ventral__0	intrinsic	CX	tangential	NA	NA	7	4.037	NA	NA	NA	NA	NA	NA	NA	NA	FB4P|FB4Q|FB4R|FB4O	glutamate	0.72	NA	NA	25	0.4426	NA	NA	NA	NA	NA	NA	NA	NA
CB.FB3,4D4	glutamate	0.6	NA	NA	AOTUv4_ventral	DALcl2_ventral	NA	intrinsic	CX	tangential	NA	NA	4	2.634	NA	NA	NA	NA	NA	NA	NA	NA	FB4Q_b|FB5X	glutamate	0.72	NA	NA	6	0.5037	NA	NA	NA	NA	NA	NA	NA	NA
CB.FB5D0	glutamate	0.75	NA	NA	AOTUv4_ventral	DALcl2_ventral	AOTUv4_ventral__0	intrinsic	CX	tangential	NA	NA	2	1.056	NA	NA	NA	NA	NA	NA	NA	NA	FB5C|FB5F|FB5G|FB5P|FB5Q|FB6W	glutamate	0.72	NA	NA	22	0.5578	NA	NA	NA	NA	NA	NA	NA	NA
CB.FB5D1	glutamate	0.75	NA	NA	AOTUv4_ventral	DALcl2_ventral	AOTUv4_ventral__0	intrinsic	CX	tangential	NA	NA	4	2.15	NA	NA	NA	NA	NA	NA	NA	NA	FB5Z|FB5O	glutamate	0.72	NA	NA	6	0.5448	NA	NA	NA	NA	NA	NA	NA	NA
CB.FB5D10	glutamate	0.75	NA	NA	AOTUv4_ventral	DALcl2_ventral	AOTUv4_ventral__0	intrinsic	CX	tangential	NA	NA	2	0.9890000000000001	NA	NA	NA	NA	NA	NA	NA	NA	FB5C|FB5F|FB5G|FB5P|FB5Q	glutamate	0.72	NA	NA	20	0.5628	NA	NA	NA	NA	NA	NA	NA	NA
CB.FB5D2	glutamate	0.75	NA	NA	AOTUv4_ventral	DALcl2_ventral	AOTUv4_ventral__0	intrinsic	CX	tangential	NA	NA	5	3.023	NA	NA	NA	NA	NA	NA	NA	NA	FB5C|FB5F|FB5G|FB5P|FB5Q	glutamate	0.72	NA	NA	20	0.5628	NA	NA	NA	NA	NA	NA	NA	NA
CB.FB5D3	glutamate	0.75	NA	NA	AOTUv4_ventral	DALcl2_ventral	AOTUv4_ventral__0	intrinsic	CX	tangential	NA	NA	7	4.191	NA	NA	NA	NA	NA	NA	NA	NA	FB5C|FB5F|FB5G|FB5P|FB5Q	glutamate	0.72	NA	NA	20	0.5628	NA	NA	NA	NA	NA	NA	NA	NA
CB.FB5D4	glutamate	0.7125	NA	NA	AOTUv4_ventral	DALcl2_ventral	AOTUv4_ventral__0	intrinsic	CX	tangential	NA	NA	19	8.087	NA	NA	NA	NA	NA	NA	NA	NA	FB5V|FB4O	glutamate	0.72	NA	NA	22	0.5664	NA	NA	NA	NA	NA	NA	NA	NA
CB.FB5D5	glutamate	0.75	NA	NA	AOTUv4_ventral	DALcl2_ventral	AOTUv4_ventral__0	intrinsic	CX	tangential	NA	NA	2	0.7929999999999999	NA	NA	NA	NA	NA	NA	NA	NA	FB5C|FB5F|FB5G|FB5P|FB5Q	glutamate	0.72	NA	NA	20	0.5628	NA	NA	NA	NA	NA	NA	NA	NA
CB.FB5D6	glutamate	0.75	NA	NA	AOTUv4_ventral	DALcl2_ventral	AOTUv4_ventral__0	intrinsic	CX	tangential	NA	NA	5	2.9619999999999997	NA	NA	NA	NA	NA	NA	NA	NA	FB5X	glutamate	0.72	NA	NA	6	0.5037	NA	NA	NA	NA	NA	NA	NA	NA
CB.FB5D7	glutamate	0.452	NA	NA	AOTUv4_ventral	DALcl2_ventral	AOTUv4_ventral__0	intrinsic	CX	tangential	NA	NA	NA	NA	NA	NA	NA	NA	1	0.46	NA	NA	FB5C|FB5F|FB5G|FB5P|FB5Q|FB5D|FB5E	glutamate	0.72	NA	NA	24	0.5498	NA	NA	NA	NA	NA	NA	NA	NA
CB.FB5D8	glutamate	0.75	NA	NA	AOTUv4_ventral	DALcl2_ventral	AOTUv4_ventral__0	intrinsic	CX	tangential	NA	NA	4	1.6640000000000001	NA	NA	NA	NA	NA	NA	NA	NA	FB5C|FB5F|FB5G|FB5P|FB5Q|FB5Z	glutamate	0.72	NA	NA	24	0.5639	NA	NA	NA	NA	NA	NA	NA	NA
CB.FB5D9	glutamate	0.75	NA	NA	AOTUv4_ventral	DALcl2_ventral	NA	intrinsic	CX	tangential	NA	NA	2	1.1360000000000001	NA	NA	NA	NA	NA	NA	NA	NA	FB5O	glutamate	0.72	NA	NA	2	0.4885	NA	NA	NA	NA	NA	NA	NA	NA
CB.FB6D0	glutamate	0.75	NA	NA	AOTUv4_ventral	DALcl2_ventral	AOTUv4_ventral__0	intrinsic	CX	tangential	NA	NA	2	1.076	NA	NA	NA	NA	NA	NA	NA	NA	FB5Z	glutamate	0.72	NA	NA	4	0.573	NA	NA	NA	NA	NA	NA	NA	NA
CB.FB6D1	glutamate	0.75	NA	NA	AOTUv4_ventral	DALcl2_ventral	NA	intrinsic	CX	tangential	NA	NA	3	1.809	NA	NA	NA	NA	NA	NA	NA	NA	FB6W	glutamate	0.72	NA	NA	2	0.511	NA	NA	NA	NA	NA	NA	NA	NA
CB.FB6D2	glutamate	0.75	NA	NA	AOTUv4_ventral	DALcl2_ventral	NA	intrinsic	CX	tangential	NA	NA	5	3.129	NA	NA	NA	NA	NA	NA	NA	NA	FB6V|FB5C|FB5F|FB5G|FB5P|FB5Q	glutamate	0.72	NA	NA	22	0.5584	NA	NA	NA	NA	NA	NA	NA	NA
CB.FB7D0	glutamate	0.75	NA	NA	AOTUv4_ventral	DALcl2_ventral	AOTUv4_ventral__0	intrinsic	CX	tangential	NA	NA	13	7.911	NA	NA	NA	NA	NA	NA	NA	NA	FB7G|FB8G	glutamate	0.72	NA	NA	10	0.3862	NA	NA	NA	NA	NA	NA	NA	NA
CB.FB7D1	glutamate	0.75	NA	NA	AOTUv4_ventral	DALcl2_ventral	AOTUv4_ventral__0	intrinsic	CX	tangential	NA	NA	6	3.326	NA	NA	NA	NA	NA	NA	NA	NA	FB7E|FB8I	glutamate	0.72	NA	NA	10	0.5174	NA	NA	NA	NA	NA	NA	NA	NA
CB.FB8D0	glutamate	0.75	NA	NA	AOTUv4_ventral	DALcl2_ventral	AOTUv4_ventral__0	intrinsic	CX	tangential	NA	NA	5	2.52	NA	NA	NA	NA	NA	NA	NA	NA	FB8I	glutamate	0.72	NA	NA	4	0.5132	NA	NA	NA	NA	NA	NA	NA	NA
CB.FB8D1	glutamate	0.75	NA	NA	AOTUv4_ventral	DALcl2_ventral	AOTUv4_ventral__0	intrinsic	CX	tangential	NA	NA	6	3.734	NA	NA	NA	NA	NA	NA	NA	NA	FB8G|FB8E	glutamate	0.72	NA	NA	11	0.3928	NA	NA	NA	NA	NA	NA	NA	NA
CB.FB8D2	glutamate	0.75	NA	NA	AOTUv4_ventral	DALcl2_ventral	AOTUv4_ventral__0	intrinsic	CX	tangential	NA	NA	5	2.94	NA	NA	NA	NA	NA	NA	NA	NA	FB8E	glutamate	0.72	NA	NA	5	0.418	NA	NA	NA	NA	NA	NA	NA	NA
CB.FB9D0	glutamate	0.6429	NA	NA	AOTUv4_ventral	DALcl2_ventral	AOTUv4_ventral__1	intrinsic	CX	tangential	NA	NA	18	8.950899999999999	NA	NA	NA	NA	NA	NA	NA	NA	FB9B	glutamate	0.5863	NA	NA	15	0.3717	NA	NA	NA	NA	NA	NA	NA	NA
CB0294	glutamate	0.75	NA	NA	AOTUv4_ventral	DALcl2_ventral	NA	intrinsic	NA	NA	NA	NA	2	1.3319999999999999	NA	NA	NA	NA	NA	NA	NA	NA	NA	NA	NA	NA	NA	NA	NA	NA	NA	NA	NA	NA	NA	NA	NA
SMP170	glutamate	0.75	NA	NA	AOTUv4_ventral	DALcl2_ventral	NA	intrinsic	NA	NA	NA	NA	4	2.794	NA	NA	NA	NA	NA	NA	NA	NA	SMP170	glutamate	0.72	NA	NA	2	0.541	NA	NA	NA	NA	NA	NA	NA	NA
CB1016	acetylcholine	0.98	NA	NA	CLp1	DPLc4	CLp1__0	intrinsic	NA	NA	3	2.7800000000000002	NA	NA	NA	NA	NA	NA	NA	NA	NA	NA	NA	NA	NA	NA	NA	NA	NA	NA	NA	NA	NA	NA	NA	NA	NA
CB1731	acetylcholine	0.98	NA	NA	CLp1	DPLc4	CLp1__0	intrinsic	NA	NA	4	3.283	NA	NA	NA	NA	NA	NA	NA	NA	NA	NA	NA	NA	NA	NA	NA	NA	NA	NA	NA	NA	NA	NA	NA	NA	NA
CB2300	acetylcholine	0.98	NA	NA	CLp1	DPLc4	CLp1__0	intrinsic	NA	NA	5	4.158	NA	NA	NA	NA	NA	NA	NA	NA	NA	NA	NA	NA	NA	NA	NA	NA	NA	NA	NA	NA	NA	NA	NA	NA	NA
CB2582	acetylcholine	0.98	NA	NA	CLp1	DPLc4	CLp1__0	intrinsic	NA	NA	3	2.342	NA	NA	NA	NA	NA	NA	NA	NA	NA	NA	NA	NA	NA	NA	NA	NA	NA	NA	NA	NA	NA	NA	NA	NA	NA
CB2696	acetylcholine	0.98	NA	NA	CLp1	DPLc4	CLp1__0	intrinsic	NA	NA	4	3.52	NA	NA	NA	NA	NA	NA	NA	NA	NA	NA	NA	NA	NA	NA	NA	NA	NA	NA	NA	NA	NA	NA	NA	NA	NA
CL160a	acetylcholine	0.98	NA	NA	CLp1	DPLc4	NA	intrinsic	NA	NA	3	2.433	NA	NA	NA	NA	NA	NA	NA	NA	NA	NA	CL160	acetylcholine	0.545	1	0.2855	NA	NA	1	0.203	NA	NA	NA	NA	NA	NA
CL160b	acetylcholine	0.98	NA	NA	CLp1	DPLc4	NA	intrinsic	NA	NA	2	1.75	NA	NA	NA	NA	NA	NA	NA	NA	NA	NA	CL160	acetylcholine	0.545	1	0.2855	NA	NA	1	0.203	NA	NA	NA	NA	NA	NA
CL161a	acetylcholine	0.98	NA	NA	CLp1	DPLc4	CLp1__0	intrinsic	NA	NA	2	1.8370000000000002	NA	NA	NA	NA	NA	NA	NA	NA	NA	NA	CL161	acetylcholine	0.94	3	0.721	NA	NA	NA	NA	NA	NA	NA	NA	NA	NA
CL161b	acetylcholine	0.98	NA	NA	CLp1	DPLc4	CLp1__0	intrinsic	NA	NA	4	3.6	NA	NA	NA	NA	NA	NA	NA	NA	NA	NA	CL161	acetylcholine	0.94	3	0.721	NA	NA	NA	NA	NA	NA	NA	NA	NA	NA
CL162	acetylcholine	0.98	NA	NA	CLp1	DPLc4	NA	intrinsic	NA	NA	2	1.623	NA	NA	NA	NA	NA	NA	NA	NA	NA	NA	CL162	acetylcholine	0.94	1	0.718	NA	NA	NA	NA	NA	NA	NA	NA	NA	NA
CL165	acetylcholine	0.98	NA	NA	CLp1	DPLc4	NA	intrinsic	NA	NA	4	3.435	NA	NA	NA	NA	NA	NA	NA	NA	NA	NA	CL165	acetylcholine	0.94	2	0.5785	NA	NA	NA	NA	NA	NA	NA	NA	NA	NA
CL166,CL168	acetylcholine	0.98	NA	NA	CLp1	DPLc4	CLp1__0	intrinsic	NA	NA	7	6.202	NA	NA	NA	NA	NA	NA	NA	NA	NA	NA	CL166|CL168	acetylcholine	0.94	6	0.6639	NA	NA	NA	NA	NA	NA	NA	NA	NA	NA
CL169	acetylcholine	0.98	NA	NA	CLp1	DPLc4	CLp1__0	intrinsic	NA	NA	6	5.107	NA	NA	NA	NA	NA	NA	NA	NA	NA	NA	CL169	acetylcholine	0.94	3	0.718	NA	NA	NA	NA	NA	NA	NA	NA	NA	NA
CL170	acetylcholine	0.98	NA	NA	CLp1	DPLc4	CLp1__0	intrinsic	NA	NA	5	4.121	NA	NA	NA	NA	NA	NA	NA	NA	NA	NA	CL170	acetylcholine	0.94	2	0.6665	NA	NA	NA	NA	NA	NA	NA	NA	NA	NA
CL171	acetylcholine	0.98	NA	NA	CLp1	DPLc4	CLp1__0	intrinsic	NA	NA	7	5.867	NA	NA	NA	NA	NA	NA	NA	NA	NA	NA	CL171	acetylcholine	0.94	4	0.6754	NA	NA	NA	NA	NA	NA	NA	NA	NA	NA
CL172	acetylcholine	0.98	NA	NA	CLp1	DPLc4	CLp1__0	intrinsic	NA	NA	6	5.187	NA	NA	NA	NA	NA	NA	NA	NA	NA	NA	CL172	acetylcholine	0.94	2	0.7175	NA	NA	NA	NA	NA	NA	NA	NA	NA	NA
PS109	acetylcholine	0.98	NA	NA	CLp1	DPLc4	NA	intrinsic	NA	NA	4	3.419	NA	NA	NA	NA	NA	NA	NA	NA	NA	NA	PS109	acetylcholine	0.94	2	0.655	NA	NA	NA	NA	NA	NA	NA	NA	NA	NA
SMP420	acetylcholine	0.98	NA	NA	CLp1	DPLc4	NA	intrinsic	NA	NA	2	1.718	NA	NA	NA	NA	NA	NA	NA	NA	NA	NA	SMP420	dopamine	0.78	NA	NA	NA	NA	1	0.448	NA	NA	NA	NA	NA	NA
SMP421	acetylcholine	0.98	NA	NA	CLp1	DPLc4	NA	intrinsic	NA	NA	3	2.7510000000000003	NA	NA	NA	NA	NA	NA	NA	NA	NA	NA	SMP421	acetylcholine	0.835	1	0.273	NA	NA	NA	NA	NA	NA	NA	NA	NA	NA
SMP422	acetylcholine	0.98	NA	NA	CLp1	DPLc4	NA	intrinsic	NA	NA	2	1.712	NA	NA	NA	NA	NA	NA	NA	NA	NA	NA	SMP422	dopamine	0.78	NA	NA	NA	NA	1	0.602	NA	NA	NA	NA	NA	NA
SMP423	acetylcholine	0.98	NA	NA	CLp1	DPLc4	NA	intrinsic	NA	NA	2	1.935	NA	NA	NA	NA	NA	NA	NA	NA	NA	NA	SMP423	unknown	0	NA	NA	NA	NA	NA	NA	NA	NA	NA	NA	NA	NA
SMP428	acetylcholine	0.98	NA	NA	CLp1	DPLc4	NA	intrinsic	NA	NA	4	3.683	NA	NA	NA	NA	NA	NA	NA	NA	NA	NA	SMP428	dopamine	0.78	NA	NA	NA	NA	2	0.3325	NA	NA	NA	NA	NA	NA
SMP429	acetylcholine	0.98	NA	NA	CLp1	DPLc4	CLp1__0	intrinsic	NA	NA	7	6.25	NA	NA	NA	NA	NA	NA	NA	NA	NA	NA	SMP429	dopamine	0.52	1	0.2177	NA	NA	2	0.3204	NA	NA	NA	NA	NA	NA
(SLP402,SMP426)a	glutamate	0.75	NA	NA	CLp1	DPLc4	CLp1__1	intrinsic	NA	NA	NA	NA	4	2.385	NA	NA	NA	NA	NA	NA	NA	NA	SLP402|SMP426	glutamate	0.72	NA	NA	5	0.619	NA	NA	NA	NA	NA	NA	NA	NA
(SLP402,SMP426)b	glutamate	0.75	NA	NA	CLp1	DPLc4	CLp1__1	intrinsic	NA	NA	NA	NA	2	1.2429999999999999	NA	NA	NA	NA	NA	NA	NA	NA	SLP402|SMP426	glutamate	0.72	NA	NA	5	0.619	NA	NA	NA	NA	NA	NA	NA	NA
(SLP402,SMP426)c	glutamate	0.75	NA	NA	CLp1	DPLc4	CLp1__1	intrinsic	NA	NA	NA	NA	4	2.131	NA	NA	NA	NA	NA	NA	NA	NA	SLP402|SMP426	glutamate	0.72	NA	NA	5	0.619	NA	NA	NA	NA	NA	NA	NA	NA
CL245	glutamate	0.75	NA	NA	CLp1	DPLc4	NA	intrinsic	NA	NA	NA	NA	2	1.083	NA	NA	NA	NA	NA	NA	NA	NA	CL245	glutamate	0.72	NA	NA	1	0.605	NA	NA	NA	NA	NA	NA	NA	NA
IB117	glutamate	0.75	NA	NA	CLp1	DPLc4	NA	intrinsic	NA	NA	NA	NA	2	1.06	NA	NA	NA	NA	NA	NA	NA	NA	IB117	glutamate	0.72	NA	NA	1	0.537	NA	NA	NA	NA	NA	NA	NA	NA
PS108	glutamate	0.75	NA	NA	CLp1	DPLc4	NA	intrinsic	NA	NA	NA	NA	2	1.038	NA	NA	NA	NA	NA	NA	NA	NA	PS108	glutamate	0.72	NA	NA	2	0.4935	NA	NA	NA	NA	NA	NA	NA	NA
SLP412	glutamate	0.75	NA	NA	CLp1	NA	NA	intrinsic	NA	NA	NA	NA	4	2.493	NA	NA	NA	NA	NA	NA	NA	NA	SLP412	glutamate	0.72	NA	NA	2	0.5895	NA	NA	NA	NA	NA	NA	NA	NA
SMP342	glutamate	0.75	NA	NA	CLp1	DPLc4	NA	intrinsic	NA	NA	NA	NA	2	1.0870000000000002	NA	NA	NA	NA	NA	NA	NA	NA	SMP342	glutamate	0.72	NA	NA	1	0.656	NA	NA	NA	NA	NA	NA	NA	NA
SMP345	glutamate	0.75	NA	NA	CLp1	DPLc4	NA	intrinsic	NA	NA	NA	NA	4	2.391	NA	NA	NA	NA	NA	NA	NA	NA	SMP345	glutamate	0.72	NA	NA	2	0.5305	NA	NA	NA	NA	NA	NA	NA	NA
SMP419	glutamate	0.75	NA	NA	CLp1	DPLc4	NA	intrinsic	NA	NA	NA	NA	2	1.198	NA	NA	NA	NA	NA	NA	NA	NA	SMP419	glutamate	0.72	NA	NA	1	0.667	NA	NA	NA	NA	NA	NA	NA	NA
SMP424	glutamate	0.75	NA	NA	CLp1	DPLc4	NA	intrinsic	NA	NA	NA	NA	4	2.154	NA	NA	NA	NA	NA	NA	NA	NA	SMP424	glutamate	0.72	NA	NA	2	0.6715	NA	NA	NA	NA	NA	NA	NA	NA
SMP425	glutamate	0.75	NA	NA	CLp1	DPLc4	NA	intrinsic	NA	NA	NA	NA	2	0.9750000000000001	NA	NA	NA	NA	NA	NA	NA	NA	SMP425	glutamate	0.72	NA	NA	1	0.632	NA	NA	NA	NA	NA	NA	NA	NA
SMP495a	glutamate	0.75	NA	NA	CLp1	DPLc4	CLp1__1	intrinsic	NA	NA	NA	NA	2	1.067	NA	NA	NA	NA	NA	NA	NA	NA	SMP495	glutamate	0.72	NA	NA	3	0.6556	NA	NA	NA	NA	NA	NA	NA	NA
SMP495b	glutamate	0.75	NA	NA	CLp1	DPLc4	CLp1__1	intrinsic	NA	NA	NA	NA	2	1.1749999999999998	NA	NA	NA	NA	NA	NA	NA	NA	SMP495	glutamate	0.72	NA	NA	3	0.6556	NA	NA	NA	NA	NA	NA	NA	NA
SMP495c	glutamate	0.75	NA	NA	CLp1	DPLc4	CLp1__1	intrinsic	NA	NA	NA	NA	2	1.182	NA	NA	NA	NA	NA	NA	NA	NA	SMP495	glutamate	0.72	NA	NA	3	0.6556	NA	NA	NA	NA	NA	NA	NA	NA
SMP531	glutamate	0.75	NA	NA	CLp1	DPLc4	NA	intrinsic	NA	NA	NA	NA	2	1.1840000000000002	NA	NA	NA	NA	NA	NA	NA	NA	SMP531	glutamate	0.72	NA	NA	1	0.617	NA	NA	NA	NA	NA	NA	NA	NA
SMP533	glutamate	0.75	NA	NA	CLp1	NA	NA	intrinsic	NA	NA	NA	NA	2	1.119	NA	NA	NA	NA	NA	NA	NA	NA	SMP533	glutamate	0.72	NA	NA	1	0.667	NA	NA	NA	NA	NA	NA	NA	NA
SMP552	glutamate	0.75	NA	NA	CLp1	DPLc4	NA	intrinsic	NA	NA	NA	NA	2	1.2810000000000001	NA	NA	NA	NA	NA	NA	NA	NA	SMP552	glutamate	0.72	NA	NA	1	0.613	NA	NA	NA	NA	NA	NA	NA	NA
CB1532	acetylcholine	0.98	NA	NA	CLp1_or_SLPpm2	DPLc4_or_DPLc2	CLp1_or_SLPpm2__0	intrinsic	NA	NA	3	2.443	NA	NA	NA	NA	NA	NA	NA	NA	NA	NA	NA	NA	NA	NA	NA	NA	NA	NA	NA	NA	NA	NA	NA	NA	NA
CB1548	acetylcholine	0.98	NA	NA	CLp1_or_SLPpm2	DPLc4_or_DPLc2	CLp1_or_SLPpm2__0	intrinsic	NA	NA	5	4.694	NA	NA	NA	NA	NA	NA	NA	NA	NA	NA	NA	NA	NA	NA	NA	NA	NA	NA	NA	NA	NA	NA	NA	NA	NA
CB2295	acetylcholine	0.98	NA	NA	CLp1_or_SLPpm2	DPLc4_or_DPLc2	CLp1_or_SLPpm2__0	intrinsic	NA	NA	3	2.8129999999999997	NA	NA	NA	NA	NA	NA	NA	NA	NA	NA	NA	NA	NA	NA	NA	NA	NA	NA	NA	NA	NA	NA	NA	NA	NA
CB2416	acetylcholine	0.98	NA	NA	CLp1_or_SLPpm2	DPLc4_or_DPLc2	CLp1_or_SLPpm2__0	intrinsic	NA	NA	4	3.682	NA	NA	NA	NA	NA	NA	NA	NA	NA	NA	NA	NA	NA	NA	NA	NA	NA	NA	NA	NA	NA	NA	NA	NA	NA
CB2638	acetylcholine	0.98	NA	NA	CLp1_or_SLPpm2	DPLc4_or_DPLc2	CLp1_or_SLPpm2__0	intrinsic	NA	NA	6	5.416	NA	NA	NA	NA	NA	NA	NA	NA	NA	NA	NA	NA	NA	NA	NA	NA	NA	NA	NA	NA	NA	NA	NA	NA	NA
CB2717	acetylcholine	0.98	NA	NA	CLp1_or_SLPpm2	DPLc4_or_DPLc2	CLp1_or_SLPpm2__0	intrinsic	NA	NA	9	8.196	NA	NA	NA	NA	NA	NA	NA	NA	NA	NA	NA	NA	NA	NA	NA	NA	NA	NA	NA	NA	NA	NA	NA	NA	NA
CB2868	acetylcholine	0.98	NA	NA	CLp1_or_SLPpm2	DPLc4_or_DPLc2	CLp1_or_SLPpm2__0	intrinsic	NA	NA	8	6.809	NA	NA	NA	NA	NA	NA	NA	NA	NA	NA	NA	NA	NA	NA	NA	NA	NA	NA	NA	NA	NA	NA	NA	NA	NA
CB3050	acetylcholine	0.98	NA	NA	CLp1_or_SLPpm2	DPLc4_or_DPLc2	CLp1_or_SLPpm2__0	intrinsic	NA	NA	10	8.073	NA	NA	NA	NA	NA	NA	NA	NA	NA	NA	NA	NA	NA	NA	NA	NA	NA	NA	NA	NA	NA	NA	NA	NA	NA
CB3069	acetylcholine	0.98	NA	NA	CLp1_or_SLPpm2	DPLc4_or_DPLc2	CLp1_or_SLPpm2__0	intrinsic	NA	NA	3	2.524	NA	NA	NA	NA	NA	NA	NA	NA	NA	NA	NA	NA	NA	NA	NA	NA	NA	NA	NA	NA	NA	NA	NA	NA	NA
CB3230	acetylcholine	0.98	NA	NA	CLp1_or_SLPpm2	DPLc4_or_DPLc2	CLp1_or_SLPpm2__0	intrinsic	NA	NA	4	3.346	NA	NA	NA	NA	NA	NA	NA	NA	NA	NA	NA	NA	NA	NA	NA	NA	NA	NA	NA	NA	NA	NA	NA	NA	NA
CB3541	acetylcholine	0.98	NA	NA	CLp1_or_SLPpm2	DPLc4_or_DPLc2	CLp1_or_SLPpm2__0	intrinsic	NA	NA	4	3.609	NA	NA	NA	NA	NA	NA	NA	NA	NA	NA	NA	NA	NA	NA	NA	NA	NA	NA	NA	NA	NA	NA	NA	NA	NA
SMP427	acetylcholine	0.98	NA	NA	CLp1_or_SLPpm2	DPLc4_or_DPLc2	CLp1_or_SLPpm2__1	intrinsic	NA	NA	10	8.622	NA	NA	NA	NA	NA	NA	NA	NA	NA	NA	SMP427	dopamine	0.624	1	0.097	NA	NA	4	0.31520000000000004	NA	NA	NA	NA	NA	NA
ATL024,IB042	glutamate	0.75	NA	NA	CLp1_or_SLPpm2	DPLc4_or_DPLc2	NA	intrinsic	NA	NA	NA	NA	4	2.23	NA	NA	NA	NA	NA	NA	NA	NA	ATL024|IB042	glutamate	0.72	NA	NA	2	0.527	NA	NA	NA	NA	NA	NA	NA	NA
CL152	glutamate	0.75	NA	NA	CLp1_or_SLPpm2	DPLc4_or_DPLc2	NA	intrinsic	NA	NA	NA	NA	4	1.971	NA	NA	NA	NA	NA	NA	NA	NA	CL152	glutamate	0.72	NA	NA	2	0.6285000000000001	NA	NA	NA	NA	NA	NA	NA	NA
CL153	glutamate	0.75	NA	NA	CLp1_or_SLPpm2	DPLc4_or_DPLc2	NA	intrinsic	NA	NA	NA	NA	2	1.219	NA	NA	NA	NA	NA	NA	NA	NA	CL153	glutamate	0.72	NA	NA	1	0.636	NA	NA	NA	NA	NA	NA	NA	NA
CL154	glutamate	0.75	NA	NA	CLp1_or_SLPpm2	DPLc4_or_DPLc2	NA	intrinsic	NA	NA	NA	NA	2	1.0790000000000002	NA	NA	NA	NA	NA	NA	NA	NA	CL154	glutamate	0.72	NA	NA	1	0.62	NA	NA	NA	NA	NA	NA	NA	NA
SLP395	glutamate	0.75	NA	NA	CLp1_or_SLPpm2	DPLc4_or_DPLc2	NA	intrinsic	NA	NA	NA	NA	2	1.04	NA	NA	NA	NA	NA	NA	NA	NA	SLP395	glutamate	0.72	NA	NA	1	0.612	NA	NA	NA	NA	NA	NA	NA	NA
CB1054	glutamate	0.75	NA	NA	CLp2	CP4	CLp2__0	intrinsic	NA	NA	NA	NA	6	3.771	NA	NA	NA	NA	NA	NA	NA	NA	NA	NA	NA	NA	NA	NA	NA	NA	NA	NA	NA	NA	NA	NA	NA
CB1214	glutamate	0.75	NA	NA	CLp2	CP4	CLp2__0	intrinsic	NA	NA	NA	NA	4	2.415	NA	NA	NA	NA	NA	NA	NA	NA	NA	NA	NA	NA	NA	NA	NA	NA	NA	NA	NA	NA	NA	NA	NA
CB1807	glutamate	0.75	NA	NA	CLp2	CP4	CLp2__0	intrinsic	NA	NA	NA	NA	4	2.324	NA	NA	NA	NA	NA	NA	NA	NA	NA	NA	NA	NA	NA	NA	NA	NA	NA	NA	NA	NA	NA	NA	NA
CB1913	glutamate	0.75	NA	NA	CLp2	CP4	CLp2__0	intrinsic	NA	NA	NA	NA	3	1.5630000000000002	NA	NA	NA	NA	NA	NA	NA	NA	NA	NA	NA	NA	NA	NA	NA	NA	NA	NA	NA	NA	NA	NA	NA
CB2182	glutamate	0.75	NA	NA	CLp2	CP4	CLp2__0	intrinsic	NA	NA	NA	NA	2	1.272	NA	NA	NA	NA	NA	NA	NA	NA	NA	NA	NA	NA	NA	NA	NA	NA	NA	NA	NA	NA	NA	NA	NA
CB2485	glutamate	0.75	NA	NA	CLp2	CP4	CLp2__0	intrinsic	NA	NA	NA	NA	5	2.56	NA	NA	NA	NA	NA	NA	NA	NA	NA	NA	NA	NA	NA	NA	NA	NA	NA	NA	NA	NA	NA	NA	NA
CB2931	glutamate	0.75	NA	NA	CLp2	CP4	NA	intrinsic	NA	NA	NA	NA	4	1.863	NA	NA	NA	NA	NA	NA	NA	NA	CL145|CL148	glutamate	0.72	NA	NA	3	0.5863	NA	NA	NA	NA	NA	NA	NA	NA
CB3152	glutamate	0.75	NA	NA	CLp2	CP4	CLp2__0	intrinsic	NA	NA	NA	NA	2	0.965	NA	NA	NA	NA	NA	NA	NA	NA	NA	NA	NA	NA	NA	NA	NA	NA	NA	NA	NA	NA	NA	NA	NA
CB3489	glutamate	0.75	NA	NA	CLp2	CP4	CLp2__0	intrinsic	NA	NA	NA	NA	2	1.256	NA	NA	NA	NA	NA	NA	NA	NA	NA	NA	NA	NA	NA	NA	NA	NA	NA	NA	NA	NA	NA	NA	NA
CB3580	glutamate	0.75	NA	NA	CLp2	CP4	CLp2__0	intrinsic	NA	NA	NA	NA	2	1.202	NA	NA	NA	NA	NA	NA	NA	NA	NA	NA	NA	NA	NA	NA	NA	NA	NA	NA	NA	NA	NA	NA	NA
CL146	glutamate	0.5	NA	NA	CLp2	CP4	NA	intrinsic	NA	NA	NA	NA	2	1.18	NA	NA	NA	NA	NA	NA	NA	NA	CL146	glutamate	0.72	NA	NA	1	0.549	NA	NA	NA	NA	NA	NA	NA	NA
SMP266	glutamate	0.75	NA	NA	CLp2	CP4	NA	intrinsic	NA	NA	NA	NA	2	0.9870000000000001	NA	NA	NA	NA	NA	NA	NA	NA	SMP266	glutamate	0.72	NA	NA	2	0.5609999999999999	NA	NA	NA	NA	NA	NA	NA	NA
SMP277	glutamate	0.75	NA	NA	CLp2	CP4	CLp2__0	intrinsic	NA	NA	NA	NA	7	4.384	NA	NA	NA	NA	NA	NA	NA	NA	SMP277	glutamate	0.395	NA	NA	1	0.336	NA	NA	NA	NA	NA	NA	NA	NA
SMP278a	glutamate	0.75	NA	NA	CLp2	CP4	CLp2__0	intrinsic	NA	NA	NA	NA	3	1.553	NA	NA	NA	NA	NA	NA	NA	NA	SMP278	glutamate	0.72	NA	NA	2	0.585	NA	NA	NA	NA	NA	NA	NA	NA
SMP278b	glutamate	0.75	NA	NA	CLp2	CP4	CLp2__0	intrinsic	NA	NA	NA	NA	2	1.162	NA	NA	NA	NA	NA	NA	NA	NA	SMP278	glutamate	0.72	NA	NA	2	0.585	NA	NA	NA	NA	NA	NA	NA	NA
SMP279_b	glutamate	0.75	NA	NA	CLp2	CP4	NA	intrinsic	NA	NA	NA	NA	3	1.777	NA	NA	NA	NA	NA	NA	NA	NA	NA	NA	NA	NA	NA	NA	NA	NA	NA	NA	NA	NA	NA	NA	NA
SMP279_c	glutamate	0.75	NA	NA	CLp2	CP4	CLp2__0	intrinsic	NA	NA	NA	NA	5	2.7110000000000003	NA	NA	NA	NA	NA	NA	NA	NA	NA	NA	NA	NA	NA	NA	NA	NA	NA	NA	NA	NA	NA	NA	NA
SMP280	glutamate	0.75	NA	NA	CLp2	CP4	NA	intrinsic	NA	NA	NA	NA	4	2.548	NA	NA	NA	NA	NA	NA	NA	NA	SMP280	glutamate	0.72	NA	NA	2	0.6074999999999999	NA	NA	NA	NA	NA	NA	NA	NA
SMP281	glutamate	0.75	NA	NA	CLp2	CP4	CLp2__0	intrinsic	NA	NA	NA	NA	12	7.785	NA	NA	NA	NA	NA	NA	NA	NA	SMP281	glutamate	0.72	NA	NA	6	0.6569	NA	NA	NA	NA	NA	NA	NA	NA
SMP282	glutamate	0.75	NA	NA	CLp2	CP4	CLp2__0	intrinsic	NA	NA	NA	NA	10	6.039	NA	NA	NA	NA	NA	NA	NA	NA	SMP282	glutamate	0.72	NA	NA	4	0.6645	NA	NA	NA	NA	NA	NA	NA	NA
CB2730	dopamine	0.83	dopamine	Mao & Davis 2009	CREa1_dorsal	BAmd1_dorsal	CREa1_dorsal_or_CREa2_medial__0	intrinsic	DAN	NA	NA	NA	NA	NA	NA	3	NA	2.083	NA	NA	NA	NA	NA	NA	NA	NA	NA	NA	NA	NA	NA	NA	NA	NA	NA	NA	NA
PAM01	dopamine	0.83	dopamine, nitric oxide	Mao & Davis 2009; Aso et al. 2019	CREa1_dorsal	BAmd1_dorsal	CREa1_dorsal_or_CREa2_medial__0	intrinsic	DAN	NA	NA	NA	NA	NA	NA	40	NA	30.502	NA	NA	NA	NA	PAM01	dopamine	0.78	NA	NA	NA	NA	39	0.6993	NA	NA	NA	NA	NA	NA
PAM04	dopamine	0.83	dopamine	Mao & Davis 2009	CREa1_dorsal	BAmd1_dorsal	CREa1_dorsal_or_CREa2_medial__1	intrinsic	DAN	NA	NA	NA	NA	NA	NA	32	NA	22.712	NA	NA	NA	NA	PAM04	dopamine	0.78	NA	NA	NA	NA	33	0.6841	NA	NA	NA	NA	NA	NA
PAM05	dopamine	0.83	dopamine, sparkly, Nplp1, amnesiac, CG43117, ion-transport peptide, nitric oxide	Mao & Davis 2009; Aso et al. 2019	CREa1_dorsal	BAmd1_dorsal	CREa1_dorsal_or_CREa2_medial__0	intrinsic	DAN	NA	NA	NA	NA	NA	NA	22	NA	15.653	NA	NA	NA	NA	PAM05	dopamine	0.78	NA	NA	NA	NA	18	0.7505999999999999	NA	NA	NA	NA	NA	NA
PAM06	dopamine	0.83	dopamine	Mao & Davis 2009	CREa1_dorsal	BAmd1_dorsal	CREa1_dorsal_or_CREa2_medial__0	intrinsic	DAN	NA	NA	NA	NA	NA	NA	31	NA	22.044	NA	NA	NA	NA	PAM06	dopamine	0.78	NA	NA	NA	NA	33	0.7484	NA	NA	NA	NA	NA	NA
PAM07	dopamine	0.83	dopamine, amnesiac, sparkly, Nplp1, Dh44	Mao & Davis 2009; Aso et al., 2019	CREa1_dorsal	BAmd1_dorsal	CREa1_dorsal_or_CREa2_medial__0	intrinsic	DAN	NA	NA	NA	NA	NA	NA	18	NA	14.069	NA	NA	NA	NA	PAM07	dopamine	0.78	NA	NA	NA	NA	12	0.7197	NA	NA	NA	NA	NA	NA
PAM08	dopamine	0.83	dopamine	Mao & Davis 2009	CREa1_dorsal	BAmd1_dorsal	CREa1_dorsal_or_CREa2_medial__0	intrinsic	DAN	NA	NA	NA	NA	NA	NA	46	NA	34.637	NA	NA	NA	NA	PAM08	dopamine	0.78	NA	NA	NA	NA	47	0.7168	NA	NA	NA	NA	NA	NA
PAM09	dopamine	0.83	dopamine	Mao & Davis 2009	CREa1_dorsal	BAmd1_dorsal	CREa1_dorsal_or_CREa2_medial__2	intrinsic	DAN	NA	NA	NA	NA	NA	NA	11	NA	7.531	NA	NA	NA	NA	PAM09	dopamine	0.78	NA	NA	NA	NA	11	0.6866	NA	NA	NA	NA	NA	NA
PAM10	dopamine	0.83	dopamine, amnesiac, sparkly, Dh44, CG34136, Nplp1	Mao & Davis 2009; Aso et al. 2019	CREa1_dorsal	BAmd1_dorsal	CREa1_dorsal_or_CREa2_medial__2	intrinsic	DAN	NA	NA	NA	NA	NA	NA	13	NA	9.813	NA	NA	NA	NA	PAM10	dopamine	0.78	NA	NA	NA	NA	14	0.7271	NA	NA	NA	NA	NA	NA
PAM11	dopamine	0.83	dopamine, amnesiac, sparkly, Nplp1, CG34136, sNPF	Mao & Davis 2009	CREa1_dorsal	BAmd1_dorsal	CREa1_dorsal_or_CREa2_medial__2	intrinsic	DAN	NA	NA	NA	NA	NA	NA	16	NA	11.67	NA	NA	NA	NA	PAM11	dopamine	0.78	NA	NA	NA	NA	14	0.6651	NA	NA	NA	NA	NA	NA
PAM13	dopamine	0.83	dopamine	Mao & Davis 2009	CREa1_dorsal	BAmd1_dorsal	CREa1_dorsal_or_CREa2_medial__0	intrinsic	DAN	NA	NA	NA	NA	NA	NA	12	NA	8.546	NA	NA	NA	NA	PAM13	dopamine	0.78	NA	NA	NA	NA	14	0.6392	NA	NA	NA	NA	NA	NA
CREa1A_T01	glutamate	0.75	NA	NA	CREa1_dorsal	BAmd1_dorsal	NA	intrinsic	NA	NA	NA	NA	3	1.417	NA	NA	NA	NA	NA	NA	NA	NA	ATL005|ATL007	glutamate	0.72	NA	NA	4	0.5516	NA	NA	NA	NA	NA	NA	NA	NA
CB.FB2K1	serotonin	0.3133	NA	NA	CREa1_dorsal	BAmd1_dorsal	CREa1_dorsal_or_CREa2_medial__3	intrinsic	CX	tangential	NA	NA	NA	NA	NA	NA	NA	NA	NA	NA	NA	NA	FB2B	glutamate	0.395	NA	NA	4	0.235	NA	NA	NA	NA	NA	NA	NA	NA
mAL	gaba	0.51	NA	NA	CREa1_ventral	BAmd1_ventral	CREa1_ventral__0	intrinsic	mAL	NA	NA	NA	33	15.798	NA	NA	NA	NA	33	21.957	NA	NA	mAL1|mAL2A|mAL2B|mAL3A|mAL3B|mAL4|mAL5A|mAL5B|mAL6	gaba	0.8	NA	NA	NA	NA	NA	NA	NA	NA	38	0.637	NA	NA
mALB1	gaba	0.96	NA	NA	CREa1_ventral	BAmd1_ventral	NA	intrinsic	NA	NA	NA	NA	NA	NA	NA	NA	NA	NA	2	1.528	NA	NA	mALB1	gaba	0.445	NA	NA	NA	NA	NA	NA	NA	NA	1	0.3835	NA	NA
mALB2	gaba	0.96	NA	NA	CREa1_ventral	BAmd1_ventral	NA	intrinsic	NA	NA	NA	NA	NA	NA	NA	NA	NA	NA	2	1.648	NA	NA	mALB2	gaba	0.8	NA	NA	NA	NA	NA	NA	NA	NA	1	0.736	NA	NA
mALB3	gaba	0.96	NA	NA	CREa1_ventral	BAmd1_ventral	NA	intrinsic	NA	NA	NA	NA	NA	NA	NA	NA	NA	NA	4	2.968	NA	NA	mALB3	gaba	0.8	NA	NA	NA	NA	NA	NA	NA	NA	2	0.75	NA	NA
mALB4	gaba	0.96	NA	NA	CREa1_ventral	BAmd1_ventral	NA	intrinsic	NA	NA	NA	NA	NA	NA	NA	NA	NA	NA	2	1.542	NA	NA	mALB4	gaba	0.8	NA	NA	NA	NA	NA	NA	NA	NA	1	0.783	NA	NA
mALB5	gaba	0.96	NA	NA	CREa1_ventral	BAmd1_ventral	NA	intrinsic	NA	NA	NA	NA	NA	NA	NA	NA	NA	NA	2	1.615	NA	NA	mALB5	gaba	0.8	NA	NA	NA	NA	NA	NA	NA	NA	1	0.671	NA	NA
mALD1	gaba	0.96	NA	NA	CREa1_ventral	BAmd1_ventral	NA	intrinsic	NA	NA	NA	NA	NA	NA	NA	NA	NA	NA	2	1.657	NA	NA	mALD1	gaba	0.44	NA	NA	1	0.268	NA	NA	NA	NA	1	0.3565	NA	NA
mALD2	gaba	0.96	NA	NA	CREa1_ventral	BAmd1_ventral	NA	intrinsic	NA	NA	NA	NA	NA	NA	NA	NA	NA	NA	2	1.68	NA	NA	mALD2	gaba	0.8	NA	NA	NA	NA	NA	NA	NA	NA	1	0.759	NA	NA
mALD3	gaba	0.96	NA	NA	CREa1_ventral	BAmd1_ventral	NA	intrinsic	NA	NA	NA	NA	NA	NA	NA	NA	NA	NA	2	1.5230000000000001	NA	NA	mALD3	gaba	0.8	NA	NA	NA	NA	NA	NA	NA	NA	1	0.752	NA	NA
mALD4	gaba	0.96	NA	NA	CREa1_ventral	BAmd1_ventral	NA	intrinsic	NA	NA	NA	NA	NA	NA	NA	NA	NA	NA	2	1.512	NA	NA	mALD4	gaba	0.8	NA	NA	NA	NA	NA	NA	NA	NA	1	0.613	NA	NA
PAM02	dopamine	0.7692	dopamine, Nplp1, sNPF, sparkly, amnesiac, CG34136	Mao & Davis 2009; Aso et al. 2019	CREa2_medial	DALcm1_medial	CREa1_dorsal_or_CREa2_medial__0	intrinsic	DAN	NA	NA	NA	NA	NA	NA	12	NA	8.4109	NA	NA	NA	NA	PAM02	dopamine	0.78	NA	NA	NA	NA	15	0.7365	NA	NA	NA	NA	NA	NA
PAM03	dopamine	0.83	dopamine	Mao & Davis 2009	CREa2_medial	DALcm1_medial	CREa1_dorsal_or_CREa2_medial__0	intrinsic	DAN	NA	NA	NA	NA	NA	NA	10	NA	7.555	NA	NA	NA	NA	PAM03	dopamine	0.78	NA	NA	NA	NA	7	0.6983	NA	NA	NA	NA	NA	NA
PAM12	dopamine	0.83	dopamine, amnesiac, sparkly, pdf, Gpb5	Mao & Davis 2009; Aso et al. 2019	CREa2_medial	DALcm1_medial	CREa1_dorsal_or_CREa2_medial__0	intrinsic	DAN	NA	NA	NA	NA	NA	NA	23	NA	18.026	NA	NA	NA	NA	PAM12	dopamine	0.78	NA	NA	NA	NA	23	0.6421	NA	NA	NA	NA	NA	NA
PAM14	dopamine	0.83	dopamine	Mao & Davis 2009	CREa2_medial	DALcm1_medial	CREa1_dorsal_or_CREa2_medial__0	intrinsic	DAN	NA	NA	NA	NA	NA	NA	16	NA	12.562	NA	NA	NA	NA	PAM14	dopamine	0.78	NA	NA	NA	NA	16	0.7168	NA	NA	NA	NA	NA	NA
PAM15	dopamine	0.83	dopamine	Mao & Davis 2009	CREa2_medial	DALcm1_medial	NA	intrinsic	DAN	NA	NA	NA	NA	NA	NA	1	NA	0.753	NA	NA	NA	NA	PAM15	dopamine	0.78	NA	NA	NA	NA	5	0.7363999999999999	NA	NA	NA	NA	NA	NA
CB.FB2K0	glutamate	0.75	NA	NA	CREa2_medial	DALcm1_medial	CREa1_dorsal_or_CREa2_medial__3	intrinsic	CX	tangential	NA	NA	4	1.662	NA	NA	NA	NA	NA	NA	NA	NA	FB2B	glutamate	0.395	NA	NA	4	0.235	NA	NA	NA	NA	NA	NA	NA	NA
AOTU015a	acetylcholine	0.98	NA	NA	CREa2_ventral	DALcm1_ventral	CREa2_ventral__1	intrinsic	NA	NA	4	2.989	NA	NA	NA	NA	NA	NA	NA	NA	NA	NA	AOTU015	acetylcholine	0.94	3	0.7067	NA	NA	NA	NA	NA	NA	NA	NA	NA	NA
AOTU015b	acetylcholine	0.98	NA	NA	CREa2_ventral	DALcm1_ventral	CREa2_ventral__1	intrinsic	NA	NA	2	1.583	NA	NA	NA	NA	NA	NA	NA	NA	NA	NA	AOTU015	acetylcholine	0.94	3	0.7067	NA	NA	NA	NA	NA	NA	NA	NA	NA	NA
CB0007	acetylcholine	0.98	NA	NA	CREa2_ventral	DALcm1_ventral	CREa2_ventral__1	intrinsic	NA	NA	6	5.091	NA	NA	NA	NA	NA	NA	NA	NA	NA	NA	NA	NA	NA	NA	NA	NA	NA	NA	NA	NA	NA	NA	NA	NA	NA
CB0356	acetylcholine	0.98	NA	NA	CREa2_ventral	DALcm1_ventral	CREa2_ventral__1	intrinsic	NA	NA	2	1.737	NA	NA	NA	NA	NA	NA	NA	NA	NA	NA	NA	NA	NA	NA	NA	NA	NA	NA	NA	NA	NA	NA	NA	NA	NA
CB0359	acetylcholine	0.98	NA	NA	CREa2_ventral	DALcm1_ventral	CREa2_ventral__1	intrinsic	NA	NA	2	1.5470000000000002	NA	NA	NA	NA	NA	NA	NA	NA	NA	NA	NA	NA	NA	NA	NA	NA	NA	NA	NA	NA	NA	NA	NA	NA	NA
CB0739	acetylcholine	0.98	NA	NA	CREa2_ventral	DALcm1_ventral	CREa2_ventral__1	intrinsic	NA	NA	6	5.332	NA	NA	NA	NA	NA	NA	NA	NA	NA	NA	NA	NA	NA	NA	NA	NA	NA	NA	NA	NA	NA	NA	NA	NA	NA
CB1294	acetylcholine	0.98	NA	NA	CREa2_ventral	DALcm1_ventral	CREa2_ventral__1	intrinsic	NA	NA	6	5.156	NA	NA	NA	NA	NA	NA	NA	NA	NA	NA	NA	NA	NA	NA	NA	NA	NA	NA	NA	NA	NA	NA	NA	NA	NA
CB1721	acetylcholine	0.98	NA	NA	CREa2_ventral	DALcm1_ventral	CREa2_ventral__2	intrinsic	NA	NA	4	3.563	NA	NA	NA	NA	NA	NA	NA	NA	NA	NA	NA	NA	NA	NA	NA	NA	NA	NA	NA	NA	NA	NA	NA	NA	NA
CB1956	acetylcholine	0.98	NA	NA	CREa2_ventral	DALcm1_ventral	CREa2_ventral__0	intrinsic	NA	NA	5	4.327	NA	NA	NA	NA	NA	NA	NA	NA	NA	NA	NA	NA	NA	NA	NA	NA	NA	NA	NA	NA	NA	NA	NA	NA	NA
CB2117	acetylcholine	0.98	NA	NA	CREa2_ventral	DALcm1_ventral	CREa2_ventral__0	intrinsic	NA	NA	2	1.698	NA	NA	NA	NA	NA	NA	NA	NA	NA	NA	NA	NA	NA	NA	NA	NA	NA	NA	NA	NA	NA	NA	NA	NA	NA
CB2120	acetylcholine	0.98	NA	NA	CREa2_ventral	DALcm1_ventral	CREa2_ventral__0	intrinsic	NA	NA	4	3.265	NA	NA	NA	NA	NA	NA	NA	NA	NA	NA	NA	NA	NA	NA	NA	NA	NA	NA	NA	NA	NA	NA	NA	NA	NA
CB2418	acetylcholine	0.98	NA	NA	CREa2_ventral	DALcm1_ventral	CREa2_ventral__2	intrinsic	NA	NA	3	2.493	NA	NA	NA	NA	NA	NA	NA	NA	NA	NA	NA	NA	NA	NA	NA	NA	NA	NA	NA	NA	NA	NA	NA	NA	NA
CB2544	acetylcholine	0.98	NA	NA	CREa2_ventral	DALcm1_ventral	CREa2_ventral__0	intrinsic	NA	NA	3	2.528	NA	NA	NA	NA	NA	NA	NA	NA	NA	NA	NA	NA	NA	NA	NA	NA	NA	NA	NA	NA	NA	NA	NA	NA	NA
CB2768	acetylcholine	0.98	NA	NA	CREa2_ventral	DALcm1_ventral	CREa2_ventral__0	intrinsic	NA	NA	2	1.699	NA	NA	NA	NA	NA	NA	NA	NA	NA	NA	NA	NA	NA	NA	NA	NA	NA	NA	NA	NA	NA	NA	NA	NA	NA
CB2841	acetylcholine	0.98	NA	NA	CREa2_ventral	DALcm1_ventral	CREa2_ventral__0	intrinsic	NA	NA	5	4.452	NA	NA	NA	NA	NA	NA	NA	NA	NA	NA	NA	NA	NA	NA	NA	NA	NA	NA	NA	NA	NA	NA	NA	NA	NA
CB2846	acetylcholine	0.98	NA	NA	CREa2_ventral	DALcm1_ventral	CREa2_ventral__0	intrinsic	NA	NA	3	2.56	NA	NA	NA	NA	NA	NA	NA	NA	NA	NA	NA	NA	NA	NA	NA	NA	NA	NA	NA	NA	NA	NA	NA	NA	NA
CB3241	acetylcholine	0.98	NA	NA	CREa2_ventral	DALcm1_ventral	NA	intrinsic	NA	NA	2	1.796	NA	NA	NA	NA	NA	NA	NA	NA	NA	NA	SMP110	acetylcholine	0.94	2	0.792	NA	NA	NA	NA	NA	NA	NA	NA	NA	NA
CB3441	acetylcholine	0.98	NA	NA	CREa2_ventral	DALcm1_ventral	NA	intrinsic	NA	NA	2	1.8119999999999998	NA	NA	NA	NA	NA	NA	NA	NA	NA	NA	SMP110	acetylcholine	0.94	2	0.792	NA	NA	NA	NA	NA	NA	NA	NA	NA	NA
CB3523	acetylcholine	0.98	NA	NA	CREa2_ventral	DALcm1_ventral	CREa2_ventral__0	intrinsic	NA	NA	2	1.624	NA	NA	NA	NA	NA	NA	NA	NA	NA	NA	NA	NA	NA	NA	NA	NA	NA	NA	NA	NA	NA	NA	NA	NA	NA
CRE015	acetylcholine	0.98	NA	NA	CREa2_ventral	DALcm1_ventral	NA	intrinsic	NA	NA	2	1.776	NA	NA	NA	NA	NA	NA	NA	NA	NA	NA	CRE015	acetylcholine	0.94	1	0.86	NA	NA	NA	NA	NA	NA	NA	NA	NA	NA
CRE016	acetylcholine	0.98	NA	NA	CREa2_ventral	DALcm1_ventral	CREa2_ventral__0	intrinsic	NA	NA	5	3.425	NA	NA	NA	NA	NA	NA	NA	NA	NA	NA	CRE016	acetylcholine	0.94	3	0.5224	NA	NA	NA	NA	NA	NA	NA	NA	NA	NA
CRE017	acetylcholine	0.98	NA	NA	CREa2_ventral	DALcm1_ventral	NA	intrinsic	NA	NA	4	3.64	NA	NA	NA	NA	NA	NA	NA	NA	NA	NA	CRE017	acetylcholine	0.94	2	0.856	NA	NA	NA	NA	NA	NA	NA	NA	NA	NA
CRE018	acetylcholine	0.98	NA	NA	CREa2_ventral	DALcm1_ventral	CREa2_ventral__0	intrinsic	NA	NA	6	5.214	NA	NA	NA	NA	NA	NA	NA	NA	NA	NA	CRE018	acetylcholine	0.94	3	0.683	NA	NA	NA	NA	NA	NA	NA	NA	NA	NA
CRE019	acetylcholine	0.98	NA	NA	CREa2_ventral	DALcm1_ventral	NA	intrinsic	NA	NA	3	2.374	NA	NA	NA	NA	NA	NA	NA	NA	NA	NA	CRE019	unknown	0	NA	NA	NA	NA	NA	NA	NA	NA	NA	NA	NA	NA
CRE020	acetylcholine	0.98	NA	NA	CREa2_ventral	DALcm1_ventral	NA	intrinsic	NA	NA	3	2.661	NA	NA	NA	NA	NA	NA	NA	NA	NA	NA	CRE020	acetylcholine	0.94	2	0.635	NA	NA	NA	NA	NA	NA	NA	NA	NA	NA
LAL022	acetylcholine	0.98	NA	NA	CREa2_ventral	DALcm1_ventral	CREa2_ventral__0	intrinsic	NA	NA	6	5.084	NA	NA	NA	NA	NA	NA	NA	NA	NA	NA	LAL022	acetylcholine	0.8117	5	0.5138	1	0.0772	NA	NA	NA	NA	NA	NA	NA	NA
LAL023	acetylcholine	0.98	NA	NA	CREa2_ventral	DALcm1_ventral	NA	intrinsic	NA	NA	4	3.249	NA	NA	NA	NA	NA	NA	NA	NA	NA	NA	LAL023	acetylcholine	0.94	2	0.66	NA	NA	NA	NA	NA	NA	NA	NA	NA	NA
LAL024	acetylcholine	0.98	NA	NA	CREa2_ventral	DALcm1_ventral	NA	intrinsic	NA	NA	2	1.834	NA	NA	NA	NA	NA	NA	NA	NA	NA	NA	LAL024	acetylcholine	0.94	1	0.871	NA	NA	NA	NA	NA	NA	NA	NA	NA	NA
LAL026	acetylcholine	0.98	NA	NA	CREa2_ventral	DALcm1_ventral	CREa2_ventral__2	intrinsic	NA	NA	6	5.236	NA	NA	NA	NA	NA	NA	NA	NA	NA	NA	LAL026	acetylcholine	0.94	2	0.775	NA	NA	NA	NA	NA	NA	NA	NA	NA	NA
LAL027	acetylcholine	0.98	NA	NA	CREa2_ventral	DALcm1_ventral	NA	intrinsic	NA	NA	3	2.295	NA	NA	NA	NA	NA	NA	NA	NA	NA	NA	LAL027	acetylcholine	0.94	1	0.776	NA	NA	NA	NA	NA	NA	NA	NA	NA	NA
LAL028, LAL029	acetylcholine	0.955	NA	NA	CREa2_ventral	DALcm1_ventral	CREa2_ventral__2	intrinsic	NA	NA	11	9.471	NA	NA	NA	NA	NA	NA	NA	NA	NA	NA	LAL028| LAL029	acetylcholine	0.94	2	0.8234999999999999	NA	NA	NA	NA	NA	NA	NA	NA	NA	NA
LAL030a	acetylcholine	0.98	NA	NA	CREa2_ventral	DALcm1_ventral	CREa2_ventral__0	intrinsic	NA	NA	2	1.686	NA	NA	NA	NA	NA	NA	NA	NA	NA	NA	NA	NA	NA	NA	NA	NA	NA	NA	NA	NA	NA	NA	NA	NA	NA
LAL030b	acetylcholine	0.98	NA	NA	CREa2_ventral	DALcm1_ventral	CREa2_ventral__0	intrinsic	NA	NA	4	3.572	NA	NA	NA	NA	NA	NA	NA	NA	NA	NA	NA	NA	NA	NA	NA	NA	NA	NA	NA	NA	NA	NA	NA	NA	NA
LAL030c	acetylcholine	0.98	NA	NA	CREa2_ventral	DALcm1_ventral	CREa2_ventral__0	intrinsic	NA	NA	2	1.676	NA	NA	NA	NA	NA	NA	NA	NA	NA	NA	NA	NA	NA	NA	NA	NA	NA	NA	NA	NA	NA	NA	NA	NA	NA
LAL030d	acetylcholine	0.98	NA	NA	CREa2_ventral	DALcm1_ventral	NA	intrinsic	NA	NA	4	3.184	NA	NA	NA	NA	NA	NA	NA	NA	NA	NA	NA	NA	NA	NA	NA	NA	NA	NA	NA	NA	NA	NA	NA	NA	NA
LAL031	acetylcholine	0.98	NA	NA	CREa2_ventral	DALcm1_ventral	NA	intrinsic	NA	NA	4	3.6189999999999998	NA	NA	NA	NA	NA	NA	NA	NA	NA	NA	LAL031	acetylcholine	0.94	2	0.8285	NA	NA	NA	NA	NA	NA	NA	NA	NA	NA
LAL034	acetylcholine	0.98	NA	NA	CREa2_ventral	DALcm1_ventral	CREa2_ventral__0	intrinsic	NA	NA	6	5.086	NA	NA	NA	NA	NA	NA	NA	NA	NA	NA	LAL034	acetylcholine	0.94	3	0.7737	NA	NA	NA	NA	NA	NA	NA	NA	NA	NA
LAL035	acetylcholine	0.98	NA	NA	CREa2_ventral	DALcm1_ventral	NA	intrinsic	NA	NA	4	3.427	NA	NA	NA	NA	NA	NA	NA	NA	NA	NA	LAL035	acetylcholine	0.94	2	0.8200000000000001	NA	NA	NA	NA	NA	NA	NA	NA	NA	NA
LAL037	acetylcholine	0.98	NA	NA	CREa2_ventral	DALcm1_ventral	CREa2_ventral__0	intrinsic	NA	NA	5	4.405	NA	NA	NA	NA	NA	NA	NA	NA	NA	NA	LAL037	acetylcholine	0.94	2	0.634	NA	NA	NA	NA	NA	NA	NA	NA	NA	NA
LAL038	acetylcholine	0.98	NA	NA	CREa2_ventral	DALcm1_ventral	NA	intrinsic	NA	NA	2	1.661	NA	NA	NA	NA	NA	NA	NA	NA	NA	NA	LAL038	acetylcholine	0.94	1	0.687	NA	NA	NA	NA	NA	NA	NA	NA	NA	NA
SIP022	acetylcholine	0.98	NA	NA	CREa2_ventral	DALcm1_ventral	NA	intrinsic	NA	NA	2	1.779	NA	NA	NA	NA	NA	NA	NA	NA	NA	NA	SIP022	acetylcholine	0.94	1	0.803	NA	NA	NA	NA	NA	NA	NA	NA	NA	NA
SIP024	acetylcholine	0.98	NA	NA	CREa2_ventral	DALcm1_ventral	CREa2_ventral__2	intrinsic	NA	NA	7	6.292	NA	NA	NA	NA	NA	NA	NA	NA	NA	NA	SIP024	acetylcholine	0.94	3	0.7337	NA	NA	NA	NA	NA	NA	NA	NA	NA	NA
SMP111	acetylcholine	0.98	NA	NA	CREa2_ventral	DALcm1_ventral	NA	intrinsic	NA	NA	3	2.5380000000000003	NA	NA	NA	NA	NA	NA	NA	NA	NA	NA	SMP111	acetylcholine	0.94	2	0.6665	NA	NA	NA	NA	NA	NA	NA	NA	NA	NA
SMP112	acetylcholine	0.98	NA	NA	CREa2_ventral	DALcm1_ventral	CREa2_ventral__0	intrinsic	NA	NA	6	5.445	NA	NA	NA	NA	NA	NA	NA	NA	NA	NA	SMP112	acetylcholine	0.94	3	0.7964	NA	NA	NA	NA	NA	NA	NA	NA	NA	NA
CB1163	acetylcholine	0.98	NA	NA	CREl1	DALv3	CREl1__2	intrinsic	NA	NA	6	5.437	NA	NA	NA	NA	NA	NA	NA	NA	NA	NA	NA	NA	NA	NA	NA	NA	NA	NA	NA	NA	NA	NA	NA	NA	NA
CB2719	acetylcholine	0.98	NA	NA	CREl1	DALv3	CREl1__2	intrinsic	NA	NA	4	3.4299999999999997	NA	NA	NA	NA	NA	NA	NA	NA	NA	NA	NA	NA	NA	NA	NA	NA	NA	NA	NA	NA	NA	NA	NA	NA	NA
CL123,CRE061	acetylcholine	0.98	NA	NA	CREl1	DALv3	CREl1__3	intrinsic	NA	NA	12	8.135	NA	NA	NA	NA	NA	NA	NA	NA	NA	NA	CL123|CRE061	acetylcholine	0.94	6	0.46909999999999996	NA	NA	NA	NA	NA	NA	NA	NA	NA	NA
CRE049	acetylcholine	0.98	NA	NA	CREl1	DALv3	NA	intrinsic	NA	NA	2	1.6629999999999998	NA	NA	NA	NA	NA	NA	NA	NA	NA	NA	CRE049	acetylcholine	0.94	1	0.554	NA	NA	NA	NA	NA	NA	NA	NA	NA	NA
CRE059	acetylcholine	0.98	NA	NA	CREl1	DALv3	NA	intrinsic	NA	NA	4	3.488	NA	NA	NA	NA	NA	NA	NA	NA	NA	NA	CRE059	acetylcholine	0.94	4	0.5526	NA	NA	NA	NA	NA	NA	NA	NA	NA	NA
CRE060,CRE067	acetylcholine	0.93	NA	NA	CREl1	DALv3	CREl1__1	intrinsic	NA	NA	5	3.0700000000000003	NA	NA	NA	NA	NA	NA	NA	NA	NA	NA	CRE060|CRE067	glutamate	0.72	NA	NA	3	0.358	NA	NA	NA	NA	NA	NA	NA	NA
CRE065	acetylcholine	0.98	NA	NA	CREl1	DALv3	CREl1__3	intrinsic	NA	NA	6	4.853	NA	NA	NA	NA	NA	NA	NA	NA	NA	NA	CRE065	acetylcholine	0.94	3	0.634	NA	NA	NA	NA	NA	NA	NA	NA	NA	NA
CRE066	acetylcholine	0.98	NA	NA	CREl1	DALv3	NA	intrinsic	NA	NA	4	2.93	NA	NA	NA	NA	NA	NA	NA	NA	NA	NA	CRE066	dopamine	0.78	NA	NA	NA	NA	4	0.3502	NA	NA	NA	NA	NA	NA
CRE068	acetylcholine	0.98	NA	NA	CREl1	DALv3	CREl1__1	intrinsic	NA	NA	5	3.9499999999999997	NA	NA	NA	NA	NA	NA	NA	NA	NA	NA	CRE068	acetylcholine	0.555	1	0.22	1	0.188	NA	NA	NA	NA	NA	NA	NA	NA
CRE070	acetylcholine	0.98	NA	NA	CREl1	DALv3	NA	intrinsic	NA	NA	2	1.6869999999999998	NA	NA	NA	NA	NA	NA	NA	NA	NA	NA	CRE070	acetylcholine	0.94	1	0.578	NA	NA	NA	NA	NA	NA	NA	NA	NA	NA
CREl1_28	acetylcholine	0.98	NA	NA	CREl1	DALv3	CREl1__2	intrinsic	NA	NA	7	6.094	NA	NA	NA	NA	NA	NA	NA	NA	NA	NA	NA	NA	NA	NA	NA	NA	NA	NA	NA	NA	NA	NA	NA	NA	NA
CREl1_30	acetylcholine	0.98	NA	NA	CREl1	DALv3	CREl1__3	intrinsic	NA	NA	2	1.198	NA	NA	NA	NA	NA	NA	NA	NA	NA	NA	NA	NA	NA	NA	NA	NA	NA	NA	NA	NA	NA	NA	NA	NA	NA
LAL110	acetylcholine	0.98	NA	NA	CREl1	DALv3	CREl1__1	intrinsic	NA	NA	9	7.986	NA	NA	NA	NA	NA	NA	NA	NA	NA	NA	LAL110	acetylcholine	0.74	3	0.3426	NA	NA	1	0.0876	NA	NA	NA	NA	NA	NA
LAL114	acetylcholine	0.98	NA	NA	CREl1	DALv3	NA	intrinsic	NA	NA	2	1.8	NA	NA	NA	NA	NA	NA	NA	NA	NA	NA	LAL114	acetylcholine	0.94	1	0.656	NA	NA	NA	NA	NA	NA	NA	NA	NA	NA
LHAV9a1_a	acetylcholine	0.98	NA	NA	CREl1	DALv3	NA	intrinsic	NA	NA	4	3.588	NA	NA	NA	NA	NA	NA	NA	NA	NA	NA	NA	NA	NA	NA	NA	NA	NA	NA	NA	NA	NA	NA	NA	NA	NA
LHAV9a1_b	acetylcholine	0.98	NA	NA	CREl1	DALv3	NA	intrinsic	NA	NA	4	3.454	NA	NA	NA	NA	NA	NA	NA	NA	NA	NA	NA	NA	NA	NA	NA	NA	NA	NA	NA	NA	NA	NA	NA	NA	NA
LHAV9a1_c	acetylcholine	0.98	NA	NA	CREl1	DALv3	CREl1__2	intrinsic	NA	NA	5	4.395	NA	NA	NA	NA	NA	NA	NA	NA	NA	NA	NA	NA	NA	NA	NA	NA	NA	NA	NA	NA	NA	NA	NA	NA	NA
SLP240_a	acetylcholine	0.98	NA	NA	CREl1	DALv3	CREl1__0	intrinsic	NA	NA	6	4.126	NA	NA	NA	NA	NA	NA	NA	NA	NA	NA	NA	NA	NA	NA	NA	NA	NA	NA	NA	NA	NA	NA	NA	NA	NA
SLP240_b	acetylcholine	0.98	NA	NA	CREl1	DALv3	NA	intrinsic	NA	NA	4	2.961	NA	NA	NA	NA	NA	NA	NA	NA	NA	NA	NA	NA	NA	NA	NA	NA	NA	NA	NA	NA	NA	NA	NA	NA	NA
SLP241	acetylcholine	0.98	NA	NA	CREl1	DALv3	CREl1__0	intrinsic	NA	NA	10	6.26	NA	NA	NA	NA	NA	NA	NA	NA	NA	NA	SLP241	acetylcholine	0.94	4	0.6226	NA	NA	NA	NA	NA	NA	NA	NA	NA	NA
SLP242	acetylcholine	0.98	NA	NA	CREl1	DALv3	NA	intrinsic	NA	NA	3	2.69	NA	NA	NA	NA	NA	NA	NA	NA	NA	NA	SLP242	acetylcholine	0.94	2	0.6970000000000001	NA	NA	NA	NA	NA	NA	NA	NA	NA	NA
SMP171	acetylcholine	0.98	NA	NA	CREl1	DALv3	CREl1__0	intrinsic	NA	NA	7	5.623	NA	NA	NA	NA	NA	NA	NA	NA	NA	NA	SMP171	dopamine	0.78	NA	NA	NA	NA	2	0.5489999999999999	NA	NA	NA	NA	NA	NA
SMP172	acetylcholine	0.98	NA	NA	CREl1	DALv3	CREl1__0	intrinsic	NA	NA	6	4.828	NA	NA	NA	NA	NA	NA	NA	NA	NA	NA	SMP172	dopamine	0.78	NA	NA	NA	NA	4	0.49670000000000003	NA	NA	NA	NA	NA	NA
SMP173	acetylcholine	0.98	NA	NA	CREl1	DALv3	CREl1__3	intrinsic	NA	NA	10	8.961	NA	NA	NA	NA	NA	NA	NA	NA	NA	NA	SMP173	acetylcholine	0.545	2	0.3278	NA	NA	2	0.20179999999999998	NA	NA	NA	NA	NA	NA
SMP174	acetylcholine	0.98	NA	NA	CREl1	DALv3	NA	intrinsic	NA	NA	2	1.7269999999999999	NA	NA	NA	NA	NA	NA	NA	NA	NA	NA	SMP174	acetylcholine	0.87	2	0.4053	NA	NA	NA	NA	NA	NA	NA	NA	NA	NA
PI	acetylcholine	0.6115	myosuppressin	Reinhard et al., 2023	DILP__prim	DILP__prim	DILP__prim__0	efferent	pars_intercerebralis	NA	10	6.4030000000000005	NA	NA	NA	NA	NA	NA	NA	NA	NA	NA	PI1|PI2|PI3	acetylcholine	0.5191	7	0.192	1	0.0233	NA	NA	6	0.0731	NA	NA	NA	NA
ATL013	acetylcholine	0.98	NA	NA	DL1_dorsal	CP2_dorsal	NA	intrinsic	NA	NA	4	3.772	NA	NA	NA	NA	NA	NA	NA	NA	NA	NA	ATL013	acetylcholine	0.94	3	0.8513999999999999	NA	NA	NA	NA	NA	NA	NA	NA	NA	NA
CB1357	acetylcholine	0.98	NA	NA	DL1_dorsal	CP2_dorsal	DL1_dorsal__3	intrinsic	NA	NA	12	9.424	NA	NA	NA	NA	NA	NA	NA	NA	NA	NA	NA	NA	NA	NA	NA	NA	NA	NA	NA	NA	NA	NA	NA	NA	NA
CB1489	acetylcholine	0.98	NA	NA	DL1_dorsal	CP2_dorsal	DL1_dorsal__3	intrinsic	NA	NA	6	4.677	NA	NA	NA	NA	NA	NA	NA	NA	NA	NA	NA	NA	NA	NA	NA	NA	NA	NA	NA	NA	NA	NA	NA	NA	NA
CB1727	acetylcholine	0.98	NA	NA	DL1_dorsal	CP2_dorsal	DL1_dorsal__3	intrinsic	NA	NA	2	1.7069999999999999	NA	NA	NA	NA	NA	NA	NA	NA	NA	NA	NA	NA	NA	NA	NA	NA	NA	NA	NA	NA	NA	NA	NA	NA	NA
CB2310	acetylcholine	0.98	NA	NA	DL1_dorsal	CP2_dorsal	DL1_dorsal__3	intrinsic	NA	NA	3	2.098	NA	NA	NA	NA	NA	NA	NA	NA	NA	NA	NA	NA	NA	NA	NA	NA	NA	NA	NA	NA	NA	NA	NA	NA	NA
CB2444	acetylcholine	0.98	NA	NA	DL1_dorsal	CP2_dorsal	DL1_dorsal__3	intrinsic	NA	NA	3	2.317	NA	NA	NA	NA	NA	NA	NA	NA	NA	NA	NA	NA	NA	NA	NA	NA	NA	NA	NA	NA	NA	NA	NA	NA	NA
CB3455	acetylcholine	0.98	NA	NA	DL1_dorsal	CP2_dorsal	DL1_dorsal__3	intrinsic	NA	NA	2	1.7890000000000001	NA	NA	NA	NA	NA	NA	NA	NA	NA	NA	NA	NA	NA	NA	NA	NA	NA	NA	NA	NA	NA	NA	NA	NA	NA
CRE072	acetylcholine	0.98	NA	NA	DL1_dorsal	CP2_dorsal	NA	intrinsic	NA	NA	4	2.981	NA	NA	NA	NA	NA	NA	NA	NA	NA	NA	CRE072	acetylcholine	0.94	2	0.8220000000000001	NA	NA	NA	NA	NA	NA	NA	NA	NA	NA
DL1_dorsal__3	acetylcholine	0.98	NA	NA	DL1_dorsal	CP2_dorsal	DL1_dorsal__3	intrinsic	NA	NA	1	0.713	NA	NA	NA	NA	NA	NA	NA	NA	NA	NA	NA	NA	NA	NA	NA	NA	NA	NA	NA	NA	NA	NA	NA	NA	NA
LHPV5b1	acetylcholine	0.98	acetylcholine	Dolan et al., 2019	DL1_dorsal	CP2_dorsal	DL1_dorsal__2	intrinsic	NA	NA	16	14.001	NA	NA	NA	NA	NA	NA	NA	NA	NA	NA	LHPV5b1	acetylcholine	0.94	7	0.741	NA	NA	NA	NA	NA	NA	NA	NA	NA	NA
LHPV5b2	acetylcholine	0.98	acetylcholine	Dolan et al., 2019	DL1_dorsal	CP2_dorsal	DL1_dorsal__2	intrinsic	NA	NA	15	13.821	NA	NA	NA	NA	NA	NA	NA	NA	NA	NA	LHPV5b2	acetylcholine	0.94	7	0.7968	NA	NA	NA	NA	NA	NA	NA	NA	NA	NA
LHPV5b3	acetylcholine	0.98	acetylcholine	Dolan et al., 2019	DL1_dorsal	CP2_dorsal	DL1_dorsal__2	intrinsic	NA	NA	19	17.136	NA	NA	NA	NA	NA	NA	NA	NA	NA	NA	LHPV5b3	acetylcholine	0.94	5	0.8756	NA	NA	NA	NA	NA	NA	NA	NA	NA	NA
LHPV5b4	acetylcholine	0.98	acetylcholine	Dolan et al., 2019	DL1_dorsal	CP2_dorsal	DL1_dorsal__2	intrinsic	NA	NA	5	4.626	NA	NA	NA	NA	NA	NA	NA	NA	NA	NA	LHPV5b4	acetylcholine	0.94	3	0.8500000000000001	NA	NA	NA	NA	NA	NA	NA	NA	NA	NA
LHPV5b5	acetylcholine	0.98	acetylcholine	Dolan et al., 2019	DL1_dorsal	CP2_dorsal	DL1_dorsal__2	intrinsic	NA	NA	3	2.475	NA	NA	NA	NA	NA	NA	NA	NA	NA	NA	LHPV5b5	acetylcholine	0.94	2	0.702	NA	NA	NA	NA	NA	NA	NA	NA	NA	NA
LHPV5b6	acetylcholine	0.98	acetylcholine	Dolan et al., 2019	DL1_dorsal	CP2_dorsal	DL1_dorsal__2	intrinsic	NA	NA	9	8.103	NA	NA	NA	NA	NA	NA	NA	NA	NA	NA	LHPV5b6	acetylcholine	0.94	5	0.6438	NA	NA	NA	NA	NA	NA	NA	NA	NA	NA
LHPV5c1	acetylcholine	0.98	acetylcholine	Dolan et al., 2019	DL1_dorsal	CP2_dorsal	DL1_dorsal__2	intrinsic	NA	NA	29	26.155	NA	NA	NA	NA	NA	NA	NA	NA	NA	NA	LHPV5c1	acetylcholine	0.94	12	0.8674000000000001	NA	NA	NA	NA	NA	NA	NA	NA	NA	NA
LHPV5c2	acetylcholine	0.98	acetylcholine	Dolan et al., 2019	DL1_dorsal	CP2_dorsal	NA	intrinsic	NA	NA	3	2.7960000000000003	NA	NA	NA	NA	NA	NA	NA	NA	NA	NA	LHPV5c2	acetylcholine	0.94	2	0.9055	NA	NA	NA	NA	NA	NA	NA	NA	NA	NA
LHPV5c3	acetylcholine	0.98	acetylcholine	Dolan et al., 2019	DL1_dorsal	CP2_dorsal	DL1_dorsal__2	intrinsic	NA	NA	9	8.083	NA	NA	NA	NA	NA	NA	NA	NA	NA	NA	LHPV5c3	acetylcholine	0.94	3	0.831	NA	NA	NA	NA	NA	NA	NA	NA	NA	NA
LHPV5e2	acetylcholine	0.98	acetylcholine	Dolan et al., 2019	DL1_dorsal	CP2_dorsal	NA	intrinsic	NA	NA	2	1.685	NA	NA	NA	NA	NA	NA	NA	NA	NA	NA	LHPV5e2	acetylcholine	0.94	1	0.601	NA	NA	NA	NA	NA	NA	NA	NA	NA	NA
MBON15	acetylcholine	0.98	acetylcholine	Aso et al., 2014	DL1_dorsal	CP2_dorsal	NA	intrinsic	MBON	NA	4	3.464	NA	NA	NA	NA	NA	NA	NA	NA	NA	NA	MBON15	acetylcholine	0.94	4	0.7739	NA	NA	NA	NA	NA	NA	NA	NA	NA	NA
MBON15-like	acetylcholine	0.98	acetylcholine	Aso et al., 2014	DL1_dorsal	CP2_dorsal	DL1_dorsal__5	intrinsic	MBON	NA	5	4.488	NA	NA	NA	NA	NA	NA	NA	NA	NA	NA	MBON15-like	acetylcholine	0.94	2	0.857	NA	NA	NA	NA	NA	NA	NA	NA	NA	NA
MBON16	acetylcholine	0.98	acetylcholine, amnesiac, allatostatin-c, Dh44	Aso et al., 2014; Aso et al. 2019	DL1_dorsal	CP2_dorsal	NA	intrinsic	MBON	NA	2	1.623	NA	NA	NA	NA	NA	NA	NA	NA	NA	NA	MBON16	acetylcholine	0.94	1	0.877	NA	NA	NA	NA	NA	NA	NA	NA	NA	NA
MBON17	acetylcholine	0.98	acetylcholine, amnesiac, allatostatin-c, Dh44	Aso et al., 2014; Aso et al. 2019	DL1_dorsal	CP2_dorsal	NA	intrinsic	MBON	NA	2	1.642	NA	NA	NA	NA	NA	NA	NA	NA	NA	NA	MBON17	acetylcholine	0.94	2	0.899	NA	NA	NA	NA	NA	NA	NA	NA	NA	NA
MBON17-like	acetylcholine	0.98	acetylcholine, amnesiac, allatostatin-c, Dh44	Aso et al., 2014; Aso et al. 2019	DL1_dorsal	CP2_dorsal	NA	intrinsic	MBON	NA	2	1.714	NA	NA	NA	NA	NA	NA	NA	NA	NA	NA	MBON17-like	acetylcholine	0.94	1	0.896	NA	NA	NA	NA	NA	NA	NA	NA	NA	NA
MBON18	acetylcholine	0.98	acetylcholine	Aso et al., 2014	DL1_dorsal	CP2_dorsal	NA	intrinsic	MBON	NA	2	1.474	NA	NA	NA	NA	NA	NA	NA	NA	NA	NA	MBON18	acetylcholine	0.545	1	0.4235	NA	NA	1	0.3275	NA	NA	NA	NA	NA	NA
MBON19	acetylcholine	0.98	acetylcholine	Aso et al., 2014	DL1_dorsal	CP2_dorsal	NA	intrinsic	MBON	NA	4	3.569	NA	NA	NA	NA	NA	NA	NA	NA	NA	NA	MBON19	acetylcholine	0.94	2	0.7925	NA	NA	NA	NA	NA	NA	NA	NA	NA	NA
MBON23	acetylcholine	0.98	NA	NA	DL1_dorsal	CP2_dorsal	NA	intrinsic	MBON	NA	2	1.654	NA	NA	NA	NA	NA	NA	NA	NA	NA	NA	MBON23	acetylcholine	0.94	1	0.888	NA	NA	NA	NA	NA	NA	NA	NA	NA	NA
MBON28	acetylcholine	0.98	acetylcholine	ASB	DL1_dorsal	CP2_dorsal	NA	intrinsic	MBON	NA	2	1.684	NA	NA	NA	NA	NA	NA	NA	NA	NA	NA	MBON28	acetylcholine	0.94	1	0.876	NA	NA	NA	NA	NA	NA	NA	NA	NA	NA
SIP029	acetylcholine	0.98	NA	NA	DL1_dorsal	CP2_dorsal	NA	intrinsic	NA	NA	2	1.79	NA	NA	NA	NA	NA	NA	NA	NA	NA	NA	SIP029	acetylcholine	0.94	2	0.72	NA	NA	NA	NA	NA	NA	NA	NA	NA	NA
SIP055,SLP245	acetylcholine	0.98	NA	NA	DL1_dorsal	CP2_dorsal	DL1_dorsal__4	intrinsic	NA	NA	10	8.927	NA	NA	NA	NA	NA	NA	NA	NA	NA	NA	SIP055|SLP245	acetylcholine	0.94	4	0.7314	NA	NA	NA	NA	NA	NA	NA	NA	NA	NA
SLP246	acetylcholine	0.98	NA	NA	DL1_dorsal	CP2_dorsal	NA	intrinsic	NA	NA	2	1.784	NA	NA	NA	NA	NA	NA	NA	NA	NA	NA	SLP246	acetylcholine	0.94	2	0.6385000000000001	NA	NA	NA	NA	NA	NA	NA	NA	NA	NA
SLP356a	acetylcholine	0.98	NA	NA	DL1_dorsal	CP2_dorsal	DL1_dorsal__4	intrinsic	NA	NA	2	1.693	NA	NA	NA	NA	NA	NA	NA	NA	NA	NA	SLP356	acetylcholine	0.94	1	0.649	NA	NA	NA	NA	NA	NA	NA	NA	NA	NA
SLP356b	acetylcholine	0.98	NA	NA	DL1_dorsal	CP2_dorsal	DL1_dorsal__4	intrinsic	NA	NA	3	2.4699999999999998	NA	NA	NA	NA	NA	NA	NA	NA	NA	NA	SLP356	acetylcholine	0.94	1	0.649	NA	NA	NA	NA	NA	NA	NA	NA	NA	NA
SLP369,SLP370	acetylcholine	0.98	NA	NA	DL1_dorsal	CP2_dorsal	DL1_dorsal__2	intrinsic	NA	NA	10	8.546	NA	NA	NA	NA	NA	NA	NA	NA	NA	NA	SLP369|SLP370	acetylcholine	0.94	4	0.7032	NA	NA	NA	NA	NA	NA	NA	NA	NA	NA
SMP176	acetylcholine	0.98	NA	NA	DL1_dorsal	CP2_dorsal	NA	intrinsic	NA	NA	2	1.6589999999999998	NA	NA	NA	NA	NA	NA	NA	NA	NA	NA	SMP176	acetylcholine	0.94	1	0.731	NA	NA	NA	NA	NA	NA	NA	NA	NA	NA
SMP178	acetylcholine	0.98	NA	NA	DL1_dorsal	CP2_dorsal	NA	intrinsic	NA	NA	2	1.581	NA	NA	NA	NA	NA	NA	NA	NA	NA	NA	SMP178	acetylcholine	0.94	2	0.577	NA	NA	NA	NA	NA	NA	NA	NA	NA	NA
SMP193a	acetylcholine	0.98	NA	NA	DL1_dorsal	CP2_dorsal	DL1_dorsal__3	intrinsic	NA	NA	2	1.5819999999999999	NA	NA	NA	NA	NA	NA	NA	NA	NA	NA	SMP193	dopamine	0.78	NA	NA	NA	NA	3	0.5517	NA	NA	NA	NA	NA	NA
SMP193b	acetylcholine	0.98	NA	NA	DL1_dorsal	CP2_dorsal	DL1_dorsal__3	intrinsic	NA	NA	4	3.283	NA	NA	NA	NA	NA	NA	NA	NA	NA	NA	SMP193	dopamine	0.78	NA	NA	NA	NA	3	0.5517	NA	NA	NA	NA	NA	NA
SMP194	acetylcholine	0.98	NA	NA	DL1_dorsal	CP2_dorsal	DL1_dorsal__3	intrinsic	NA	NA	4	2.934	NA	NA	NA	NA	NA	NA	NA	NA	NA	NA	SMP194	acetylcholine	0.94	1	0.719	NA	NA	NA	NA	NA	NA	NA	NA	NA	NA
SMP257	acetylcholine	0.98	NA	NA	DL1_dorsal	CP2_dorsal	NA	intrinsic	NA	NA	2	1.788	NA	NA	NA	NA	NA	NA	NA	NA	NA	NA	SMP257	acetylcholine	0.94	1	0.657	NA	NA	NA	NA	NA	NA	NA	NA	NA	NA
SMP269	acetylcholine	0.98	NA	NA	DL1_dorsal	CP2_dorsal	NA	intrinsic	NA	NA	2	1.376	NA	NA	NA	NA	NA	NA	NA	NA	NA	NA	SMP269	acetylcholine	0.94	1	0.575	NA	NA	NA	NA	NA	NA	NA	NA	NA	NA
CB.FB2E10	dopamine	0.435	NA	NA	DL1_dorsal	CP2_dorsal	DL1_dorsal__0	intrinsic	CX	tangential	NA	NA	NA	NA	NA	2	NA	0.8089999999999999	NA	NA	NA	NA	NA	NA	NA	NA	NA	NA	NA	NA	NA	NA	NA	NA	NA	NA	NA
CB.FB1E0	glutamate	0.75	NA	NA	DL1_dorsal	CP2_dorsal	DL1_dorsal__0	intrinsic	CX	tangential	NA	NA	4	1.544	NA	NA	NA	NA	NA	NA	NA	NA	NA	NA	NA	NA	NA	NA	NA	NA	NA	NA	NA	NA	NA	NA	NA
CB.FB1E1	glutamate	0.75	NA	NA	DL1_dorsal	CP2_dorsal	DL1_dorsal__0	intrinsic	CX	tangential	NA	NA	6	3.161	NA	NA	NA	NA	NA	NA	NA	NA	NA	NA	NA	NA	NA	NA	NA	NA	NA	NA	NA	NA	NA	NA	NA
CB.FB2E0	glutamate	0.75	NA	NA	DL1_dorsal	CP2_dorsal	DL1_dorsal__0	intrinsic	CX	tangential	NA	NA	4	2.48	NA	NA	NA	NA	NA	NA	NA	NA	NA	NA	NA	NA	NA	NA	NA	NA	NA	NA	NA	NA	NA	NA	NA
CB.FB2E1	glutamate	0.75	NA	NA	DL1_dorsal	CP2_dorsal	DL1_dorsal__0	intrinsic	CX	tangential	NA	NA	9	6.094	NA	NA	NA	NA	NA	NA	NA	NA	NA	NA	NA	NA	NA	NA	NA	NA	NA	NA	NA	NA	NA	NA	NA
CB.FB2E2	glutamate	0.6429	NA	NA	DL1_dorsal	CP2_dorsal	DL1_dorsal__0	intrinsic	CX	tangential	NA	NA	6	3.708	NA	NA	NA	NA	NA	NA	NA	NA	NA	NA	NA	NA	NA	NA	NA	NA	NA	NA	NA	NA	NA	NA	NA
CB.FB2E3	glutamate	0.75	NA	NA	DL1_dorsal	CP2_dorsal	DL1_dorsal__0	intrinsic	CX	tangential	NA	NA	6	3.7359999999999998	NA	NA	NA	NA	NA	NA	NA	NA	NA	NA	NA	NA	NA	NA	NA	NA	NA	NA	NA	NA	NA	NA	NA
CB.FB2E4	glutamate	0.6	NA	NA	DL1_dorsal	CP2_dorsal	DL1_dorsal__0	intrinsic	CX	tangential	NA	NA	4	2.624	1	NA	0.538	NA	NA	NA	NA	NA	NA	NA	NA	NA	NA	NA	NA	NA	NA	NA	NA	NA	NA	NA	NA
CB.FB2E5	glutamate	0.75	NA	NA	DL1_dorsal	CP2_dorsal	DL1_dorsal__0	intrinsic	CX	tangential	NA	NA	4	2.661	NA	NA	NA	NA	NA	NA	NA	NA	NA	NA	NA	NA	NA	NA	NA	NA	NA	NA	NA	NA	NA	NA	NA
CB.FB2E6	glutamate	0.75	glutamate	ASB	DL1_dorsal	CP2_dorsal	DL1_dorsal__0	intrinsic	CX	tangential	NA	NA	5	3.3689999999999998	NA	NA	NA	NA	NA	NA	NA	NA	NA	NA	NA	NA	NA	NA	NA	NA	NA	NA	NA	NA	NA	NA	NA
CB.FB2E7	glutamate	0.75	NA	NA	DL1_dorsal	CP2_dorsal	DL1_dorsal__0	intrinsic	CX	tangential	NA	NA	3	1.9969999999999999	NA	NA	NA	NA	NA	NA	NA	NA	NA	NA	NA	NA	NA	NA	NA	NA	NA	NA	NA	NA	NA	NA	NA
CB.FB2E8	glutamate	0.5625	NA	NA	DL1_dorsal	CP2_dorsal	DL1_dorsal__0	intrinsic	CX	tangential	NA	NA	3	1.441	NA	NA	NA	NA	NA	NA	NA	NA	NA	NA	NA	NA	NA	NA	NA	NA	NA	NA	NA	NA	NA	NA	NA
CB.FB2E9	glutamate	0.375	NA	NA	DL1_dorsal	CP2_dorsal	DL1_dorsal__0	intrinsic	CX	tangential	NA	NA	2	0.7370000000000001	NA	NA	NA	NA	NA	NA	NA	NA	NA	NA	NA	NA	NA	NA	NA	NA	NA	NA	NA	NA	NA	NA	NA
CB.FB5E0	glutamate	0.75	NA	NA	DL1_dorsal	CP2_dorsal	NA	intrinsic	CX	tangential	NA	NA	2	1.014	NA	NA	NA	NA	NA	NA	NA	NA	FB5I	glutamate	0.72	NA	NA	2	0.3725	NA	NA	NA	NA	NA	NA	NA	NA
CB.FB5E1	glutamate	0.75	NA	NA	DL1_dorsal	CP2_dorsal	NA	intrinsic	CX	tangential	NA	NA	4	2.5060000000000002	NA	NA	NA	NA	NA	NA	NA	NA	FB5Y	glutamate	0.72	NA	NA	4	0.4326	NA	NA	NA	NA	NA	NA	NA	NA
CB.FB6E0	glutamate	0.75	NA	NA	DL1_dorsal	CP2_dorsal	NA	intrinsic	CX	tangential	NA	NA	2	1.389	NA	NA	NA	NA	NA	NA	NA	NA	FB6F	glutamate	0.72	NA	NA	2	0.4935	NA	NA	NA	NA	NA	NA	NA	NA
CB.FB6E1	glutamate	0.75	NA	NA	DL1_dorsal	CP2_dorsal	NA	intrinsic	CX	tangential	NA	NA	2	0.784	NA	NA	NA	NA	NA	NA	NA	NA	FB6Z	glutamate	0.72	NA	NA	2	0.4335	NA	NA	NA	NA	NA	NA	NA	NA
CB.FB6E2	glutamate	0.75	dopamine	Hulse et al., 2021	DL1_dorsal	CP2_dorsal	NA	intrinsic	CX	tangential	NA	NA	2	0.894	NA	NA	NA	NA	NA	NA	NA	NA	FB6H	dopamine	0.78	NA	NA	NA	NA	2	0.3735	NA	NA	NA	NA	NA	NA
CB.FB6E3	glutamate	0.3214	NA	NA	DL1_dorsal	CP2_dorsal	DL1_dorsal__1	intrinsic	CX	tangential	NA	NA	3	1.022	NA	NA	NA	NA	NA	NA	NA	NA	NA	NA	NA	NA	NA	NA	NA	NA	NA	NA	NA	NA	NA	NA	NA
CB.FB6E4	glutamate	0.6	glutamate, leucokinin	Nassel et al., 2021	DL1_dorsal	CP2_dorsal	DL1_dorsal__1	intrinsic	CX	tangential	NA	NA	8	2.806	NA	NA	NA	NA	NA	NA	NA	NA	FB6E	glutamate	0.72	NA	NA	2	0.2925	NA	NA	NA	NA	NA	NA	NA	NA
CB.FB6E5	glutamate	0.75	NA	NA	DL1_dorsal	CP2_dorsal	DL1_dorsal__1	intrinsic	CX	tangential	NA	NA	2	1.267	NA	NA	NA	NA	NA	NA	NA	NA	NA	NA	NA	NA	NA	NA	NA	NA	NA	NA	NA	NA	NA	NA	NA
CB.FB7E0	glutamate	0.75	NA	NA	DL1_dorsal	CP2_dorsal	DL1_dorsal__1	intrinsic	CX	tangential	NA	NA	4	2.652	NA	NA	NA	NA	NA	NA	NA	NA	FB7L	glutamate	0.72	NA	NA	4	0.5308	NA	NA	NA	NA	NA	NA	NA	NA
CB.FB7E1	glutamate	0.6429	NA	NA	DL1_dorsal	CP2_dorsal	DL1_dorsal__1	intrinsic	CX	tangential	NA	NA	6	2.372	NA	NA	NA	NA	NA	NA	NA	NA	FB7A|FB7K	glutamate	0.72	NA	NA	5	0.2248	NA	NA	NA	NA	NA	NA	NA	NA
CB.FB7E2	glutamate	0.6136	NA	NA	DL1_dorsal	CP2_dorsal	DL1_dorsal__1	intrinsic	CX	tangential	NA	NA	9	3.359	NA	NA	NA	NA	NA	NA	NA	NA	FB7A|FB7K|FB7B	glutamate	0.72	NA	NA	5	0.1873	NA	NA	NA	NA	NA	NA	NA	NA
CB.FB7E2	glutamate	0.6136	NA	NA	DL1_dorsal	CP2_dorsal	DL1_dorsal__1	intrinsic	CX	tangential	NA	NA	9	3.359	NA	NA	NA	NA	NA	NA	NA	NA	FB7A|FB7K|FB7B	dopamine	0.78	NA	NA	NA	NA	2	0.061	NA	NA	NA	NA	NA	NA
CB.FB8E0	glutamate	0.75	NA	NA	DL1_dorsal	CP2_dorsal	DL1_dorsal__1	intrinsic	CX	tangential	NA	NA	5	3.298	NA	NA	NA	NA	NA	NA	NA	NA	FB8A|FB8H|FB7L	glutamate	0.72	NA	NA	15	0.508	NA	NA	NA	NA	NA	NA	NA	NA
CB.FB8E1	glutamate	0.75	NA	NA	DL1_dorsal	CP2_dorsal	DL1_dorsal__1	intrinsic	CX	tangential	NA	NA	13	7.381	NA	NA	NA	NA	NA	NA	NA	NA	FB8A|FB8H	glutamate	0.72	NA	NA	11	0.4996	NA	NA	NA	NA	NA	NA	NA	NA
720575940617039078	acetylcholine	0.98	NA	NA	DL1_ventral	CP2_ventral	DL1_ventral__7	intrinsic	NA	NA	4	3.815	NA	NA	NA	NA	NA	NA	NA	NA	NA	NA	NA	NA	NA	NA	NA	NA	NA	NA	NA	NA	NA	NA	NA	NA	NA
720575940625454152	acetylcholine	0.98	NA	NA	DL1_ventral	CP2_ventral	DL1_ventral__7	intrinsic	NA	NA	2	1.855	NA	NA	NA	NA	NA	NA	NA	NA	NA	NA	NA	NA	NA	NA	NA	NA	NA	NA	NA	NA	NA	NA	NA	NA	NA
AVLP521	acetylcholine	0.98	NA	NA	DL1_ventral	CP2_ventral	NA	intrinsic	NA	NA	2	1.585	NA	NA	NA	NA	NA	NA	NA	NA	NA	NA	AVLP521	acetylcholine	0.94	2	0.749	NA	NA	NA	NA	NA	NA	NA	NA	NA	NA
AVLP522	acetylcholine	0.98	NA	NA	DL1_ventral	CP2_ventral	NA	intrinsic	NA	NA	2	1.5819999999999999	NA	NA	NA	NA	NA	NA	NA	NA	NA	NA	AVLP522	acetylcholine	0.94	1	0.725	NA	NA	NA	NA	NA	NA	NA	NA	NA	NA
AVLP523	acetylcholine	0.98	NA	NA	DL1_ventral	CP2_ventral	DL1_ventral__3	intrinsic	NA	NA	5	3.775	NA	NA	NA	NA	NA	NA	NA	NA	NA	NA	AVLP523	acetylcholine	0.94	3	0.7366	NA	NA	NA	NA	NA	NA	NA	NA	NA	NA
AVLP530,AVLP561	acetylcholine	0.98	NA	NA	DL1_ventral	CP2_ventral	DL1_ventral__8	intrinsic	NA	NA	5	4.208	NA	NA	NA	NA	NA	NA	NA	NA	NA	NA	AVLP530|AVLP561	acetylcholine	0.94	2	0.8035000000000001	NA	NA	NA	NA	NA	NA	NA	NA	NA	NA
CB1300	acetylcholine	0.98	NA	NA	DL1_ventral	CP2_ventral	DL1_ventral__2	intrinsic	NA	NA	4	3.483	NA	NA	NA	NA	NA	NA	NA	NA	NA	NA	NA	NA	NA	NA	NA	NA	NA	NA	NA	NA	NA	NA	NA	NA	NA
CB1446	acetylcholine	0.98	NA	NA	DL1_ventral	CP2_ventral	DL1_ventral__3	intrinsic	NA	NA	4	3.508	NA	NA	NA	NA	NA	NA	NA	NA	NA	NA	NA	NA	NA	NA	NA	NA	NA	NA	NA	NA	NA	NA	NA	NA	NA
CB1534	acetylcholine	0.98	NA	NA	DL1_ventral	CP2_ventral	DL1_ventral__3	intrinsic	NA	NA	3	2.386	NA	NA	NA	NA	NA	NA	NA	NA	NA	NA	NA	NA	NA	NA	NA	NA	NA	NA	NA	NA	NA	NA	NA	NA	NA
CB1543	acetylcholine	0.98	NA	NA	DL1_ventral	CP2_ventral	DL1_ventral__3	intrinsic	NA	NA	6	5.652	NA	NA	NA	NA	NA	NA	NA	NA	NA	NA	NA	NA	NA	NA	NA	NA	NA	NA	NA	NA	NA	NA	NA	NA	NA
CB1552	acetylcholine	0.98	NA	NA	DL1_ventral	CP2_ventral	DL1_ventral__3	intrinsic	NA	NA	9	8.348	NA	NA	NA	NA	NA	NA	NA	NA	NA	NA	NA	NA	NA	NA	NA	NA	NA	NA	NA	NA	NA	NA	NA	NA	NA
CB1596	acetylcholine	0.98	NA	NA	DL1_ventral	CP2_ventral	DL1_ventral__3	intrinsic	NA	NA	3	2.617	NA	NA	NA	NA	NA	NA	NA	NA	NA	NA	NA	NA	NA	NA	NA	NA	NA	NA	NA	NA	NA	NA	NA	NA	NA
CB1842	acetylcholine	0.98	NA	NA	DL1_ventral	CP2_ventral	DL1_ventral__3	intrinsic	NA	NA	5	4.353	NA	NA	NA	NA	NA	NA	NA	NA	NA	NA	NA	NA	NA	NA	NA	NA	NA	NA	NA	NA	NA	NA	NA	NA	NA
CB1888	acetylcholine	0.98	NA	NA	DL1_ventral	CP2_ventral	DL1_ventral__3	intrinsic	NA	NA	4	3.136	NA	NA	NA	NA	NA	NA	NA	NA	NA	NA	NA	NA	NA	NA	NA	NA	NA	NA	NA	NA	NA	NA	NA	NA	NA
CB1934	acetylcholine	0.98	NA	NA	DL1_ventral	CP2_ventral	DL1_ventral__3	intrinsic	NA	NA	2	1.585	NA	NA	NA	NA	NA	NA	NA	NA	NA	NA	NA	NA	NA	NA	NA	NA	NA	NA	NA	NA	NA	NA	NA	NA	NA
CB1995	acetylcholine	0.98	NA	NA	DL1_ventral	CP2_ventral	DL1_ventral__3	intrinsic	NA	NA	8	7.198	NA	NA	NA	NA	NA	NA	NA	NA	NA	NA	NA	NA	NA	NA	NA	NA	NA	NA	NA	NA	NA	NA	NA	NA	NA
CB2119	acetylcholine	0.98	NA	NA	DL1_ventral	CP2_ventral	DL1_ventral__3	intrinsic	NA	NA	2	1.7570000000000001	NA	NA	NA	NA	NA	NA	NA	NA	NA	NA	NA	NA	NA	NA	NA	NA	NA	NA	NA	NA	NA	NA	NA	NA	NA
CB2121	acetylcholine	0.98	NA	NA	DL1_ventral	CP2_ventral	NA	intrinsic	NA	NA	2	1.592	NA	NA	NA	NA	NA	NA	NA	NA	NA	NA	NA	NA	NA	NA	NA	NA	NA	NA	NA	NA	NA	NA	NA	NA	NA
CB3243	acetylcholine	0.98	NA	NA	DL1_ventral	CP2_ventral	DL1_ventral__3	intrinsic	NA	NA	6	5.146	NA	NA	NA	NA	NA	NA	NA	NA	NA	NA	NA	NA	NA	NA	NA	NA	NA	NA	NA	NA	NA	NA	NA	NA	NA
CB3263	acetylcholine	0.98	NA	NA	DL1_ventral	CP2_ventral	DL1_ventral__3	intrinsic	NA	NA	3	2.332	NA	NA	NA	NA	NA	NA	NA	NA	NA	NA	NA	NA	NA	NA	NA	NA	NA	NA	NA	NA	NA	NA	NA	NA	NA
CB3397	acetylcholine	0.98	NA	NA	DL1_ventral	CP2_ventral	DL1_ventral__3	intrinsic	NA	NA	2	1.658	NA	NA	NA	NA	NA	NA	NA	NA	NA	NA	NA	NA	NA	NA	NA	NA	NA	NA	NA	NA	NA	NA	NA	NA	NA
CB3487	acetylcholine	0.98	NA	NA	DL1_ventral	CP2_ventral	DL1_ventral__3	intrinsic	NA	NA	2	1.847	NA	NA	NA	NA	NA	NA	NA	NA	NA	NA	NA	NA	NA	NA	NA	NA	NA	NA	NA	NA	NA	NA	NA	NA	NA
CB3503	acetylcholine	0.98	NA	NA	DL1_ventral	CP2_ventral	DL1_ventral__3	intrinsic	NA	NA	5	3.607	NA	NA	NA	NA	NA	NA	NA	NA	NA	NA	NA	NA	NA	NA	NA	NA	NA	NA	NA	NA	NA	NA	NA	NA	NA
CB3535	acetylcholine	0.98	NA	NA	DL1_ventral	CP2_ventral	DL1_ventral__3	intrinsic	NA	NA	3	2.789	NA	NA	NA	NA	NA	NA	NA	NA	NA	NA	NA	NA	NA	NA	NA	NA	NA	NA	NA	NA	NA	NA	NA	NA	NA
CL266a	acetylcholine	0.98	NA	NA	DL1_ventral	CP2_ventral	DL1_ventral__3	intrinsic	NA	NA	4	2.968	NA	NA	NA	NA	NA	NA	NA	NA	NA	NA	CL266	acetylcholine	0.94	4	0.8098	NA	NA	NA	NA	NA	NA	NA	NA	NA	NA
CL266b	acetylcholine	0.98	NA	NA	DL1_ventral	CP2_ventral	DL1_ventral__3	intrinsic	NA	NA	4	3.29	NA	NA	NA	NA	NA	NA	NA	NA	NA	NA	CL266	acetylcholine	0.94	4	0.8098	NA	NA	NA	NA	NA	NA	NA	NA	NA	NA
CL267	acetylcholine	0.98	NA	NA	DL1_ventral	CP2_ventral	DL1_ventral__4	intrinsic	NA	NA	5	4.293	NA	NA	NA	NA	NA	NA	NA	NA	NA	NA	CL267	acetylcholine	0.94	2	0.815	NA	NA	NA	NA	NA	NA	NA	NA	NA	NA
CL268	acetylcholine	0.98	NA	NA	DL1_ventral	CP2_ventral	DL1_ventral__3	intrinsic	NA	NA	5	4.051	NA	NA	NA	NA	NA	NA	NA	NA	NA	NA	CL268	acetylcholine	0.94	2	0.822	NA	NA	NA	NA	NA	NA	NA	NA	NA	NA
CL269	acetylcholine	0.98	NA	NA	DL1_ventral	CP2_ventral	DL1_ventral__4	intrinsic	NA	NA	7	5.913	NA	NA	NA	NA	NA	NA	NA	NA	NA	NA	CL269	acetylcholine	0.94	3	0.8083	NA	NA	NA	NA	NA	NA	NA	NA	NA	NA
CL270a	acetylcholine	0.98	NA	NA	DL1_ventral	CP2_ventral	DL1_ventral__3	intrinsic	NA	NA	4	2.743	NA	NA	NA	NA	NA	NA	NA	NA	NA	NA	CL270	acetylcholine	0.94	2	0.7044999999999999	NA	NA	NA	NA	NA	NA	NA	NA	NA	NA
CL270b	acetylcholine	0.98	NA	NA	DL1_ventral	CP2_ventral	DL1_ventral__3	intrinsic	NA	NA	4	2.981	NA	NA	NA	NA	NA	NA	NA	NA	NA	NA	CL270	acetylcholine	0.94	2	0.7044999999999999	NA	NA	NA	NA	NA	NA	NA	NA	NA	NA
CL271	acetylcholine	0.98	NA	NA	DL1_ventral	CP2_ventral	NA	intrinsic	NA	NA	2	1.797	NA	NA	NA	NA	NA	NA	NA	NA	NA	NA	CL271	acetylcholine	0.94	2	0.754	NA	NA	NA	NA	NA	NA	NA	NA	NA	NA
CL272_a	acetylcholine	0.98	NA	NA	DL1_ventral	CP2_ventral	NA	intrinsic	NA	NA	4	3.255	NA	NA	NA	NA	NA	NA	NA	NA	NA	NA	NA	NA	NA	NA	NA	NA	NA	NA	NA	NA	NA	NA	NA	NA	NA
CL272_b	acetylcholine	0.98	NA	NA	DL1_ventral	CP2_ventral	DL1_ventral__4	intrinsic	NA	NA	6	4.775	NA	NA	NA	NA	NA	NA	NA	NA	NA	NA	NA	NA	NA	NA	NA	NA	NA	NA	NA	NA	NA	NA	NA	NA	NA
CL273	acetylcholine	0.98	NA	NA	DL1_ventral	CP2_ventral	DL1_ventral__7	intrinsic	NA	NA	3	2.761	NA	NA	NA	NA	NA	NA	NA	NA	NA	NA	CL273	acetylcholine	0.94	2	0.6795	NA	NA	NA	NA	NA	NA	NA	NA	NA	NA
CL290	acetylcholine	0.98	NA	NA	DL1_ventral	CP2_ventral	NA	intrinsic	NA	NA	2	1.793	NA	NA	NA	NA	NA	NA	NA	NA	NA	NA	CL290	acetylcholine	0.94	2	0.8785000000000001	NA	NA	NA	NA	NA	NA	NA	NA	NA	NA
CL291	acetylcholine	0.98	NA	NA	DL1_ventral	CP2_ventral	NA	intrinsic	NA	NA	2	1.732	NA	NA	NA	NA	NA	NA	NA	NA	NA	NA	CL291	acetylcholine	0.94	1	0.803	NA	NA	NA	NA	NA	NA	NA	NA	NA	NA
CL292a	acetylcholine	0.98	NA	NA	DL1_ventral	CP2_ventral	NA	intrinsic	NA	NA	2	1.879	NA	NA	NA	NA	NA	NA	NA	NA	NA	NA	CL292	acetylcholine	0.545	1	0.3025	NA	NA	1	0.1855	NA	NA	NA	NA	NA	NA
CL292b	acetylcholine	0.98	NA	NA	DL1_ventral	CP2_ventral	NA	intrinsic	NA	NA	2	1.638	NA	NA	NA	NA	NA	NA	NA	NA	NA	NA	CL292	acetylcholine	0.545	1	0.3025	NA	NA	1	0.1855	NA	NA	NA	NA	NA	NA
CL293	acetylcholine	0.98	NA	NA	DL1_ventral	CP2_ventral	NA	intrinsic	NA	NA	2	1.646	NA	NA	NA	NA	NA	NA	NA	NA	NA	NA	CL293	acetylcholine	0.94	1	0.838	NA	NA	NA	NA	NA	NA	NA	NA	NA	NA
DL1_ventral_66,75	acetylcholine	0.98	NA	NA	DL1_ventral	CP2_ventral	DL1_ventral__6	intrinsic	NA	NA	4	3.104	NA	NA	NA	NA	NA	NA	NA	NA	NA	NA	NA	NA	NA	NA	NA	NA	NA	NA	NA	NA	NA	NA	NA	NA	NA
LHPV8a1	acetylcholine	0.98	NA	NA	DL1_ventral	CP2_ventral	NA	intrinsic	NA	NA	2	1.548	NA	NA	NA	NA	NA	NA	NA	NA	NA	NA	LHPV8a1	acetylcholine	0.94	1	0.567	NA	NA	NA	NA	NA	NA	NA	NA	NA	NA
LHPV8c1	acetylcholine	0.98	NA	NA	DL1_ventral	CP2_ventral	NA	intrinsic	NA	NA	2	1.8730000000000002	NA	NA	NA	NA	NA	NA	NA	NA	NA	NA	LHPV8c1	acetylcholine	0.94	1	0.877	NA	NA	NA	NA	NA	NA	NA	NA	NA	NA
PLP174	acetylcholine	0.98	NA	NA	DL1_ventral	CP2_ventral	DL1_ventral__5	intrinsic	NA	NA	5	4.7059999999999995	NA	NA	NA	NA	NA	NA	NA	NA	NA	NA	PLP174	acetylcholine	0.94	1	0.924	NA	NA	NA	NA	NA	NA	NA	NA	NA	NA
PLP175	acetylcholine	0.98	NA	NA	DL1_ventral	CP2_ventral	NA	intrinsic	NA	NA	2	1.7879999999999998	NA	NA	NA	NA	NA	NA	NA	NA	NA	NA	PLP175	acetylcholine	0.94	1	0.823	NA	NA	NA	NA	NA	NA	NA	NA	NA	NA
PLP196	acetylcholine	0.98	NA	NA	DL1_ventral	CP2_ventral	NA	intrinsic	NA	NA	2	1.7389999999999999	NA	NA	NA	NA	NA	NA	NA	NA	NA	NA	PLP196	acetylcholine	0.94	1	0.654	NA	NA	NA	NA	NA	NA	NA	NA	NA	NA
PLP198,SLP361	acetylcholine	0.98	NA	NA	DL1_ventral	CP2_ventral	NA	intrinsic	NA	NA	4	3.659	NA	NA	NA	NA	NA	NA	NA	NA	NA	NA	PLP198|SLP361	acetylcholine	0.94	2	0.8394999999999999	NA	NA	NA	NA	NA	NA	NA	NA	NA	NA
AOTU048,AOTU049	gaba	0.96	NA	NA	DL1_ventral	CP2_ventral	DL1_ventral__0	intrinsic	NA	NA	NA	NA	NA	NA	NA	NA	NA	NA	6	3.842	NA	NA	AOTU048|AOTU049	gaba	0.8	NA	NA	NA	NA	NA	NA	NA	NA	3	0.5244	NA	NA
AOTU050a	gaba	0.96	NA	NA	DL1_ventral	CP2_ventral	DL1_ventral__0	intrinsic	NA	NA	NA	NA	NA	NA	NA	NA	NA	NA	2	1.346	NA	NA	AOTU050	gaba	0.8	NA	NA	NA	NA	NA	NA	NA	NA	5	0.6262	NA	NA
AOTU050b	gaba	0.96	NA	NA	DL1_ventral	CP2_ventral	DL1_ventral__0	intrinsic	NA	NA	NA	NA	NA	NA	NA	NA	NA	NA	8	5.296	NA	NA	AOTU050	gaba	0.8	NA	NA	NA	NA	NA	NA	NA	NA	5	0.6262	NA	NA
AOTU051	gaba	0.6	NA	NA	DL1_ventral	CP2_ventral	DL1_ventral__0	intrinsic	NA	NA	NA	NA	NA	NA	NA	NA	NA	NA	2	1.254	NA	NA	AOTU051	gaba	0.8	NA	NA	NA	NA	NA	NA	NA	NA	2	0.499	NA	NA
AOTU052	gaba	0.96	NA	NA	DL1_ventral	CP2_ventral	DL1_ventral__0	intrinsic	NA	NA	NA	NA	NA	NA	NA	NA	NA	NA	7	4.577	NA	NA	AOTU052	gaba	0.8	NA	NA	NA	NA	NA	NA	NA	NA	3	0.5346	NA	NA
AOTU053	gaba	0.96	NA	NA	DL1_ventral	CP2_ventral	DL1_ventral__0	intrinsic	NA	NA	NA	NA	NA	NA	NA	NA	NA	NA	7	4.628	NA	NA	AOTU051|AOTU053	gaba	0.8	NA	NA	NA	NA	NA	NA	NA	NA	4	0.5105	NA	NA
AOTU059	gaba	0.96	NA	NA	DL1_ventral	CP2_ventral	DL1_ventral__1	intrinsic	NA	NA	NA	NA	NA	NA	NA	NA	NA	NA	13	10.102	NA	NA	AOTU059	gaba	0.8	NA	NA	NA	NA	NA	NA	NA	NA	4	0.7066	NA	NA
AOTU060	gaba	0.96	NA	NA	DL1_ventral	CP2_ventral	DL1_ventral__1	intrinsic	NA	NA	NA	NA	NA	NA	NA	NA	NA	NA	8	5.714	NA	NA	AOTU060	gaba	0.8	NA	NA	NA	NA	NA	NA	NA	NA	4	0.6035	NA	NA
AOTU061	gaba	0.816	NA	NA	DL1_ventral	CP2_ventral	DL1_ventral__1	intrinsic	NA	NA	NA	NA	NA	NA	NA	NA	NA	NA	4	2.71	NA	NA	AOTU061	gaba	0.8	NA	NA	NA	NA	NA	NA	NA	NA	2	0.6699999999999999	NA	NA
AOTU062	gaba	0.96	NA	NA	DL1_ventral	CP2_ventral	DL1_ventral__1	intrinsic	NA	NA	NA	NA	NA	NA	NA	NA	NA	NA	10	6.3100000000000005	NA	NA	AOTU062	gaba	0.8	NA	NA	NA	NA	NA	NA	NA	NA	4	0.6752	NA	NA
CB1329	gaba	0.96	NA	NA	DL1_ventral	CP2_ventral	DL1_ventral__1	intrinsic	NA	NA	NA	NA	NA	NA	NA	NA	NA	NA	10	7.261	NA	NA	AOTU055|AOTU056|AOTU057|AOTU058	gaba	0.8	NA	NA	NA	NA	NA	NA	NA	NA	10	0.7323	NA	NA
CB1558	gaba	0.96	NA	NA	DL1_ventral	CP2_ventral	DL1_ventral__1	intrinsic	NA	NA	NA	NA	NA	NA	NA	NA	NA	NA	5	3.836	NA	NA	AOTU055|AOTU056|AOTU057|AOTU058	gaba	0.8	NA	NA	NA	NA	NA	NA	NA	NA	10	0.7323	NA	NA
CB2216	gaba	0.96	NA	NA	DL1_ventral	CP2_ventral	DL1_ventral__1	intrinsic	NA	NA	NA	NA	NA	NA	NA	NA	NA	NA	7	4.753	NA	NA	AOTU055|AOTU056|AOTU057|AOTU058	gaba	0.8	NA	NA	NA	NA	NA	NA	NA	NA	10	0.7323	NA	NA
LAL139	gaba	0.96	NA	NA	DL1_ventral	CP2_ventral	NA	intrinsic	NA	NA	NA	NA	NA	NA	NA	NA	NA	NA	2	1.517	NA	NA	LAL139	gaba	0.8	NA	NA	NA	NA	NA	NA	NA	NA	1	0.7	NA	NA
PLP197	gaba	0.96	NA	NA	DL1_ventral	CP2_ventral	NA	intrinsic	NA	NA	NA	NA	NA	NA	NA	NA	NA	NA	2	1.421	NA	NA	PLP197	gaba	0.8	NA	NA	NA	NA	NA	NA	NA	NA	1	0.729	NA	NA
PLP199	gaba	0.96	NA	NA	DL1_ventral	CP2_ventral	NA	intrinsic	NA	NA	NA	NA	NA	NA	NA	NA	NA	NA	4	2.796	NA	NA	PLP199	gaba	0.8	NA	NA	NA	NA	NA	NA	NA	NA	2	0.7435	NA	NA
SIP089	gaba	0.585	NA	NA	DL1_ventral	CP2_ventral	DL1_ventral__1	intrinsic	NA	NA	NA	NA	1	0.33	NA	NA	NA	NA	3	1.913	NA	NA	SIP089	gaba	0.8	NA	NA	NA	NA	NA	NA	NA	NA	2	0.5815	NA	NA
SMP578	glutamate	0.2838	NA	NA	DL1_ventral	CP2_ventral	DL1_ventral__1	intrinsic	NA	NA	NA	NA	3	1.309	NA	NA	NA	NA	2	1.1600000000000001	NA	NA	SMP578	gaba	0.8	NA	NA	NA	NA	NA	NA	NA	NA	4	0.631	NA	NA
CB1656	acetylcholine	0.98	acetylcholine	Dolan et al., 2019	DL2_dorsal	CP3_dorsal	DL2_dorsal__1	intrinsic	NA	NA	6	4.804	NA	NA	NA	NA	NA	NA	NA	NA	NA	NA	LHPV5a2	acetylcholine	0.94	4	0.6864	NA	NA	NA	NA	NA	NA	NA	NA	NA	NA
CB1907	acetylcholine	0.98	acetylcholine	Dolan et al., 2019	DL2_dorsal	CP3_dorsal	DL2_dorsal__1	intrinsic	NA	NA	4	3.539	NA	NA	NA	NA	NA	NA	NA	NA	NA	NA	LHPV5a5	acetylcholine	0.94	2	0.683	NA	NA	NA	NA	NA	NA	NA	NA	NA	NA
CB2524	acetylcholine	0.98	NA	NA	DL2_dorsal	CP3_dorsal	DL2_dorsal__1	intrinsic	NA	NA	5	3.8329999999999997	NA	NA	NA	NA	NA	NA	NA	NA	NA	NA	LHPV5a2	acetylcholine	0.94	4	0.6864	NA	NA	NA	NA	NA	NA	NA	NA	NA	NA
CB2559	acetylcholine	0.98	acetylcholine	Dolan et al., 2019	DL2_dorsal	CP3_dorsal	DL2_dorsal__1	intrinsic	NA	NA	3	2.3529999999999998	NA	NA	NA	NA	NA	NA	NA	NA	NA	NA	LHPV5d3	acetylcholine	0.94	1	0.699	NA	NA	NA	NA	NA	NA	NA	NA	NA	NA
CB2910	acetylcholine	0.98	NA	NA	DL2_dorsal	CP3_dorsal	DL2_dorsal__1	intrinsic	NA	NA	6	5.2010000000000005	NA	NA	NA	NA	NA	NA	NA	NA	NA	NA	NA	NA	NA	NA	NA	NA	NA	NA	NA	NA	NA	NA	NA	NA	NA
CB2960	acetylcholine	0.98	acetylcholine	Dolan et al., 2019	DL2_dorsal	CP3_dorsal	DL2_dorsal__1	intrinsic	NA	NA	5	4.592	NA	NA	NA	NA	NA	NA	NA	NA	NA	NA	LHPV5a3	acetylcholine	0.94	5	0.7343999999999999	NA	NA	NA	NA	NA	NA	NA	NA	NA	NA
CB2979	acetylcholine	0.98	NA	NA	DL2_dorsal	CP3_dorsal	DL2_dorsal__1	intrinsic	NA	NA	2	1.782	NA	NA	NA	NA	NA	NA	NA	NA	NA	NA	NA	NA	NA	NA	NA	NA	NA	NA	NA	NA	NA	NA	NA	NA	NA
CB2987	acetylcholine	0.98	acetylcholine	Dolan et al., 2019	DL2_dorsal	CP3_dorsal	DL2_dorsal__1	intrinsic	NA	NA	6	5.105	NA	NA	NA	NA	NA	NA	NA	NA	NA	NA	LHPV5a3	acetylcholine	0.94	5	0.7343999999999999	NA	NA	NA	NA	NA	NA	NA	NA	NA	NA
CB3138	acetylcholine	0.98	acetylcholine	Dolan et al., 2019	DL2_dorsal	CP3_dorsal	DL2_dorsal__1	intrinsic	NA	NA	4	2.932	NA	NA	NA	NA	NA	NA	NA	NA	NA	NA	LHPV5d3	acetylcholine	0.94	1	0.699	NA	NA	NA	NA	NA	NA	NA	NA	NA	NA
DL2_dorsal_20,26	acetylcholine	0.98	NA	NA	DL2_dorsal	CP3_dorsal	DL2_dorsal__0	intrinsic	NA	NA	1	0.936	NA	NA	NA	NA	NA	NA	NA	NA	NA	NA	NA	NA	NA	NA	NA	NA	NA	NA	NA	NA	NA	NA	NA	NA	NA
LHPV5a1	acetylcholine	0.98	acetylcholine	Dolan et al., 2019	DL2_dorsal	CP3_dorsal	DL2_dorsal__1	intrinsic	NA	NA	15	12.866	NA	NA	NA	NA	NA	NA	NA	NA	NA	NA	LHPV5a1	acetylcholine	0.94	7	0.788	NA	NA	NA	NA	NA	NA	NA	NA	NA	NA
LHPV5d1	acetylcholine	0.98	acetylcholine	Dolan et al., 2019	DL2_dorsal	CP3_dorsal	DL2_dorsal__1	intrinsic	NA	NA	10	8.709	NA	NA	NA	NA	NA	NA	NA	NA	NA	NA	LHPV5d1	acetylcholine	0.94	6	0.8582000000000001	NA	NA	NA	NA	NA	NA	NA	NA	NA	NA
LHPV5e1	acetylcholine	0.98	acetylcholine	Dolan et al., 2019	DL2_dorsal	CP3_dorsal	NA	intrinsic	NA	NA	2	1.792	NA	NA	NA	NA	NA	NA	NA	NA	NA	NA	LHPV5e1	acetylcholine	0.94	2	0.8585	NA	NA	NA	NA	NA	NA	NA	NA	NA	NA
LHPV5g1_a,SMP270	acetylcholine	0.98	acetylcholine	Dolan et al., 2019	DL2_dorsal	CP3_dorsal	DL2_dorsal__0	intrinsic	NA	NA	8	6.954	NA	NA	NA	NA	NA	NA	NA	NA	NA	NA	LHPV5g1_a|SMP270	acetylcholine	0.94	3	0.5569999999999999	NA	NA	NA	NA	NA	NA	NA	NA	NA	NA
LHPV5g1_b	acetylcholine	0.98	acetylcholine	Dolan et al., 2019	DL2_dorsal	CP3_dorsal	DL2_dorsal__0	intrinsic	NA	NA	8	7.205	NA	NA	NA	NA	NA	NA	NA	NA	NA	NA	NA	NA	NA	NA	NA	NA	NA	NA	NA	NA	NA	NA	NA	NA	NA
LHPV5g2	acetylcholine	0.8217	acetylcholine	Dolan et al., 2019	DL2_dorsal	CP3_dorsal	DL2_dorsal__0	intrinsic	NA	NA	5	4.5969999999999995	NA	NA	NA	NA	NA	NA	1	0.96	NA	NA	LHPV5g2	acetylcholine	0.94	4	0.76	NA	NA	NA	NA	NA	NA	NA	NA	NA	NA
SMP177	acetylcholine	0.98	NA	NA	DL2_dorsal	CP3_dorsal	NA	intrinsic	NA	NA	2	1.7930000000000001	NA	NA	NA	NA	NA	NA	NA	NA	NA	NA	SMP177	acetylcholine	0.94	2	0.787	NA	NA	NA	NA	NA	NA	NA	NA	NA	NA
SMP179	acetylcholine	0.98	NA	NA	DL2_dorsal	CP3_dorsal	NA	intrinsic	NA	NA	2	1.854	NA	NA	NA	NA	NA	NA	NA	NA	NA	NA	SMP179	acetylcholine	0.94	2	0.5525	NA	NA	NA	NA	NA	NA	NA	NA	NA	NA
SMP180	acetylcholine	0.98	NA	NA	DL2_dorsal	CP3_dorsal	NA	intrinsic	NA	NA	2	1.788	NA	NA	NA	NA	NA	NA	NA	NA	NA	NA	SMP180	dopamine	0.78	NA	NA	NA	NA	1	0.472	NA	NA	NA	NA	NA	NA
SMP182	acetylcholine	0.98	NA	NA	DL2_dorsal	CP3_dorsal	NA	intrinsic	NA	NA	2	1.544	NA	NA	NA	NA	NA	NA	NA	NA	NA	NA	SMP182	acetylcholine	0.94	1	0.521	NA	NA	NA	NA	NA	NA	NA	NA	NA	NA
SMP185	acetylcholine	0.98	NA	NA	DL2_dorsal	CP3_dorsal	NA	intrinsic	NA	NA	2	1.798	NA	NA	NA	NA	NA	NA	NA	NA	NA	NA	SMP185	acetylcholine	0.94	2	0.726	NA	NA	NA	NA	NA	NA	NA	NA	NA	NA
SMP186	acetylcholine	0.98	NA	NA	DL2_dorsal	CP3_dorsal	NA	intrinsic	NA	NA	2	1.576	NA	NA	NA	NA	NA	NA	NA	NA	NA	NA	SMP186	acetylcholine	0.94	2	0.524	NA	NA	NA	NA	NA	NA	NA	NA	NA	NA
SMP187	acetylcholine	0.98	NA	NA	DL2_dorsal	CP3_dorsal	NA	intrinsic	NA	NA	2	1.755	NA	NA	NA	NA	NA	NA	NA	NA	NA	NA	SMP187	acetylcholine	0.94	1	0.7	NA	NA	NA	NA	NA	NA	NA	NA	NA	NA
SMP188	acetylcholine	0.98	NA	NA	DL2_dorsal	CP3_dorsal	NA	intrinsic	NA	NA	2	1.729	NA	NA	NA	NA	NA	NA	NA	NA	NA	NA	SMP188	acetylcholine	0.94	2	0.6575	NA	NA	NA	NA	NA	NA	NA	NA	NA	NA
SMP189	acetylcholine	0.98	NA	NA	DL2_dorsal	CP3_dorsal	NA	intrinsic	NA	NA	2	1.484	NA	NA	NA	NA	NA	NA	NA	NA	NA	NA	SMP189	dopamine	0.78	NA	NA	NA	NA	1	0.397	NA	NA	NA	NA	NA	NA
SMP191	acetylcholine	0.98	NA	NA	DL2_dorsal	CP3_dorsal	NA	intrinsic	NA	NA	2	1.709	NA	NA	NA	NA	NA	NA	NA	NA	NA	NA	SMP191	acetylcholine	0.94	1	0.559	NA	NA	NA	NA	NA	NA	NA	NA	NA	NA
AVLP567	acetylcholine	0.98	NA	NA	DL2_ventral	CP3_ventral	NA	intrinsic	NA	NA	4	3.158	NA	NA	NA	NA	NA	NA	NA	NA	NA	NA	AVLP567	acetylcholine	0.94	2	0.722	NA	NA	NA	NA	NA	NA	NA	NA	NA	NA
AVLP568	acetylcholine	0.98	NA	NA	DL2_ventral	CP3_ventral	NA	intrinsic	NA	NA	2	1.77	NA	NA	NA	NA	NA	NA	NA	NA	NA	NA	AVLP568	acetylcholine	0.94	1	0.689	NA	NA	NA	NA	NA	NA	NA	NA	NA	NA
AVLP569	acetylcholine	0.98	NA	NA	DL2_ventral	CP3_ventral	NA	intrinsic	NA	NA	4	3.311	NA	NA	NA	NA	NA	NA	NA	NA	NA	NA	AVLP569	acetylcholine	0.94	2	0.7665	NA	NA	NA	NA	NA	NA	NA	NA	NA	NA
AVLP570	acetylcholine	0.98	NA	NA	DL2_ventral	CP3_ventral	NA	intrinsic	NA	NA	4	3.548	NA	NA	NA	NA	NA	NA	NA	NA	NA	NA	AVLP570	acetylcholine	0.94	2	0.7765	NA	NA	NA	NA	NA	NA	NA	NA	NA	NA
CB1161	acetylcholine	0.98	NA	NA	DL2_ventral	CP3_ventral	DL2_ventral__0	intrinsic	NA	NA	2	1.755	NA	NA	NA	NA	NA	NA	NA	NA	NA	NA	NA	NA	NA	NA	NA	NA	NA	NA	NA	NA	NA	NA	NA	NA	NA
CB2375	acetylcholine	0.98	NA	NA	DL2_ventral	CP3_ventral	DL2_ventral__0	intrinsic	NA	NA	4	3.699	NA	NA	NA	NA	NA	NA	NA	NA	NA	NA	NA	NA	NA	NA	NA	NA	NA	NA	NA	NA	NA	NA	NA	NA	NA
CB2827	acetylcholine	0.98	NA	NA	DL2_ventral	CP3_ventral	DL2_ventral__0	intrinsic	NA	NA	2	1.871	NA	NA	NA	NA	NA	NA	NA	NA	NA	NA	NA	NA	NA	NA	NA	NA	NA	NA	NA	NA	NA	NA	NA	NA	NA
CL278	acetylcholine	0.98	NA	NA	DL2_ventral	CP3_ventral	NA	intrinsic	NA	NA	2	1.838	NA	NA	NA	NA	NA	NA	NA	NA	NA	NA	CL278	acetylcholine	0.94	1	0.811	NA	NA	NA	NA	NA	NA	NA	NA	NA	NA
CL279	acetylcholine	0.98	NA	NA	DL2_ventral	CP3_ventral	NA	intrinsic	NA	NA	2	1.78	NA	NA	NA	NA	NA	NA	NA	NA	NA	NA	CL279	acetylcholine	0.94	2	0.8755	NA	NA	NA	NA	NA	NA	NA	NA	NA	NA
CL313	acetylcholine	0.98	NA	NA	DL2_ventral	CP3_ventral	DL2_ventral__0	intrinsic	NA	NA	11	9.998	NA	NA	NA	NA	NA	NA	NA	NA	NA	NA	CL313	acetylcholine	0.94	5	0.8089999999999999	NA	NA	NA	NA	NA	NA	NA	NA	NA	NA
CRE105	acetylcholine	0.98	NA	NA	DL2_ventral	CP3_ventral	NA	intrinsic	NA	NA	2	1.8170000000000002	NA	NA	NA	NA	NA	NA	NA	NA	NA	NA	CRE105	acetylcholine	0.94	2	0.792	NA	NA	NA	NA	NA	NA	NA	NA	NA	NA
DL2_ventral__0	acetylcholine	0.98	NA	NA	DL2_ventral	CP3_ventral	DL2_ventral__0	intrinsic	NA	NA	1	0.9	NA	NA	NA	NA	NA	NA	NA	NA	NA	NA	NA	NA	NA	NA	NA	NA	NA	NA	NA	NA	NA	NA	NA	NA	NA
MBON29	acetylcholine	0.98	NA	NA	DL2_ventral	CP3_ventral	NA	intrinsic	MBON	NA	2	1.581	NA	NA	NA	NA	NA	NA	NA	NA	NA	NA	MBON29	acetylcholine	0.94	2	0.6335	NA	NA	NA	NA	NA	NA	NA	NA	NA	NA
VES060	acetylcholine	0.98	NA	NA	DL2_ventral	CP3_ventral	NA	intrinsic	NA	NA	2	1.71	NA	NA	NA	NA	NA	NA	NA	NA	NA	NA	VES060	acetylcholine	0.94	1	0.843	NA	NA	NA	NA	NA	NA	NA	NA	NA	NA
VES061	acetylcholine	0.98	NA	NA	DL2_ventral	CP3_ventral	NA	intrinsic	NA	NA	3	2.817	NA	NA	NA	NA	NA	NA	NA	NA	NA	NA	VES061	acetylcholine	0.94	1	0.898	NA	NA	NA	NA	NA	NA	NA	NA	NA	NA
EPG	acetylcholine	0.98	acetylcholine, space blanket	Turner-Evans et al. 2020	DM1_CX_d2	DPMm1_CX_d2	DM1_CX_d2__0	intrinsic	CX	NA	47	36.192	NA	NA	NA	NA	NA	NA	NA	NA	NA	NA	EPG	glutamate	0.4917	5	0.0562	34	0.3091	NA	NA	NA	NA	NA	NA	NA	NA
FC1A,FC1B,FC1F	acetylcholine	0.973	NA	NA	DM1_CX_d2	DPMm1_CX_d2	DM1_CX_d2__0	intrinsic	CX	columnar	42	29.183	NA	NA	NA	NA	NA	NA	NA	NA	NA	NA	FC1A|FC1B|FC1F	acetylcholine	0.7794	37	0.4147	11	0.0803	NA	NA	NA	NA	NA	NA	NA	NA
FC1C	acetylcholine	0.98	NA	NA	DM1_CX_d2	DPMm1_CX_d2	DM1_CX_d2__0	intrinsic	CX	columnar	27	23.419	NA	NA	NA	NA	NA	NA	NA	NA	NA	NA	FC1C	acetylcholine	0.8194	25	0.4682	1	0.009	3	0.0335	NA	NA	NA	NA	NA	NA
FC1D,FC1E	acetylcholine	0.98	NA	NA	DM1_CX_d2	DPMm1_CX_d2	DM1_CX_d2__0	intrinsic	CX	columnar	38	31.735	NA	NA	NA	NA	NA	NA	NA	NA	NA	NA	FC1D|FC1E	acetylcholine	0.8525	29	0.4985	6	0.0587	NA	NA	NA	NA	NA	NA	NA	NA
FC2A	acetylcholine	0.7138	NA	NA	DM1_CX_d2	DPMm1_CX_d2	DM1_CX_d2__0	intrinsic	CX	columnar	6	2.8040000000000003	NA	NA	NA	NA	NA	NA	NA	NA	NA	NA	FC2A	dopamine	0.4983	NA	NA	1	0.0189	11	0.22190000000000001	NA	NA	NA	NA	2	0.0337
FC2B	acetylcholine	0.9029	NA	NA	DM1_CX_d2	DPMm1_CX_d2	DM1_CX_d2__0	intrinsic	CX	columnar	25	12.139	NA	NA	NA	NA	NA	NA	NA	NA	NA	NA	FC2B	dopamine	0.4885	1	0.0122	8	0.0789	20	0.2142	NA	NA	NA	NA	NA	NA
FC2C	acetylcholine	0.8953	NA	NA	DM1_CX_d2	DPMm1_CX_d2	DM1_CX_d2__0	intrinsic	CX	columnar	35	21.118	NA	NA	3	NA	2.059	NA	NA	NA	NA	NA	FC2C	acetylcholine	0.5538	10	0.1319	4	0.0358	11	0.1152	NA	NA	NA	NA	NA	NA
FC3	acetylcholine	0.98	NA	NA	DM1_CX_d2	DPMm1_CX_d2	DM1_CX_d2__0	intrinsic	CX	columnar	40	34.41	NA	NA	NA	NA	NA	NA	NA	NA	NA	NA	FC3	acetylcholine	0.865	35	0.6174	3	0.028999999999999998	NA	NA	NA	NA	NA	NA	NA	NA
FR1	acetylcholine	0.57	NA	NA	DM1_CX_d2	DPMm1_CX_d2	DM1_CX_d2__0	intrinsic	CX	columnar	6	3.194	NA	NA	NA	3	NA	1.038	NA	NA	NA	NA	FR1	gaba	0.4728	NA	NA	NA	NA	3	0.0638	NA	NA	10	0.2285	NA	NA
FR2	acetylcholine	0.98	NA	NA	DM1_CX_d2	DPMm1_CX_d2	DM1_CX_d2__0	intrinsic	CX	columnar	17	12.81	NA	NA	NA	NA	NA	NA	NA	NA	NA	NA	FR2	acetylcholine	0.94	18	0.7916	NA	NA	NA	NA	NA	NA	NA	NA	NA	NA
FS1A,FS1B	acetylcholine	0.9569	NA	NA	DM1_CX_d2	DPMm1_CX_d2	DM1_CX_d2__0	intrinsic	CX	columnar	61	46.152	NA	NA	NA	NA	NA	NA	NA	NA	NA	NA	FS1A|FS1B	dopamine	0.2658	14	0.1283	NA	NA	51	0.309	NA	NA	NA	NA	NA	NA
FS2	acetylcholine	0.98	NA	NA	DM1_CX_d2	DPMm1_CX_d2	DM1_CX_d2__0	intrinsic	CX	columnar	38	30.032	NA	NA	NA	NA	NA	NA	NA	NA	NA	NA	FS2	acetylcholine	0.8338	24	0.4265	1	0.0094	2	0.0195	NA	NA	NA	NA	NA	NA
FS3	acetylcholine	0.9663	NA	NA	DM1_CX_d2	DPMm1_CX_d2	DM1_CX_d2__0	intrinsic	CX	columnar	67	51.909	NA	NA	NA	NA	NA	NA	NA	NA	NA	NA	FS3	acetylcholine	0.7388	44	0.3602	2	0.0077	13	0.0677	NA	NA	NA	NA	NA	NA
FS4A,FS4B,FS4C	acetylcholine	0.9529	NA	NA	DM1_CX_d2	DPMm1_CX_d2	DM1_CX_d2__0	intrinsic	CX	columnar	117	93.8	NA	NA	2	NA	1.0710000000000002	NA	NA	NA	NA	NA	FS4A|FS4B|FS4C	acetylcholine	0.94	108	0.6204	NA	NA	NA	NA	NA	NA	NA	NA	NA	NA
PEG	acetylcholine	0.98	acetylcholine, space blanket, CCHa1, bursicon	Turner-Evans et al. 2020	DM1_CX_d2	DPMm1_CX_d2	DM1_CX_d2__0	intrinsic	CX	NA	21	16.636	NA	NA	NA	NA	NA	NA	NA	NA	NA	NA	PEG	glutamate	0.5044	NA	NA	12	0.2339	NA	NA	NA	NA	1	0.019	NA	NA
PFL1	acetylcholine	0.98	NA	NA	DM1_CX_d2	DPMm1_CX_d2	DM1_CX_d2__0	intrinsic	CX	columnar	14	10.911	NA	NA	NA	NA	NA	NA	NA	NA	NA	NA	PFL1	acetylcholine	0.77	8	0.2746	2	0.0706	NA	NA	NA	NA	NA	NA	NA	NA
PFL1	acetylcholine	0.98	NA	NA	DM1_CX_d2	DPMm1_CX_d2	DM1_CX_d2__0	intrinsic	CX	columnar	14	10.911	NA	NA	NA	NA	NA	NA	NA	NA	NA	NA	PFL1	octopamine	0.88	NA	NA	NA	NA	NA	NA	NA	NA	NA	NA	1	0.0355
PFL3	acetylcholine	0.98	NA	NA	DM1_CX_d2	DPMm1_CX_d2	DM1_CX_d2__0	intrinsic	CX	columnar	24	18.949	NA	NA	NA	NA	NA	NA	NA	NA	NA	NA	PFL3	acetylcholine	0.7754	16	0.4748	2	0.0303	1	0.0137	1	0.008	NA	NA	NA	NA
hDeltaA	acetylcholine	0.98	NA	NA	DM1_CX_d2	DPMm1_CX_d2	DM1_CX_d2__0	intrinsic	CX	columnar	10	5.672	NA	NA	NA	NA	NA	NA	NA	NA	NA	NA	hDeltaA	acetylcholine	0.94	12	0.7135	NA	NA	NA	NA	NA	NA	NA	NA	NA	NA
hDeltaF	acetylcholine	0.98	NA	NA	DM1_CX_d2	DPMm1_CX_d2	DM1_CX_d2__0	intrinsic	CX	columnar	8	5.103	NA	NA	NA	NA	NA	NA	NA	NA	NA	NA	hDeltaF	dopamine	0.78	NA	NA	NA	NA	8	0.429	NA	NA	NA	NA	NA	NA
hDeltaG	acetylcholine	0.98	NA	NA	DM1_CX_d2	DPMm1_CX_d2	DM1_CX_d2__0	intrinsic	CX	columnar	8	6.001	NA	NA	NA	NA	NA	NA	NA	NA	NA	NA	hDeltaG	acetylcholine	0.545	4	0.2814	NA	NA	4	0.2391	NA	NA	NA	NA	NA	NA
hDeltaI	acetylcholine	0.98	NA	NA	DM1_CX_d2	DPMm1_CX_d2	DM1_CX_d2__0	intrinsic	CX	columnar	20	13.405	NA	NA	NA	NA	NA	NA	NA	NA	NA	NA	hDeltaI	acetylcholine	0.66	10	0.3214	6	0.1382	NA	NA	NA	NA	NA	NA	NA	NA
hDeltaJ	acetylcholine	0.867	NA	NA	DM1_CX_d2	DPMm1_CX_d2	DM1_CX_d2__0	intrinsic	CX	columnar	25	14.851	NA	NA	NA	NA	NA	NA	NA	NA	NA	NA	hDeltaJ	dopamine	0.531	NA	NA	3	0.0384	19	0.2826	NA	NA	NA	NA	NA	NA
hDeltaL	acetylcholine	0.98	NA	NA	DM1_CX_d2	DPMm1_CX_d2	DM1_CX_d2__0	intrinsic	CX	columnar	12	8.097	NA	NA	NA	NA	NA	NA	NA	NA	NA	NA	hDeltaL	dopamine	0.65	2	0.0849	NA	NA	10	0.4005	NA	NA	NA	NA	NA	NA
PFGs	dopamine	0.2308	NA	NA	DM1_CX_d2	DPMm1_CX_d2	DM1_CX_d2__0	intrinsic	CX	columnar	NA	NA	NA	NA	NA	NA	NA	NA	NA	NA	NA	NA	PFGs	octopamine	0.3472	NA	NA	6	0.1068	2	0.039400000000000004	NA	NA	NA	NA	7	0.1678
PFR	dopamine	0.5127	NA	NA	DM1_CX_d2	DPMm1_CX_d2	DM1_CX_d2__0	intrinsic	CX	NA	1	0.377	1	0.321	NA	18	NA	8.773	NA	NA	NA	NA	PFR	dopamine	0.4942	7	0.0686	7	0.0479	NA	NA	1	0.0038	NA	NA	NA	NA
EL	gaba	0.96	NA	NA	DM1_CX_d2	DPMm1_CX_d2	DM1_CX_d2__0	intrinsic	CX	columnar	NA	NA	NA	NA	NA	NA	NA	NA	17	8.612	NA	NA	EL	acetylcholine	0.9283	17	0.49879999999999997	NA	NA	NA	NA	NA	NA	NA	NA	NA	NA
DM1_CX_d2__0	serotonin	0.3133	NA	NA	DM1_CX_d2	DPMm1_CX_d2	DM1_CX_d2__0	intrinsic	CX	NA	NA	NA	NA	NA	NA	NA	NA	NA	NA	NA	NA	NA	NA	NA	NA	NA	NA	NA	NA	NA	NA	NA	NA	NA	NA	NA	NA
PEN_a(PEN1)	acetylcholine	0.98	acetylcholine	Turner-Evans et al. 2020	DM1_CX_p	DPMm1_CX_p	DM1_CX_p__1	intrinsic	CX	NA	20	15.859	NA	NA	NA	NA	NA	NA	NA	NA	NA	NA	NA	NA	NA	NA	NA	NA	NA	NA	NA	NA	NA	NA	NA	NA	NA
PEN_b(PEN2)	acetylcholine	0.9664	acetylcholine, space blanket, Dh44, FMRFa	Turner-Evans et al. 2020	DM1_CX_p	DPMm1_CX_p	DM1_CX_p__1	intrinsic	CX	NA	21	14.915000000000001	NA	NA	NA	NA	NA	NA	NA	NA	NA	NA	NA	NA	NA	NA	NA	NA	NA	NA	NA	NA	NA	NA	NA	NA	NA
PFNa	acetylcholine	0.98	NA	NA	DM1_CX_p	DPMm1_CX_p	DM1_CX_p__1	intrinsic	CX	NA	55	47.601	NA	NA	NA	NA	NA	NA	NA	NA	NA	NA	PFNa	acetylcholine	0.9026	53	0.6189	2	0.012	NA	NA	NA	NA	NA	NA	NA	NA
PFNd	acetylcholine	0.9725	NA	NA	DM1_CX_p	DPMm1_CX_p	DM1_CX_p__1	intrinsic	CX	NA	39	28.244	NA	NA	NA	NA	NA	NA	NA	NA	NA	NA	PFNd	glutamate	0.3382	16	0.16620000000000001	17	0.1678	NA	NA	NA	NA	NA	NA	NA	NA
PFNm,PFNp	acetylcholine	0.8361	NA	NA	DM1_CX_p	DPMm1_CX_p	DM1_CX_p__1	intrinsic	CX	NA	235	167.7979	NA	NA	NA	20	NA	8.267	NA	NA	NA	NA	PFNm|PFNp	acetylcholine	0.609	147	0.2492	71	0.0778	NA	NA	17	0.0097	NA	NA	15	0.0162
PFNv	acetylcholine	0.98	NA	NA	DM1_CX_p	DPMm1_CX_p	DM1_CX_p__1	intrinsic	CX	NA	21	16.482	NA	NA	NA	NA	NA	NA	NA	NA	NA	NA	PFNv	acetylcholine	0.583	8	0.1763	7	0.118	NA	NA	NA	NA	NA	NA	1	0.0167
hDeltaB	acetylcholine	0.98	NA	NA	DM1_CX_p	DPMm1_CX_p	DM1_CX_p__0	intrinsic	CX	columnar	18	15.464	NA	NA	NA	NA	NA	NA	NA	NA	NA	NA	hDeltaB	acetylcholine	0.6968	13	0.4355	6	0.155	NA	NA	NA	NA	NA	NA	NA	NA
hDeltaC	acetylcholine	0.9357	NA	NA	DM1_CX_p	DPMm1_CX_p	DM1_CX_p__0	intrinsic	CX	columnar	20	11.225999999999999	NA	NA	1	NA	0.433	NA	NA	NA	NA	NA	hDeltaC	dopamine	0.7445	NA	NA	NA	NA	19	0.3829	NA	NA	NA	NA	NA	NA
hDeltaH	acetylcholine	0.98	NA	NA	DM1_CX_p	DPMm1_CX_p	DM1_CX_p__0	intrinsic	CX	columnar	8	5.425	NA	NA	NA	NA	NA	NA	NA	NA	NA	NA	hDeltaH	acetylcholine	0.815	6	0.4672	NA	NA	1	0.0503	NA	NA	NA	NA	NA	NA
hDeltaM	acetylcholine	0.98	NA	NA	DM1_CX_p	DPMm1_CX_p	DM1_CX_p__0	intrinsic	CX	columnar	8	5.213	NA	NA	NA	NA	NA	NA	NA	NA	NA	NA	hDeltaM	dopamine	0.4489	2	0.15889999999999999	NA	NA	5	0.2207	NA	NA	NA	NA	NA	NA
vDeltaA,vDeltaB,vDeltaC,vDeltaD,vDeltaE,vDeltaJ,vDeltaK,vDeltaL,vDeltaM	acetylcholine	0.9002	NA	NA	DM1_CX_p	DPMm1_CX_p	DM1_CX_p__2	intrinsic	CX	columnar	266	173.66	NA	NA	15	NA	7.324	NA	NA	NA	NA	NA	vDeltaA|vDeltaB|vDeltaC|vDeltaD|vDeltaE|vDeltaJ|vDeltaK|vDeltaL|vDeltaM	glutamate	0.1011	NA	NA	142	0.1644	119	0.1351	NA	NA	2	0.0018	NA	NA
vDeltaF,vDeltaG,vDeltaH,vDeltaI	acetylcholine	0.9188	NA	NA	DM1_CX_p	DPMm1_CX_p	DM1_CX_p__2	intrinsic	CX	columnar	65	41.555	NA	NA	NA	NA	NA	NA	NA	NA	NA	NA	vDeltaF|vDeltaG|vDeltaH|vDeltaI	dopamine	0.1853	NA	NA	23	0.1191	34	0.1984	NA	NA	NA	NA	NA	NA
DM1_CX_p__2	serotonin	0.88	NA	NA	DM1_CX_p	DPMm1_CX_p	DM1_CX_p__2	intrinsic	CX	NA	NA	NA	NA	NA	1	NA	0.468	NA	NA	NA	NA	NA	NA	NA	NA	NA	NA	NA	NA	NA	NA	NA	NA	NA	NA	NA	NA
hDeltaK	serotonin	0.5755	NA	NA	DM1_CX_p	DPMm1_CX_p	DM1_CX_p__0	intrinsic	CX	columnar	NA	NA	NA	NA	20	NA	9.049	NA	NA	NA	NA	NA	hDeltaK	dopamine	0.331	NA	NA	10	0.104	12	0.1576	NA	NA	NA	NA	1	0.0075
hDeltaD	acetylcholine	0.98	NA	NA	DM1_CX_v	DPMm1_CX_v	DM1_CX_v__1	intrinsic	CX	columnar	8	6.251	NA	NA	NA	NA	NA	NA	NA	NA	NA	NA	hDeltaD	dopamine	0.4875	3	0.2444	NA	NA	5	0.2779	NA	NA	NA	NA	NA	NA
hDeltaE	acetylcholine	0.98	NA	NA	DM1_CX_v	DPMm1_CX_v	DM1_CX_v__1	intrinsic	CX	columnar	8	5.755	NA	NA	NA	NA	NA	NA	NA	NA	NA	NA	hDeltaE	acetylcholine	0.6175	4	0.2802	NA	NA	3	0.1811	NA	NA	NA	NA	NA	NA
DM1_CX_v__0	unknown	0	NA	NA	DM1_CX_v	DPMm1_CX_v	DM1_CX_v__0	intrinsic	CX	NA	NA	NA	NA	NA	NA	NA	NA	NA	NA	NA	NA	NA	NA	NA	NA	NA	NA	NA	NA	NA	NA	NA	NA	NA	NA	NA	NA
ATL025	acetylcholine	0.98	NA	NA	DM1_antero_dorsal	DPMm1_antero_dorsal	NA	intrinsic	NA	NA	2	1.786	NA	NA	NA	NA	NA	NA	NA	NA	NA	NA	ATL025	acetylcholine	0.94	2	0.611	NA	NA	NA	NA	NA	NA	NA	NA	NA	NA
ATL026	acetylcholine	0.98	NA	NA	DM1_antero_dorsal	DPMm1_antero_dorsal	NA	intrinsic	NA	NA	2	1.339	NA	NA	NA	NA	NA	NA	NA	NA	NA	NA	ATL026	acetylcholine	0.94	2	0.5725	NA	NA	NA	NA	NA	NA	NA	NA	NA	NA
ATL027	acetylcholine	0.98	NA	NA	DM1_antero_dorsal	DPMm1_antero_dorsal	NA	intrinsic	NA	NA	2	1.73	NA	NA	NA	NA	NA	NA	NA	NA	NA	NA	ATL027	acetylcholine	0.94	2	0.623	NA	NA	NA	NA	NA	NA	NA	NA	NA	NA
ATL028	acetylcholine	0.98	NA	NA	DM1_antero_dorsal	DPMm1_antero_dorsal	NA	intrinsic	NA	NA	2	1.586	NA	NA	NA	NA	NA	NA	NA	NA	NA	NA	ATL028	acetylcholine	0.94	2	0.6615	NA	NA	NA	NA	NA	NA	NA	NA	NA	NA
ATL029	acetylcholine	0.98	NA	NA	DM1_antero_dorsal	DPMm1_antero_dorsal	NA	intrinsic	NA	NA	2	1.3900000000000001	NA	NA	NA	NA	NA	NA	NA	NA	NA	NA	ATL029	acetylcholine	0.94	2	0.5235000000000001	NA	NA	NA	NA	NA	NA	NA	NA	NA	NA
CB0942	acetylcholine	0.98	NA	NA	DM1_antero_dorsal	DPMm1_antero_dorsal	DM1_antero_dorsal__0	intrinsic	NA	NA	4	3.322	NA	NA	NA	NA	NA	NA	NA	NA	NA	NA	NA	NA	NA	NA	NA	NA	NA	NA	NA	NA	NA	NA	NA	NA	NA
CB1320	acetylcholine	0.98	NA	NA	DM1_antero_dorsal	DPMm1_antero_dorsal	DM1_antero_dorsal__0	intrinsic	NA	NA	2	1.873	NA	NA	NA	NA	NA	NA	NA	NA	NA	NA	NA	NA	NA	NA	NA	NA	NA	NA	NA	NA	NA	NA	NA	NA	NA
CB1566	acetylcholine	0.98	NA	NA	DM1_antero_dorsal	DPMm1_antero_dorsal	DM1_antero_dorsal__0	intrinsic	NA	NA	2	1.855	NA	NA	NA	NA	NA	NA	NA	NA	NA	NA	NA	NA	NA	NA	NA	NA	NA	NA	NA	NA	NA	NA	NA	NA	NA
CB1857	acetylcholine	0.98	NA	NA	DM1_antero_dorsal	DPMm1_antero_dorsal	DM1_antero_dorsal__0	intrinsic	NA	NA	2	1.899	NA	NA	NA	NA	NA	NA	NA	NA	NA	NA	NA	NA	NA	NA	NA	NA	NA	NA	NA	NA	NA	NA	NA	NA	NA
CB1866	acetylcholine	0.98	NA	NA	DM1_antero_dorsal	DPMm1_antero_dorsal	DM1_antero_dorsal__0	intrinsic	NA	NA	4	3.217	NA	NA	NA	NA	NA	NA	NA	NA	NA	NA	NA	NA	NA	NA	NA	NA	NA	NA	NA	NA	NA	NA	NA	NA	NA
CB1902	acetylcholine	0.98	NA	NA	DM1_antero_dorsal	DPMm1_antero_dorsal	DM1_antero_dorsal__0	intrinsic	NA	NA	4	3.656	NA	NA	NA	NA	NA	NA	NA	NA	NA	NA	NA	NA	NA	NA	NA	NA	NA	NA	NA	NA	NA	NA	NA	NA	NA
CB2025	acetylcholine	0.98	NA	NA	DM1_antero_dorsal	DPMm1_antero_dorsal	DM1_antero_dorsal__0	intrinsic	NA	NA	4	3.6109999999999998	NA	NA	NA	NA	NA	NA	NA	NA	NA	NA	NA	NA	NA	NA	NA	NA	NA	NA	NA	NA	NA	NA	NA	NA	NA
CB2030	acetylcholine	0.98	NA	NA	DM1_antero_dorsal	DPMm1_antero_dorsal	DM1_antero_dorsal__0	intrinsic	NA	NA	4	3.654	NA	NA	NA	NA	NA	NA	NA	NA	NA	NA	NA	NA	NA	NA	NA	NA	NA	NA	NA	NA	NA	NA	NA	NA	NA
CB2035	acetylcholine	0.98	NA	NA	DM1_antero_dorsal	DPMm1_antero_dorsal	DM1_antero_dorsal__0	intrinsic	NA	NA	5	4.734999999999999	NA	NA	NA	NA	NA	NA	NA	NA	NA	NA	NA	NA	NA	NA	NA	NA	NA	NA	NA	NA	NA	NA	NA	NA	NA
CB2062	acetylcholine	0.98	NA	NA	DM1_antero_dorsal	DPMm1_antero_dorsal	DM1_antero_dorsal__0	intrinsic	NA	NA	3	2.133	NA	NA	NA	NA	NA	NA	NA	NA	NA	NA	NA	NA	NA	NA	NA	NA	NA	NA	NA	NA	NA	NA	NA	NA	NA
CB2509	acetylcholine	0.98	NA	NA	DM1_antero_dorsal	DPMm1_antero_dorsal	DM1_antero_dorsal__0	intrinsic	NA	NA	4	3.52	NA	NA	NA	NA	NA	NA	NA	NA	NA	NA	NA	NA	NA	NA	NA	NA	NA	NA	NA	NA	NA	NA	NA	NA	NA
CB2632	acetylcholine	0.98	NA	NA	DM1_antero_dorsal	DPMm1_antero_dorsal	DM1_antero_dorsal__0	intrinsic	NA	NA	2	1.841	NA	NA	NA	NA	NA	NA	NA	NA	NA	NA	NA	NA	NA	NA	NA	NA	NA	NA	NA	NA	NA	NA	NA	NA	NA
CB2680	acetylcholine	0.98	NA	NA	DM1_antero_dorsal	DPMm1_antero_dorsal	DM1_antero_dorsal__0	intrinsic	NA	NA	2	1.822	NA	NA	NA	NA	NA	NA	NA	NA	NA	NA	NA	NA	NA	NA	NA	NA	NA	NA	NA	NA	NA	NA	NA	NA	NA
CB2706	acetylcholine	0.98	NA	NA	DM1_antero_dorsal	DPMm1_antero_dorsal	DM1_antero_dorsal__0	intrinsic	NA	NA	2	1.638	NA	NA	NA	NA	NA	NA	NA	NA	NA	NA	NA	NA	NA	NA	NA	NA	NA	NA	NA	NA	NA	NA	NA	NA	NA
CB3215	acetylcholine	0.98	NA	NA	DM1_antero_dorsal	DPMm1_antero_dorsal	DM1_antero_dorsal__0	intrinsic	NA	NA	4	2.635	NA	NA	NA	NA	NA	NA	NA	NA	NA	NA	NA	NA	NA	NA	NA	NA	NA	NA	NA	NA	NA	NA	NA	NA	NA
CB3250	acetylcholine	0.98	NA	NA	DM1_antero_dorsal	DPMm1_antero_dorsal	DM1_antero_dorsal__0	intrinsic	NA	NA	2	1.775	NA	NA	NA	NA	NA	NA	NA	NA	NA	NA	NA	NA	NA	NA	NA	NA	NA	NA	NA	NA	NA	NA	NA	NA	NA
CB3339	acetylcholine	0.98	NA	NA	DM1_antero_dorsal	DPMm1_antero_dorsal	DM1_antero_dorsal__0	intrinsic	NA	NA	2	1.795	NA	NA	NA	NA	NA	NA	NA	NA	NA	NA	NA	NA	NA	NA	NA	NA	NA	NA	NA	NA	NA	NA	NA	NA	NA
CB3365	acetylcholine	0.98	NA	NA	DM1_antero_dorsal	DPMm1_antero_dorsal	DM1_antero_dorsal__0	intrinsic	NA	NA	2	1.8170000000000002	NA	NA	NA	NA	NA	NA	NA	NA	NA	NA	NA	NA	NA	NA	NA	NA	NA	NA	NA	NA	NA	NA	NA	NA	NA
CB3610	acetylcholine	0.98	NA	NA	DM1_antero_dorsal	DPMm1_antero_dorsal	DM1_antero_dorsal__0	intrinsic	NA	NA	2	1.839	NA	NA	NA	NA	NA	NA	NA	NA	NA	NA	NA	NA	NA	NA	NA	NA	NA	NA	NA	NA	NA	NA	NA	NA	NA
CRE080a	acetylcholine	0.98	NA	NA	DM1_antero_dorsal	DPMm1_antero_dorsal	DM1_antero_dorsal__1	intrinsic	NA	NA	2	1.828	NA	NA	NA	NA	NA	NA	NA	NA	NA	NA	CRE080	acetylcholine	0.94	7	0.7469	NA	NA	NA	NA	NA	NA	NA	NA	NA	NA
CRE080b	acetylcholine	0.98	NA	NA	DM1_antero_dorsal	DPMm1_antero_dorsal	DM1_antero_dorsal__1	intrinsic	NA	NA	2	1.72	NA	NA	NA	NA	NA	NA	NA	NA	NA	NA	CRE080	acetylcholine	0.94	7	0.7469	NA	NA	NA	NA	NA	NA	NA	NA	NA	NA
CRE080c	acetylcholine	0.98	NA	NA	DM1_antero_dorsal	DPMm1_antero_dorsal	DM1_antero_dorsal__1	intrinsic	NA	NA	4	3.342	NA	NA	NA	NA	NA	NA	NA	NA	NA	NA	CRE080	acetylcholine	0.94	7	0.7469	NA	NA	NA	NA	NA	NA	NA	NA	NA	NA
CRE081	acetylcholine	0.98	NA	NA	DM1_antero_dorsal	DPMm1_antero_dorsal	NA	intrinsic	NA	NA	4	2.62	NA	NA	NA	NA	NA	NA	NA	NA	NA	NA	CRE081	acetylcholine	0.835	1	0.332	NA	NA	NA	NA	NA	NA	NA	NA	NA	NA
CRE082	acetylcholine	0.98	NA	NA	DM1_antero_dorsal	DPMm1_antero_dorsal	NA	intrinsic	NA	NA	2	1.874	NA	NA	NA	NA	NA	NA	NA	NA	NA	NA	CRE082	acetylcholine	0.94	2	0.8425	NA	NA	NA	NA	NA	NA	NA	NA	NA	NA
CRE087	acetylcholine	0.98	NA	NA	DM1_antero_dorsal	DPMm1_antero_dorsal	NA	intrinsic	NA	NA	2	1.877	NA	NA	NA	NA	NA	NA	NA	NA	NA	NA	CRE087	acetylcholine	0.94	2	0.796	NA	NA	NA	NA	NA	NA	NA	NA	NA	NA
CRE088	acetylcholine	0.98	NA	NA	DM1_antero_dorsal	DPMm1_antero_dorsal	NA	intrinsic	NA	NA	2	1.902	NA	NA	NA	NA	NA	NA	NA	NA	NA	NA	CRE088	acetylcholine	0.94	3	0.8167	NA	NA	NA	NA	NA	NA	NA	NA	NA	NA
CRE094	acetylcholine	0.98	NA	NA	DM1_antero_dorsal	DPMm1_antero_dorsal	DM1_antero_dorsal__0	intrinsic	NA	NA	4	3.443	NA	NA	NA	NA	NA	NA	NA	NA	NA	NA	NA	NA	NA	NA	NA	NA	NA	NA	NA	NA	NA	NA	NA	NA	NA
CRE095a	acetylcholine	0.98	NA	NA	DM1_antero_dorsal	DPMm1_antero_dorsal	DM1_antero_dorsal__0	intrinsic	NA	NA	2	1.766	NA	NA	NA	NA	NA	NA	NA	NA	NA	NA	CRE095	acetylcholine	0.94	6	0.6276	NA	NA	NA	NA	NA	NA	NA	NA	NA	NA
CRE095b	acetylcholine	0.98	NA	NA	DM1_antero_dorsal	DPMm1_antero_dorsal	DM1_antero_dorsal__0	intrinsic	NA	NA	4	3.575	NA	NA	NA	NA	NA	NA	NA	NA	NA	NA	CRE095	acetylcholine	0.94	6	0.6276	NA	NA	NA	NA	NA	NA	NA	NA	NA	NA
CRE096	acetylcholine	0.98	NA	NA	DM1_antero_dorsal	DPMm1_antero_dorsal	NA	intrinsic	NA	NA	2	1.678	NA	NA	NA	NA	NA	NA	NA	NA	NA	NA	CRE096	acetylcholine	0.94	2	0.6355	NA	NA	NA	NA	NA	NA	NA	NA	NA	NA
DM1_antero_dorsal_19	acetylcholine	0.98	NA	NA	DM1_antero_dorsal	DPMm1_antero_dorsal	DM1_antero_dorsal__0	intrinsic	NA	NA	2	1.8010000000000002	NA	NA	NA	NA	NA	NA	NA	NA	NA	NA	NA	NA	NA	NA	NA	NA	NA	NA	NA	NA	NA	NA	NA	NA	NA
DM1_antero_dorsal__0	acetylcholine	0.98	NA	NA	DM1_antero_dorsal	DPMm1_antero_dorsal	DM1_antero_dorsal__0	intrinsic	NA	NA	2	1.5430000000000001	NA	NA	NA	NA	NA	NA	NA	NA	NA	NA	NA	NA	NA	NA	NA	NA	NA	NA	NA	NA	NA	NA	NA	NA	NA
IB024	acetylcholine	0.98	NA	NA	DM1_antero_dorsal	NA	NA	intrinsic	NA	NA	2	1.406	NA	NA	NA	NA	NA	NA	NA	NA	NA	NA	IB024	acetylcholine	0.94	2	0.5365	NA	NA	NA	NA	NA	NA	NA	NA	NA	NA
LAL130	acetylcholine	0.98	NA	NA	DM1_antero_dorsal	DPMm1_antero_dorsal	NA	intrinsic	NA	NA	2	1.6829999999999998	NA	NA	NA	NA	NA	NA	NA	NA	NA	NA	LAL130	acetylcholine	0.94	2	0.6085	NA	NA	NA	NA	NA	NA	NA	NA	NA	NA
SMP471	acetylcholine	0.98	NA	NA	DM1_antero_dorsal	DPMm1_antero_dorsal	NA	intrinsic	NA	NA	2	1.6179999999999999	NA	NA	NA	NA	NA	NA	NA	NA	NA	NA	SMP471	acetylcholine	0.94	2	0.6819999999999999	NA	NA	NA	NA	NA	NA	NA	NA	NA	NA
SMP476	acetylcholine	0.98	NA	NA	DM1_antero_dorsal	DPMm1_antero_dorsal	NA	intrinsic	NA	NA	2	1.509	NA	NA	NA	NA	NA	NA	NA	NA	NA	NA	SMP476	unknown	0	NA	NA	NA	NA	NA	NA	NA	NA	NA	NA	NA	NA
SMP477	acetylcholine	0.98	NA	NA	DM1_antero_dorsal	DPMm1_antero_dorsal	NA	intrinsic	NA	NA	3	2.536	NA	NA	NA	NA	NA	NA	NA	NA	NA	NA	SMP477	acetylcholine	0.94	2	0.5275000000000001	NA	NA	NA	NA	NA	NA	NA	NA	NA	NA
PS116	acetylcholine	0.83	NA	NA	DM1_antero_ventral	DPMm1_antero_ventral	NA	intrinsic	NA	NA	1	0.539	NA	NA	NA	NA	NA	NA	NA	NA	NA	NA	PS116	glutamate	0.72	NA	NA	1	0.578	NA	NA	NA	NA	NA	NA	NA	NA
WED099	acetylcholine	0.54	NA	NA	DM1_antero_ventral	DPMm1_antero_ventral	NA	intrinsic	NA	NA	1	0.534	1	0.337	NA	NA	NA	NA	NA	NA	NA	NA	WED099	glutamate	0.72	NA	NA	1	0.532	NA	NA	NA	NA	NA	NA	NA	NA
ATL030	glutamate	0.375	NA	NA	DM1_antero_ventral	DPMm1_antero_ventral	NA	intrinsic	NA	NA	NA	NA	1	0.314	NA	NA	NA	NA	NA	NA	NA	NA	ATL030	glutamate	0.72	NA	NA	1	0.517	NA	NA	NA	NA	NA	NA	NA	NA
CB1394	glutamate	0.4513	NA	NA	DM1_antero_ventral	DPMm1_antero_ventral	DM1_antero_ventral__2	intrinsic	NA	NA	2	1.091	9	3.815	NA	NA	NA	NA	2	0.992	NA	NA	NA	NA	NA	NA	NA	NA	NA	NA	NA	NA	NA	NA	NA	NA	NA
CB1622	glutamate	0.4375	NA	NA	DM1_antero_ventral	DPMm1_antero_ventral	DM1_antero_ventral__2	intrinsic	NA	NA	1	0.505	7	2.745	NA	NA	NA	NA	NA	NA	NA	NA	NA	NA	NA	NA	NA	NA	NA	NA	NA	NA	NA	NA	NA	NA	NA
CB2653	glutamate	0.75	NA	NA	DM1_antero_ventral	DPMm1_antero_ventral	DM1_antero_ventral__3	intrinsic	NA	NA	NA	NA	2	0.86	NA	NA	NA	NA	NA	NA	NA	NA	NA	NA	NA	NA	NA	NA	NA	NA	NA	NA	NA	NA	NA	NA	NA
DM1_antero_ventral_33	glutamate	0.1875	NA	NA	DM1_antero_ventral	DPMm1_antero_ventral	DM1_antero_ventral__3	intrinsic	NA	NA	NA	NA	1	0.36	NA	NA	NA	NA	NA	NA	NA	NA	NA	NA	NA	NA	NA	NA	NA	NA	NA	NA	NA	NA	NA	NA	NA
DM1_antero_ventral__2	glutamate	0.5	NA	NA	DM1_antero_ventral	DPMm1_antero_ventral	DM1_antero_ventral__2	intrinsic	NA	NA	NA	NA	2	0.782	NA	NA	NA	NA	NA	NA	NA	NA	NA	NA	NA	NA	NA	NA	NA	NA	NA	NA	NA	NA	NA	NA	NA
LAL131a	glutamate	0.375	NA	NA	DM1_antero_ventral	DPMm1_antero_ventral	NA	intrinsic	NA	NA	NA	NA	1	0.397	NA	NA	NA	NA	NA	NA	NA	NA	LAL131	glutamate	0.72	NA	NA	2	0.487	NA	NA	NA	NA	NA	NA	NA	NA
LAL131b	glutamate	0.375	NA	NA	DM1_antero_ventral	DPMm1_antero_ventral	NA	intrinsic	NA	NA	NA	NA	1	0.472	NA	NA	NA	NA	NA	NA	NA	NA	LAL131	glutamate	0.72	NA	NA	2	0.487	NA	NA	NA	NA	NA	NA	NA	NA
LAL133a	glutamate	0.75	NA	NA	DM1_antero_ventral	DPMm1_antero_ventral	DM1_antero_ventral__0	intrinsic	NA	NA	NA	NA	5	1.9569999999999999	NA	NA	NA	NA	NA	NA	NA	NA	LAL133	glutamate	0.464	NA	NA	3	0.26239999999999997	NA	NA	NA	NA	1	0.0874	NA	NA
LAL133b	glutamate	0.5	NA	NA	DM1_antero_ventral	DPMm1_antero_ventral	DM1_antero_ventral__0	intrinsic	NA	NA	NA	NA	4	1.742	NA	NA	NA	NA	NA	NA	NA	NA	LAL133	glutamate	0.464	NA	NA	3	0.26239999999999997	NA	NA	NA	NA	1	0.0874	NA	NA
PS115	glutamate	0.75	NA	NA	DM1_antero_ventral	DPMm1_antero_ventral	NA	intrinsic	NA	NA	NA	NA	3	1.414	NA	NA	NA	NA	NA	NA	NA	NA	PS115	glutamate	0.72	NA	NA	1	0.596	NA	NA	NA	NA	NA	NA	NA	NA
PS117a	glutamate	0.375	NA	NA	DM1_antero_ventral	DPMm1_antero_ventral	NA	intrinsic	NA	NA	NA	NA	1	0.437	NA	NA	NA	NA	NA	NA	NA	NA	PS117	glutamate	0.72	NA	NA	2	0.5794999999999999	NA	NA	NA	NA	NA	NA	NA	NA
PS117b	glutamate	0.75	NA	NA	DM1_antero_ventral	DPMm1_antero_ventral	NA	intrinsic	NA	NA	NA	NA	2	1.1099999999999999	NA	NA	NA	NA	NA	NA	NA	NA	PS117	glutamate	0.72	NA	NA	2	0.5794999999999999	NA	NA	NA	NA	NA	NA	NA	NA
PS118	glutamate	0.75	NA	NA	DM1_antero_ventral	DPMm1_antero_ventral	DM1_antero_ventral__0	intrinsic	NA	NA	NA	NA	7	3.531	NA	NA	NA	NA	NA	NA	NA	NA	PS118	glutamate	0.72	NA	NA	5	0.5814	NA	NA	NA	NA	NA	NA	NA	NA
SAD076	glutamate	0.75	NA	NA	DM1_antero_ventral	DPMm1_antero_ventral	NA	intrinsic	NA	NA	NA	NA	2	1.153	NA	NA	NA	NA	NA	NA	NA	NA	SAD076	glutamate	0.72	NA	NA	1	0.533	NA	NA	NA	NA	NA	NA	NA	NA
VES048	glutamate	0.75	NA	NA	DM1_antero_ventral	DPMm1_antero_ventral	NA	intrinsic	NA	NA	NA	NA	2	1.202	NA	NA	NA	NA	NA	NA	NA	NA	VES048	glutamate	0.72	NA	NA	1	0.448	NA	NA	NA	NA	NA	NA	NA	NA
VES049	glutamate	0.75	NA	NA	DM1_antero_ventral	DPMm1_antero_ventral	DM1_antero_ventral__1	intrinsic	NA	NA	NA	NA	7	3.895	NA	NA	NA	NA	NA	NA	NA	NA	VES049	glutamate	0.72	NA	NA	3	0.41400000000000003	NA	NA	NA	NA	NA	NA	NA	NA
VES050	glutamate	0.75	NA	NA	DM1_antero_ventral	DPMm1_antero_ventral	NA	intrinsic	NA	NA	NA	NA	3	1.591	NA	NA	NA	NA	NA	NA	NA	NA	VES050	gaba	0.8	NA	NA	NA	NA	NA	NA	NA	NA	2	0.428	NA	NA
WED094a	glutamate	0.75	NA	NA	DM1_antero_ventral	DPMm1_antero_ventral	DM1_antero_ventral__0	intrinsic	NA	NA	NA	NA	2	1.016	NA	NA	NA	NA	NA	NA	NA	NA	WED094	unknown	0	NA	NA	NA	NA	NA	NA	NA	NA	NA	NA	NA	NA
WED094b	glutamate	0.75	NA	NA	DM1_antero_ventral	DPMm1_antero_ventral	DM1_antero_ventral__0	intrinsic	NA	NA	NA	NA	2	1.006	NA	NA	NA	NA	NA	NA	NA	NA	WED094	unknown	0	NA	NA	NA	NA	NA	NA	NA	NA	NA	NA	NA	NA
WED094c	glutamate	0.375	NA	NA	DM1_antero_ventral	DPMm1_antero_ventral	DM1_antero_ventral__0	intrinsic	NA	NA	NA	NA	1	0.371	NA	NA	NA	NA	NA	NA	NA	NA	WED094	unknown	0	NA	NA	NA	NA	NA	NA	NA	NA	NA	NA	NA	NA
WED095	glutamate	0.75	NA	NA	DM1_antero_ventral	DPMm1_antero_ventral	DM1_antero_ventral__0	intrinsic	NA	NA	NA	NA	6	3.0660000000000003	NA	NA	NA	NA	NA	NA	NA	NA	WED095	glutamate	0.72	NA	NA	2	0.4375	NA	NA	NA	NA	NA	NA	NA	NA
WED096a	glutamate	0.75	NA	NA	DM1_antero_ventral	DPMm1_antero_ventral	DM1_antero_ventral__0	intrinsic	NA	NA	NA	NA	4	2.005	NA	NA	NA	NA	NA	NA	NA	NA	WED096	glutamate	0.72	NA	NA	3	0.5429999999999999	NA	NA	NA	NA	NA	NA	NA	NA
WED096b	glutamate	0.75	NA	NA	DM1_antero_ventral	DPMm1_antero_ventral	DM1_antero_ventral__0	intrinsic	NA	NA	NA	NA	4	1.831	NA	NA	NA	NA	NA	NA	NA	NA	WED096	glutamate	0.72	NA	NA	3	0.5429999999999999	NA	NA	NA	NA	NA	NA	NA	NA
WED096c	glutamate	0.75	NA	NA	DM1_antero_ventral	DPMm1_antero_ventral	DM1_antero_ventral__0	intrinsic	NA	NA	NA	NA	2	0.995	NA	NA	NA	NA	NA	NA	NA	NA	WED096	glutamate	0.72	NA	NA	3	0.5429999999999999	NA	NA	NA	NA	NA	NA	NA	NA
WED097	glutamate	0.3775	NA	NA	DM1_antero_ventral	DPMm1_antero_ventral	NA	intrinsic	NA	NA	NA	NA	2	0.7789999999999999	NA	NA	NA	NA	1	0.439	NA	NA	WED097	glutamate	0.72	NA	NA	2	0.41000000000000003	NA	NA	NA	NA	NA	NA	NA	NA
WED098	glutamate	0.75	NA	NA	DM1_antero_ventral	DPMm1_antero_ventral	NA	intrinsic	NA	NA	NA	NA	3	1.905	NA	NA	NA	NA	NA	NA	NA	NA	WED098	glutamate	0.72	NA	NA	2	0.5585	NA	NA	NA	NA	NA	NA	NA	NA
WED100	glutamate	0.75	NA	NA	DM1_antero_ventral	DPMm1_antero_ventral	NA	intrinsic	NA	NA	NA	NA	4	2.055	NA	NA	NA	NA	NA	NA	NA	NA	WED100	glutamate	0.72	NA	NA	2	0.477	NA	NA	NA	NA	NA	NA	NA	NA
WED101	glutamate	0.75	NA	NA	DM1_antero_ventral	DPMm1_antero_ventral	NA	intrinsic	NA	NA	NA	NA	4	2.367	NA	NA	NA	NA	NA	NA	NA	NA	WED101	gaba	0.4417	NA	NA	2	0.16249999999999998	NA	NA	NA	NA	3	0.2212	NA	NA
WED102,WED103	glutamate	0.75	NA	NA	DM1_antero_ventral	DPMm1_antero_ventral	DM1_antero_ventral__2	intrinsic	NA	NA	NA	NA	17	9.727	NA	NA	NA	NA	NA	NA	NA	NA	WED102|WED103	glutamate	0.72	NA	NA	7	0.409	NA	NA	NA	NA	NA	NA	NA	NA
WED102,WED103	glutamate	0.75	NA	NA	DM1_antero_ventral	DPMm1_antero_ventral	DM1_antero_ventral__2	intrinsic	NA	NA	NA	NA	17	9.727	NA	NA	NA	NA	NA	NA	NA	NA	WED102|WED103	unknown	0	NA	NA	NA	NA	NA	NA	NA	NA	NA	NA	NA	NA
LAL132a	unknown	0	NA	NA	DM1_antero_ventral	DPMm1_antero_ventral	NA	intrinsic	NA	NA	NA	NA	NA	NA	NA	NA	NA	NA	NA	NA	NA	NA	LAL132	glutamate	0.72	NA	NA	2	0.39	NA	NA	NA	NA	NA	NA	NA	NA
LAL132b	unknown	0	NA	NA	DM1_antero_ventral	DPMm1_antero_ventral	NA	intrinsic	NA	NA	NA	NA	NA	NA	NA	NA	NA	NA	NA	NA	NA	NA	LAL132	glutamate	0.72	NA	NA	2	0.39	NA	NA	NA	NA	NA	NA	NA	NA
SAD080	unknown	0	NA	NA	DM1_antero_ventral	DPMm1_antero_ventral	NA	intrinsic	NA	NA	NA	NA	NA	NA	NA	NA	NA	NA	NA	NA	NA	NA	SAD080	glutamate	0.72	NA	NA	2	0.46799999999999997	NA	NA	NA	NA	NA	NA	NA	NA
CB0967	acetylcholine	0.6633	NA	NA	DM1_dorsal	DPMm1_dorsal	DM1_dorsal__0	intrinsic	NA	NA	2	1.482	NA	NA	NA	NA	NA	NA	1	0.535	NA	NA	NA	NA	NA	NA	NA	NA	NA	NA	NA	NA	NA	NA	NA	NA	NA
CB1072	acetylcholine	0.98	NA	NA	DM1_dorsal	DPMm1_dorsal	DM1_dorsal__1	intrinsic	NA	NA	12	11.339	NA	NA	NA	NA	NA	NA	NA	NA	NA	NA	NA	NA	NA	NA	NA	NA	NA	NA	NA	NA	NA	NA	NA	NA	NA
CB1083	acetylcholine	0.98	NA	NA	DM1_dorsal	DPMm1_dorsal	DM1_dorsal__4	intrinsic	NA	NA	2	1.317	NA	NA	NA	NA	NA	NA	NA	NA	NA	NA	NA	NA	NA	NA	NA	NA	NA	NA	NA	NA	NA	NA	NA	NA	NA
CB1225	acetylcholine	0.8914	NA	NA	DM1_dorsal	DPMm1_dorsal	DM1_dorsal__2	intrinsic	NA	NA	19	15.936	NA	NA	2	NA	0.987	NA	NA	NA	NA	NA	NA	NA	NA	NA	NA	NA	NA	NA	NA	NA	NA	NA	NA	NA	NA
CB1271	acetylcholine	0.98	NA	NA	DM1_dorsal	DPMm1_dorsal	DM1_dorsal__0	intrinsic	NA	NA	8	5.867	NA	NA	NA	NA	NA	NA	NA	NA	NA	NA	NA	NA	NA	NA	NA	NA	NA	NA	NA	NA	NA	NA	NA	NA	NA
CB1298	acetylcholine	0.98	NA	NA	DM1_dorsal	DPMm1_dorsal	DM1_dorsal__0	intrinsic	NA	NA	7	6.392	NA	NA	NA	NA	NA	NA	NA	NA	NA	NA	NA	NA	NA	NA	NA	NA	NA	NA	NA	NA	NA	NA	NA	NA	NA
CB1410	acetylcholine	0.98	NA	NA	DM1_dorsal	DPMm1_dorsal	DM1_dorsal__2	intrinsic	NA	NA	3	2.738	NA	NA	NA	NA	NA	NA	NA	NA	NA	NA	NA	NA	NA	NA	NA	NA	NA	NA	NA	NA	NA	NA	NA	NA	NA
CB1624	acetylcholine	0.771	NA	NA	DM1_dorsal	DPMm1_dorsal	DM1_dorsal__0	intrinsic	NA	NA	7	5.166	1	0.438	NA	1	NA	0.474	NA	NA	NA	NA	NA	NA	NA	NA	NA	NA	NA	NA	NA	NA	NA	NA	NA	NA	NA
CB2220	acetylcholine	0.98	NA	NA	DM1_dorsal	DPMm1_dorsal	DM1_dorsal__4	intrinsic	NA	NA	3	2.276	NA	NA	NA	NA	NA	NA	NA	NA	NA	NA	NA	NA	NA	NA	NA	NA	NA	NA	NA	NA	NA	NA	NA	NA	NA
CB2519	acetylcholine	0.98	NA	NA	DM1_dorsal	DPMm1_dorsal	DM1_dorsal__0	intrinsic	NA	NA	3	2.468	NA	NA	NA	NA	NA	NA	NA	NA	NA	NA	NA	NA	NA	NA	NA	NA	NA	NA	NA	NA	NA	NA	NA	NA	NA
CB2723	acetylcholine	0.98	NA	NA	DM1_dorsal	DPMm1_dorsal	DM1_dorsal__0	intrinsic	NA	NA	5	4.191	NA	NA	NA	NA	NA	NA	NA	NA	NA	NA	NA	NA	NA	NA	NA	NA	NA	NA	NA	NA	NA	NA	NA	NA	NA
CB2745	acetylcholine	0.7475	NA	NA	DM1_dorsal	DPMm1_dorsal	DM1_dorsal__0	intrinsic	NA	NA	3	2.2279999999999998	NA	NA	1	NA	0.418	NA	NA	NA	NA	NA	NA	NA	NA	NA	NA	NA	NA	NA	NA	NA	NA	NA	NA	NA	NA
CB2801	acetylcholine	0.98	NA	NA	DM1_dorsal	DPMm1_dorsal	DM1_dorsal__0	intrinsic	NA	NA	4	3.491	NA	NA	NA	NA	NA	NA	NA	NA	NA	NA	NA	NA	NA	NA	NA	NA	NA	NA	NA	NA	NA	NA	NA	NA	NA
CB2849	acetylcholine	0.92	NA	NA	DM1_dorsal	DPMm1_dorsal	DM1_dorsal__2	intrinsic	NA	NA	4	3.046	NA	NA	NA	NA	NA	NA	NA	NA	NA	NA	NA	NA	NA	NA	NA	NA	NA	NA	NA	NA	NA	NA	NA	NA	NA
CB2886	acetylcholine	0.98	NA	NA	DM1_dorsal	DPMm1_dorsal	DM1_dorsal__0	intrinsic	NA	NA	5	3.283	NA	NA	NA	NA	NA	NA	NA	NA	NA	NA	NA	NA	NA	NA	NA	NA	NA	NA	NA	NA	NA	NA	NA	NA	NA
CB2909	acetylcholine	0.98	NA	NA	DM1_dorsal	DPMm1_dorsal	DM1_dorsal__0	intrinsic	NA	NA	3	2.578	NA	NA	NA	NA	NA	NA	NA	NA	NA	NA	NA	NA	NA	NA	NA	NA	NA	NA	NA	NA	NA	NA	NA	NA	NA
CB3044	acetylcholine	0.98	NA	NA	DM1_dorsal	DPMm1_dorsal	DM1_dorsal__2	intrinsic	NA	NA	3	2.789	NA	NA	NA	NA	NA	NA	NA	NA	NA	NA	NA	NA	NA	NA	NA	NA	NA	NA	NA	NA	NA	NA	NA	NA	NA
CB3074	acetylcholine	0.98	NA	NA	DM1_dorsal	DPMm1_dorsal	DM1_dorsal__2	intrinsic	NA	NA	4	3.633	NA	NA	NA	NA	NA	NA	NA	NA	NA	NA	NA	NA	NA	NA	NA	NA	NA	NA	NA	NA	NA	NA	NA	NA	NA
CB3083	acetylcholine	0.98	NA	NA	DM1_dorsal	DPMm1_dorsal	DM1_dorsal__4	intrinsic	NA	NA	2	1.545	NA	NA	NA	NA	NA	NA	NA	NA	NA	NA	NA	NA	NA	NA	NA	NA	NA	NA	NA	NA	NA	NA	NA	NA	NA
CL228,SMP491	acetylcholine	0.5275	NA	NA	DM1_dorsal	DPMm1_dorsal	NA	intrinsic	NA	NA	4	2.395	2	0.6930000000000001	2	NA	0.9570000000000001	NA	NA	NA	NA	NA	CL228|SMP491	acetylcholine	0.94	5	0.7176	NA	NA	NA	NA	NA	NA	NA	NA	NA	NA
DM1_dorsal_None	acetylcholine	0.83	NA	NA	DM1_dorsal	DPMm1_dorsal	DM1_dorsal__0	intrinsic	NA	NA	1	0.905	NA	NA	NA	NA	NA	NA	NA	NA	NA	NA	NA	NA	NA	NA	NA	NA	NA	NA	NA	NA	NA	NA	NA	NA	NA
IB045	acetylcholine	0.98	NA	NA	DM1_dorsal	NA	NA	intrinsic	NA	NA	4	3.238	NA	NA	NA	NA	NA	NA	NA	NA	NA	NA	IB045	acetylcholine	0.94	4	0.5259	NA	NA	NA	NA	NA	NA	NA	NA	NA	NA
PS161	acetylcholine	0.98	NA	NA	DM1_dorsal	DPMm1_dorsal	NA	intrinsic	NA	NA	2	1.831	NA	NA	NA	NA	NA	NA	NA	NA	NA	NA	PS161	acetylcholine	0.94	1	0.771	NA	NA	NA	NA	NA	NA	NA	NA	NA	NA
LPT58	acetylcholine	0.98	NA	NA	DM1_posterior	DPMm1_posterior	NA	intrinsic	NA	NA	2	1.7029999999999998	NA	NA	NA	NA	NA	NA	NA	NA	NA	NA	PS135	acetylcholine	0.94	1	0.296	NA	NA	NA	NA	NA	NA	NA	NA	NA	NA
cM01a	acetylcholine	0.98	NA	NA	DM1_posterior	DPMm1_posterior	NA	intrinsic	NA	NA	2	1.811	NA	NA	NA	NA	NA	NA	NA	NA	NA	NA	NA	NA	NA	NA	NA	NA	NA	NA	NA	NA	NA	NA	NA	NA	NA
cM01b	acetylcholine	0.98	NA	NA	DM1_posterior	DPMm1_posterior	NA	intrinsic	NA	NA	2	1.818	NA	NA	NA	NA	NA	NA	NA	NA	NA	NA	NA	NA	NA	NA	NA	NA	NA	NA	NA	NA	NA	NA	NA	NA	NA
cM01c	acetylcholine	0.98	NA	NA	DM1_posterior	DPMm1_posterior	NA	intrinsic	NA	NA	2	1.7570000000000001	NA	NA	NA	NA	NA	NA	NA	NA	NA	NA	NA	NA	NA	NA	NA	NA	NA	NA	NA	NA	NA	NA	NA	NA	NA
cM02a	acetylcholine	0.98	NA	NA	DM1_posterior	DPMm1_posterior	NA	intrinsic	NA	NA	2	1.822	NA	NA	NA	NA	NA	NA	NA	NA	NA	NA	NA	NA	NA	NA	NA	NA	NA	NA	NA	NA	NA	NA	NA	NA	NA
cM02b	acetylcholine	0.98	NA	NA	DM1_posterior	DPMm1_posterior	NA	intrinsic	NA	NA	2	1.657	NA	NA	NA	NA	NA	NA	NA	NA	NA	NA	PS132	serotonin	0.45	NA	NA	NA	NA	NA	NA	1	0.065	NA	NA	NA	NA
cM06	acetylcholine	0.98	NA	NA	DM1_posterior	DPMm1_posterior	NA	intrinsic	NA	NA	2	1.884	NA	NA	NA	NA	NA	NA	NA	NA	NA	NA	NA	NA	NA	NA	NA	NA	NA	NA	NA	NA	NA	NA	NA	NA	NA
cM12	acetylcholine	0.98	NA	NA	DM1_posterior	DPMm1_posterior	NA	intrinsic	NA	NA	2	1.8250000000000002	NA	NA	NA	NA	NA	NA	NA	NA	NA	NA	IB029	acetylcholine	0.94	2	0.599	NA	NA	NA	NA	NA	NA	NA	NA	NA	NA
cM13	acetylcholine	0.98	NA	NA	DM1_posterior	DPMm1_posterior	NA	intrinsic	NA	NA	2	1.837	NA	NA	NA	NA	NA	NA	NA	NA	NA	NA	IB030	glutamate	0.72	NA	NA	2	0.5265	NA	NA	NA	NA	NA	NA	NA	NA
cM14	acetylcholine	0.98	NA	NA	DM1_posterior	DPMm1_posterior	NA	intrinsic	NA	NA	2	1.885	NA	NA	NA	NA	NA	NA	NA	NA	NA	NA	PS123	acetylcholine	0.94	2	0.598	NA	NA	NA	NA	NA	NA	NA	NA	NA	NA
cM15	acetylcholine	0.98	NA	NA	DM1_posterior	DPMm1_posterior	NA	intrinsic	NA	NA	2	1.83	NA	NA	NA	NA	NA	NA	NA	NA	NA	NA	PS125	acetylcholine	0.515	1	0.229	NA	NA	NA	NA	NA	NA	1	0.1715	NA	NA
cM16	acetylcholine	0.98	NA	NA	DM1_posterior	DPMm1_posterior	NA	intrinsic	NA	NA	2	1.808	NA	NA	NA	NA	NA	NA	NA	NA	NA	NA	PS129	acetylcholine	0.835	1	0.265	NA	NA	NA	NA	NA	NA	NA	NA	NA	NA
cM17	acetylcholine	0.98	NA	NA	DM1_posterior	DPMm1_posterior	NA	intrinsic	NA	NA	2	1.795	NA	NA	NA	NA	NA	NA	NA	NA	NA	NA	PS130	octopamine	0.88	NA	NA	NA	NA	NA	NA	NA	NA	NA	NA	1	0.299
cM18	acetylcholine	0.98	NA	NA	DM1_posterior	DPMm1_posterior	NA	intrinsic	NA	NA	2	1.835	NA	NA	NA	NA	NA	NA	NA	NA	NA	NA	PS134	acetylcholine	0.94	2	0.7905	NA	NA	NA	NA	NA	NA	NA	NA	NA	NA
cML02	acetylcholine	0.98	NA	NA	DM1_posterior	DPMm1_posterior	NA	intrinsic	NA	NA	2	1.928	NA	NA	NA	NA	NA	NA	NA	NA	NA	NA	NA	NA	NA	NA	NA	NA	NA	NA	NA	NA	NA	NA	NA	NA	NA
cMLLP02	acetylcholine	0.98	NA	NA	DM1_posterior	DPMm1_posterior	NA	intrinsic	NA	NA	3	2.835	NA	NA	NA	NA	NA	NA	NA	NA	NA	NA	PS136	acetylcholine	0.94	2	0.47650000000000003	NA	NA	NA	NA	NA	NA	NA	NA	NA	NA
DM2_CX_d1__0	dopamine	0.83	NA	NA	DM2_CX_d1	DPMpm1_CX_d1	DM2_CX_d1__0	intrinsic	CX	columnar	NA	NA	NA	NA	NA	1	NA	0.416	NA	NA	NA	NA	NA	NA	NA	NA	NA	NA	NA	NA	NA	NA	NA	NA	NA	NA	NA
DM2_CX_d2__0	acetylcholine	0.98	NA	NA	DM2_CX_d2	DPMpm1_CX_d2	DM2_CX_d2__0	intrinsic	CX	columnar	1	0.535	NA	NA	NA	NA	NA	NA	NA	NA	NA	NA	NA	NA	NA	NA	NA	NA	NA	NA	NA	NA	NA	NA	NA	NA	NA
PFL2	acetylcholine	0.98	NA	NA	DM2_CX_d2	DPMpm1_CX_d2	NA	intrinsic	CX	columnar	12	9.008	NA	NA	NA	NA	NA	NA	NA	NA	NA	NA	PFL2	acetylcholine	0.94	12	0.6854	NA	NA	NA	NA	NA	NA	NA	NA	NA	NA
DM2_CX_p__2	serotonin	0.5867	NA	NA	DM2_CX_p	DPMpm1_CX_p	DM2_CX_p__2	intrinsic	CX	columnar	1	0.454	NA	NA	2	NA	1.401	NA	NA	NA	NA	NA	NA	NA	NA	NA	NA	NA	NA	NA	NA	NA	NA	NA	NA	NA	NA
DM2_CX_v__0	acetylcholine	0.83	NA	NA	DM2_CX_v	DPMpm1_CX_v	DM2_CX_v__0	intrinsic	CX	columnar	1	0.543	NA	NA	NA	NA	NA	NA	NA	NA	NA	NA	NA	NA	NA	NA	NA	NA	NA	NA	NA	NA	NA	NA	NA	NA	NA
CB0094	gaba	0.96	NA	NA	DM2_central	DPMpm1_central	DM2_central__0	intrinsic	NA	NA	NA	NA	NA	NA	NA	NA	NA	NA	2	1.197	NA	NA	NA	NA	NA	NA	NA	NA	NA	NA	NA	NA	NA	NA	NA	NA	NA
CB0405	gaba	0.96	NA	NA	DM2_central	DPMpm1_central	DM2_central__0	intrinsic	NA	NA	NA	NA	NA	NA	NA	NA	NA	NA	2	1.134	NA	NA	NA	NA	NA	NA	NA	NA	NA	NA	NA	NA	NA	NA	NA	NA	NA
CB0944	gaba	0.96	NA	NA	DM2_central	DPMpm1_central	DM2_central__0	intrinsic	NA	NA	NA	NA	NA	NA	NA	NA	NA	NA	3	1.76	NA	NA	NA	NA	NA	NA	NA	NA	NA	NA	NA	NA	NA	NA	NA	NA	NA
CB1081	gaba	0.555	NA	NA	DM2_central	DPMpm1_central	DM2_central__0	intrinsic	NA	NA	NA	NA	1	0.405	NA	NA	NA	NA	1	0.501	NA	NA	NA	NA	NA	NA	NA	NA	NA	NA	NA	NA	NA	NA	NA	NA	NA
CB1084	gaba	0.8571	NA	NA	DM2_central	DPMpm1_central	DM2_central__0	intrinsic	NA	NA	NA	NA	NA	NA	NA	NA	NA	NA	6	3.2640000000000002	NA	NA	NA	NA	NA	NA	NA	NA	NA	NA	NA	NA	NA	NA	NA	NA	NA
CB1278	gaba	0.96	NA	NA	DM2_central	DPMpm1_central	DM2_central__0	intrinsic	NA	NA	NA	NA	NA	NA	NA	NA	NA	NA	3	1.7799999999999998	NA	NA	NA	NA	NA	NA	NA	NA	NA	NA	NA	NA	NA	NA	NA	NA	NA
CB1317	gaba	0.96	NA	NA	DM2_central	DPMpm1_central	DM2_central__0	intrinsic	NA	NA	NA	NA	NA	NA	NA	NA	NA	NA	2	1.262	NA	NA	NA	NA	NA	NA	NA	NA	NA	NA	NA	NA	NA	NA	NA	NA	NA
CB1578	gaba	0.96	NA	NA	DM2_central	DPMpm1_central	DM2_central__0	intrinsic	NA	NA	NA	NA	NA	NA	NA	NA	NA	NA	5	3.309	NA	NA	NA	NA	NA	NA	NA	NA	NA	NA	NA	NA	NA	NA	NA	NA	NA
CB1858	gaba	0.345	NA	NA	DM2_central	DPMpm1_central	DM2_central__0	intrinsic	NA	NA	NA	NA	1	0.411	NA	NA	NA	NA	1	0.638	NA	NA	NA	NA	NA	NA	NA	NA	NA	NA	NA	NA	NA	NA	NA	NA	NA
CB2156	gaba	0.72	NA	NA	DM2_central	DPMpm1_central	DM2_central__0	intrinsic	NA	NA	NA	NA	NA	NA	NA	NA	NA	NA	4	2.452	NA	NA	NA	NA	NA	NA	NA	NA	NA	NA	NA	NA	NA	NA	NA	NA	NA
CB2165	gaba	0.48	NA	NA	DM2_central	DPMpm1_central	DM2_central__0	intrinsic	NA	NA	NA	NA	NA	NA	NA	NA	NA	NA	1	0.695	NA	NA	NA	NA	NA	NA	NA	NA	NA	NA	NA	NA	NA	NA	NA	NA	NA
CB3497	gaba	0.78	NA	NA	DM2_central	DPMpm1_central	DM2_central__0	intrinsic	NA	NA	NA	NA	NA	NA	NA	NA	NA	NA	3	1.75	NA	NA	NA	NA	NA	NA	NA	NA	NA	NA	NA	NA	NA	NA	NA	NA	NA
CB3534	gaba	0.96	NA	NA	DM2_central	DPMpm1_central	DM2_central__0	intrinsic	NA	NA	NA	NA	NA	NA	NA	NA	NA	NA	6	3.478	NA	NA	NA	NA	NA	NA	NA	NA	NA	NA	NA	NA	NA	NA	NA	NA	NA
CB3536	gaba	0.78	NA	NA	DM2_central	DPMpm1_central	DM2_central__0	intrinsic	NA	NA	NA	NA	NA	NA	NA	NA	NA	NA	3	1.726	NA	NA	NA	NA	NA	NA	NA	NA	NA	NA	NA	NA	NA	NA	NA	NA	NA
CB3550	gaba	0.96	NA	NA	DM2_central	DPMpm1_central	DM2_central__0	intrinsic	NA	NA	NA	NA	NA	NA	NA	NA	NA	NA	2	1.29	NA	NA	NA	NA	NA	NA	NA	NA	NA	NA	NA	NA	NA	NA	NA	NA	NA
DNpe033	gaba	0.96	NA	NA	DM2_central	DPMpm1_central	NA	efferent	NA	NA	NA	NA	NA	NA	NA	NA	NA	NA	2	1.2269999999999999	NA	NA	SMP289	gaba	0.44	NA	NA	1	0.1765	NA	NA	NA	NA	1	0.2095	NA	NA
DNpe041	gaba	0.96	NA	NA	DM2_central	DPMpm1_central	NA	efferent	NA	NA	NA	NA	NA	NA	NA	NA	NA	NA	2	1.359	NA	NA	SMP290	gaba	0.8	NA	NA	NA	NA	NA	NA	NA	NA	1	0.418	NA	NA
SMP285	gaba	0.6	NA	NA	DM2_central	DPMpm1_central	NA	intrinsic	NA	NA	NA	NA	NA	NA	NA	NA	NA	NA	1	0.555	NA	NA	SMP285	gaba	0.8	NA	NA	NA	NA	NA	NA	NA	NA	2	0.4195	NA	NA
SMP286	gaba	0.96	NA	NA	DM2_central	DPMpm1_central	NA	intrinsic	NA	NA	NA	NA	NA	NA	NA	NA	NA	NA	2	1.056	NA	NA	SMP286	gaba	0.8	NA	NA	NA	NA	NA	NA	NA	NA	2	0.554	NA	NA
SMP298	gaba	0.96	NA	NA	DM2_central	DPMpm1_central	NA	intrinsic	NA	NA	NA	NA	NA	NA	NA	NA	NA	NA	2	0.95	NA	NA	SMP298	gaba	0.8	NA	NA	NA	NA	NA	NA	NA	NA	2	0.6005	NA	NA
SMP307	gaba	0.72	NA	NA	DM2_central	DPMpm1_central	DM2_central__0	intrinsic	NA	NA	NA	NA	NA	NA	NA	NA	NA	NA	6	3.371	NA	NA	SMP307	gaba	0.6225	NA	NA	NA	NA	NA	NA	NA	NA	3	0.2435	NA	NA
CB1071	glutamate	0.5	NA	NA	DM2_central	DPMpm1_central	DM2_central__0	intrinsic	NA	NA	NA	NA	4	1.664	NA	NA	NA	NA	NA	NA	NA	NA	NA	NA	NA	NA	NA	NA	NA	NA	NA	NA	NA	NA	NA	NA	NA
CB1949	glutamate	0.25	NA	NA	DM2_central	DPMpm1_central	DM2_central__0	intrinsic	NA	NA	NA	NA	1	0.307	NA	NA	NA	NA	NA	NA	NA	NA	NA	NA	NA	NA	NA	NA	NA	NA	NA	NA	NA	NA	NA	NA	NA
CB2157	glutamate	0.75	NA	NA	DM2_central	DPMpm1_central	DM2_central__0	intrinsic	NA	NA	NA	NA	4	1.59	NA	NA	NA	NA	NA	NA	NA	NA	NA	NA	NA	NA	NA	NA	NA	NA	NA	NA	NA	NA	NA	NA	NA
CB2539	glutamate	0.625	NA	NA	DM2_central	DPMpm1_central	DM2_central__0	intrinsic	NA	NA	NA	NA	5	2.221	NA	NA	NA	NA	NA	NA	NA	NA	NA	NA	NA	NA	NA	NA	NA	NA	NA	NA	NA	NA	NA	NA	NA
CB2608	glutamate	0.75	NA	NA	DM2_central	DPMpm1_central	DM2_central__0	intrinsic	NA	NA	NA	NA	2	0.885	NA	NA	NA	NA	NA	NA	NA	NA	NA	NA	NA	NA	NA	NA	NA	NA	NA	NA	NA	NA	NA	NA	NA
CB3272	glutamate	0.3762	NA	NA	DM2_central	DPMpm1_central	DM2_central__0	intrinsic	NA	NA	NA	NA	4	2.2199999999999998	NA	NA	NA	NA	1	0.633	NA	NA	NA	NA	NA	NA	NA	NA	NA	NA	NA	NA	NA	NA	NA	NA	NA
CB3505	glutamate	0.75	NA	NA	DM2_central	DPMpm1_central	DM2_central__0	intrinsic	NA	NA	NA	NA	4	2.158	NA	NA	NA	NA	NA	NA	NA	NA	NA	NA	NA	NA	NA	NA	NA	NA	NA	NA	NA	NA	NA	NA	NA
CB3591	glutamate	0.75	NA	NA	DM2_central	DPMpm1_central	DM2_central__0	intrinsic	NA	NA	NA	NA	2	0.874	NA	NA	NA	NA	NA	NA	NA	NA	NA	NA	NA	NA	NA	NA	NA	NA	NA	NA	NA	NA	NA	NA	NA
CB3636	glutamate	0.75	NA	NA	DM2_central	DPMpm1_central	DM2_central__0	intrinsic	NA	NA	NA	NA	2	0.833	NA	NA	NA	NA	NA	NA	NA	NA	NA	NA	NA	NA	NA	NA	NA	NA	NA	NA	NA	NA	NA	NA	NA
CB3650	glutamate	0.375	NA	NA	DM2_central	DPMpm1_central	DM2_central__0	intrinsic	NA	NA	NA	NA	1	0.431	NA	NA	NA	NA	NA	NA	NA	NA	NA	NA	NA	NA	NA	NA	NA	NA	NA	NA	NA	NA	NA	NA	NA
DM2_central__0	glutamate	0.375	NA	NA	DM2_central	DPMpm1_central	DM2_central__0	intrinsic	NA	NA	NA	NA	1	0.486	NA	NA	NA	NA	NA	NA	NA	NA	NA	NA	NA	NA	NA	NA	NA	NA	NA	NA	NA	NA	NA	NA	NA
DNp25	glutamate	0.375	NA	NA	DM2_central	DPMpm1_central	NA	efferent	NA	NA	NA	NA	1	0.299	NA	NA	NA	NA	NA	NA	NA	NA	DNp25	gaba	0.44	NA	NA	1	0.1735	NA	NA	NA	NA	1	0.1965	NA	NA
PPM1201	dopamine	0.83	dopamine	Mao & Davis 2009	DM2_or_DM3_posterior	DPMpm1_or_DPMpm2_posterior	NA	intrinsic	NA	NA	NA	NA	NA	NA	NA	4	NA	2.8899999999999997	NA	NA	NA	NA	PPM1201	dopamine	0.78	NA	NA	NA	NA	2	0.5185	NA	NA	NA	NA	NA	NA
PPM1202	dopamine	0.83	dopamine	Mao & Davis 2009	DM2_or_DM3_posterior	DPMpm1_or_DPMpm2_posterior	NA	intrinsic	NA	NA	NA	NA	NA	NA	NA	4	NA	2.6559999999999997	NA	NA	NA	NA	PPM1202	serotonin	0.235	NA	NA	NA	NA	NA	NA	1	0.1155	NA	NA	NA	NA
(PS142,PS148)a	glutamate	0.75	NA	NA	DM2_or_DM3_posterior	DPMpm1_or_DPMpm2_posterior	DM2_or_DM3_posterior__3	intrinsic	NA	NA	NA	NA	4	2.048	NA	NA	NA	NA	NA	NA	NA	NA	PS142|PS148	glutamate	0.72	NA	NA	6	0.4859	NA	NA	NA	NA	NA	NA	NA	NA
(PS142,PS148)b	glutamate	0.75	NA	NA	DM2_or_DM3_posterior	DPMpm1_or_DPMpm2_posterior	DM2_or_DM3_posterior__3	intrinsic	NA	NA	NA	NA	8	3.851	NA	NA	NA	NA	NA	NA	NA	NA	PS142|PS148	glutamate	0.72	NA	NA	6	0.4859	NA	NA	NA	NA	NA	NA	NA	NA
CB1227	glutamate	0.75	NA	NA	DM2_or_DM3_posterior	DPMpm1_or_DPMpm2_posterior	DM2_or_DM3_posterior__1	intrinsic	NA	NA	NA	NA	8	5.237	NA	NA	NA	NA	NA	NA	NA	NA	NA	NA	NA	NA	NA	NA	NA	NA	NA	NA	NA	NA	NA	NA	NA
CB1252	glutamate	0.75	NA	NA	DM2_or_DM3_posterior	DPMpm1_or_DPMpm2_posterior	DM2_or_DM3_posterior__1	intrinsic	NA	NA	NA	NA	4	2.113	NA	NA	NA	NA	NA	NA	NA	NA	NA	NA	NA	NA	NA	NA	NA	NA	NA	NA	NA	NA	NA	NA	NA
CB1330	glutamate	0.75	NA	NA	DM2_or_DM3_posterior	DPMpm1_or_DPMpm2_posterior	DM2_or_DM3_posterior__2	intrinsic	NA	NA	NA	NA	6	3.602	NA	NA	NA	NA	NA	NA	NA	NA	NA	NA	NA	NA	NA	NA	NA	NA	NA	NA	NA	NA	NA	NA	NA
CB1374	glutamate	0.75	NA	NA	DM2_or_DM3_posterior	DPMpm1_or_DPMpm2_posterior	DM2_or_DM3_posterior__1	intrinsic	NA	NA	NA	NA	4	2.2960000000000003	NA	NA	NA	NA	NA	NA	NA	NA	NA	NA	NA	NA	NA	NA	NA	NA	NA	NA	NA	NA	NA	NA	NA
CB1794	glutamate	0.75	NA	NA	DM2_or_DM3_posterior	DPMpm1_or_DPMpm2_posterior	DM2_or_DM3_posterior__1	intrinsic	NA	NA	NA	NA	7	4.396	NA	NA	NA	NA	NA	NA	NA	NA	NA	NA	NA	NA	NA	NA	NA	NA	NA	NA	NA	NA	NA	NA	NA
CB1844	glutamate	0.75	NA	NA	DM2_or_DM3_posterior	DPMpm1_or_DPMpm2_posterior	DM2_or_DM3_posterior__1	intrinsic	NA	NA	NA	NA	6	3.601	NA	NA	NA	NA	NA	NA	NA	NA	NA	NA	NA	NA	NA	NA	NA	NA	NA	NA	NA	NA	NA	NA	NA
CB1853	glutamate	0.75	NA	NA	DM2_or_DM3_posterior	DPMpm1_or_DPMpm2_posterior	DM2_or_DM3_posterior__1	intrinsic	NA	NA	NA	NA	5	2.951	NA	NA	NA	NA	NA	NA	NA	NA	NA	NA	NA	NA	NA	NA	NA	NA	NA	NA	NA	NA	NA	NA	NA
CB2152	glutamate	0.75	NA	NA	DM2_or_DM3_posterior	DPMpm1_or_DPMpm2_posterior	DM2_or_DM3_posterior__2	intrinsic	NA	NA	NA	NA	8	4.504	NA	NA	NA	NA	NA	NA	NA	NA	NA	NA	NA	NA	NA	NA	NA	NA	NA	NA	NA	NA	NA	NA	NA
CB2337	glutamate	0.75	NA	NA	DM2_or_DM3_posterior	DPMpm1_or_DPMpm2_posterior	DM2_or_DM3_posterior__1	intrinsic	NA	NA	NA	NA	3	1.8860000000000001	NA	NA	NA	NA	NA	NA	NA	NA	NA	NA	NA	NA	NA	NA	NA	NA	NA	NA	NA	NA	NA	NA	NA
CB2721	glutamate	0.75	NA	NA	DM2_or_DM3_posterior	DPMpm1_or_DPMpm2_posterior	DM2_or_DM3_posterior__1	intrinsic	NA	NA	NA	NA	2	1.229	NA	NA	NA	NA	NA	NA	NA	NA	NA	NA	NA	NA	NA	NA	NA	NA	NA	NA	NA	NA	NA	NA	NA
CB2762	glutamate	0.75	NA	NA	DM2_or_DM3_posterior	DPMpm1_or_DPMpm2_posterior	DM2_or_DM3_posterior__1	intrinsic	NA	NA	NA	NA	2	1.085	NA	NA	NA	NA	NA	NA	NA	NA	NA	NA	NA	NA	NA	NA	NA	NA	NA	NA	NA	NA	NA	NA	NA
CB2869	glutamate	0.75	NA	NA	DM2_or_DM3_posterior	DPMpm1_or_DPMpm2_posterior	DM2_or_DM3_posterior__1	intrinsic	NA	NA	NA	NA	4	2.401	NA	NA	NA	NA	NA	NA	NA	NA	NA	NA	NA	NA	NA	NA	NA	NA	NA	NA	NA	NA	NA	NA	NA
CB2947	glutamate	0.75	NA	NA	DM2_or_DM3_posterior	DPMpm1_or_DPMpm2_posterior	DM2_or_DM3_posterior__1	intrinsic	NA	NA	NA	NA	3	1.391	NA	NA	NA	NA	NA	NA	NA	NA	NA	NA	NA	NA	NA	NA	NA	NA	NA	NA	NA	NA	NA	NA	NA
CL231,CL238	glutamate	0.75	NA	NA	DM2_or_DM3_posterior	DPMpm1_or_DPMpm2_posterior	NA	intrinsic	NA	NA	NA	NA	4	2.362	NA	NA	NA	NA	NA	NA	NA	NA	CL231|CL238	glutamate	0.72	NA	NA	3	0.5740000000000001	NA	NA	NA	NA	NA	NA	NA	NA
CL239	glutamate	0.75	NA	NA	DM2_or_DM3_posterior	DPMpm1_or_DPMpm2_posterior	NA	intrinsic	NA	NA	NA	NA	4	2.564	NA	NA	NA	NA	NA	NA	NA	NA	CL239	glutamate	0.72	NA	NA	1	0.551	NA	NA	NA	NA	NA	NA	NA	NA
DM2_or_DM3_posterior_28	glutamate	0.75	NA	NA	DM2_or_DM3_posterior	DPMpm1_or_DPMpm2_posterior	DM2_or_DM3_posterior__2	intrinsic	NA	NA	NA	NA	3	1.7189999999999999	NA	NA	NA	NA	NA	NA	NA	NA	NA	NA	NA	NA	NA	NA	NA	NA	NA	NA	NA	NA	NA	NA	NA
DM2_or_DM3_posterior__1	glutamate	0.602	NA	NA	DM2_or_DM3_posterior	DPMpm1_or_DPMpm2_posterior	DM2_or_DM3_posterior__1	intrinsic	NA	NA	NA	NA	4	2.54	NA	1	NA	0.83	NA	NA	NA	NA	NA	NA	NA	NA	NA	NA	NA	NA	NA	NA	NA	NA	NA	NA	NA
DM2_or_DM3_posterior__2	glutamate	0.5	NA	NA	DM2_or_DM3_posterior	DPMpm1_or_DPMpm2_posterior	DM2_or_DM3_posterior__2	intrinsic	NA	NA	NA	NA	2	1.0470000000000002	NA	NA	NA	NA	NA	NA	NA	NA	NA	NA	NA	NA	NA	NA	NA	NA	NA	NA	NA	NA	NA	NA	NA
IB031	glutamate	0.75	NA	NA	DM2_or_DM3_posterior	DPMpm1_or_DPMpm2_posterior	NA	intrinsic	NA	NA	NA	NA	4	2.203	NA	NA	NA	NA	NA	NA	NA	NA	IB031	glutamate	0.395	NA	NA	1	0.1735	NA	NA	NA	NA	NA	NA	NA	NA
IB032	glutamate	0.75	NA	NA	DM2_or_DM3_posterior	DPMpm1_or_DPMpm2_posterior	DM2_or_DM3_posterior__4	intrinsic	NA	NA	NA	NA	8	4.202	NA	NA	NA	NA	NA	NA	NA	NA	IB032	glutamate	0.5575	NA	NA	3	0.26039999999999996	NA	NA	NA	NA	NA	NA	NA	NA
IB033,IB039	glutamate	0.75	NA	NA	DM2_or_DM3_posterior	DPMpm1_or_DPMpm2_posterior	NA	intrinsic	NA	NA	NA	NA	4	2.25	NA	NA	NA	NA	NA	NA	NA	NA	IB033|IB039	glutamate	0.72	NA	NA	4	0.556	NA	NA	NA	NA	NA	NA	NA	NA
PLP139,PLP140	glutamate	0.75	NA	NA	DM2_or_DM3_posterior	DPMpm1_or_DPMpm2_posterior	NA	intrinsic	NA	NA	NA	NA	4	2.423	NA	NA	NA	NA	NA	NA	NA	NA	PLP139|PLP140	serotonin	0.45	NA	NA	NA	NA	NA	NA	1	0.1	NA	NA	NA	NA
PLP139,PLP140	glutamate	0.75	NA	NA	DM2_or_DM3_posterior	DPMpm1_or_DPMpm2_posterior	NA	intrinsic	NA	NA	NA	NA	4	2.423	NA	NA	NA	NA	NA	NA	NA	NA	PLP139|PLP140	unknown	0	NA	NA	NA	NA	NA	NA	NA	NA	NA	NA	NA	NA
PPM1204,PS139	glutamate	0.75	dopamine	Mao & Davis 2009	DM2_or_DM3_posterior	DPMpm1_or_DPMpm2_posterior	NA	intrinsic	NA	NA	NA	NA	4	2.3369999999999997	NA	NA	NA	NA	NA	NA	NA	NA	PPM1204|PS139	glutamate	0.72	NA	NA	2	0.47350000000000003	NA	NA	NA	NA	NA	NA	NA	NA
PS137	glutamate	0.75	NA	NA	DM2_or_DM3_posterior	DPMpm1_or_DPMpm2_posterior	NA	intrinsic	NA	NA	NA	NA	4	2.469	NA	NA	NA	NA	NA	NA	NA	NA	PS137	glutamate	0.72	NA	NA	2	0.6485000000000001	NA	NA	NA	NA	NA	NA	NA	NA
PS140	glutamate	0.75	NA	NA	DM2_or_DM3_posterior	DPMpm1_or_DPMpm2_posterior	NA	intrinsic	NA	NA	NA	NA	4	2.259	NA	NA	NA	NA	NA	NA	NA	NA	PS140	glutamate	0.72	NA	NA	2	0.5225	NA	NA	NA	NA	NA	NA	NA	NA
PS141,PS147	glutamate	0.75	NA	NA	DM2_or_DM3_posterior	DPMpm1_or_DPMpm2_posterior	NA	intrinsic	NA	NA	NA	NA	4	2.259	NA	NA	NA	NA	NA	NA	NA	NA	PS141|PS147	glutamate	0.72	NA	NA	2	0.4875	NA	NA	NA	NA	NA	NA	NA	NA
PS143,PS149	glutamate	0.75	NA	NA	DM2_or_DM3_posterior	DPMpm1_or_DPMpm2_posterior	NA	intrinsic	NA	NA	NA	NA	3	1.665	NA	NA	NA	NA	NA	NA	NA	NA	PS143|PS149	glutamate	0.72	NA	NA	1	0.1995	NA	NA	NA	NA	NA	NA	NA	NA
PS143,PS149	glutamate	0.75	NA	NA	DM2_or_DM3_posterior	DPMpm1_or_DPMpm2_posterior	NA	intrinsic	NA	NA	NA	NA	3	1.665	NA	NA	NA	NA	NA	NA	NA	NA	PS143|PS149	unknown	0	NA	NA	NA	NA	NA	NA	NA	NA	NA	NA	NA	NA
PS150	glutamate	0.75	NA	NA	DM2_or_DM3_posterior	DPMpm1_or_DPMpm2_posterior	NA	intrinsic	NA	NA	NA	NA	2	1.022	NA	NA	NA	NA	NA	NA	NA	NA	PS150	glutamate	0.72	NA	NA	1	0.365	NA	NA	NA	NA	NA	NA	NA	NA
PS153	glutamate	0.75	NA	NA	DM2_or_DM3_posterior	DPMpm1_or_DPMpm2_posterior	NA	intrinsic	NA	NA	NA	NA	3	1.76	NA	NA	NA	NA	NA	NA	NA	NA	PS153	glutamate	0.72	NA	NA	1	0.656	NA	NA	NA	NA	NA	NA	NA	NA
VES051,VES052	glutamate	0.75	NA	NA	DM2_or_DM3_posterior	DPMpm1_or_DPMpm2_posterior	DM2_or_DM3_posterior__0	intrinsic	NA	NA	NA	NA	8	4.665	NA	NA	NA	NA	NA	NA	NA	NA	VES051|VES052	glutamate	0.72	NA	NA	4	0.4271	NA	NA	NA	NA	NA	NA	NA	NA
DM3_CX_d2__0	glutamate	0.75	NA	NA	DM3_CX_d2	DPMpm2_CX_d2	DM3_CX_d2__0	intrinsic	CX	columnar	NA	NA	1	0.316	NA	NA	NA	NA	NA	NA	NA	NA	NA	NA	NA	NA	NA	NA	NA	NA	NA	NA	NA	NA	NA	NA	NA
DM3_CX_v__0	acetylcholine	0.515	NA	NA	DM3_CX_v	DPMpm2_CX_v	DM3_CX_v__0	intrinsic	CX	NA	1	0.619	NA	NA	1	NA	0.495	NA	NA	NA	NA	NA	NA	NA	NA	NA	NA	NA	NA	NA	NA	NA	NA	NA	NA	NA	NA
ExR8	acetylcholine	0.98	NA	NA	DM3__prim	DPMpm2__prim	NA	intrinsic	CX	NA	4	3.379	NA	NA	NA	NA	NA	NA	NA	NA	NA	NA	ExR8	acetylcholine	0.675	2	0.31220000000000003	NA	NA	NA	NA	NA	NA	1	0.1025	NA	NA
CB0107	acetylcholine	0.98	NA	NA	DM3_dorso_lateral	DPMpm2_dorso_lateral	DM3_dorso_lateral__0	intrinsic	NA	NA	2	1.697	NA	NA	NA	NA	NA	NA	NA	NA	NA	NA	NA	NA	NA	NA	NA	NA	NA	NA	NA	NA	NA	NA	NA	NA	NA
CB0998	acetylcholine	0.98	NA	NA	DM3_dorso_lateral	DPMpm2_dorso_lateral	DM3_dorso_lateral__0	intrinsic	NA	NA	4	3.149	NA	NA	NA	NA	NA	NA	NA	NA	NA	NA	NA	NA	NA	NA	NA	NA	NA	NA	NA	NA	NA	NA	NA	NA	NA
CB1403	acetylcholine	0.98	NA	NA	DM3_dorso_lateral	DPMpm2_dorso_lateral	DM3_dorso_lateral__0	intrinsic	NA	NA	3	2.6470000000000002	NA	NA	NA	NA	NA	NA	NA	NA	NA	NA	NA	NA	NA	NA	NA	NA	NA	NA	NA	NA	NA	NA	NA	NA	NA
CB1803	acetylcholine	0.98	NA	NA	DM3_dorso_lateral	DPMpm2_dorso_lateral	DM3_dorso_lateral__0	intrinsic	NA	NA	4	3.084	NA	NA	NA	NA	NA	NA	NA	NA	NA	NA	NA	NA	NA	NA	NA	NA	NA	NA	NA	NA	NA	NA	NA	NA	NA
CB1922	acetylcholine	0.98	NA	NA	DM3_dorso_lateral	DPMpm2_dorso_lateral	DM3_dorso_lateral__0	intrinsic	NA	NA	2	1.842	NA	NA	NA	NA	NA	NA	NA	NA	NA	NA	SMP324	dopamine	0.78	NA	NA	NA	NA	2	0.405	NA	NA	NA	NA	NA	NA
CB2288	acetylcholine	0.98	NA	NA	DM3_dorso_lateral	DPMpm2_dorso_lateral	DM3_dorso_lateral__0	intrinsic	NA	NA	2	1.788	NA	NA	NA	NA	NA	NA	NA	NA	NA	NA	NA	NA	NA	NA	NA	NA	NA	NA	NA	NA	NA	NA	NA	NA	NA
CB2515	acetylcholine	0.98	NA	NA	DM3_dorso_lateral	DPMpm2_dorso_lateral	DM3_dorso_lateral__0	intrinsic	NA	NA	2	1.7189999999999999	NA	NA	NA	NA	NA	NA	NA	NA	NA	NA	NA	NA	NA	NA	NA	NA	NA	NA	NA	NA	NA	NA	NA	NA	NA
CB2525	acetylcholine	0.98	NA	NA	DM3_dorso_lateral	DPMpm2_dorso_lateral	DM3_dorso_lateral__0	intrinsic	NA	NA	3	2.7	NA	NA	NA	NA	NA	NA	NA	NA	NA	NA	SMP324	dopamine	0.78	NA	NA	NA	NA	2	0.405	NA	NA	NA	NA	NA	NA
CB3860	acetylcholine	0.98	NA	NA	DM3_dorso_lateral	DPMpm2_dorso_lateral	DM3_dorso_lateral__0	intrinsic	NA	NA	5	3.822	NA	NA	NA	NA	NA	NA	NA	NA	NA	NA	SMP321|SMP322	acetylcholine	0.94	3	0.403	NA	NA	NA	NA	NA	NA	NA	NA	NA	NA
CB3862	acetylcholine	0.98	NA	NA	DM3_dorso_lateral	DPMpm2_dorso_lateral	DM3_dorso_lateral__0	intrinsic	NA	NA	3	2.241	NA	NA	NA	NA	NA	NA	NA	NA	NA	NA	SMP321|SMP322	acetylcholine	0.94	3	0.403	NA	NA	NA	NA	NA	NA	NA	NA	NA	NA
CL250	acetylcholine	0.98	NA	NA	DM3_dorso_lateral	DPMpm2_dorso_lateral	NA	intrinsic	NA	NA	2	1.8	NA	NA	NA	NA	NA	NA	NA	NA	NA	NA	CL250	acetylcholine	0.94	1	0.886	NA	NA	NA	NA	NA	NA	NA	NA	NA	NA
SMP311	acetylcholine	0.98	NA	NA	DM3_dorso_lateral	DPMpm2_dorso_lateral	NA	intrinsic	NA	NA	2	1.646	NA	NA	NA	NA	NA	NA	NA	NA	NA	NA	SMP311	dopamine	0.78	NA	NA	NA	NA	1	0.381	NA	NA	NA	NA	NA	NA
SMP312	acetylcholine	0.98	NA	NA	DM3_dorso_lateral	DPMpm2_dorso_lateral	DM3_dorso_lateral__0	intrinsic	NA	NA	5	4.34	NA	NA	NA	NA	NA	NA	NA	NA	NA	NA	SMP312	acetylcholine	0.6767	2	0.353	NA	NA	1	0.1337	NA	NA	NA	NA	NA	NA
SMP313	acetylcholine	0.98	NA	NA	DM3_dorso_lateral	DPMpm2_dorso_lateral	NA	intrinsic	NA	NA	2	1.447	NA	NA	NA	NA	NA	NA	NA	NA	NA	NA	SMP313	unknown	0	NA	NA	NA	NA	NA	NA	NA	NA	NA	NA	NA	NA
SMP314a	acetylcholine	0.98	NA	NA	DM3_dorso_lateral	DPMpm2_dorso_lateral	NA	intrinsic	NA	NA	2	1.7650000000000001	NA	NA	NA	NA	NA	NA	NA	NA	NA	NA	SMP314	dopamine	0.78	NA	NA	NA	NA	2	0.4085	NA	NA	NA	NA	NA	NA
SMP314b	acetylcholine	0.98	NA	NA	DM3_dorso_lateral	DPMpm2_dorso_lateral	NA	intrinsic	NA	NA	2	1.68	NA	NA	NA	NA	NA	NA	NA	NA	NA	NA	SMP314	dopamine	0.78	NA	NA	NA	NA	2	0.4085	NA	NA	NA	NA	NA	NA
SMP315	acetylcholine	0.98	NA	NA	DM3_dorso_lateral	DPMpm2_dorso_lateral	DM3_dorso_lateral__0	intrinsic	NA	NA	6	4.846	NA	NA	NA	NA	NA	NA	NA	NA	NA	NA	SMP315	dopamine	0.78	NA	NA	NA	NA	3	0.5174000000000001	NA	NA	NA	NA	NA	NA
SMP317a	acetylcholine	0.98	NA	NA	DM3_dorso_lateral	DPMpm2_dorso_lateral	DM3_dorso_lateral__0	intrinsic	NA	NA	2	1.7309999999999999	NA	NA	NA	NA	NA	NA	NA	NA	NA	NA	SMP317	dopamine	0.78	NA	NA	NA	NA	4	0.5912	NA	NA	NA	NA	NA	NA
SMP317b	acetylcholine	0.98	NA	NA	DM3_dorso_lateral	DPMpm2_dorso_lateral	DM3_dorso_lateral__0	intrinsic	NA	NA	4	3.604	NA	NA	NA	NA	NA	NA	NA	NA	NA	NA	SMP317	dopamine	0.78	NA	NA	NA	NA	4	0.5912	NA	NA	NA	NA	NA	NA
SMP317c	acetylcholine	0.98	NA	NA	DM3_dorso_lateral	DPMpm2_dorso_lateral	DM3_dorso_lateral__0	intrinsic	NA	NA	2	1.7770000000000001	NA	NA	NA	NA	NA	NA	NA	NA	NA	NA	SMP317	dopamine	0.78	NA	NA	NA	NA	4	0.5912	NA	NA	NA	NA	NA	NA
SMP319	acetylcholine	0.98	NA	NA	DM3_dorso_lateral	DPMpm2_dorso_lateral	DM3_dorso_lateral__0	intrinsic	NA	NA	8	7.062	NA	NA	NA	NA	NA	NA	NA	NA	NA	NA	SMP319	dopamine	0.78	NA	NA	NA	NA	2	0.437	NA	NA	NA	NA	NA	NA
SMP320a	acetylcholine	0.98	NA	NA	DM3_dorso_lateral	DPMpm2_dorso_lateral	DM3_dorso_lateral__0	intrinsic	NA	NA	4	3.512	NA	NA	NA	NA	NA	NA	NA	NA	NA	NA	SMP320	dopamine	0.5317	1	0.0957	NA	NA	4	0.3117	NA	NA	NA	NA	NA	NA
SMP320b	acetylcholine	0.98	NA	NA	DM3_dorso_lateral	DPMpm2_dorso_lateral	DM3_dorso_lateral__0	intrinsic	NA	NA	6	5.604	NA	NA	NA	NA	NA	NA	NA	NA	NA	NA	SMP320	dopamine	0.5317	1	0.0957	NA	NA	4	0.3117	NA	NA	NA	NA	NA	NA
SMP323	acetylcholine	0.98	NA	NA	DM3_dorso_lateral	DPMpm2_dorso_lateral	NA	intrinsic	NA	NA	4	3.656	NA	NA	NA	NA	NA	NA	NA	NA	NA	NA	SMP323	acetylcholine	0.94	3	0.608	NA	NA	NA	NA	NA	NA	NA	NA	NA	NA
SMP326a	acetylcholine	0.98	NA	NA	DM3_dorso_lateral	DPMpm2_dorso_lateral	DM3_dorso_lateral__0	intrinsic	NA	NA	4	3.774	NA	NA	NA	NA	NA	NA	NA	NA	NA	NA	SMP326	acetylcholine	0.94	3	0.627	NA	NA	NA	NA	NA	NA	NA	NA	NA	NA
SMP326b	acetylcholine	0.98	NA	NA	DM3_dorso_lateral	DPMpm2_dorso_lateral	DM3_dorso_lateral__0	intrinsic	NA	NA	6	5.274	NA	NA	NA	NA	NA	NA	NA	NA	NA	NA	SMP326	acetylcholine	0.94	3	0.627	NA	NA	NA	NA	NA	NA	NA	NA	NA	NA
SMP328a	acetylcholine	0.98	NA	NA	DM3_dorso_lateral	DPMpm2_dorso_lateral	DM3_dorso_lateral__0	intrinsic	NA	NA	2	1.791	NA	NA	NA	NA	NA	NA	NA	NA	NA	NA	SMP328	dopamine	0.3067	NA	NA	NA	NA	1	0.1147	NA	NA	NA	NA	NA	NA
SMP328b	acetylcholine	0.98	NA	NA	DM3_dorso_lateral	DPMpm2_dorso_lateral	DM3_dorso_lateral__0	intrinsic	NA	NA	4	2.933	NA	NA	NA	NA	NA	NA	NA	NA	NA	NA	SMP328	dopamine	0.3067	NA	NA	NA	NA	1	0.1147	NA	NA	NA	NA	NA	NA
SMP329	acetylcholine	0.98	NA	NA	DM3_dorso_lateral	DPMpm2_dorso_lateral	NA	intrinsic	NA	NA	4	3.102	NA	NA	NA	NA	NA	NA	NA	NA	NA	NA	SMP329	dopamine	0.425	NA	NA	NA	NA	1	0.2375	NA	NA	NA	NA	NA	NA
SMP330a	acetylcholine	0.98	NA	NA	DM3_dorso_lateral	DPMpm2_dorso_lateral	DM3_dorso_lateral__0	intrinsic	NA	NA	2	1.504	NA	NA	NA	NA	NA	NA	NA	NA	NA	NA	SMP330	dopamine	0.78	NA	NA	NA	NA	2	0.367	NA	NA	NA	NA	NA	NA
SMP330b	acetylcholine	0.98	NA	NA	DM3_dorso_lateral	DPMpm2_dorso_lateral	DM3_dorso_lateral__0	intrinsic	NA	NA	3	2.564	NA	NA	NA	NA	NA	NA	NA	NA	NA	NA	SMP330	dopamine	0.78	NA	NA	NA	NA	2	0.367	NA	NA	NA	NA	NA	NA
SMP331a	acetylcholine	0.98	NA	NA	DM3_dorso_lateral	DPMpm2_dorso_lateral	DM3_dorso_lateral__0	intrinsic	NA	NA	4	3.346	NA	NA	NA	NA	NA	NA	NA	NA	NA	NA	SMP331	acetylcholine	0.582	2	0.201	NA	NA	2	0.1646	NA	NA	NA	NA	NA	NA
SMP331b	acetylcholine	0.98	NA	NA	DM3_dorso_lateral	DPMpm2_dorso_lateral	DM3_dorso_lateral__0	intrinsic	NA	NA	6	4.961	NA	NA	NA	NA	NA	NA	NA	NA	NA	NA	SMP331	acetylcholine	0.582	2	0.201	NA	NA	2	0.1646	NA	NA	NA	NA	NA	NA
SMP331c	acetylcholine	0.98	NA	NA	DM3_dorso_lateral	DPMpm2_dorso_lateral	DM3_dorso_lateral__0	intrinsic	NA	NA	2	1.5630000000000002	NA	NA	NA	NA	NA	NA	NA	NA	NA	NA	SMP331	acetylcholine	0.582	2	0.201	NA	NA	2	0.1646	NA	NA	NA	NA	NA	NA
SMP332a	acetylcholine	0.98	NA	NA	DM3_dorso_lateral	DPMpm2_dorso_lateral	DM3_dorso_lateral__0	intrinsic	NA	NA	2	1.6360000000000001	NA	NA	NA	NA	NA	NA	NA	NA	NA	NA	SMP332	dopamine	0.78	NA	NA	NA	NA	3	0.582	NA	NA	NA	NA	NA	NA
SMP332b	acetylcholine	0.98	NA	NA	DM3_dorso_lateral	DPMpm2_dorso_lateral	DM3_dorso_lateral__0	intrinsic	NA	NA	4	3.579	NA	NA	NA	NA	NA	NA	NA	NA	NA	NA	SMP332	dopamine	0.78	NA	NA	NA	NA	3	0.582	NA	NA	NA	NA	NA	NA
SMP318	glutamate	0.75	NA	NA	DM3_dorso_lateral	DPMpm2_dorso_lateral	NA	intrinsic	NA	NA	NA	NA	2	1.133	NA	NA	NA	NA	NA	NA	NA	NA	SMP318	glutamate	0.72	NA	NA	1	0.67	NA	NA	NA	NA	NA	NA	NA	NA
CB0269	acetylcholine	0.98	NA	NA	DM3_dorso_medial	DPMpm2_dorso_medial	NA	intrinsic	NA	NA	2	1.6989999999999998	NA	NA	NA	NA	NA	NA	NA	NA	NA	NA	NA	NA	NA	NA	NA	NA	NA	NA	NA	NA	NA	NA	NA	NA	NA
CL236	acetylcholine	0.98	NA	NA	DM3_dorso_medial	DPMpm2_dorso_medial	NA	intrinsic	NA	NA	2	1.7109999999999999	NA	NA	NA	NA	NA	NA	NA	NA	NA	NA	CL236	acetylcholine	0.94	2	0.6255	NA	NA	NA	NA	NA	NA	NA	NA	NA	NA
CL237	acetylcholine	0.98	NA	NA	DM3_dorso_medial	DPMpm2_dorso_medial	NA	intrinsic	NA	NA	2	1.584	NA	NA	NA	NA	NA	NA	NA	NA	NA	NA	CL237	dopamine	0.78	NA	NA	NA	NA	1	0.303	NA	NA	NA	NA	NA	NA
SMP509a	acetylcholine	0.98	NA	NA	DM3_dorso_medial	DPMpm2_dorso_medial	NA	intrinsic	NA	NA	2	1.545	NA	NA	NA	NA	NA	NA	NA	NA	NA	NA	SMP509	acetylcholine	0.94	2	0.542	NA	NA	NA	NA	NA	NA	NA	NA	NA	NA
SMP509b	acetylcholine	0.98	NA	NA	DM3_dorso_medial	DPMpm2_dorso_medial	NA	intrinsic	NA	NA	2	1.767	NA	NA	NA	NA	NA	NA	NA	NA	NA	NA	SMP509	acetylcholine	0.94	2	0.542	NA	NA	NA	NA	NA	NA	NA	NA	NA	NA
SMP510a	acetylcholine	0.98	NA	NA	DM3_dorso_medial	DPMpm2_dorso_medial	NA	intrinsic	NA	NA	2	1.425	NA	NA	NA	NA	NA	NA	NA	NA	NA	NA	SMP510	acetylcholine	0.94	2	0.6225	NA	NA	NA	NA	NA	NA	NA	NA	NA	NA
SMP510b	acetylcholine	0.98	NA	NA	DM3_dorso_medial	DPMpm2_dorso_medial	NA	intrinsic	NA	NA	2	1.704	NA	NA	NA	NA	NA	NA	NA	NA	NA	NA	SMP510	acetylcholine	0.94	2	0.6225	NA	NA	NA	NA	NA	NA	NA	NA	NA	NA
SMP511	acetylcholine	0.98	NA	NA	DM3_dorso_medial	DPMpm2_dorso_medial	NA	intrinsic	NA	NA	2	1.692	NA	NA	NA	NA	NA	NA	NA	NA	NA	NA	SMP511	acetylcholine	0.94	1	0.487	NA	NA	NA	NA	NA	NA	NA	NA	NA	NA
SMP512	acetylcholine	0.98	NA	NA	DM3_dorso_medial	DPMpm2_dorso_medial	NA	intrinsic	NA	NA	2	1.644	NA	NA	NA	NA	NA	NA	NA	NA	NA	NA	SMP512	acetylcholine	0.94	3	0.5563	NA	NA	NA	NA	NA	NA	NA	NA	NA	NA
SMP513	acetylcholine	0.98	NA	NA	DM3_dorso_medial	DPMpm2_dorso_medial	NA	intrinsic	NA	NA	2	1.609	NA	NA	NA	NA	NA	NA	NA	NA	NA	NA	SMP513	acetylcholine	0.94	2	0.5065	NA	NA	NA	NA	NA	NA	NA	NA	NA	NA
SMP514	acetylcholine	0.98	NA	NA	DM3_dorso_medial	DPMpm2_dorso_medial	NA	intrinsic	NA	NA	2	1.7429999999999999	NA	NA	NA	NA	NA	NA	NA	NA	NA	NA	SMP514	acetylcholine	0.835	1	0.269	NA	NA	NA	NA	NA	NA	NA	NA	NA	NA
SMP515	acetylcholine	0.98	NA	NA	DM3_dorso_medial	DPMpm2_dorso_medial	NA	intrinsic	NA	NA	2	1.799	NA	NA	NA	NA	NA	NA	NA	NA	NA	NA	SMP515	acetylcholine	0.94	1	0.605	NA	NA	NA	NA	NA	NA	NA	NA	NA	NA
SMP516a	acetylcholine	0.98	NA	NA	DM3_dorso_medial	DPMpm2_dorso_medial	NA	intrinsic	NA	NA	2	1.791	NA	NA	NA	NA	NA	NA	NA	NA	NA	NA	SMP516	acetylcholine	0.94	2	0.6205	NA	NA	NA	NA	NA	NA	NA	NA	NA	NA
SMP516b	acetylcholine	0.98	NA	NA	DM3_dorso_medial	DPMpm2_dorso_medial	NA	intrinsic	NA	NA	2	1.751	NA	NA	NA	NA	NA	NA	NA	NA	NA	NA	SMP516	acetylcholine	0.94	2	0.6205	NA	NA	NA	NA	NA	NA	NA	NA	NA	NA
SMP517,SMP518,SMP519	acetylcholine	0.98	NA	NA	DM3_dorso_medial	DPMpm2_dorso_medial	DM3_dorso_medial__0	intrinsic	NA	NA	9	8.488	NA	NA	NA	NA	NA	NA	NA	NA	NA	NA	SMP517|SMP518|SMP519	acetylcholine	0.94	8	0.8328	NA	NA	NA	NA	NA	NA	NA	NA	NA	NA
SMP520a	acetylcholine	0.98	NA	NA	DM3_dorso_medial	DPMpm2_dorso_medial	NA	intrinsic	NA	NA	2	1.846	NA	NA	NA	NA	NA	NA	NA	NA	NA	NA	SMP520	acetylcholine	0.782	4	0.5072	NA	NA	1	0.082	NA	NA	NA	NA	NA	NA
SMP520b	acetylcholine	0.98	NA	NA	DM3_dorso_medial	DPMpm2_dorso_medial	NA	intrinsic	NA	NA	2	1.782	NA	NA	NA	NA	NA	NA	NA	NA	NA	NA	SMP520	acetylcholine	0.782	4	0.5072	NA	NA	1	0.082	NA	NA	NA	NA	NA	NA
SMP521	acetylcholine	0.98	NA	NA	DM3_dorso_medial	DPMpm2_dorso_medial	NA	intrinsic	NA	NA	2	1.875	NA	NA	NA	NA	NA	NA	NA	NA	NA	NA	SMP521	acetylcholine	0.94	1	0.758	NA	NA	NA	NA	NA	NA	NA	NA	NA	NA
SMP522	acetylcholine	0.98	NA	NA	DM3_dorso_medial	DPMpm2_dorso_medial	NA	intrinsic	NA	NA	2	1.8010000000000002	NA	NA	NA	NA	NA	NA	NA	NA	NA	NA	SMP522	acetylcholine	0.94	1	0.733	NA	NA	NA	NA	NA	NA	NA	NA	NA	NA
SMP523,SMP524	acetylcholine	0.98	NA	NA	DM3_dorso_medial	DPMpm2_dorso_medial	DM3_dorso_medial__0	intrinsic	NA	NA	10	9.355	NA	NA	NA	NA	NA	NA	NA	NA	NA	NA	SMP523|SMP524	acetylcholine	0.94	8	0.642	NA	NA	NA	NA	NA	NA	NA	NA	NA	NA
SMP525	acetylcholine	0.98	NA	NA	DM3_dorso_medial	DPMpm2_dorso_medial	NA	intrinsic	NA	NA	2	1.828	NA	NA	NA	NA	NA	NA	NA	NA	NA	NA	SMP525	acetylcholine	0.94	1	0.557	NA	NA	NA	NA	NA	NA	NA	NA	NA	NA
SMP526	acetylcholine	0.98	NA	NA	DM3_dorso_medial	DPMpm2_dorso_medial	NA	intrinsic	NA	NA	2	1.802	NA	NA	NA	NA	NA	NA	NA	NA	NA	NA	SMP526	acetylcholine	0.94	2	0.5675	NA	NA	NA	NA	NA	NA	NA	NA	NA	NA
DM4_CX_d1__0	acetylcholine	0.83	NA	NA	DM4_CX_d1	CM4_CX_d1	DM4_CX_d1__0	intrinsic	CX	columnar	1	0.497	NA	NA	NA	NA	NA	NA	NA	NA	NA	NA	NA	NA	NA	NA	NA	NA	NA	NA	NA	NA	NA	NA	NA	NA	NA
EPGt	acetylcholine	0.98	NA	NA	DM4_CX_d2	CM4_CX_d2	NA	intrinsic	CX	NA	3	2.655	NA	NA	NA	NA	NA	NA	NA	NA	NA	NA	EPGt	glutamate	0.72	NA	NA	4	0.5631	NA	NA	NA	NA	NA	NA	NA	NA
DM4_CX_d2__0	dopamine	0.83	NA	NA	DM4_CX_d2	CM4_CX_d2	DM4_CX_d2__0	intrinsic	CX	columnar	NA	NA	NA	NA	NA	1	NA	0.351	NA	NA	NA	NA	NA	NA	NA	NA	NA	NA	NA	NA	NA	NA	NA	NA	NA	NA	NA
DM4_CX_p__0	acetylcholine	0.98	NA	NA	DM4_CX_p	CM4_CX_p	DM4_CX_p__0	intrinsic	CX	NA	1	0.439	NA	NA	NA	NA	NA	NA	NA	NA	NA	NA	NA	NA	NA	NA	NA	NA	NA	NA	NA	NA	NA	NA	NA	NA	NA
vDelta	acetylcholine	0.98	NA	NA	DM4_CX_v	CM4_CX_v	DM4_CX_v__0	intrinsic	CX	columnar	1	0.693	NA	NA	NA	NA	NA	NA	NA	NA	NA	NA	vDeltaA|vDeltaB|vDeltaC|vDeltaD|vDeltaE|vDeltaJ|vDeltaK|vDeltaL|vDeltaM	glutamate	0.1011	NA	NA	142	0.1644	119	0.1351	NA	NA	2	0.0018	NA	NA
ExR7	acetylcholine	0.905	NA	NA	DM4__prim	CM4__prim	NA	intrinsic	CX	NA	3	1.6869999999999998	NA	NA	NA	NA	NA	NA	NA	NA	NA	NA	ExR7	acetylcholine	0.94	4	0.4486	NA	NA	NA	NA	NA	NA	NA	NA	NA	NA
ExR1	gaba	0.96	NA	NA	DM4__prim	CM4__prim	NA	intrinsic	CX	NA	NA	NA	NA	NA	NA	NA	NA	NA	4	2.114	NA	NA	ExR1	octopamine	0.88	NA	NA	NA	NA	NA	NA	NA	NA	NA	NA	4	0.281
CB.FB2G0	acetylcholine	0.98	NA	NA	DM4_dorsal	CM4_dorsal	NA	intrinsic	CX	tangential	2	1.846	NA	NA	NA	NA	NA	NA	NA	NA	NA	NA	FB1G	acetylcholine	0.94	2	0.6905	NA	NA	NA	NA	NA	NA	NA	NA	NA	NA
CB.FB5G0	acetylcholine	0.98	acetylcholine	Matheson et al., 2022	DM4_dorsal	CM4_dorsal	NA	intrinsic	CX	tangential	2	1.802	NA	NA	NA	NA	NA	NA	NA	NA	NA	NA	FB5AB	dopamine	0.78	NA	NA	NA	NA	2	0.4895	NA	NA	NA	NA	NA	NA
CB1288	acetylcholine	0.98	NA	NA	DM4_dorsal	CM4_dorsal	DM4_dorsal__1	intrinsic	NA	NA	2	1.491	NA	NA	NA	NA	NA	NA	NA	NA	NA	NA	NA	NA	NA	NA	NA	NA	NA	NA	NA	NA	NA	NA	NA	NA	NA
CB1400	acetylcholine	0.98	NA	NA	DM4_dorsal	CM4_dorsal	DM4_dorsal__1	intrinsic	NA	NA	2	1.838	NA	NA	NA	NA	NA	NA	NA	NA	NA	NA	NA	NA	NA	NA	NA	NA	NA	NA	NA	NA	NA	NA	NA	NA	NA
CB1497	acetylcholine	0.98	NA	NA	DM4_dorsal	CM4_dorsal	DM4_dorsal__2	intrinsic	NA	NA	3	2.388	NA	NA	NA	NA	NA	NA	NA	NA	NA	NA	NA	NA	NA	NA	NA	NA	NA	NA	NA	NA	NA	NA	NA	NA	NA
CB1700	acetylcholine	0.98	NA	NA	DM4_dorsal	CM4_dorsal	DM4_dorsal__3	intrinsic	NA	NA	2	1.0819999999999999	NA	NA	NA	NA	NA	NA	NA	NA	NA	NA	NA	NA	NA	NA	NA	NA	NA	NA	NA	NA	NA	NA	NA	NA	NA
CB1713	acetylcholine	0.98	NA	NA	DM4_dorsal	CM4_dorsal	DM4_dorsal__2	intrinsic	NA	NA	4	2.5380000000000003	NA	NA	NA	NA	NA	NA	NA	NA	NA	NA	NA	NA	NA	NA	NA	NA	NA	NA	NA	NA	NA	NA	NA	NA	NA
CB1965	acetylcholine	0.98	NA	NA	DM4_dorsal	CM4_dorsal	DM4_dorsal__2	intrinsic	NA	NA	3	2.388	NA	NA	NA	NA	NA	NA	NA	NA	NA	NA	NA	NA	NA	NA	NA	NA	NA	NA	NA	NA	NA	NA	NA	NA	NA
CB2613	acetylcholine	0.98	NA	NA	DM4_dorsal	CM4_dorsal	DM4_dorsal__2	intrinsic	NA	NA	2	1.526	NA	NA	NA	NA	NA	NA	NA	NA	NA	NA	NA	NA	NA	NA	NA	NA	NA	NA	NA	NA	NA	NA	NA	NA	NA
CB3057	acetylcholine	0.98	NA	NA	DM4_dorsal	CM4_dorsal	DM4_dorsal__4	intrinsic	NA	NA	2	1.634	NA	NA	NA	NA	NA	NA	NA	NA	NA	NA	NA	NA	NA	NA	NA	NA	NA	NA	NA	NA	NA	NA	NA	NA	NA
CB3076	acetylcholine	0.98	NA	NA	DM4_dorsal	CM4_dorsal	DM4_dorsal__3	intrinsic	NA	NA	3	2.605	NA	NA	NA	NA	NA	NA	NA	NA	NA	NA	NA	NA	NA	NA	NA	NA	NA	NA	NA	NA	NA	NA	NA	NA	NA
CB3115	acetylcholine	0.98	NA	NA	DM4_dorsal	CM4_dorsal	DM4_dorsal__4	intrinsic	NA	NA	2	1.567	NA	NA	NA	NA	NA	NA	NA	NA	NA	NA	NA	NA	NA	NA	NA	NA	NA	NA	NA	NA	NA	NA	NA	NA	NA
CB3136	acetylcholine	0.98	NA	NA	DM4_dorsal	CM4_dorsal	DM4_dorsal__3	intrinsic	NA	NA	4	3.2640000000000002	NA	NA	NA	NA	NA	NA	NA	NA	NA	NA	NA	NA	NA	NA	NA	NA	NA	NA	NA	NA	NA	NA	NA	NA	NA
CB3358	acetylcholine	0.98	NA	NA	DM4_dorsal	CM4_dorsal	DM4_dorsal__3	intrinsic	NA	NA	2	1.38	NA	NA	NA	NA	NA	NA	NA	NA	NA	NA	NA	NA	NA	NA	NA	NA	NA	NA	NA	NA	NA	NA	NA	NA	NA
CB3432	acetylcholine	0.98	NA	NA	DM4_dorsal	CM4_dorsal	DM4_dorsal__3	intrinsic	NA	NA	2	0.942	NA	NA	NA	NA	NA	NA	NA	NA	NA	NA	NA	NA	NA	NA	NA	NA	NA	NA	NA	NA	NA	NA	NA	NA	NA
CB3621	acetylcholine	0.98	NA	NA	DM4_dorsal	CM4_dorsal	DM4_dorsal__2	intrinsic	NA	NA	2	1.298	NA	NA	NA	NA	NA	NA	NA	NA	NA	NA	NA	NA	NA	NA	NA	NA	NA	NA	NA	NA	NA	NA	NA	NA	NA
CL150	acetylcholine	0.98	NA	NA	DM4_dorsal	CM4_dorsal	NA	intrinsic	NA	NA	2	1.462	NA	NA	NA	NA	NA	NA	NA	NA	NA	NA	CL150	acetylcholine	0.94	1	0.72	NA	NA	NA	NA	NA	NA	NA	NA	NA	NA
CL157	acetylcholine	0.98	NA	NA	DM4_dorsal	CM4_dorsal	NA	intrinsic	NA	NA	2	1.7269999999999999	NA	NA	NA	NA	NA	NA	NA	NA	NA	NA	CL157	acetylcholine	0.545	1	0.323	NA	NA	1	0.172	NA	NA	NA	NA	NA	NA
CL158	acetylcholine	0.98	NA	NA	DM4_dorsal	CM4_dorsal	NA	intrinsic	NA	NA	2	1.631	NA	NA	NA	NA	NA	NA	NA	NA	NA	NA	CL158	acetylcholine	0.94	2	0.6035	NA	NA	NA	NA	NA	NA	NA	NA	NA	NA
CL159	acetylcholine	0.98	NA	NA	DM4_dorsal	CM4_dorsal	NA	intrinsic	NA	NA	2	1.7690000000000001	NA	NA	NA	NA	NA	NA	NA	NA	NA	NA	CL159	acetylcholine	0.94	1	0.646	NA	NA	NA	NA	NA	NA	NA	NA	NA	NA
CRE077	acetylcholine	0.98	NA	NA	DM4_dorsal	CM4_dorsal	NA	intrinsic	NA	NA	2	1.482	NA	NA	NA	NA	NA	NA	NA	NA	NA	NA	CRE077	acetylcholine	0.555	1	0.273	1	0.189	NA	NA	NA	NA	NA	NA	NA	NA
CRE078	acetylcholine	0.98	NA	NA	DM4_dorsal	CM4_dorsal	NA	intrinsic	NA	NA	4	3.581	NA	NA	NA	NA	NA	NA	NA	NA	NA	NA	CRE078	acetylcholine	0.94	4	0.6995	NA	NA	NA	NA	NA	NA	NA	NA	NA	NA
DM4_dorsal_63	acetylcholine	0.98	NA	NA	DM4_dorsal	CM4_dorsal	DM4_dorsal__3	intrinsic	NA	NA	1	0.829	NA	NA	NA	NA	NA	NA	NA	NA	NA	NA	NA	NA	NA	NA	NA	NA	NA	NA	NA	NA	NA	NA	NA	NA	NA
DM4_dorsal_65	acetylcholine	0.98	NA	NA	DM4_dorsal	CM4_dorsal	DM4_dorsal__3	intrinsic	NA	NA	1	0.889	NA	NA	NA	NA	NA	NA	NA	NA	NA	NA	NA	NA	NA	NA	NA	NA	NA	NA	NA	NA	NA	NA	NA	NA	NA
DM4_dorsal__1	acetylcholine	0.98	NA	NA	DM4_dorsal	CM4_dorsal	DM4_dorsal__1	intrinsic	NA	NA	1	0.828	NA	NA	NA	NA	NA	NA	NA	NA	NA	NA	NA	NA	NA	NA	NA	NA	NA	NA	NA	NA	NA	NA	NA	NA	NA
IB020	acetylcholine	0.98	NA	NA	DM4_dorsal	NA	NA	intrinsic	NA	NA	2	1.569	NA	NA	NA	NA	NA	NA	NA	NA	NA	NA	IB020	acetylcholine	0.94	2	0.6739999999999999	NA	NA	NA	NA	NA	NA	NA	NA	NA	NA
IB021	acetylcholine	0.98	NA	NA	DM4_dorsal	CM4_dorsal	NA	intrinsic	NA	NA	2	1.302	NA	NA	NA	NA	NA	NA	NA	NA	NA	NA	IB021	acetylcholine	0.555	1	0.276	1	0.204	NA	NA	NA	NA	NA	NA	NA	NA
LHPV10a1a	acetylcholine	0.98	NA	NA	DM4_dorsal	CM4_dorsal	NA	intrinsic	NA	NA	2	1.5590000000000002	NA	NA	NA	NA	NA	NA	NA	NA	NA	NA	LHPV10a1	dopamine	0.78	NA	NA	NA	NA	2	0.504	NA	NA	NA	NA	NA	NA
LHPV10a1b	acetylcholine	0.98	NA	NA	DM4_dorsal	CM4_dorsal	NA	intrinsic	NA	NA	2	1.581	NA	NA	NA	NA	NA	NA	NA	NA	NA	NA	LHPV10a1	dopamine	0.78	NA	NA	NA	NA	2	0.504	NA	NA	NA	NA	NA	NA
LHPV10b1	acetylcholine	0.98	NA	NA	DM4_dorsal	CM4_dorsal	NA	intrinsic	NA	NA	2	1.804	NA	NA	NA	NA	NA	NA	NA	NA	NA	NA	LHPV10b1	acetylcholine	0.94	1	0.842	NA	NA	NA	NA	NA	NA	NA	NA	NA	NA
PS107	acetylcholine	0.98	NA	NA	DM4_dorsal	CM4_dorsal	NA	intrinsic	NA	NA	4	3.2110000000000003	NA	NA	NA	NA	NA	NA	NA	NA	NA	NA	PS107	acetylcholine	0.555	2	0.26470000000000005	2	0.16870000000000002	NA	NA	NA	NA	NA	NA	NA	NA
SIP088	acetylcholine	0.98	NA	NA	DM4_dorsal	CM4_dorsal	NA	intrinsic	NA	NA	2	1.7890000000000001	NA	NA	NA	NA	NA	NA	NA	NA	NA	NA	SIP088	acetylcholine	0.94	1	0.82	NA	NA	NA	NA	NA	NA	NA	NA	NA	NA
SMP375	acetylcholine	0.98	NA	NA	DM4_dorsal	CM4_dorsal	NA	intrinsic	NA	NA	2	1.627	NA	NA	NA	NA	NA	NA	NA	NA	NA	NA	SMP375	acetylcholine	0.94	1	0.519	NA	NA	NA	NA	NA	NA	NA	NA	NA	NA
SMP386	acetylcholine	0.98	NA	NA	DM4_dorsal	CM4_dorsal	NA	intrinsic	NA	NA	2	1.6869999999999998	NA	NA	NA	NA	NA	NA	NA	NA	NA	NA	SMP386	acetylcholine	0.94	2	0.675	NA	NA	NA	NA	NA	NA	NA	NA	NA	NA
SMP387	acetylcholine	0.98	NA	NA	DM4_dorsal	CM4_dorsal	NA	intrinsic	NA	NA	2	1.749	NA	NA	NA	NA	NA	NA	NA	NA	NA	NA	SMP387	acetylcholine	0.94	2	0.713	NA	NA	NA	NA	NA	NA	NA	NA	NA	NA
SMP388	acetylcholine	0.98	NA	NA	DM4_dorsal	CM4_dorsal	NA	intrinsic	NA	NA	2	1.8170000000000002	NA	NA	NA	NA	NA	NA	NA	NA	NA	NA	SMP388	dopamine	0.78	NA	NA	NA	NA	1	0.422	NA	NA	NA	NA	NA	NA
SMP389a	acetylcholine	0.98	NA	NA	DM4_dorsal	CM4_dorsal	DM4_dorsal__5	intrinsic	NA	NA	2	1.725	NA	NA	NA	NA	NA	NA	NA	NA	NA	NA	SMP389	dopamine	0.5433	NA	NA	NA	NA	2	0.3827	NA	NA	NA	NA	NA	NA
SMP389b	acetylcholine	0.98	NA	NA	DM4_dorsal	CM4_dorsal	DM4_dorsal__5	intrinsic	NA	NA	2	1.521	NA	NA	NA	NA	NA	NA	NA	NA	NA	NA	SMP389	dopamine	0.5433	NA	NA	NA	NA	2	0.3827	NA	NA	NA	NA	NA	NA
SMP389c	acetylcholine	0.98	NA	NA	DM4_dorsal	CM4_dorsal	DM4_dorsal__5	intrinsic	NA	NA	2	1.6749999999999998	NA	NA	NA	NA	NA	NA	NA	NA	NA	NA	SMP389	dopamine	0.5433	NA	NA	NA	NA	2	0.3827	NA	NA	NA	NA	NA	NA
SMP390	acetylcholine	0.98	NA	NA	DM4_dorsal	CM4_dorsal	NA	intrinsic	NA	NA	2	1.798	NA	NA	NA	NA	NA	NA	NA	NA	NA	NA	SMP390	dopamine	0.78	NA	NA	NA	NA	1	0.552	NA	NA	NA	NA	NA	NA
SMP392	acetylcholine	0.98	NA	NA	DM4_dorsal	CM4_dorsal	NA	intrinsic	NA	NA	2	1.771	NA	NA	NA	NA	NA	NA	NA	NA	NA	NA	SMP392	acetylcholine	0.94	2	0.6425	NA	NA	NA	NA	NA	NA	NA	NA	NA	NA
SMP393a	acetylcholine	0.98	NA	NA	DM4_dorsal	CM4_dorsal	NA	intrinsic	NA	NA	2	1.4529999999999998	NA	NA	NA	NA	NA	NA	NA	NA	NA	NA	SMP393	acetylcholine	0.94	2	0.526	NA	NA	NA	NA	NA	NA	NA	NA	NA	NA
SMP393b	acetylcholine	0.98	NA	NA	DM4_dorsal	CM4_dorsal	NA	intrinsic	NA	NA	2	1.487	NA	NA	NA	NA	NA	NA	NA	NA	NA	NA	SMP393	acetylcholine	0.94	2	0.526	NA	NA	NA	NA	NA	NA	NA	NA	NA	NA
SMP397	acetylcholine	0.98	NA	NA	DM4_dorsal	CM4_dorsal	NA	intrinsic	NA	NA	3	2.284	NA	NA	NA	NA	NA	NA	NA	NA	NA	NA	SMP397	acetylcholine	0.94	4	0.6034	NA	NA	NA	NA	NA	NA	NA	NA	NA	NA
SMP398	acetylcholine	0.98	NA	NA	DM4_dorsal	CM4_dorsal	NA	intrinsic	NA	NA	4	3.338	NA	NA	NA	NA	NA	NA	NA	NA	NA	NA	SMP398	acetylcholine	0.94	2	0.664	NA	NA	NA	NA	NA	NA	NA	NA	NA	NA
SMP399a	acetylcholine	0.98	NA	NA	DM4_dorsal	CM4_dorsal	DM4_dorsal__0	intrinsic	NA	NA	3	2.552	NA	NA	NA	NA	NA	NA	NA	NA	NA	NA	SMP399	acetylcholine	0.87	2	0.3607	NA	NA	NA	NA	NA	NA	NA	NA	NA	NA
SMP399b	acetylcholine	0.98	NA	NA	DM4_dorsal	CM4_dorsal	DM4_dorsal__0	intrinsic	NA	NA	3	2.503	NA	NA	NA	NA	NA	NA	NA	NA	NA	NA	SMP399	acetylcholine	0.87	2	0.3607	NA	NA	NA	NA	NA	NA	NA	NA	NA	NA
SMP404a	acetylcholine	0.98	NA	NA	DM4_dorsal	CM4_dorsal	NA	intrinsic	NA	NA	2	1.594	NA	NA	NA	NA	NA	NA	NA	NA	NA	NA	SMP404	acetylcholine	0.856	3	0.45619999999999994	NA	NA	NA	NA	NA	NA	NA	NA	NA	NA
SMP404b	acetylcholine	0.98	NA	NA	DM4_dorsal	CM4_dorsal	NA	intrinsic	NA	NA	2	1.689	NA	NA	NA	NA	NA	NA	NA	NA	NA	NA	SMP404	acetylcholine	0.856	3	0.45619999999999994	NA	NA	NA	NA	NA	NA	NA	NA	NA	NA
SMP405	acetylcholine	0.98	NA	NA	DM4_dorsal	CM4_dorsal	DM4_dorsal__0	intrinsic	NA	NA	5	4.567	NA	NA	NA	NA	NA	NA	NA	NA	NA	NA	SMP405	acetylcholine	0.835	1	0.2545	NA	NA	NA	NA	NA	NA	NA	NA	NA	NA
SMP406	acetylcholine	0.98	NA	NA	DM4_dorsal	CM4_dorsal	DM4_dorsal__0	intrinsic	NA	NA	11	9.754	NA	NA	NA	NA	NA	NA	NA	NA	NA	NA	SMP406	acetylcholine	0.87	4	0.361	NA	NA	NA	NA	NA	NA	NA	NA	NA	NA
SMP407	acetylcholine	0.98	NA	NA	DM4_dorsal	CM4_dorsal	NA	intrinsic	NA	NA	2	1.76	NA	NA	NA	NA	NA	NA	NA	NA	NA	NA	SMP407	acetylcholine	0.94	1	0.534	NA	NA	NA	NA	NA	NA	NA	NA	NA	NA
SMP408_a	acetylcholine	0.98	NA	NA	DM4_dorsal	CM4_dorsal	NA	intrinsic	NA	NA	4	3.482	NA	NA	NA	NA	NA	NA	NA	NA	NA	NA	NA	NA	NA	NA	NA	NA	NA	NA	NA	NA	NA	NA	NA	NA	NA
SMP408_b	acetylcholine	0.98	NA	NA	DM4_dorsal	CM4_dorsal	DM4_dorsal__0	intrinsic	NA	NA	6	5.336	NA	NA	NA	NA	NA	NA	NA	NA	NA	NA	NA	NA	NA	NA	NA	NA	NA	NA	NA	NA	NA	NA	NA	NA	NA
SMP408_c	acetylcholine	0.98	NA	NA	DM4_dorsal	CM4_dorsal	DM4_dorsal__0	intrinsic	NA	NA	8	6.641	NA	NA	NA	NA	NA	NA	NA	NA	NA	NA	NA	NA	NA	NA	NA	NA	NA	NA	NA	NA	NA	NA	NA	NA	NA
SMP408_d	acetylcholine	0.98	NA	NA	DM4_dorsal	CM4_dorsal	DM4_dorsal__0	intrinsic	NA	NA	10	8.829	NA	NA	NA	NA	NA	NA	NA	NA	NA	NA	NA	NA	NA	NA	NA	NA	NA	NA	NA	NA	NA	NA	NA	NA	NA
SMP409	acetylcholine	0.98	NA	NA	DM4_dorsal	CM4_dorsal	DM4_dorsal__0	intrinsic	NA	NA	10	8.119	NA	NA	NA	NA	NA	NA	NA	NA	NA	NA	SMP409	acetylcholine	0.7143	5	0.43069999999999997	NA	NA	2	0.10300000000000001	NA	NA	NA	NA	NA	NA
SMP410	acetylcholine	0.98	NA	NA	DM4_dorsal	CM4_dorsal	DM4_dorsal__3	intrinsic	NA	NA	5	4.252	NA	NA	NA	NA	NA	NA	NA	NA	NA	NA	SMP410	dopamine	0.78	NA	NA	NA	NA	2	0.481	NA	NA	NA	NA	NA	NA
SMP411a	acetylcholine	0.98	NA	NA	DM4_dorsal	CM4_dorsal	NA	intrinsic	NA	NA	2	1.6600000000000001	NA	NA	NA	NA	NA	NA	NA	NA	NA	NA	SMP411	dopamine	0.78	NA	NA	NA	NA	3	0.4716	NA	NA	NA	NA	NA	NA
SMP411b	acetylcholine	0.98	NA	NA	DM4_dorsal	CM4_dorsal	NA	intrinsic	NA	NA	2	1.7890000000000001	NA	NA	NA	NA	NA	NA	NA	NA	NA	NA	SMP411	dopamine	0.78	NA	NA	NA	NA	3	0.4716	NA	NA	NA	NA	NA	NA
SMP413	acetylcholine	0.98	NA	NA	DM4_dorsal	CM4_dorsal	NA	intrinsic	NA	NA	4	3.531	NA	NA	NA	NA	NA	NA	NA	NA	NA	NA	SMP413	dopamine	0.78	NA	NA	NA	NA	2	0.4285	NA	NA	NA	NA	NA	NA
SMP416	acetylcholine	0.98	NA	NA	DM4_dorsal	CM4_dorsal	NA	intrinsic	NA	NA	2	1.674	NA	NA	NA	NA	NA	NA	NA	NA	NA	NA	SMP416	glutamate	0.37	NA	NA	1	0.276	1	0.1825	NA	NA	NA	NA	NA	NA
SMP504	acetylcholine	0.98	NA	NA	DM4_dorsal	CM4_dorsal	NA	intrinsic	NA	NA	2	1.6629999999999998	NA	NA	NA	NA	NA	NA	NA	NA	NA	NA	SMP504	acetylcholine	0.94	2	0.567	NA	NA	NA	NA	NA	NA	NA	NA	NA	NA
SMP505	acetylcholine	0.98	NA	NA	DM4_dorsal	CM4_dorsal	NA	intrinsic	NA	NA	2	1.6280000000000001	NA	NA	NA	NA	NA	NA	NA	NA	NA	NA	SMP505	acetylcholine	0.94	2	0.5529999999999999	NA	NA	NA	NA	NA	NA	NA	NA	NA	NA
SMP506	acetylcholine	0.98	NA	NA	DM4_dorsal	CM4_dorsal	NA	intrinsic	NA	NA	2	1.6480000000000001	NA	NA	NA	NA	NA	NA	NA	NA	NA	NA	SMP506	acetylcholine	0.94	1	0.577	NA	NA	NA	NA	NA	NA	NA	NA	NA	NA
SMP507	acetylcholine	0.98	NA	NA	DM4_dorsal	CM4_dorsal	NA	intrinsic	NA	NA	2	1.75	NA	NA	NA	NA	NA	NA	NA	NA	NA	NA	SMP507	acetylcholine	0.545	1	0.331	NA	NA	1	0.197	NA	NA	NA	NA	NA	NA
pC1a	acetylcholine	0.98	acetylcholine	Palavicino-Maggio et al. 2019	DM4_dorsal	CM4_dorsal	NA	intrinsic	NA	NA	2	1.658	NA	NA	NA	NA	NA	NA	NA	NA	NA	NA	pC1a	acetylcholine	0.94	2	0.5055000000000001	NA	NA	NA	NA	NA	NA	NA	NA	NA	NA
pC1b	acetylcholine	0.98	acetylcholine	Palavicino-Maggio et al. 2019	DM4_dorsal	CM4_dorsal	NA	intrinsic	NA	NA	2	1.771	NA	NA	NA	NA	NA	NA	NA	NA	NA	NA	pC1b	acetylcholine	0.94	2	0.481	NA	NA	NA	NA	NA	NA	NA	NA	NA	NA
pC1c	acetylcholine	0.98	acetylcholine	Palavicino-Maggio et al. 2019	DM4_dorsal	CM4_dorsal	NA	intrinsic	NA	NA	2	1.663	NA	NA	NA	NA	NA	NA	NA	NA	NA	NA	pC1c	acetylcholine	0.94	2	0.5325	NA	NA	NA	NA	NA	NA	NA	NA	NA	NA
pC1d	acetylcholine	0.98	acetylcholine	Palavicino-Maggio et al. 2019	DM4_dorsal	CM4_dorsal	NA	intrinsic	NA	NA	2	1.778	NA	NA	NA	NA	NA	NA	NA	NA	NA	NA	pC1d	acetylcholine	0.94	1	0.568	NA	NA	NA	NA	NA	NA	NA	NA	NA	NA
pC1e	acetylcholine	0.98	acetylcholine	Palavicino-Maggio et al. 2019	DM4_dorsal	CM4_dorsal	NA	intrinsic	NA	NA	2	1.8130000000000002	NA	NA	NA	NA	NA	NA	NA	NA	NA	NA	pC1e	acetylcholine	0.94	1	0.68	NA	NA	NA	NA	NA	NA	NA	NA	NA	NA
5-HTPMPD01	dopamine	0.83	serotonin	Scheffer et al. 2020	DM4_dorsal	CM4_dorsal	NA	intrinsic	NA	NA	NA	NA	NA	NA	NA	2	NA	1.23	NA	NA	NA	NA	5-HTPMPD01	dopamine	0.78	NA	NA	NA	NA	2	0.4795	NA	NA	NA	NA	NA	NA
CB0380	acetylcholine	0.98	NA	NA	DM4_ventral	CM4_ventral	NA	intrinsic	NA	NA	2	1.729	NA	NA	NA	NA	NA	NA	NA	NA	NA	NA	NA	NA	NA	NA	NA	NA	NA	NA	NA	NA	NA	NA	NA	NA	NA
CB0652	acetylcholine	0.98	NA	NA	DM4_ventral	CM4_ventral	NA	intrinsic	NA	NA	2	1.693	NA	NA	NA	NA	NA	NA	NA	NA	NA	NA	NA	NA	NA	NA	NA	NA	NA	NA	NA	NA	NA	NA	NA	NA	NA
CB1030	acetylcholine	0.98	NA	NA	DM4_ventral	CM4_ventral	DM4_ventral__0	intrinsic	NA	NA	8	6.4239999999999995	NA	NA	NA	NA	NA	NA	NA	NA	NA	NA	NA	NA	NA	NA	NA	NA	NA	NA	NA	NA	NA	NA	NA	NA	NA
CB1046	acetylcholine	0.98	NA	NA	DM4_ventral	CM4_ventral	DM4_ventral__2	intrinsic	NA	NA	13	11.855	NA	NA	NA	NA	NA	NA	NA	NA	NA	NA	NA	NA	NA	NA	NA	NA	NA	NA	NA	NA	NA	NA	NA	NA	NA
CB1138	acetylcholine	0.98	NA	NA	DM4_ventral	CM4_ventral	DM4_ventral__1	intrinsic	NA	NA	14	11.856	NA	NA	NA	NA	NA	NA	NA	NA	NA	NA	NA	NA	NA	NA	NA	NA	NA	NA	NA	NA	NA	NA	NA	NA	NA
CB1283	acetylcholine	0.98	NA	NA	DM4_ventral	CM4_ventral	DM4_ventral__2	intrinsic	NA	NA	4	3.766	NA	NA	NA	NA	NA	NA	NA	NA	NA	NA	NA	NA	NA	NA	NA	NA	NA	NA	NA	NA	NA	NA	NA	NA	NA
CB1322	acetylcholine	0.98	NA	NA	DM4_ventral	CM4_ventral	DM4_ventral__3	intrinsic	NA	NA	8	7.288	NA	NA	NA	NA	NA	NA	NA	NA	NA	NA	NA	NA	NA	NA	NA	NA	NA	NA	NA	NA	NA	NA	NA	NA	NA
CB1464	acetylcholine	0.98	NA	NA	DM4_ventral	CM4_ventral	DM4_ventral__1	intrinsic	NA	NA	5	4.556	NA	NA	NA	NA	NA	NA	NA	NA	NA	NA	NA	NA	NA	NA	NA	NA	NA	NA	NA	NA	NA	NA	NA	NA	NA
CB1474	acetylcholine	0.98	NA	NA	DM4_ventral	CM4_ventral	DM4_ventral__1	intrinsic	NA	NA	4	3.718	NA	NA	NA	NA	NA	NA	NA	NA	NA	NA	NA	NA	NA	NA	NA	NA	NA	NA	NA	NA	NA	NA	NA	NA	NA
CB1492	acetylcholine	0.98	NA	NA	DM4_ventral	CM4_ventral	DM4_ventral__2	intrinsic	NA	NA	3	2.7600000000000002	NA	NA	NA	NA	NA	NA	NA	NA	NA	NA	NA	NA	NA	NA	NA	NA	NA	NA	NA	NA	NA	NA	NA	NA	NA
CB1666	acetylcholine	0.98	NA	NA	DM4_ventral	CM4_ventral	DM4_ventral__1	intrinsic	NA	NA	5	4.608	NA	NA	NA	NA	NA	NA	NA	NA	NA	NA	NA	NA	NA	NA	NA	NA	NA	NA	NA	NA	NA	NA	NA	NA	NA
CB1834	acetylcholine	0.98	NA	NA	DM4_ventral	CM4_ventral	DM4_ventral__4	intrinsic	NA	NA	4	3.102	NA	NA	NA	NA	NA	NA	NA	NA	NA	NA	NA	NA	NA	NA	NA	NA	NA	NA	NA	NA	NA	NA	NA	NA	NA
CB1856	acetylcholine	0.98	NA	NA	DM4_ventral	CM4_ventral	DM4_ventral__4	intrinsic	NA	NA	4	3.585	NA	NA	NA	NA	NA	NA	NA	NA	NA	NA	NA	NA	NA	NA	NA	NA	NA	NA	NA	NA	NA	NA	NA	NA	NA
CB1881	acetylcholine	0.98	NA	NA	DM4_ventral	CM4_ventral	DM4_ventral__2	intrinsic	NA	NA	8	7.534	NA	NA	NA	NA	NA	NA	NA	NA	NA	NA	NA	NA	NA	NA	NA	NA	NA	NA	NA	NA	NA	NA	NA	NA	NA
CB1980	acetylcholine	0.98	NA	NA	DM4_ventral	CM4_ventral	DM4_ventral__3	intrinsic	NA	NA	4	3.611	NA	NA	NA	NA	NA	NA	NA	NA	NA	NA	NA	NA	NA	NA	NA	NA	NA	NA	NA	NA	NA	NA	NA	NA	NA
CB1983	acetylcholine	0.98	NA	NA	DM4_ventral	CM4_ventral	DM4_ventral__3	intrinsic	NA	NA	6	5.5	NA	NA	NA	NA	NA	NA	NA	NA	NA	NA	NA	NA	NA	NA	NA	NA	NA	NA	NA	NA	NA	NA	NA	NA	NA
CB2050	acetylcholine	0.98	NA	NA	DM4_ventral	CM4_ventral	DM4_ventral__1	intrinsic	NA	NA	7	6.34	NA	NA	NA	NA	NA	NA	NA	NA	NA	NA	NA	NA	NA	NA	NA	NA	NA	NA	NA	NA	NA	NA	NA	NA	NA
CB2137	acetylcholine	0.98	NA	NA	DM4_ventral	CM4_ventral	DM4_ventral__2	intrinsic	NA	NA	3	2.7479999999999998	NA	NA	NA	NA	NA	NA	NA	NA	NA	NA	NA	NA	NA	NA	NA	NA	NA	NA	NA	NA	NA	NA	NA	NA	NA
CB2361	acetylcholine	0.98	NA	NA	DM4_ventral	CM4_ventral	DM4_ventral__4	intrinsic	NA	NA	4	3.5309999999999997	NA	NA	NA	NA	NA	NA	NA	NA	NA	NA	NA	NA	NA	NA	NA	NA	NA	NA	NA	NA	NA	NA	NA	NA	NA
CB2956	acetylcholine	0.98	NA	NA	DM4_ventral	CM4_ventral	DM4_ventral__4	intrinsic	NA	NA	2	1.821	NA	NA	NA	NA	NA	NA	NA	NA	NA	NA	NA	NA	NA	NA	NA	NA	NA	NA	NA	NA	NA	NA	NA	NA	NA
CB3046	acetylcholine	0.98	NA	NA	DM4_ventral	CM4_ventral	DM4_ventral__1	intrinsic	NA	NA	2	1.788	NA	NA	NA	NA	NA	NA	NA	NA	NA	NA	NA	NA	NA	NA	NA	NA	NA	NA	NA	NA	NA	NA	NA	NA	NA
CB3195	acetylcholine	0.98	NA	NA	DM4_ventral	CM4_ventral	DM4_ventral__1	intrinsic	NA	NA	2	1.768	NA	NA	NA	NA	NA	NA	NA	NA	NA	NA	NA	NA	NA	NA	NA	NA	NA	NA	NA	NA	NA	NA	NA	NA	NA
CB3220	acetylcholine	0.98	NA	NA	DM4_ventral	CM4_ventral	DM4_ventral__4	intrinsic	NA	NA	2	1.6219999999999999	NA	NA	NA	NA	NA	NA	NA	NA	NA	NA	NA	NA	NA	NA	NA	NA	NA	NA	NA	NA	NA	NA	NA	NA	NA
PS241a	acetylcholine	0.98	NA	NA	DM4_ventral	CM4_ventral	DM4_ventral__0	intrinsic	NA	NA	2	1.814	NA	NA	NA	NA	NA	NA	NA	NA	NA	NA	PS241	acetylcholine	0.64	1	0.1218	NA	NA	NA	NA	1	0.0428	NA	NA	NA	NA
PS241b	acetylcholine	0.98	NA	NA	DM4_ventral	CM4_ventral	DM4_ventral__0	intrinsic	NA	NA	6	4.884	NA	NA	NA	NA	NA	NA	NA	NA	NA	NA	PS241	acetylcholine	0.64	1	0.1218	NA	NA	NA	NA	1	0.0428	NA	NA	NA	NA
PS242	acetylcholine	0.98	NA	NA	DM4_ventral	CM4_ventral	NA	intrinsic	NA	NA	2	1.904	NA	NA	NA	NA	NA	NA	NA	NA	NA	NA	PS242	glutamate	0.72	NA	NA	1	0.524	NA	NA	NA	NA	NA	NA	NA	NA
PS247	acetylcholine	0.98	NA	NA	DM4_ventral	CM4_ventral	NA	intrinsic	NA	NA	2	1.827	NA	NA	NA	NA	NA	NA	NA	NA	NA	NA	PS247	glutamate	0.72	NA	NA	1	0.529	NA	NA	NA	NA	NA	NA	NA	NA
WED144	acetylcholine	0.98	NA	NA	DM4_ventral	CM4_ventral	NA	intrinsic	NA	NA	4	3.703	NA	NA	NA	NA	NA	NA	NA	NA	NA	NA	WED144	acetylcholine	0.94	1	0.745	NA	NA	NA	NA	NA	NA	NA	NA	NA	NA
WED145	acetylcholine	0.98	NA	NA	DM4_ventral	CM4_ventral	DM4_ventral__3	intrinsic	NA	NA	9	8.255	NA	NA	NA	NA	NA	NA	NA	NA	NA	NA	WED145	acetylcholine	0.69	2	0.3528	NA	NA	1	0.195	NA	NA	NA	NA	NA	NA
CB0220	acetylcholine	0.98	NA	NA	DM5_central	CM1_central	DM5_central__2	intrinsic	NA	NA	2	1.87	NA	NA	NA	NA	NA	NA	NA	NA	NA	NA	NA	NA	NA	NA	NA	NA	NA	NA	NA	NA	NA	NA	NA	NA	NA
CB1547	acetylcholine	0.98	NA	NA	DM5_central	CM1_central	DM5_central__1	intrinsic	NA	NA	4	3.039	NA	NA	NA	NA	NA	NA	NA	NA	NA	NA	NA	NA	NA	NA	NA	NA	NA	NA	NA	NA	NA	NA	NA	NA	NA
CB1550	acetylcholine	0.98	NA	NA	DM5_central	CM1_central	DM5_central__1	intrinsic	NA	NA	3	2.519	NA	NA	NA	NA	NA	NA	NA	NA	NA	NA	NA	NA	NA	NA	NA	NA	NA	NA	NA	NA	NA	NA	NA	NA	NA
CB1554	acetylcholine	0.98	NA	NA	DM5_central	CM1_central	DM5_central__1	intrinsic	NA	NA	4	3.448	NA	NA	NA	NA	NA	NA	NA	NA	NA	NA	NA	NA	NA	NA	NA	NA	NA	NA	NA	NA	NA	NA	NA	NA	NA
CB2094	acetylcholine	0.98	NA	NA	DM5_central	CM1_central	DM5_central__1	intrinsic	NA	NA	6	4.929	NA	NA	NA	NA	NA	NA	NA	NA	NA	NA	NA	NA	NA	NA	NA	NA	NA	NA	NA	NA	NA	NA	NA	NA	NA
CB2985	acetylcholine	0.67	NA	NA	DM5_central	CM1_central	DM5_central__1	intrinsic	NA	NA	2	1.768	NA	NA	1	NA	0.627	NA	NA	NA	NA	NA	NA	NA	NA	NA	NA	NA	NA	NA	NA	NA	NA	NA	NA	NA	NA
CB3010	acetylcholine	0.98	NA	NA	DM5_central	CM1_central	DM5_central__1	intrinsic	NA	NA	5	4.543	NA	NA	NA	NA	NA	NA	NA	NA	NA	NA	NA	NA	NA	NA	NA	NA	NA	NA	NA	NA	NA	NA	NA	NA	NA
CB3098	acetylcholine	0.98	NA	NA	DM5_central	CM1_central	DM5_central__1	intrinsic	NA	NA	2	1.879	NA	NA	NA	NA	NA	NA	NA	NA	NA	NA	NA	NA	NA	NA	NA	NA	NA	NA	NA	NA	NA	NA	NA	NA	NA
CL328,IB070,IB071	acetylcholine	0.98	NA	NA	DM5_central	CM1_central	DM5_central__1	intrinsic	NA	NA	11	8.928	NA	NA	NA	NA	NA	NA	NA	NA	NA	NA	CL328|IB070|IB071	acetylcholine	0.94	6	0.4754	NA	NA	NA	NA	NA	NA	NA	NA	NA	NA
DM5_central_26	acetylcholine	0.98	NA	NA	DM5_central	CM1_central	DM5_central__1	intrinsic	NA	NA	1	0.691	NA	NA	NA	NA	NA	NA	NA	NA	NA	NA	NA	NA	NA	NA	NA	NA	NA	NA	NA	NA	NA	NA	NA	NA	NA
IB068	acetylcholine	0.98	NA	NA	DM5_central	NA	NA	intrinsic	NA	NA	2	1.764	NA	NA	NA	NA	NA	NA	NA	NA	NA	NA	IB068	acetylcholine	0.94	2	0.7989999999999999	NA	NA	NA	NA	NA	NA	NA	NA	NA	NA
IB069	acetylcholine	0.98	NA	NA	DM5_central	CM1_central	NA	intrinsic	NA	NA	2	1.778	NA	NA	NA	NA	NA	NA	NA	NA	NA	NA	IB069	acetylcholine	0.94	1	0.825	NA	NA	NA	NA	NA	NA	NA	NA	NA	NA
IB076	acetylcholine	0.98	NA	NA	DM5_central	CM1_central	NA	intrinsic	NA	NA	2	1.327	NA	NA	NA	NA	NA	NA	NA	NA	NA	NA	IB076	acetylcholine	0.55	1	0.2995	NA	NA	NA	NA	1	0.1125	NA	NA	NA	NA
IB084	acetylcholine	0.98	NA	NA	DM5_central	CM1_central	DM5_central__1	intrinsic	NA	NA	6	5.617	NA	NA	NA	NA	NA	NA	NA	NA	NA	NA	IB084	acetylcholine	0.94	4	0.8101	NA	NA	NA	NA	NA	NA	NA	NA	NA	NA
LAL152	acetylcholine	0.98	NA	NA	DM5_central	CM1_central	NA	intrinsic	NA	NA	2	1.801	NA	NA	NA	NA	NA	NA	NA	NA	NA	NA	LAL152	unknown	0	NA	NA	NA	NA	NA	NA	NA	NA	NA	NA	NA	NA
LAL153	acetylcholine	0.98	NA	NA	DM5_central	CM1_central	NA	intrinsic	NA	NA	2	1.8820000000000001	NA	NA	NA	NA	NA	NA	NA	NA	NA	NA	LAL153	unknown	0	NA	NA	NA	NA	NA	NA	NA	NA	NA	NA	NA	NA
LAL160,LAL161	acetylcholine	0.98	NA	NA	DM5_central	CM1_central	NA	intrinsic	NA	NA	4	3.332	NA	NA	NA	NA	NA	NA	NA	NA	NA	NA	LAL160|LAL161	acetylcholine	0.94	4	0.79990000000000006	NA	NA	NA	NA	NA	NA	NA	NA	NA	NA
LAL167a	acetylcholine	0.98	NA	NA	DM5_central	CM1_central	NA	intrinsic	NA	NA	2	1.83	NA	NA	NA	NA	NA	NA	NA	NA	NA	NA	LAL167	acetylcholine	0.94	2	0.894	NA	NA	NA	NA	NA	NA	NA	NA	NA	NA
LAL167b	acetylcholine	0.98	NA	NA	DM5_central	CM1_central	NA	intrinsic	NA	NA	2	1.902	NA	NA	NA	NA	NA	NA	NA	NA	NA	NA	LAL167	acetylcholine	0.94	2	0.894	NA	NA	NA	NA	NA	NA	NA	NA	NA	NA
LAL168a	acetylcholine	0.98	NA	NA	DM5_central	CM1_central	NA	intrinsic	NA	NA	2	1.678	NA	NA	NA	NA	NA	NA	NA	NA	NA	NA	LAL168	acetylcholine	0.94	1	0.896	NA	NA	NA	NA	NA	NA	NA	NA	NA	NA
LAL168b	acetylcholine	0.98	NA	NA	DM5_central	CM1_central	NA	intrinsic	NA	NA	2	1.934	NA	NA	NA	NA	NA	NA	NA	NA	NA	NA	LAL168	acetylcholine	0.94	1	0.896	NA	NA	NA	NA	NA	NA	NA	NA	NA	NA
LAL176,LAL177	acetylcholine	0.98	NA	NA	DM5_central	CM1_central	NA	intrinsic	NA	NA	4	3.479	NA	NA	NA	NA	NA	NA	NA	NA	NA	NA	LAL176|LAL177	acetylcholine	0.94	4	0.6055	NA	NA	NA	NA	NA	NA	NA	NA	NA	NA
LAL179a	acetylcholine	0.98	NA	NA	DM5_central	CM1_central	DM5_central__2	intrinsic	NA	NA	4	3.585	NA	NA	NA	NA	NA	NA	NA	NA	NA	NA	LAL179	acetylcholine	0.94	2	0.5954999999999999	NA	NA	NA	NA	NA	NA	NA	NA	NA	NA
LAL179b	acetylcholine	0.98	NA	NA	DM5_central	CM1_central	DM5_central__2	intrinsic	NA	NA	2	1.8809999999999998	NA	NA	NA	NA	NA	NA	NA	NA	NA	NA	LAL179	acetylcholine	0.94	2	0.5954999999999999	NA	NA	NA	NA	NA	NA	NA	NA	NA	NA
LAL180	acetylcholine	0.98	NA	NA	DM5_central	CM1_central	NA	intrinsic	NA	NA	2	1.841	NA	NA	NA	NA	NA	NA	NA	NA	NA	NA	LAL180	acetylcholine	0.94	2	0.7745	NA	NA	NA	NA	NA	NA	NA	NA	NA	NA
PS233	acetylcholine	0.98	NA	NA	DM5_central	CM1_central	NA	intrinsic	NA	NA	4	3.614	NA	NA	NA	NA	NA	NA	NA	NA	NA	NA	PS233	acetylcholine	0.94	2	0.714	NA	NA	NA	NA	NA	NA	NA	NA	NA	NA
PVLP144	acetylcholine	0.98	NA	NA	DM5_central	CM1_central	DM5_central__0	intrinsic	NA	NA	6	5.517	NA	NA	NA	NA	NA	NA	NA	NA	NA	NA	PVLP144	acetylcholine	0.94	3	0.829	NA	NA	NA	NA	NA	NA	NA	NA	NA	NA
SAD085	acetylcholine	0.98	NA	NA	DM5_central	CM1_central	NA	intrinsic	NA	NA	2	1.767	NA	NA	NA	NA	NA	NA	NA	NA	NA	NA	SAD085	acetylcholine	0.94	1	0.522	NA	NA	NA	NA	NA	NA	NA	NA	NA	NA
VES073	acetylcholine	0.98	NA	NA	DM5_central	CM1_central	NA	intrinsic	NA	NA	2	1.806	NA	NA	NA	NA	NA	NA	NA	NA	NA	NA	VES073	acetylcholine	0.94	1	0.85	NA	NA	NA	NA	NA	NA	NA	NA	NA	NA
VES074	acetylcholine	0.98	NA	NA	DM5_central	CM1_central	NA	intrinsic	NA	NA	2	1.672	NA	NA	NA	NA	NA	NA	NA	NA	NA	NA	VES074	acetylcholine	0.94	2	0.756	NA	NA	NA	NA	NA	NA	NA	NA	NA	NA
CB1282	acetylcholine	0.98	NA	NA	DM5_ventral	CM1_ventral	DM5_ventral__0	intrinsic	NA	NA	5	4.279	NA	NA	NA	NA	NA	NA	NA	NA	NA	NA	NA	NA	NA	NA	NA	NA	NA	NA	NA	NA	NA	NA	NA	NA	NA
CB1339	acetylcholine	0.98	NA	NA	DM5_ventral	CM1_ventral	DM5_ventral__1	intrinsic	NA	NA	8	7.428	NA	NA	NA	NA	NA	NA	NA	NA	NA	NA	NA	NA	NA	NA	NA	NA	NA	NA	NA	NA	NA	NA	NA	NA	NA
CB2037	acetylcholine	0.98	NA	NA	DM5_ventral	CM1_ventral	DM5_ventral__1	intrinsic	NA	NA	5	4.6259999999999994	NA	NA	NA	NA	NA	NA	NA	NA	NA	NA	NA	NA	NA	NA	NA	NA	NA	NA	NA	NA	NA	NA	NA	NA	NA
CB2397	acetylcholine	0.98	NA	NA	DM5_ventral	CM1_ventral	DM5_ventral__0	intrinsic	NA	NA	4	3.199	NA	NA	NA	NA	NA	NA	NA	NA	NA	NA	NA	NA	NA	NA	NA	NA	NA	NA	NA	NA	NA	NA	NA	NA	NA
CB2806	acetylcholine	0.98	NA	NA	DM5_ventral	CM1_ventral	DM5_ventral__1	intrinsic	NA	NA	3	2.878	NA	NA	NA	NA	NA	NA	NA	NA	NA	NA	NA	NA	NA	NA	NA	NA	NA	NA	NA	NA	NA	NA	NA	NA	NA
CB2826	acetylcholine	0.98	NA	NA	DM5_ventral	CM1_ventral	DM5_ventral__1	intrinsic	NA	NA	4	3.654	NA	NA	NA	NA	NA	NA	NA	NA	NA	NA	NA	NA	NA	NA	NA	NA	NA	NA	NA	NA	NA	NA	NA	NA	NA
CB2933	acetylcholine	0.98	NA	NA	DM5_ventral	CM1_ventral	DM5_ventral__1	intrinsic	NA	NA	2	1.788	NA	NA	NA	NA	NA	NA	NA	NA	NA	NA	NA	NA	NA	NA	NA	NA	NA	NA	NA	NA	NA	NA	NA	NA	NA
CB3537	acetylcholine	0.98	NA	NA	DM5_ventral	CM1_ventral	DM5_ventral__1	intrinsic	NA	NA	4	3.258	NA	NA	NA	NA	NA	NA	NA	NA	NA	NA	NA	NA	NA	NA	NA	NA	NA	NA	NA	NA	NA	NA	NA	NA	NA
DM5_ventral__0	acetylcholine	0.98	NA	NA	DM5_ventral	CM1_ventral	DM5_ventral__0	intrinsic	NA	NA	6	5.096	NA	NA	NA	NA	NA	NA	NA	NA	NA	NA	NA	NA	NA	NA	NA	NA	NA	NA	NA	NA	NA	NA	NA	NA	NA
LAL185	acetylcholine	0.905	NA	NA	DM5_ventral	CM1_ventral	NA	intrinsic	NA	NA	3	2.4219999999999997	NA	NA	NA	NA	NA	NA	NA	NA	NA	NA	LAL185	acetylcholine	0.94	2	0.6125	NA	NA	NA	NA	NA	NA	NA	NA	NA	NA
LAL186	acetylcholine	0.98	NA	NA	DM5_ventral	CM1_ventral	NA	intrinsic	NA	NA	2	1.8	NA	NA	NA	NA	NA	NA	NA	NA	NA	NA	LAL186	acetylcholine	0.94	1	0.777	NA	NA	NA	NA	NA	NA	NA	NA	NA	NA
WED151	acetylcholine	0.98	NA	NA	DM5_ventral	CM1_ventral	NA	intrinsic	NA	NA	3	2.895	NA	NA	NA	NA	NA	NA	NA	NA	NA	NA	WED151	acetylcholine	0.94	1	0.633	NA	NA	NA	NA	NA	NA	NA	NA	NA	NA
WED152	acetylcholine	0.98	NA	NA	DM5_ventral	CM1_ventral	NA	intrinsic	NA	NA	2	1.834	NA	NA	NA	NA	NA	NA	NA	NA	NA	NA	WED152	acetylcholine	0.94	1	0.689	NA	NA	NA	NA	NA	NA	NA	NA	NA	NA
WED153	acetylcholine	0.98	NA	NA	DM5_ventral	CM1_ventral	DM5_ventral__1	intrinsic	NA	NA	6	5.197	NA	NA	NA	NA	NA	NA	NA	NA	NA	NA	WED153	acetylcholine	0.94	3	0.7797	NA	NA	NA	NA	NA	NA	NA	NA	NA	NA
WED155a	acetylcholine	0.98	NA	NA	DM5_ventral	CM1_ventral	DM5_ventral__1	intrinsic	NA	NA	2	1.718	NA	NA	NA	NA	NA	NA	NA	NA	NA	NA	WED155	acetylcholine	0.94	2	0.742	NA	NA	NA	NA	NA	NA	NA	NA	NA	NA
WED155b	acetylcholine	0.98	NA	NA	DM5_ventral	CM1_ventral	DM5_ventral__1	intrinsic	NA	NA	5	4.57	NA	NA	NA	NA	NA	NA	NA	NA	NA	NA	WED155	acetylcholine	0.94	2	0.742	NA	NA	NA	NA	NA	NA	NA	NA	NA	NA
WED161	acetylcholine	0.98	NA	NA	DM5_ventral	CM1_ventral	DM5_ventral__0	intrinsic	NA	NA	8	6.209	NA	NA	NA	NA	NA	NA	NA	NA	NA	NA	WED161	glutamate	0.5525	1	0.1685	3	0.356	NA	NA	NA	NA	NA	NA	NA	NA
WED162	acetylcholine	0.98	NA	NA	DM5_ventral	CM1_ventral	DM5_ventral__0	intrinsic	NA	NA	7	6.653	NA	NA	NA	NA	NA	NA	NA	NA	NA	NA	WED162	acetylcholine	0.94	3	0.7207	NA	NA	NA	NA	NA	NA	NA	NA	NA	NA
WED163a	acetylcholine	0.98	NA	NA	DM5_ventral	CM1_ventral	DM5_ventral__0	intrinsic	NA	NA	4	3.405	NA	NA	NA	NA	NA	NA	NA	NA	NA	NA	WED163	acetylcholine	0.94	5	0.7098	NA	NA	NA	NA	NA	NA	NA	NA	NA	NA
WED163b	acetylcholine	0.98	NA	NA	DM5_ventral	CM1_ventral	DM5_ventral__0	intrinsic	NA	NA	2	1.853	NA	NA	NA	NA	NA	NA	NA	NA	NA	NA	WED163	acetylcholine	0.94	5	0.7098	NA	NA	NA	NA	NA	NA	NA	NA	NA	NA
WED163c	acetylcholine	0.98	NA	NA	DM5_ventral	CM1_ventral	DM5_ventral__0	intrinsic	NA	NA	5	4.555	NA	NA	NA	NA	NA	NA	NA	NA	NA	NA	WED163	acetylcholine	0.94	5	0.7098	NA	NA	NA	NA	NA	NA	NA	NA	NA	NA
WED164a	acetylcholine	0.98	NA	NA	DM5_ventral	CM1_ventral	DM5_ventral__0	intrinsic	NA	NA	5	4.593	NA	NA	NA	NA	NA	NA	NA	NA	NA	NA	WED164	acetylcholine	0.94	5	0.6196	NA	NA	NA	NA	NA	NA	NA	NA	NA	NA
WED164b	acetylcholine	0.98	NA	NA	DM5_ventral	CM1_ventral	DM5_ventral__0	intrinsic	NA	NA	6	5.155	NA	NA	NA	NA	NA	NA	NA	NA	NA	NA	WED164	acetylcholine	0.94	5	0.6196	NA	NA	NA	NA	NA	NA	NA	NA	NA	NA
IbSpsP	acetylcholine	0.98	NA	NA	DM6_IbSpsP	CM3_IbSpsP	DM6_IbSpsP__0	intrinsic	CX	NA	30	25.134	NA	NA	NA	NA	NA	NA	NA	NA	NA	NA	IbSpsP	glutamate	0.5271	4	0.1074	17	0.3781	NA	NA	NA	NA	NA	NA	NA	NA
CB.FB1H0	dopamine	0.44	NA	NA	DM6__prim	CM3__prim	NA	intrinsic	CX	tangential	NA	NA	NA	NA	1	2	0.321	0.913	NA	NA	NA	NA	FB1C	dopamine	0.425	NA	NA	NA	NA	2	0.1587	NA	NA	NA	NA	NA	NA
CB.FB2H0	dopamine	0.7017	dopamine	Hulse et al., 2020	DM6__prim	CM3__prim	DM6__prim__1	intrinsic	CX	tangential	NA	NA	NA	NA	1	5	0.46	2.289	NA	NA	NA	NA	FB2A	dopamine	0.78	NA	NA	NA	NA	4	0.381	NA	NA	NA	NA	NA	NA
CB.FB3,4A10	dopamine	0.83	dopamine	Hulse et al., 2020	DM6__prim	CM3__prim	NA	intrinsic	CX	tangential	NA	NA	NA	NA	NA	4	NA	2.3120000000000003	NA	NA	NA	NA	FB4M	octopamine	0.88	NA	NA	NA	NA	NA	NA	NA	NA	NA	NA	4	0.4718
CB.FB3,4A9	dopamine	0.3067	NA	NA	DM6__prim	CM3__prim	DM6__prim__0	intrinsic	CX	tangential	NA	NA	NA	NA	1	2	0.489	0.78	NA	NA	NA	NA	FB4Y	dopamine	0.78	NA	NA	NA	NA	4	0.3851	NA	NA	NA	NA	NA	NA
ExR2_1	dopamine	0.83	dopamine	Nassel and Elekes 1992	DM6__prim	CM3__prim	NA	intrinsic	CX	NA	NA	NA	NA	NA	NA	2	NA	0.9450000000000001	NA	NA	NA	NA	ExR2	dopamine	0.78	NA	NA	NA	NA	4	0.33540000000000003	NA	NA	NA	NA	NA	NA
ExR2_2	dopamine	0.83	dopamine	Nassel and Elekes 1992	DM6__prim	CM3__prim	NA	intrinsic	CX	NA	NA	NA	NA	NA	NA	2	NA	0.9359999999999999	NA	NA	NA	NA	ExR2	dopamine	0.78	NA	NA	NA	NA	4	0.33540000000000003	NA	NA	NA	NA	NA	NA
CB.FB3,4A21	serotonin	0.4475	dopamine	Hulse et al., 2020	DM6__prim	CM3__prim	NA	intrinsic	CX	tangential	NA	NA	1	0.383	2	NA	1.116	NA	NA	NA	NA	NA	FB4L	serotonin	0.45	NA	NA	NA	NA	NA	NA	4	0.2113	NA	NA	NA	NA
CB0129	acetylcholine	0.98	NA	NA	DM6_central1	CM3_central1	DM6_central1__0	intrinsic	NA	NA	2	1.578	NA	NA	NA	NA	NA	NA	NA	NA	NA	NA	NA	NA	NA	NA	NA	NA	NA	NA	NA	NA	NA	NA	NA	NA	NA
CB0221	acetylcholine	0.98	NA	NA	DM6_central1	CM3_central1	DM6_central1__2	intrinsic	NA	NA	2	1.635	NA	NA	NA	NA	NA	NA	NA	NA	NA	NA	NA	NA	NA	NA	NA	NA	NA	NA	NA	NA	NA	NA	NA	NA	NA
CB0666	acetylcholine	0.98	NA	NA	DM6_central1	CM3_central1	NA	intrinsic	NA	NA	2	1.795	NA	NA	NA	NA	NA	NA	NA	NA	NA	NA	NA	NA	NA	NA	NA	NA	NA	NA	NA	NA	NA	NA	NA	NA	NA
CB1045	acetylcholine	0.98	NA	NA	DM6_central1	CM3_central1	DM6_central1__0	intrinsic	NA	NA	3	2.749	NA	NA	NA	NA	NA	NA	NA	NA	NA	NA	NA	NA	NA	NA	NA	NA	NA	NA	NA	NA	NA	NA	NA	NA	NA
CB1260	acetylcholine	0.98	NA	NA	DM6_central1	CM3_central1	DM6_central1__2	intrinsic	NA	NA	6	4.916	NA	NA	NA	NA	NA	NA	NA	NA	NA	NA	NA	NA	NA	NA	NA	NA	NA	NA	NA	NA	NA	NA	NA	NA	NA
CB1299	acetylcholine	0.98	NA	NA	DM6_central1	CM3_central1	DM6_central1__2	intrinsic	NA	NA	2	1.342	NA	NA	NA	NA	NA	NA	NA	NA	NA	NA	NA	NA	NA	NA	NA	NA	NA	NA	NA	NA	NA	NA	NA	NA	NA
CB1493	acetylcholine	0.98	NA	NA	DM6_central1	CM3_central1	DM6_central1__0	intrinsic	NA	NA	3	2.618	NA	NA	NA	NA	NA	NA	NA	NA	NA	NA	NA	NA	NA	NA	NA	NA	NA	NA	NA	NA	NA	NA	NA	NA	NA
CB1541	acetylcholine	0.98	NA	NA	DM6_central1	CM3_central1	DM6_central1__1	intrinsic	NA	NA	3	2.665	NA	NA	NA	NA	NA	NA	NA	NA	NA	NA	NA	NA	NA	NA	NA	NA	NA	NA	NA	NA	NA	NA	NA	NA	NA
CB1585	acetylcholine	0.98	NA	NA	DM6_central1	CM3_central1	DM6_central1__0	intrinsic	NA	NA	9	8.543	NA	NA	NA	NA	NA	NA	NA	NA	NA	NA	NA	NA	NA	NA	NA	NA	NA	NA	NA	NA	NA	NA	NA	NA	NA
CB1588	acetylcholine	0.98	NA	NA	DM6_central1	CM3_central1	DM6_central1__0	intrinsic	NA	NA	2	1.807	NA	NA	NA	NA	NA	NA	NA	NA	NA	NA	NA	NA	NA	NA	NA	NA	NA	NA	NA	NA	NA	NA	NA	NA	NA
CB1607	acetylcholine	0.98	NA	NA	DM6_central1	CM3_central1	DM6_central1__1	intrinsic	NA	NA	2	1.655	NA	NA	NA	NA	NA	NA	NA	NA	NA	NA	NA	NA	NA	NA	NA	NA	NA	NA	NA	NA	NA	NA	NA	NA	NA
CB1742	acetylcholine	0.98	NA	NA	DM6_central1	CM3_central1	DM6_central1__0	intrinsic	NA	NA	2	1.8250000000000002	NA	NA	NA	NA	NA	NA	NA	NA	NA	NA	NA	NA	NA	NA	NA	NA	NA	NA	NA	NA	NA	NA	NA	NA	NA
CB1787	acetylcholine	0.98	NA	NA	DM6_central1	CM3_central1	DM6_central1__2	intrinsic	NA	NA	2	1.73	NA	NA	NA	NA	NA	NA	NA	NA	NA	NA	NA	NA	NA	NA	NA	NA	NA	NA	NA	NA	NA	NA	NA	NA	NA
CB1900	acetylcholine	0.98	NA	NA	DM6_central1	CM3_central1	DM6_central1__0	intrinsic	NA	NA	2	1.2610000000000001	NA	NA	NA	NA	NA	NA	NA	NA	NA	NA	NA	NA	NA	NA	NA	NA	NA	NA	NA	NA	NA	NA	NA	NA	NA
CB1914	acetylcholine	0.98	NA	NA	DM6_central1	CM3_central1	DM6_central1__0	intrinsic	NA	NA	3	2.801	NA	NA	NA	NA	NA	NA	NA	NA	NA	NA	NA	NA	NA	NA	NA	NA	NA	NA	NA	NA	NA	NA	NA	NA	NA
CB1952	acetylcholine	0.98	NA	NA	DM6_central1	CM3_central1	DM6_central1__1	intrinsic	NA	NA	2	1.3530000000000002	NA	NA	NA	NA	NA	NA	NA	NA	NA	NA	NA	NA	NA	NA	NA	NA	NA	NA	NA	NA	NA	NA	NA	NA	NA
CB2081	acetylcholine	0.98	NA	NA	DM6_central1	CM3_central1	DM6_central1__0	intrinsic	NA	NA	19	16.95	NA	NA	NA	NA	NA	NA	NA	NA	NA	NA	NA	NA	NA	NA	NA	NA	NA	NA	NA	NA	NA	NA	NA	NA	NA
CB2382	acetylcholine	0.98	NA	NA	DM6_central1	CM3_central1	DM6_central1__0	intrinsic	NA	NA	2	1.681	NA	NA	NA	NA	NA	NA	NA	NA	NA	NA	NA	NA	NA	NA	NA	NA	NA	NA	NA	NA	NA	NA	NA	NA	NA
CB2408	acetylcholine	0.98	NA	NA	DM6_central1	CM3_central1	DM6_central1__1	intrinsic	NA	NA	2	1.4569999999999999	NA	NA	NA	NA	NA	NA	NA	NA	NA	NA	NA	NA	NA	NA	NA	NA	NA	NA	NA	NA	NA	NA	NA	NA	NA
CB2447	acetylcholine	0.98	NA	NA	DM6_central1	CM3_central1	DM6_central1__0	intrinsic	NA	NA	3	2.7800000000000002	NA	NA	NA	NA	NA	NA	NA	NA	NA	NA	NA	NA	NA	NA	NA	NA	NA	NA	NA	NA	NA	NA	NA	NA	NA
CB2565	acetylcholine	0.98	NA	NA	DM6_central1	CM3_central1	DM6_central1__0	intrinsic	NA	NA	7	6.198	NA	NA	NA	NA	NA	NA	NA	NA	NA	NA	NA	NA	NA	NA	NA	NA	NA	NA	NA	NA	NA	NA	NA	NA	NA
CB2585	acetylcholine	0.98	NA	NA	DM6_central1	CM3_central1	DM6_central1__0	intrinsic	NA	NA	5	4.735	NA	NA	NA	NA	NA	NA	NA	NA	NA	NA	NA	NA	NA	NA	NA	NA	NA	NA	NA	NA	NA	NA	NA	NA	NA
CB2646	acetylcholine	0.98	NA	NA	DM6_central1	CM3_central1	DM6_central1__2	intrinsic	NA	NA	2	1.8130000000000002	NA	NA	NA	NA	NA	NA	NA	NA	NA	NA	NA	NA	NA	NA	NA	NA	NA	NA	NA	NA	NA	NA	NA	NA	NA
CB2946	acetylcholine	0.98	NA	NA	DM6_central1	CM3_central1	DM6_central1__1	intrinsic	NA	NA	2	1.409	NA	NA	NA	NA	NA	NA	NA	NA	NA	NA	NA	NA	NA	NA	NA	NA	NA	NA	NA	NA	NA	NA	NA	NA	NA
CB3058	acetylcholine	0.98	NA	NA	DM6_central1	CM3_central1	DM6_central1__0	intrinsic	NA	NA	2	1.9009999999999998	NA	NA	NA	NA	NA	NA	NA	NA	NA	NA	NA	NA	NA	NA	NA	NA	NA	NA	NA	NA	NA	NA	NA	NA	NA
CB3113	acetylcholine	0.98	NA	NA	DM6_central1	CM3_central1	DM6_central1__2	intrinsic	NA	NA	4	3.622	NA	NA	NA	NA	NA	NA	NA	NA	NA	NA	NA	NA	NA	NA	NA	NA	NA	NA	NA	NA	NA	NA	NA	NA	NA
CB3132	acetylcholine	0.98	NA	NA	DM6_central1	CM3_central1	DM6_central1__1	intrinsic	NA	NA	2	1.189	NA	NA	NA	NA	NA	NA	NA	NA	NA	NA	NA	NA	NA	NA	NA	NA	NA	NA	NA	NA	NA	NA	NA	NA	NA
CB3332	acetylcholine	0.98	NA	NA	DM6_central1	CM3_central1	DM6_central1__2	intrinsic	NA	NA	2	1.728	NA	NA	NA	NA	NA	NA	NA	NA	NA	NA	NA	NA	NA	NA	NA	NA	NA	NA	NA	NA	NA	NA	NA	NA	NA
CB3355	acetylcholine	0.98	NA	NA	DM6_central1	CM3_central1	DM6_central1__0	intrinsic	NA	NA	2	1.772	NA	NA	NA	NA	NA	NA	NA	NA	NA	NA	NA	NA	NA	NA	NA	NA	NA	NA	NA	NA	NA	NA	NA	NA	NA
CB3363	acetylcholine	0.98	NA	NA	DM6_central1	CM3_central1	DM6_central1__0	intrinsic	NA	NA	2	1.824	NA	NA	NA	NA	NA	NA	NA	NA	NA	NA	NA	NA	NA	NA	NA	NA	NA	NA	NA	NA	NA	NA	NA	NA	NA
DM6_central1__0	acetylcholine	0.83	NA	NA	DM6_central1	CM3_central1	DM6_central1__0	intrinsic	NA	NA	1	0.91	NA	NA	NA	NA	NA	NA	NA	NA	NA	NA	NA	NA	NA	NA	NA	NA	NA	NA	NA	NA	NA	NA	NA	NA	NA
DNpe050	acetylcholine	0.98	NA	NA	DM6_central1	CM3_central1	NA	efferent	NA	NA	2	1.7069999999999999	NA	NA	NA	NA	NA	NA	NA	NA	NA	NA	CL341	acetylcholine	0.94	1	0.625	NA	NA	NA	NA	NA	NA	NA	NA	NA	NA
LAL182	acetylcholine	0.98	NA	NA	DM6_central1	CM3_central1	NA	intrinsic	NA	NA	2	1.5430000000000001	NA	NA	NA	NA	NA	NA	NA	NA	NA	NA	LAL182	acetylcholine	0.94	1	0.693	NA	NA	NA	NA	NA	NA	NA	NA	NA	NA
LAL197	acetylcholine	0.98	NA	NA	DM6_central1	CM3_central1	NA	intrinsic	NA	NA	2	1.658	NA	NA	NA	NA	NA	NA	NA	NA	NA	NA	LAL197	acetylcholine	0.94	1	0.535	NA	NA	NA	NA	NA	NA	NA	NA	NA	NA
PLP234	acetylcholine	0.98	NA	NA	DM6_central1	CM3_central1	NA	intrinsic	NA	NA	2	1.788	NA	NA	NA	NA	NA	NA	NA	NA	NA	NA	PLP234	acetylcholine	0.94	1	0.639	NA	NA	NA	NA	NA	NA	NA	NA	NA	NA
PLP237	acetylcholine	0.98	NA	NA	DM6_central1	CM3_central1	DM6_central1__3	intrinsic	NA	NA	6	5.234	NA	NA	NA	NA	NA	NA	NA	NA	NA	NA	PLP237	acetylcholine	0.87	2	0.4276	NA	NA	NA	NA	NA	NA	NA	NA	NA	NA
PS200	acetylcholine	0.98	NA	NA	DM6_central1	CM3_central1	NA	intrinsic	NA	NA	2	1.457	NA	NA	NA	NA	NA	NA	NA	NA	NA	NA	PS200	acetylcholine	0.94	2	0.488	NA	NA	NA	NA	NA	NA	NA	NA	NA	NA
PS248	acetylcholine	0.98	NA	NA	DM6_central1	CM3_central1	NA	intrinsic	NA	NA	2	1.621	NA	NA	NA	NA	NA	NA	NA	NA	NA	NA	PS248	acetylcholine	0.94	2	0.5015000000000001	NA	NA	NA	NA	NA	NA	NA	NA	NA	NA
PS249	acetylcholine	0.98	NA	NA	DM6_central1	CM3_central1	NA	intrinsic	NA	NA	2	1.613	NA	NA	NA	NA	NA	NA	NA	NA	NA	NA	PS249	serotonin	0.45	NA	NA	NA	NA	NA	NA	2	0.238	NA	NA	NA	NA
PS251	acetylcholine	0.98	NA	NA	DM6_central1	CM3_central1	NA	intrinsic	NA	NA	2	1.621	NA	NA	NA	NA	NA	NA	NA	NA	NA	NA	PS251	acetylcholine	0.94	1	0.541	NA	NA	NA	NA	NA	NA	NA	NA	NA	NA
PS252	acetylcholine	0.98	NA	NA	DM6_central1	CM3_central1	DM6_central1__1	intrinsic	NA	NA	5	4.54	NA	NA	NA	NA	NA	NA	NA	NA	NA	NA	PS252	acetylcholine	0.94	3	0.6006	NA	NA	NA	NA	NA	NA	NA	NA	NA	NA
PS253	acetylcholine	0.98	NA	NA	DM6_central1	CM3_central1	NA	intrinsic	NA	NA	2	1.487	NA	NA	NA	NA	NA	NA	NA	NA	NA	NA	PS253	acetylcholine	0.94	1	0.5	NA	NA	NA	NA	NA	NA	NA	NA	NA	NA
PS260	acetylcholine	0.98	NA	NA	DM6_central1	CM3_central1	NA	intrinsic	NA	NA	4	3.1399999999999997	NA	NA	NA	NA	NA	NA	NA	NA	NA	NA	PS260	acetylcholine	0.94	2	0.562	NA	NA	NA	NA	NA	NA	NA	NA	NA	NA
WED146a	acetylcholine	0.98	NA	NA	DM6_central1	CM3_central1	DM6_central1__0	intrinsic	NA	NA	2	1.668	NA	NA	NA	NA	NA	NA	NA	NA	NA	NA	WED146	acetylcholine	0.94	3	0.5644	NA	NA	NA	NA	NA	NA	NA	NA	NA	NA
WED146b	acetylcholine	0.98	NA	NA	DM6_central1	CM3_central1	DM6_central1__0	intrinsic	NA	NA	4	3.3970000000000002	NA	NA	NA	NA	NA	NA	NA	NA	NA	NA	WED146	acetylcholine	0.94	3	0.5644	NA	NA	NA	NA	NA	NA	NA	NA	NA	NA
DNpe064	glutamate	0.75	NA	NA	DM6_central1	CM3_central1	NA	efferent	NA	NA	NA	NA	2	1.0939999999999999	NA	NA	NA	NA	NA	NA	NA	NA	CL342	acetylcholine	0.555	1	0.437	1	0.266	NA	NA	NA	NA	NA	NA	NA	NA
CB0429	acetylcholine	0.98	NA	NA	DM6_central2	CM3_central2	NA	intrinsic	NA	NA	2	1.559	NA	NA	NA	NA	NA	NA	NA	NA	NA	NA	NA	NA	NA	NA	NA	NA	NA	NA	NA	NA	NA	NA	NA	NA	NA
CL322	acetylcholine	0.98	NA	NA	DM6_central2	CM3_central2	NA	intrinsic	NA	NA	2	1.5670000000000002	NA	NA	NA	NA	NA	NA	NA	NA	NA	NA	CL322	unknown	0	NA	NA	NA	NA	NA	NA	NA	NA	NA	NA	NA	NA
CL333	acetylcholine	0.98	NA	NA	DM6_central2	CM3_central2	NA	intrinsic	NA	NA	2	1.73	NA	NA	NA	NA	NA	NA	NA	NA	NA	NA	CL333	acetylcholine	0.94	1	0.833	NA	NA	NA	NA	NA	NA	NA	NA	NA	NA
CL335	acetylcholine	0.98	NA	NA	DM6_central2	CM3_central2	NA	intrinsic	NA	NA	2	1.8639999999999999	NA	NA	NA	NA	NA	NA	NA	NA	NA	NA	CL335	acetylcholine	0.94	1	0.883	NA	NA	NA	NA	NA	NA	NA	NA	NA	NA
CL336	acetylcholine	0.98	NA	NA	DM6_central2	CM3_central2	NA	intrinsic	NA	NA	2	1.708	NA	NA	NA	NA	NA	NA	NA	NA	NA	NA	CL336	acetylcholine	0.94	1	0.777	NA	NA	NA	NA	NA	NA	NA	NA	NA	NA
CL339	acetylcholine	0.98	NA	NA	DM6_central2	CM3_central2	NA	intrinsic	NA	NA	2	1.717	NA	NA	NA	NA	NA	NA	NA	NA	NA	NA	CL339	acetylcholine	0.94	1	0.591	NA	NA	NA	NA	NA	NA	NA	NA	NA	NA
DNpe037	acetylcholine	0.98	NA	NA	DM6_central2	CM3_central2	NA	efferent	NA	NA	2	1.8090000000000002	NA	NA	NA	NA	NA	NA	NA	NA	NA	NA	CL338	acetylcholine	0.94	1	0.846	NA	NA	NA	NA	NA	NA	NA	NA	NA	NA
DNpe071	acetylcholine	0.98	NA	NA	DM6_central2	CM3_central2	NA	efferent	NA	NA	2	1.641	NA	NA	NA	NA	NA	NA	NA	NA	NA	NA	CL332	acetylcholine	0.94	1	0.51	NA	NA	NA	NA	NA	NA	NA	NA	NA	NA
DNpe093	acetylcholine	0.98	NA	NA	DM6_central2	CM3_central2	NA	efferent	NA	NA	2	1.68	NA	NA	NA	NA	NA	NA	NA	NA	NA	NA	CL334	acetylcholine	0.94	1	0.575	NA	NA	NA	NA	NA	NA	NA	NA	NA	NA
LAL190	acetylcholine	0.98	NA	NA	DM6_central2	CM3_central2	NA	intrinsic	NA	NA	2	1.822	NA	NA	NA	NA	NA	NA	NA	NA	NA	NA	LAL190	acetylcholine	0.94	1	0.643	NA	NA	NA	NA	NA	NA	NA	NA	NA	NA
LAL193	acetylcholine	0.98	NA	NA	DM6_central2	CM3_central2	NA	intrinsic	NA	NA	2	1.763	NA	NA	NA	NA	NA	NA	NA	NA	NA	NA	LAL193	acetylcholine	0.94	1	0.633	NA	NA	NA	NA	NA	NA	NA	NA	NA	NA
LAL195	acetylcholine	0.98	NA	NA	DM6_central2	CM3_central2	NA	intrinsic	NA	NA	2	1.633	NA	NA	NA	NA	NA	NA	NA	NA	NA	NA	LAL195	unknown	0	NA	NA	NA	NA	NA	NA	NA	NA	NA	NA	NA	NA
PS274	acetylcholine	0.98	NA	NA	DM6_central2	CM3_central2	NA	intrinsic	NA	NA	2	1.6280000000000001	NA	NA	NA	NA	NA	NA	NA	NA	NA	NA	PS274	acetylcholine	0.94	1	0.658	NA	NA	NA	NA	NA	NA	NA	NA	NA	NA
PVLP141	acetylcholine	0.98	NA	NA	DM6_central2	CM3_central2	NA	intrinsic	NA	NA	2	1.583	NA	NA	NA	NA	NA	NA	NA	NA	NA	NA	PVLP141	unknown	0	NA	NA	NA	NA	NA	NA	NA	NA	NA	NA	NA	NA
CB0102	acetylcholine	0.98	NA	NA	DM6_dorso_lateral	CM3_dorso_lateral	NA	intrinsic	NA	NA	2	1.851	NA	NA	NA	NA	NA	NA	NA	NA	NA	NA	NA	NA	NA	NA	NA	NA	NA	NA	NA	NA	NA	NA	NA	NA	NA
CB1001	acetylcholine	0.98	NA	NA	DM6_dorso_lateral	CM3_dorso_lateral	DM6_dorso_lateral__0	intrinsic	NA	NA	2	1.491	NA	NA	NA	NA	NA	NA	NA	NA	NA	NA	NA	NA	NA	NA	NA	NA	NA	NA	NA	NA	NA	NA	NA	NA	NA
CB1031	acetylcholine	0.98	NA	NA	DM6_dorso_lateral	CM3_dorso_lateral	DM6_dorso_lateral__0	intrinsic	NA	NA	5	3.9010000000000002	NA	NA	NA	NA	NA	NA	NA	NA	NA	NA	NA	NA	NA	NA	NA	NA	NA	NA	NA	NA	NA	NA	NA	NA	NA
CB1650	acetylcholine	0.98	NA	NA	DM6_dorso_lateral	CM3_dorso_lateral	DM6_dorso_lateral__0	intrinsic	NA	NA	2	1.528	NA	NA	NA	NA	NA	NA	NA	NA	NA	NA	NA	NA	NA	NA	NA	NA	NA	NA	NA	NA	NA	NA	NA	NA	NA
CB1831	acetylcholine	0.98	NA	NA	DM6_dorso_lateral	CM3_dorso_lateral	DM6_dorso_lateral__0	intrinsic	NA	NA	8	5.967	NA	NA	NA	NA	NA	NA	NA	NA	NA	NA	NA	NA	NA	NA	NA	NA	NA	NA	NA	NA	NA	NA	NA	NA	NA
CB2063	acetylcholine	0.98	NA	NA	DM6_dorso_lateral	CM3_dorso_lateral	DM6_dorso_lateral__0	intrinsic	NA	NA	2	1.491	NA	NA	NA	NA	NA	NA	NA	NA	NA	NA	NA	NA	NA	NA	NA	NA	NA	NA	NA	NA	NA	NA	NA	NA	NA
CB2075	acetylcholine	0.98	NA	NA	DM6_dorso_lateral	CM3_dorso_lateral	DM6_dorso_lateral__0	intrinsic	NA	NA	4	2.916	NA	NA	NA	NA	NA	NA	NA	NA	NA	NA	NA	NA	NA	NA	NA	NA	NA	NA	NA	NA	NA	NA	NA	NA	NA
CB2118	acetylcholine	0.98	NA	NA	DM6_dorso_lateral	CM3_dorso_lateral	DM6_dorso_lateral__0	intrinsic	NA	NA	4	3.2319999999999998	NA	NA	NA	NA	NA	NA	NA	NA	NA	NA	NA	NA	NA	NA	NA	NA	NA	NA	NA	NA	NA	NA	NA	NA	NA
CB2214	acetylcholine	0.9425	NA	NA	DM6_dorso_lateral	CM3_dorso_lateral	DM6_dorso_lateral__0	intrinsic	NA	NA	7	5.91	NA	NA	NA	NA	NA	NA	NA	NA	NA	NA	NA	NA	NA	NA	NA	NA	NA	NA	NA	NA	NA	NA	NA	NA	NA
CB2429	acetylcholine	0.98	NA	NA	DM6_dorso_lateral	CM3_dorso_lateral	DM6_dorso_lateral__0	intrinsic	NA	NA	2	1.63	NA	NA	NA	NA	NA	NA	NA	NA	NA	NA	NA	NA	NA	NA	NA	NA	NA	NA	NA	NA	NA	NA	NA	NA	NA
CB3072	acetylcholine	0.98	NA	NA	DM6_dorso_lateral	CM3_dorso_lateral	DM6_dorso_lateral__0	intrinsic	NA	NA	4	3.274	NA	NA	NA	NA	NA	NA	NA	NA	NA	NA	NA	NA	NA	NA	NA	NA	NA	NA	NA	NA	NA	NA	NA	NA	NA
CB3219	acetylcholine	0.98	NA	NA	DM6_dorso_lateral	CM3_dorso_lateral	DM6_dorso_lateral__0	intrinsic	NA	NA	2	1.702	NA	NA	NA	NA	NA	NA	NA	NA	NA	NA	NA	NA	NA	NA	NA	NA	NA	NA	NA	NA	NA	NA	NA	NA	NA
CB3225	acetylcholine	0.98	NA	NA	DM6_dorso_lateral	CM3_dorso_lateral	DM6_dorso_lateral__0	intrinsic	NA	NA	4	3.009	NA	NA	NA	NA	NA	NA	NA	NA	NA	NA	NA	NA	NA	NA	NA	NA	NA	NA	NA	NA	NA	NA	NA	NA	NA
CB3452	acetylcholine	0.98	NA	NA	DM6_dorso_lateral	CM3_dorso_lateral	DM6_dorso_lateral__0	intrinsic	NA	NA	2	1.5510000000000002	NA	NA	NA	NA	NA	NA	NA	NA	NA	NA	NA	NA	NA	NA	NA	NA	NA	NA	NA	NA	NA	NA	NA	NA	NA
CB3554	acetylcholine	0.98	NA	NA	DM6_dorso_lateral	CM3_dorso_lateral	DM6_dorso_lateral__0	intrinsic	NA	NA	5	3.959	NA	NA	NA	NA	NA	NA	NA	NA	NA	NA	NA	NA	NA	NA	NA	NA	NA	NA	NA	NA	NA	NA	NA	NA	NA
CB3604	acetylcholine	0.98	NA	NA	DM6_dorso_lateral	CM3_dorso_lateral	DM6_dorso_lateral__0	intrinsic	NA	NA	3	2.244	NA	NA	NA	NA	NA	NA	NA	NA	NA	NA	NA	NA	NA	NA	NA	NA	NA	NA	NA	NA	NA	NA	NA	NA	NA
CB3637	acetylcholine	0.98	NA	NA	DM6_dorso_lateral	CM3_dorso_lateral	DM6_dorso_lateral__0	intrinsic	NA	NA	4	2.667	NA	NA	NA	NA	NA	NA	NA	NA	NA	NA	NA	NA	NA	NA	NA	NA	NA	NA	NA	NA	NA	NA	NA	NA	NA
CB3653	acetylcholine	0.98	NA	NA	DM6_dorso_lateral	CM3_dorso_lateral	DM6_dorso_lateral__0	intrinsic	NA	NA	2	1.4060000000000001	NA	NA	NA	NA	NA	NA	NA	NA	NA	NA	NA	NA	NA	NA	NA	NA	NA	NA	NA	NA	NA	NA	NA	NA	NA
CL156	acetylcholine	0.98	NA	NA	DM6_dorso_lateral	CM3_dorso_lateral	NA	intrinsic	NA	NA	2	1.8279999999999998	NA	NA	NA	NA	NA	NA	NA	NA	NA	NA	CL156	acetylcholine	0.94	1	0.827	NA	NA	NA	NA	NA	NA	NA	NA	NA	NA
SIP067	acetylcholine	0.98	NA	NA	DM6_dorso_lateral	CM3_dorso_lateral	NA	intrinsic	NA	NA	2	1.834	NA	NA	NA	NA	NA	NA	NA	NA	NA	NA	SIP067	acetylcholine	0.94	1	0.694	NA	NA	NA	NA	NA	NA	NA	NA	NA	NA
SIP069	acetylcholine	0.98	NA	NA	DM6_dorso_lateral	CM3_dorso_lateral	NA	intrinsic	NA	NA	3	2.358	NA	NA	NA	NA	NA	NA	NA	NA	NA	NA	SIP069	acetylcholine	0.94	2	0.5489999999999999	NA	NA	NA	NA	NA	NA	NA	NA	NA	NA
SIP073	acetylcholine	0.98	NA	NA	DM6_dorso_lateral	CM3_dorso_lateral	DM6_dorso_lateral__0	intrinsic	NA	NA	6	4.328	NA	NA	NA	NA	NA	NA	NA	NA	NA	NA	SIP073	acetylcholine	0.545	1	0.2325	NA	NA	1	0.1595	NA	NA	NA	NA	NA	NA
SIP076	acetylcholine	0.98	NA	NA	DM6_dorso_lateral	CM3_dorso_lateral	DM6_dorso_lateral__1	intrinsic	NA	NA	19	14.919	NA	NA	NA	NA	NA	NA	NA	NA	NA	NA	SIP076	acetylcholine	0.8933	7	0.4323	NA	NA	NA	NA	NA	NA	NA	NA	NA	NA
SIP078,SIP080	acetylcholine	0.98	NA	NA	DM6_dorso_lateral	CM3_dorso_lateral	DM6_dorso_lateral__1	intrinsic	NA	NA	16	12.792	NA	NA	NA	NA	NA	NA	NA	NA	NA	NA	SIP078|SIP080	acetylcholine	0.94	3	0.5804	NA	NA	NA	NA	NA	NA	NA	NA	NA	NA
SLP405	acetylcholine	0.9719	NA	NA	DM6_dorso_lateral	CM3_dorso_lateral	DM6_dorso_lateral__1	intrinsic	NA	NA	36	25.151	NA	NA	NA	NA	NA	NA	NA	NA	NA	NA	SLP405	acetylcholine	0.8643	12	0.4548	NA	NA	NA	NA	NA	NA	NA	NA	NA	NA
SMP368	acetylcholine	0.98	NA	NA	DM6_dorso_lateral	CM3_dorso_lateral	NA	intrinsic	NA	NA	2	1.81	NA	NA	NA	NA	NA	NA	NA	NA	NA	NA	SMP368	dopamine	0.78	NA	NA	NA	NA	1	0.495	NA	NA	NA	NA	NA	NA
SMP369	acetylcholine	0.98	NA	NA	DM6_dorso_lateral	CM3_dorso_lateral	NA	intrinsic	NA	NA	2	1.385	NA	NA	NA	NA	NA	NA	NA	NA	NA	NA	SMP369	unknown	0	NA	NA	NA	NA	NA	NA	NA	NA	NA	NA	NA	NA
SMP372	acetylcholine	0.98	NA	NA	DM6_dorso_lateral	CM3_dorso_lateral	NA	intrinsic	NA	NA	2	1.74	NA	NA	NA	NA	NA	NA	NA	NA	NA	NA	SMP372	dopamine	0.78	NA	NA	NA	NA	1	0.461	NA	NA	NA	NA	NA	NA
SMP373	acetylcholine	0.98	NA	NA	DM6_dorso_lateral	CM3_dorso_lateral	NA	intrinsic	NA	NA	2	1.495	NA	NA	NA	NA	NA	NA	NA	NA	NA	NA	SMP373	unknown	0	NA	NA	NA	NA	NA	NA	NA	NA	NA	NA	NA	NA
SMP379	acetylcholine	0.98	NA	NA	DM6_dorso_lateral	CM3_dorso_lateral	NA	intrinsic	NA	NA	2	1.886	NA	NA	NA	NA	NA	NA	NA	NA	NA	NA	SMP379	acetylcholine	0.94	1	0.839	NA	NA	NA	NA	NA	NA	NA	NA	NA	NA
SMP381	acetylcholine	0.98	NA	NA	DM6_dorso_lateral	CM3_dorso_lateral	DM6_dorso_lateral__0	intrinsic	NA	NA	14	11.497	NA	NA	NA	NA	NA	NA	NA	NA	NA	NA	SMP381	acetylcholine	0.7733	4	0.4437	NA	NA	1	0.0503	NA	NA	NA	NA	NA	NA
CB.FB3,4A2	glutamate	0.5625	NA	NA	DM6_dorso_medial	CM3_dorso_medial	DM6_dorso_medial__0	intrinsic	CX	tangential	NA	NA	12	4.812	NA	NA	NA	NA	NA	NA	NA	NA	FB4Z	glutamate	0.6387	NA	NA	14	0.4387	NA	NA	NA	NA	NA	NA	NA	NA
CB.FB5B0	glutamate	0.5357	NA	NA	DM6_dorso_medial	CM3_dorso_medial	DM6_dorso_medial__0	intrinsic	CX	tangential	NA	NA	5	2.099	NA	NA	NA	NA	NA	NA	NA	NA	FB5S|FB6L|FB4Z|FB5U|FB5R	glutamate	0.72	NA	NA	30	0.3914	NA	NA	NA	NA	NA	NA	NA	NA
CB.FB5B1	glutamate	0.5033	NA	NA	DM6_dorso_medial	CM3_dorso_medial	DM6_dorso_medial__0	intrinsic	CX	tangential	NA	NA	4	1.879	NA	2	NA	0.8260000000000001	NA	NA	NA	NA	FB4Z|FB5U|FB5R	glutamate	0.72	NA	NA	23	0.4637	NA	NA	NA	NA	NA	NA	NA	NA
CB.FB6B0	glutamate	0.75	NA	NA	DM6_dorso_medial	CM3_dorso_medial	DM6_dorso_medial__1	intrinsic	CX	tangential	NA	NA	4	2.144	NA	NA	NA	NA	NA	NA	NA	NA	FB6K	glutamate	0.5033	NA	NA	2	0.25670000000000004	NA	NA	NA	NA	NA	NA	NA	NA
CB.FB6B1	glutamate	0.6964	NA	NA	DM6_dorso_medial	CM3_dorso_medial	DM6_dorso_medial__0	intrinsic	CX	tangential	NA	NA	13	6.173	NA	NA	NA	NA	NA	NA	NA	NA	FB6K|FB5S|FB6L	glutamate	0.5033	NA	NA	9	0.2525	NA	NA	NA	NA	NA	NA	NA	NA
CB.FB7B0	glutamate	0.5833	NA	NA	DM6_dorso_medial	CM3_dorso_medial	DM6_dorso_medial__0	intrinsic	CX	tangential	NA	NA	7	3.183	NA	NA	NA	NA	NA	NA	NA	NA	FB7J	glutamate	0.72	NA	NA	4	0.4918	NA	NA	NA	NA	NA	NA	NA	NA
CB.FB8B0	glutamate	0.75	NA	NA	DM6_dorso_medial	CM3_dorso_medial	DM6_dorso_medial__2	intrinsic	CX	tangential	NA	NA	5	2.817	NA	NA	NA	NA	NA	NA	NA	NA	FB8B	glutamate	0.72	NA	NA	4	0.4923	NA	NA	NA	NA	NA	NA	NA	NA
CB.FB8B1	glutamate	0.75	NA	NA	DM6_dorso_medial	CM3_dorso_medial	NA	intrinsic	CX	tangential	NA	NA	4	1.826	NA	NA	NA	NA	NA	NA	NA	NA	FB8C	glutamate	0.72	NA	NA	4	0.5062	NA	NA	NA	NA	NA	NA	NA	NA
DM6_posterior__8	acetylcholine	0.54	NA	NA	DM6_posterior	CM3_posterior	DM6_posterior__8	intrinsic	NA	NA	1	0.589	1	0.562	NA	NA	NA	NA	NA	NA	NA	NA	NA	NA	NA	NA	NA	NA	NA	NA	NA	NA	NA	NA	NA	NA	NA
DM6_posterior_51,62	gaba	0.555	NA	NA	DM6_posterior	CM3_posterior	NA	intrinsic	NA	NA	NA	NA	NA	NA	NA	NA	NA	NA	1	0.577	NA	NA	NA	NA	NA	NA	NA	NA	NA	NA	NA	NA	NA	NA	NA	NA	NA
cL02a	gaba	0.5229	NA	NA	DM6_posterior	CM3_posterior	DM6_posterior__8	intrinsic	NA	NA	NA	NA	2	1.049	NA	NA	NA	NA	3	1.53	NA	NA	NA	NA	NA	NA	NA	NA	NA	NA	NA	NA	NA	NA	NA	NA	NA
AVLP584	glutamate	0.75	NA	NA	DM6_posterior	CM3_posterior	DM6_posterior__0	intrinsic	NA	NA	NA	NA	5	3.153	NA	NA	NA	NA	NA	NA	NA	NA	AVLP584	glutamate	0.72	NA	NA	2	0.494	NA	NA	NA	NA	NA	NA	NA	NA
AVLP586	glutamate	0.75	NA	NA	DM6_posterior	CM3_posterior	NA	intrinsic	NA	NA	NA	NA	2	1.2069999999999999	NA	NA	NA	NA	NA	NA	NA	NA	AVLP586	glutamate	0.72	NA	NA	2	0.624	NA	NA	NA	NA	NA	NA	NA	NA
CB0299	glutamate	0.75	NA	NA	DM6_posterior	CM3_posterior	DM6_posterior__5	intrinsic	NA	NA	NA	NA	2	1.2189999999999999	NA	NA	NA	NA	NA	NA	NA	NA	NA	NA	NA	NA	NA	NA	NA	NA	NA	NA	NA	NA	NA	NA	NA
CB0335	glutamate	0.75	NA	NA	DM6_posterior	CM3_posterior	DM6_posterior__5	intrinsic	NA	NA	NA	NA	2	0.881	NA	NA	NA	NA	NA	NA	NA	NA	NA	NA	NA	NA	NA	NA	NA	NA	NA	NA	NA	NA	NA	NA	NA
CB1007	glutamate	0.75	NA	NA	DM6_posterior	CM3_posterior	DM6_posterior__0	intrinsic	NA	NA	NA	NA	4	2.642	NA	NA	NA	NA	NA	NA	NA	NA	NA	NA	NA	NA	NA	NA	NA	NA	NA	NA	NA	NA	NA	NA	NA
CB1012	glutamate	0.75	NA	NA	DM6_posterior	CM3_posterior	DM6_posterior__1	intrinsic	NA	NA	NA	NA	6	3.05	NA	NA	NA	NA	NA	NA	NA	NA	NA	NA	NA	NA	NA	NA	NA	NA	NA	NA	NA	NA	NA	NA	NA
CB1018	glutamate	0.375	NA	NA	DM6_posterior	CM3_posterior	DM6_posterior__1	intrinsic	NA	NA	NA	NA	1	0.645	NA	NA	NA	NA	NA	NA	NA	NA	NA	NA	NA	NA	NA	NA	NA	NA	NA	NA	NA	NA	NA	NA	NA
CB1458	glutamate	0.75	NA	NA	DM6_posterior	CM3_posterior	DM6_posterior__1	intrinsic	NA	NA	NA	NA	5	2.658	NA	NA	NA	NA	NA	NA	NA	NA	NA	NA	NA	NA	NA	NA	NA	NA	NA	NA	NA	NA	NA	NA	NA
CB1481	glutamate	0.75	NA	NA	DM6_posterior	CM3_posterior	DM6_posterior__0	intrinsic	NA	NA	NA	NA	2	1.256	NA	NA	NA	NA	NA	NA	NA	NA	NA	NA	NA	NA	NA	NA	NA	NA	NA	NA	NA	NA	NA	NA	NA
CB1516	glutamate	0.75	NA	NA	DM6_posterior	CM3_posterior	DM6_posterior__2	intrinsic	NA	NA	NA	NA	4	2.152	NA	NA	NA	NA	NA	NA	NA	NA	NA	NA	NA	NA	NA	NA	NA	NA	NA	NA	NA	NA	NA	NA	NA
CB1523	glutamate	0.75	NA	NA	DM6_posterior	CM3_posterior	DM6_posterior__0	intrinsic	NA	NA	NA	NA	7	3.895	NA	NA	NA	NA	NA	NA	NA	NA	NA	NA	NA	NA	NA	NA	NA	NA	NA	NA	NA	NA	NA	NA	NA
CB1556	glutamate	0.75	NA	NA	DM6_posterior	CM3_posterior	DM6_posterior__1	intrinsic	NA	NA	NA	NA	17	10.512	NA	NA	NA	NA	NA	NA	NA	NA	NA	NA	NA	NA	NA	NA	NA	NA	NA	NA	NA	NA	NA	NA	NA
CB1576	glutamate	0.75	NA	NA	DM6_posterior	CM3_posterior	DM6_posterior__3	intrinsic	NA	NA	NA	NA	3	1.96	NA	NA	NA	NA	NA	NA	NA	NA	NA	NA	NA	NA	NA	NA	NA	NA	NA	NA	NA	NA	NA	NA	NA
CB1641	glutamate	0.75	NA	NA	DM6_posterior	CM3_posterior	DM6_posterior__1	intrinsic	NA	NA	NA	NA	5	2.408	NA	NA	NA	NA	NA	NA	NA	NA	NA	NA	NA	NA	NA	NA	NA	NA	NA	NA	NA	NA	NA	NA	NA
CB1684	glutamate	0.75	NA	NA	DM6_posterior	CM3_posterior	NA	intrinsic	NA	NA	NA	NA	2	1.342	NA	NA	NA	NA	NA	NA	NA	NA	NA	NA	NA	NA	NA	NA	NA	NA	NA	NA	NA	NA	NA	NA	NA
CB1767	glutamate	0.75	NA	NA	DM6_posterior	CM3_posterior	DM6_posterior__1	intrinsic	NA	NA	NA	NA	7	4.142	NA	NA	NA	NA	NA	NA	NA	NA	NA	NA	NA	NA	NA	NA	NA	NA	NA	NA	NA	NA	NA	NA	NA
CB1789	glutamate	0.75	NA	NA	DM6_posterior	CM3_posterior	DM6_posterior__0	intrinsic	NA	NA	NA	NA	11	6.409	NA	NA	NA	NA	NA	NA	NA	NA	NA	NA	NA	NA	NA	NA	NA	NA	NA	NA	NA	NA	NA	NA	NA
CB1805	glutamate	0.75	NA	NA	DM6_posterior	CM3_posterior	DM6_posterior__1	intrinsic	NA	NA	NA	NA	5	2.712	NA	NA	NA	NA	NA	NA	NA	NA	NA	NA	NA	NA	NA	NA	NA	NA	NA	NA	NA	NA	NA	NA	NA
CB1810	glutamate	0.75	NA	NA	DM6_posterior	CM3_posterior	DM6_posterior__0	intrinsic	NA	NA	NA	NA	7	4.062	NA	NA	NA	NA	NA	NA	NA	NA	NA	NA	NA	NA	NA	NA	NA	NA	NA	NA	NA	NA	NA	NA	NA
CB1812	glutamate	0.75	NA	NA	DM6_posterior	CM3_posterior	DM6_posterior__0	intrinsic	NA	NA	NA	NA	4	2.501	NA	NA	NA	NA	NA	NA	NA	NA	NA	NA	NA	NA	NA	NA	NA	NA	NA	NA	NA	NA	NA	NA	NA
CB1836	glutamate	0.6562	NA	NA	DM6_posterior	CM3_posterior	DM6_posterior__1	intrinsic	NA	NA	NA	NA	7	4.409	NA	NA	NA	NA	NA	NA	NA	NA	NA	NA	NA	NA	NA	NA	NA	NA	NA	NA	NA	NA	NA	NA	NA
CB1873	glutamate	0.75	NA	NA	DM6_posterior	CM3_posterior	DM6_posterior__1	intrinsic	NA	NA	NA	NA	3	1.737	NA	NA	NA	NA	NA	NA	NA	NA	NA	NA	NA	NA	NA	NA	NA	NA	NA	NA	NA	NA	NA	NA	NA
CB1893	glutamate	0.75	NA	NA	DM6_posterior	CM3_posterior	DM6_posterior__1	intrinsic	NA	NA	NA	NA	8	4.924	NA	NA	NA	NA	NA	NA	NA	NA	NA	NA	NA	NA	NA	NA	NA	NA	NA	NA	NA	NA	NA	NA	NA
CB1997	glutamate	0.75	NA	NA	DM6_posterior	CM3_posterior	DM6_posterior__1	intrinsic	NA	NA	NA	NA	14	8.064	NA	NA	NA	NA	NA	NA	NA	NA	NA	NA	NA	NA	NA	NA	NA	NA	NA	NA	NA	NA	NA	NA	NA
CB2027	glutamate	0.75	NA	NA	DM6_posterior	CM3_posterior	DM6_posterior__0	intrinsic	NA	NA	NA	NA	4	2.154	NA	NA	NA	NA	NA	NA	NA	NA	NA	NA	NA	NA	NA	NA	NA	NA	NA	NA	NA	NA	NA	NA	NA
CB2059	glutamate	0.75	NA	NA	DM6_posterior	CM3_posterior	DM6_posterior__3	intrinsic	NA	NA	NA	NA	4	2.325	NA	NA	NA	NA	NA	NA	NA	NA	NA	NA	NA	NA	NA	NA	NA	NA	NA	NA	NA	NA	NA	NA	NA
CB2225	glutamate	0.75	NA	NA	DM6_posterior	CM3_posterior	DM6_posterior__1	intrinsic	NA	NA	NA	NA	3	1.529	NA	NA	NA	NA	NA	NA	NA	NA	NA	NA	NA	NA	NA	NA	NA	NA	NA	NA	NA	NA	NA	NA	NA
CB2229	glutamate	0.75	NA	NA	DM6_posterior	CM3_posterior	DM6_posterior__5	intrinsic	NA	NA	NA	NA	2	1.236	NA	NA	NA	NA	NA	NA	NA	NA	NA	NA	NA	NA	NA	NA	NA	NA	NA	NA	NA	NA	NA	NA	NA
CB2252	glutamate	0.75	NA	NA	DM6_posterior	CM3_posterior	DM6_posterior__1	intrinsic	NA	NA	NA	NA	10	4.829	NA	NA	NA	NA	NA	NA	NA	NA	NA	NA	NA	NA	NA	NA	NA	NA	NA	NA	NA	NA	NA	NA	NA
CB2263	glutamate	0.75	NA	NA	DM6_posterior	CM3_posterior	DM6_posterior__1	intrinsic	NA	NA	NA	NA	8	4.071	NA	NA	NA	NA	NA	NA	NA	NA	NA	NA	NA	NA	NA	NA	NA	NA	NA	NA	NA	NA	NA	NA	NA
CB2343	glutamate	0.6429	NA	NA	DM6_posterior	CM3_posterior	DM6_posterior__1	intrinsic	NA	NA	NA	NA	6	3.815	NA	NA	NA	NA	NA	NA	NA	NA	NA	NA	NA	NA	NA	NA	NA	NA	NA	NA	NA	NA	NA	NA	NA
CB2459	glutamate	0.75	NA	NA	DM6_posterior	CM3_posterior	DM6_posterior__0	intrinsic	NA	NA	NA	NA	3	1.871	NA	NA	NA	NA	NA	NA	NA	NA	NA	NA	NA	NA	NA	NA	NA	NA	NA	NA	NA	NA	NA	NA	NA
CB2462	glutamate	0.75	NA	NA	DM6_posterior	CM3_posterior	DM6_posterior__1	intrinsic	NA	NA	NA	NA	3	1.694	NA	NA	NA	NA	NA	NA	NA	NA	NA	NA	NA	NA	NA	NA	NA	NA	NA	NA	NA	NA	NA	NA	NA
CB2652	glutamate	0.75	NA	NA	DM6_posterior	CM3_posterior	DM6_posterior__5	intrinsic	NA	NA	NA	NA	2	0.845	NA	NA	NA	NA	NA	NA	NA	NA	NA	NA	NA	NA	NA	NA	NA	NA	NA	NA	NA	NA	NA	NA	NA
CB2665	glutamate	0.75	NA	NA	DM6_posterior	CM3_posterior	DM6_posterior__5	intrinsic	NA	NA	NA	NA	2	0.97	NA	NA	NA	NA	NA	NA	NA	NA	NA	NA	NA	NA	NA	NA	NA	NA	NA	NA	NA	NA	NA	NA	NA
CB2666	glutamate	0.75	NA	NA	DM6_posterior	CM3_posterior	DM6_posterior__1	intrinsic	NA	NA	NA	NA	7	4.032	NA	NA	NA	NA	NA	NA	NA	NA	NA	NA	NA	NA	NA	NA	NA	NA	NA	NA	NA	NA	NA	NA	NA
CB2670	glutamate	0.75	NA	NA	DM6_posterior	CM3_posterior	DM6_posterior__5	intrinsic	NA	NA	NA	NA	3	1.658	NA	NA	NA	NA	NA	NA	NA	NA	NA	NA	NA	NA	NA	NA	NA	NA	NA	NA	NA	NA	NA	NA	NA
CB2694	glutamate	0.6	NA	NA	DM6_posterior	CM3_posterior	DM6_posterior__1	intrinsic	NA	NA	1	0.465	4	2.1470000000000002	NA	NA	NA	NA	NA	NA	NA	NA	NA	NA	NA	NA	NA	NA	NA	NA	NA	NA	NA	NA	NA	NA	NA
CB2709	glutamate	0.25	NA	NA	DM6_posterior	CM3_posterior	DM6_posterior__5	intrinsic	NA	NA	NA	NA	1	0.406	NA	NA	NA	NA	NA	NA	NA	NA	NA	NA	NA	NA	NA	NA	NA	NA	NA	NA	NA	NA	NA	NA	NA
CB2783	glutamate	0.75	NA	NA	DM6_posterior	CM3_posterior	DM6_posterior__1	intrinsic	NA	NA	NA	NA	4	2.146	NA	NA	NA	NA	NA	NA	NA	NA	NA	NA	NA	NA	NA	NA	NA	NA	NA	NA	NA	NA	NA	NA	NA
CB2878	glutamate	0.75	NA	NA	DM6_posterior	CM3_posterior	NA	intrinsic	NA	NA	NA	NA	2	1.091	NA	NA	NA	NA	NA	NA	NA	NA	NA	NA	NA	NA	NA	NA	NA	NA	NA	NA	NA	NA	NA	NA	NA
CB2898	glutamate	0.75	NA	NA	DM6_posterior	CM3_posterior	DM6_posterior__5	intrinsic	NA	NA	NA	NA	2	1.002	NA	NA	NA	NA	NA	NA	NA	NA	NA	NA	NA	NA	NA	NA	NA	NA	NA	NA	NA	NA	NA	NA	NA
CB2902	glutamate	0.75	NA	NA	DM6_posterior	CM3_posterior	DM6_posterior__0	intrinsic	NA	NA	NA	NA	2	1.0619999999999998	NA	NA	NA	NA	NA	NA	NA	NA	NA	NA	NA	NA	NA	NA	NA	NA	NA	NA	NA	NA	NA	NA	NA
CB2905	glutamate	0.75	NA	NA	DM6_posterior	CM3_posterior	DM6_posterior__11	intrinsic	NA	NA	NA	NA	3	2.094	NA	NA	NA	NA	NA	NA	NA	NA	NA	NA	NA	NA	NA	NA	NA	NA	NA	NA	NA	NA	NA	NA	NA
CB2942	glutamate	0.75	NA	NA	DM6_posterior	CM3_posterior	DM6_posterior__1	intrinsic	NA	NA	NA	NA	2	1.338	NA	NA	NA	NA	NA	NA	NA	NA	NA	NA	NA	NA	NA	NA	NA	NA	NA	NA	NA	NA	NA	NA	NA
CB2951	glutamate	0.5	NA	NA	DM6_posterior	CM3_posterior	DM6_posterior__0	intrinsic	NA	NA	NA	NA	2	1.054	NA	NA	NA	NA	NA	NA	NA	NA	NA	NA	NA	NA	NA	NA	NA	NA	NA	NA	NA	NA	NA	NA	NA
CB2966	glutamate	0.75	NA	NA	DM6_posterior	CM3_posterior	DM6_posterior__0	intrinsic	NA	NA	NA	NA	6	3.597	NA	NA	NA	NA	NA	NA	NA	NA	NA	NA	NA	NA	NA	NA	NA	NA	NA	NA	NA	NA	NA	NA	NA
CB2982	glutamate	0.75	NA	NA	DM6_posterior	CM3_posterior	DM6_posterior__3	intrinsic	NA	NA	NA	NA	2	1.258	NA	NA	NA	NA	NA	NA	NA	NA	NA	NA	NA	NA	NA	NA	NA	NA	NA	NA	NA	NA	NA	NA	NA
CB2995	glutamate	0.75	NA	NA	DM6_posterior	CM3_posterior	DM6_posterior__0	intrinsic	NA	NA	NA	NA	7	3.421	NA	NA	NA	NA	NA	NA	NA	NA	NA	NA	NA	NA	NA	NA	NA	NA	NA	NA	NA	NA	NA	NA	NA
CB2996	glutamate	0.75	NA	NA	DM6_posterior	CM3_posterior	DM6_posterior__0	intrinsic	NA	NA	NA	NA	3	1.647	NA	NA	NA	NA	NA	NA	NA	NA	NA	NA	NA	NA	NA	NA	NA	NA	NA	NA	NA	NA	NA	NA	NA
CB3171	glutamate	0.75	NA	NA	DM6_posterior	CM3_posterior	DM6_posterior__5	intrinsic	NA	NA	NA	NA	2	0.889	NA	NA	NA	NA	NA	NA	NA	NA	NA	NA	NA	NA	NA	NA	NA	NA	NA	NA	NA	NA	NA	NA	NA
CB3197	glutamate	0.75	NA	NA	DM6_posterior	CM3_posterior	DM6_posterior__1	intrinsic	NA	NA	NA	NA	2	0.992	NA	NA	NA	NA	NA	NA	NA	NA	NA	NA	NA	NA	NA	NA	NA	NA	NA	NA	NA	NA	NA	NA	NA
CB3517	glutamate	0.75	NA	NA	DM6_posterior	CM3_posterior	DM6_posterior__5	intrinsic	NA	NA	NA	NA	2	1.0579999999999998	NA	NA	NA	NA	NA	NA	NA	NA	NA	NA	NA	NA	NA	NA	NA	NA	NA	NA	NA	NA	NA	NA	NA
CB3814	glutamate	0.75	NA	NA	DM6_posterior	CM3_posterior	DM6_posterior__1	intrinsic	NA	NA	NA	NA	1	0.707	NA	NA	NA	NA	NA	NA	NA	NA	NA	NA	NA	NA	NA	NA	NA	NA	NA	NA	NA	NA	NA	NA	NA
CL348	glutamate	0.75	NA	NA	DM6_posterior	CM3_posterior	DM6_posterior__0	intrinsic	NA	NA	NA	NA	5	3.173	NA	NA	NA	NA	NA	NA	NA	NA	CL348	glutamate	0.72	NA	NA	2	0.5415	NA	NA	NA	NA	NA	NA	NA	NA
CL352	glutamate	0.75	NA	NA	DM6_posterior	CM3_posterior	NA	intrinsic	NA	NA	NA	NA	2	0.8260000000000001	NA	NA	NA	NA	NA	NA	NA	NA	CL352	glutamate	0.72	NA	NA	2	0.6325000000000001	NA	NA	NA	NA	NA	NA	NA	NA
DM6_posterior_55	glutamate	0.75	NA	NA	DM6_posterior	CM3_posterior	NA	intrinsic	NA	NA	NA	NA	2	1.355	NA	NA	NA	NA	NA	NA	NA	NA	NA	NA	NA	NA	NA	NA	NA	NA	NA	NA	NA	NA	NA	NA	NA
DM6_posterior_60	glutamate	0.75	NA	NA	DM6_posterior	CM3_posterior	NA	intrinsic	NA	NA	NA	NA	2	1.233	NA	NA	NA	NA	NA	NA	NA	NA	NA	NA	NA	NA	NA	NA	NA	NA	NA	NA	NA	NA	NA	NA	NA
DM6_posterior__1	glutamate	0.15	NA	NA	DM6_posterior	CM3_posterior	DM6_posterior__1	intrinsic	NA	NA	1	0.687	1	0.818	NA	NA	NA	NA	NA	NA	NA	NA	NA	NA	NA	NA	NA	NA	NA	NA	NA	NA	NA	NA	NA	NA	NA
DM6_posterior__2	glutamate	0.75	NA	NA	DM6_posterior	CM3_posterior	DM6_posterior__2	intrinsic	NA	NA	NA	NA	2	1.232	NA	NA	NA	NA	NA	NA	NA	NA	NA	NA	NA	NA	NA	NA	NA	NA	NA	NA	NA	NA	NA	NA	NA
IB093	glutamate	0.75	NA	NA	DM6_posterior	CM3_posterior	NA	intrinsic	NA	NA	NA	NA	3	1.6960000000000002	NA	NA	NA	NA	NA	NA	NA	NA	IB093	glutamate	0.72	NA	NA	2	0.602	NA	NA	NA	NA	NA	NA	NA	NA
IB094	glutamate	0.75	NA	NA	DM6_posterior	CM3_posterior	NA	intrinsic	NA	NA	NA	NA	2	1.143	NA	NA	NA	NA	NA	NA	NA	NA	IB094	glutamate	0.72	NA	NA	1	0.64	NA	NA	NA	NA	NA	NA	NA	NA
IB095	glutamate	0.75	NA	NA	DM6_posterior	CM3_posterior	NA	intrinsic	NA	NA	NA	NA	2	1.284	NA	NA	NA	NA	NA	NA	NA	NA	IB095	glutamate	0.385	1	0.2265	1	0.304	NA	NA	NA	NA	NA	NA	NA	NA
cL02b	glutamate	0.5371	NA	NA	DM6_posterior	CM3_posterior	DM6_posterior__8	intrinsic	NA	NA	NA	NA	5	2.521	NA	NA	NA	NA	1	0.457	NA	NA	NA	NA	NA	NA	NA	NA	NA	NA	NA	NA	NA	NA	NA	NA	NA
cL02c	glutamate	0.75	NA	NA	DM6_posterior	CM3_posterior	DM6_posterior__8	intrinsic	NA	NA	NA	NA	2	1.291	NA	NA	NA	NA	NA	NA	NA	NA	NA	NA	NA	NA	NA	NA	NA	NA	NA	NA	NA	NA	NA	NA	NA
cL02d	glutamate	0.75	NA	NA	DM6_posterior	CM3_posterior	DM6_posterior__8	intrinsic	NA	NA	NA	NA	3	1.9860000000000002	NA	NA	NA	NA	NA	NA	NA	NA	NA	NA	NA	NA	NA	NA	NA	NA	NA	NA	NA	NA	NA	NA	NA
cLPL01	glutamate	0.75	NA	NA	DM6_posterior	CM3_posterior	DM6_posterior__4	intrinsic	NA	NA	NA	NA	2	1.154	NA	NA	NA	NA	NA	NA	NA	NA	NA	NA	NA	NA	NA	NA	NA	NA	NA	NA	NA	NA	NA	NA	NA
CB0320	acetylcholine	0.98	NA	NA	DM6_ventral	CM3_ventral	DM6_ventral__0	intrinsic	NA	NA	2	1.602	NA	NA	NA	NA	NA	NA	NA	NA	NA	NA	NA	NA	NA	NA	NA	NA	NA	NA	NA	NA	NA	NA	NA	NA	NA
CB0345	acetylcholine	0.98	NA	NA	DM6_ventral	CM3_ventral	DM6_ventral__0	intrinsic	NA	NA	3	2.745	NA	NA	NA	NA	NA	NA	NA	NA	NA	NA	NA	NA	NA	NA	NA	NA	NA	NA	NA	NA	NA	NA	NA	NA	NA
CB0368	acetylcholine	0.98	NA	NA	DM6_ventral	CM3_ventral	DM6_ventral__3	intrinsic	NA	NA	2	1.7149999999999999	NA	NA	NA	NA	NA	NA	NA	NA	NA	NA	NA	NA	NA	NA	NA	NA	NA	NA	NA	NA	NA	NA	NA	NA	NA
CB1029	acetylcholine	0.98	NA	NA	DM6_ventral	CM3_ventral	DM6_ventral__0	intrinsic	NA	NA	11	9.83	NA	NA	NA	NA	NA	NA	NA	NA	NA	NA	NA	NA	NA	NA	NA	NA	NA	NA	NA	NA	NA	NA	NA	NA	NA
CB1047	acetylcholine	0.98	NA	NA	DM6_ventral	CM3_ventral	DM6_ventral__0	intrinsic	NA	NA	4	3.402	NA	NA	NA	NA	NA	NA	NA	NA	NA	NA	NA	NA	NA	NA	NA	NA	NA	NA	NA	NA	NA	NA	NA	NA	NA
CB1292	acetylcholine	0.98	NA	NA	DM6_ventral	CM3_ventral	DM6_ventral__2	intrinsic	NA	NA	6	5.169	NA	NA	NA	NA	NA	NA	NA	NA	NA	NA	NA	NA	NA	NA	NA	NA	NA	NA	NA	NA	NA	NA	NA	NA	NA
CB1433	acetylcholine	0.98	NA	NA	DM6_ventral	CM3_ventral	DM6_ventral__0	intrinsic	NA	NA	2	1.77	NA	NA	NA	NA	NA	NA	NA	NA	NA	NA	NA	NA	NA	NA	NA	NA	NA	NA	NA	NA	NA	NA	NA	NA	NA
CB1477	acetylcholine	0.98	NA	NA	DM6_ventral	CM3_ventral	DM6_ventral__0	intrinsic	NA	NA	4	2.945	NA	NA	NA	NA	NA	NA	NA	NA	NA	NA	NA	NA	NA	NA	NA	NA	NA	NA	NA	NA	NA	NA	NA	NA	NA
CB1751	acetylcholine	0.98	NA	NA	DM6_ventral	CM3_ventral	DM6_ventral__0	intrinsic	NA	NA	2	1.927	NA	NA	NA	NA	NA	NA	NA	NA	NA	NA	NA	NA	NA	NA	NA	NA	NA	NA	NA	NA	NA	NA	NA	NA	NA
CB1890	acetylcholine	0.98	NA	NA	DM6_ventral	CM3_ventral	DM6_ventral__1	intrinsic	NA	NA	4	3.757	NA	NA	NA	NA	NA	NA	NA	NA	NA	NA	NA	NA	NA	NA	NA	NA	NA	NA	NA	NA	NA	NA	NA	NA	NA
CB2077	acetylcholine	0.98	NA	NA	DM6_ventral	CM3_ventral	DM6_ventral__2	intrinsic	NA	NA	4	3.608	NA	NA	NA	NA	NA	NA	NA	NA	NA	NA	NA	NA	NA	NA	NA	NA	NA	NA	NA	NA	NA	NA	NA	NA	NA
CB2205	acetylcholine	0.98	NA	NA	DM6_ventral	CM3_ventral	DM6_ventral__0	intrinsic	NA	NA	4	3.206	NA	NA	NA	NA	NA	NA	NA	NA	NA	NA	NA	NA	NA	NA	NA	NA	NA	NA	NA	NA	NA	NA	NA	NA	NA
CB2294	acetylcholine	0.98	NA	NA	DM6_ventral	CM3_ventral	DM6_ventral__0	intrinsic	NA	NA	4	3.178	NA	NA	NA	NA	NA	NA	NA	NA	NA	NA	NA	NA	NA	NA	NA	NA	NA	NA	NA	NA	NA	NA	NA	NA	NA
CB2348	acetylcholine	0.98	NA	NA	DM6_ventral	CM3_ventral	DM6_ventral__0	intrinsic	NA	NA	4	3.68	NA	NA	NA	NA	NA	NA	NA	NA	NA	NA	NA	NA	NA	NA	NA	NA	NA	NA	NA	NA	NA	NA	NA	NA	NA
CB2406	acetylcholine	0.98	NA	NA	DM6_ventral	CM3_ventral	DM6_ventral__0	intrinsic	NA	NA	4	3.638	NA	NA	NA	NA	NA	NA	NA	NA	NA	NA	NA	NA	NA	NA	NA	NA	NA	NA	NA	NA	NA	NA	NA	NA	NA
CB2501	acetylcholine	0.98	NA	NA	DM6_ventral	CM3_ventral	DM6_ventral__0	intrinsic	NA	NA	6	5.664	NA	NA	NA	NA	NA	NA	NA	NA	NA	NA	NA	NA	NA	NA	NA	NA	NA	NA	NA	NA	NA	NA	NA	NA	NA
CB2503	acetylcholine	0.725	NA	NA	DM6_ventral	CM3_ventral	DM6_ventral__4	intrinsic	NA	NA	3	1.675	NA	NA	1	NA	0.422	NA	NA	NA	NA	NA	NA	NA	NA	NA	NA	NA	NA	NA	NA	NA	NA	NA	NA	NA	NA
CB2883	acetylcholine	0.98	NA	NA	DM6_ventral	CM3_ventral	DM6_ventral__2	intrinsic	NA	NA	2	1.92	NA	NA	NA	NA	NA	NA	NA	NA	NA	NA	NA	NA	NA	NA	NA	NA	NA	NA	NA	NA	NA	NA	NA	NA	NA
CB2935	acetylcholine	0.98	NA	NA	DM6_ventral	CM3_ventral	DM6_ventral__4	intrinsic	NA	NA	2	1.0270000000000001	NA	NA	NA	NA	NA	NA	NA	NA	NA	NA	NA	NA	NA	NA	NA	NA	NA	NA	NA	NA	NA	NA	NA	NA	NA
CB2972	acetylcholine	0.98	NA	NA	DM6_ventral	CM3_ventral	DM6_ventral__0	intrinsic	NA	NA	2	1.824	NA	NA	NA	NA	NA	NA	NA	NA	NA	NA	NA	NA	NA	NA	NA	NA	NA	NA	NA	NA	NA	NA	NA	NA	NA
CB3082	acetylcholine	0.98	NA	NA	DM6_ventral	CM3_ventral	DM6_ventral__2	intrinsic	NA	NA	3	2.55	NA	NA	NA	NA	NA	NA	NA	NA	NA	NA	NA	NA	NA	NA	NA	NA	NA	NA	NA	NA	NA	NA	NA	NA	NA
CB3140	acetylcholine	0.98	NA	NA	DM6_ventral	CM3_ventral	DM6_ventral__2	intrinsic	NA	NA	4	2.5700000000000003	NA	NA	NA	NA	NA	NA	NA	NA	NA	NA	NA	NA	NA	NA	NA	NA	NA	NA	NA	NA	NA	NA	NA	NA	NA
CB3204	acetylcholine	0.98	NA	NA	DM6_ventral	CM3_ventral	DM6_ventral__2	intrinsic	NA	NA	2	1.701	NA	NA	NA	NA	NA	NA	NA	NA	NA	NA	NA	NA	NA	NA	NA	NA	NA	NA	NA	NA	NA	NA	NA	NA	NA
CB3343	acetylcholine	0.98	NA	NA	DM6_ventral	CM3_ventral	DM6_ventral__4	intrinsic	NA	NA	2	1.633	NA	NA	NA	NA	NA	NA	NA	NA	NA	NA	NA	NA	NA	NA	NA	NA	NA	NA	NA	NA	NA	NA	NA	NA	NA
DM6_ventral__3	acetylcholine	0.98	NA	NA	DM6_ventral	CM3_ventral	DM6_ventral__3	intrinsic	NA	NA	1	0.555	NA	NA	NA	NA	NA	NA	NA	NA	NA	NA	NA	NA	NA	NA	NA	NA	NA	NA	NA	NA	NA	NA	NA	NA	NA
LAL187	acetylcholine	0.98	NA	NA	DM6_ventral	CM3_ventral	NA	intrinsic	NA	NA	4	3.608	NA	NA	NA	NA	NA	NA	NA	NA	NA	NA	LAL187	acetylcholine	0.94	2	0.8254999999999999	NA	NA	NA	NA	NA	NA	NA	NA	NA	NA
LAL188	acetylcholine	0.98	NA	NA	DM6_ventral	CM3_ventral	DM6_ventral__1	intrinsic	NA	NA	8	7.426	NA	NA	NA	NA	NA	NA	NA	NA	NA	NA	LAL188	acetylcholine	0.94	3	0.775	NA	NA	NA	NA	NA	NA	NA	NA	NA	NA
PS238	acetylcholine	0.98	NA	NA	DM6_ventral	CM3_ventral	NA	intrinsic	NA	NA	2	1.499	NA	NA	NA	NA	NA	NA	NA	NA	NA	NA	PS238	glutamate	0.72	NA	NA	1	0.322	NA	NA	NA	NA	NA	NA	NA	NA
PS267,PS268,PS269	acetylcholine	0.98	NA	NA	DM6_ventral	CM3_ventral	DM6_ventral__1	intrinsic	NA	NA	17	14.559000000000001	NA	NA	NA	NA	NA	NA	NA	NA	NA	NA	PS267|PS268|PS269	acetylcholine	0.835	6	0.5973999999999999	NA	NA	NA	NA	NA	NA	NA	NA	NA	NA
WED168	acetylcholine	0.98	NA	NA	DM6_ventral	CM3_ventral	DM6_ventral__2	intrinsic	NA	NA	6	5.501	NA	NA	NA	NA	NA	NA	NA	NA	NA	NA	WED168	acetylcholine	0.94	3	0.802	NA	NA	NA	NA	NA	NA	NA	NA	NA	NA
WED174	acetylcholine	0.98	NA	NA	DM6_ventral	CM3_ventral	NA	intrinsic	NA	NA	2	1.282	NA	NA	NA	NA	NA	NA	NA	NA	NA	NA	WED174	acetylcholine	0.94	1	0.433	NA	NA	NA	NA	NA	NA	NA	NA	NA	NA
ATL009	gaba	0.71	NA	NA	EBa1	DALv2	EBa1__4	intrinsic	NA	NA	NA	NA	1	0.419	NA	NA	NA	NA	6	4.566	NA	NA	ATL009	gaba	0.8	NA	NA	NA	NA	NA	NA	NA	NA	3	0.7063	NA	NA
ATL010	gaba	0.96	NA	NA	EBa1	DALv2	EBa1__4	intrinsic	NA	NA	NA	NA	NA	NA	NA	NA	NA	NA	5	3.475	NA	NA	ATL010	gaba	0.8	NA	NA	NA	NA	NA	NA	NA	NA	2	0.5565	NA	NA
CB1079	gaba	0.75	NA	NA	EBa1	DALv2	EBa1__3	intrinsic	NA	NA	NA	NA	2	0.847	NA	NA	NA	NA	13	9.833	NA	NA	NA	NA	NA	NA	NA	NA	NA	NA	NA	NA	NA	NA	NA	NA	NA
CB1124	gaba	0.96	NA	NA	EBa1	DALv2	EBa1__5	intrinsic	NA	NA	NA	NA	NA	NA	NA	NA	NA	NA	4	2.8689999999999998	NA	NA	NA	NA	NA	NA	NA	NA	NA	NA	NA	NA	NA	NA	NA	NA	NA
CB1454	gaba	0.51	NA	NA	EBa1	DALv2	EBa1__3	intrinsic	NA	NA	NA	NA	5	1.939	NA	NA	NA	NA	4	2.803	NA	NA	NA	NA	NA	NA	NA	NA	NA	NA	NA	NA	NA	NA	NA	NA	NA
CB2018	gaba	0.4971	NA	NA	EBa1	DALv2	EBa1__3	intrinsic	NA	NA	NA	NA	4	1.7429999999999999	NA	NA	NA	NA	3	2.284	NA	NA	NA	NA	NA	NA	NA	NA	NA	NA	NA	NA	NA	NA	NA	NA	NA
CB2245	gaba	0.56	NA	NA	EBa1	DALv2	EBa1__3	intrinsic	NA	NA	NA	NA	NA	NA	NA	NA	NA	NA	4	3.141	NA	NA	NA	NA	NA	NA	NA	NA	NA	NA	NA	NA	NA	NA	NA	NA	NA
CB2293	gaba	0.96	NA	NA	EBa1	DALv2	EBa1__8	intrinsic	NA	NA	NA	NA	NA	NA	NA	NA	NA	NA	7	4.427	NA	NA	NA	NA	NA	NA	NA	NA	NA	NA	NA	NA	NA	NA	NA	NA	NA
CB2357	gaba	0.573	NA	NA	EBa1	DALv2	EBa1__3	intrinsic	NA	NA	NA	NA	3	1.411	NA	NA	NA	NA	5	3.548	NA	NA	NA	NA	NA	NA	NA	NA	NA	NA	NA	NA	NA	NA	NA	NA	NA
CB2469	gaba	0.654	NA	NA	EBa1	DALv2	EBa1__3	intrinsic	NA	NA	NA	NA	1	0.47	NA	NA	NA	NA	3	1.991	NA	NA	NA	NA	NA	NA	NA	NA	NA	NA	NA	NA	NA	NA	NA	NA	NA
CB2776	gaba	0.96	NA	NA	EBa1	DALv2	EBa1__8	intrinsic	NA	NA	NA	NA	NA	NA	NA	NA	NA	NA	4	3.045	NA	NA	NA	NA	NA	NA	NA	NA	NA	NA	NA	NA	NA	NA	NA	NA	NA
CB2781	gaba	0.69	NA	NA	EBa1	DALv2	EBa1__3	intrinsic	NA	NA	NA	NA	1	0.446	NA	NA	NA	NA	2	1.58	NA	NA	NA	NA	NA	NA	NA	NA	NA	NA	NA	NA	NA	NA	NA	NA	NA
CB2784	gaba	0.636	NA	NA	EBa1	DALv2	EBa1__3	intrinsic	NA	NA	NA	NA	2	0.902	NA	NA	NA	NA	3	2.027	NA	NA	NA	NA	NA	NA	NA	NA	NA	NA	NA	NA	NA	NA	NA	NA	NA
CB3077	gaba	0.555	NA	NA	EBa1	DALv2	EBa1__3	intrinsic	NA	NA	NA	NA	1	0.419	NA	NA	NA	NA	1	0.765	NA	NA	NA	NA	NA	NA	NA	NA	NA	NA	NA	NA	NA	NA	NA	NA	NA
CRE056	gaba	0.555	NA	NA	EBa1	DALv2	EBa1__3	intrinsic	NA	NA	NA	NA	3	1.552	NA	NA	NA	NA	3	2.225	NA	NA	CRE056	gaba	0.8	NA	NA	NA	NA	NA	NA	NA	NA	4	0.6829	NA	NA
EBa1_14	gaba	0.654	NA	NA	EBa1	DALv2	EBa1__3	intrinsic	NA	NA	NA	NA	1	0.556	NA	NA	NA	NA	3	1.921	NA	NA	NA	NA	NA	NA	NA	NA	NA	NA	NA	NA	NA	NA	NA	NA	NA
ER1	gaba	0.9072	gaba	Omoto et al., 2018	EBa1	DALv2	EBa1__2	intrinsic	CX	ring neuron	NA	NA	1	0.365	NA	NA	NA	NA	27	18.539	NA	NA	ER1	gaba	0.8	NA	NA	NA	NA	NA	NA	NA	NA	30	0.73	NA	NA
ER2	gaba	0.96	gaba	Omoto et al., 2018	EBa1	DALv2	EBa1__1	intrinsic	CX	ring neuron	NA	NA	NA	NA	NA	NA	NA	NA	41	37.451	NA	NA	ER2	gaba	0.8	NA	NA	NA	NA	NA	NA	NA	NA	42	0.7575	NA	NA
ER3a	gaba	0.9405	gaba	Omoto et al., 2018	EBa1	DALv2	EBa1__0	intrinsic	CX	ring neuron	NA	NA	NA	NA	NA	NA	NA	NA	36	30.526	NA	NA	ER3a	gaba	0.8	NA	NA	NA	NA	NA	NA	NA	NA	26	0.7272	NA	NA
ER3d	gaba	0.96	gaba	Omoto et al., 2018	EBa1	DALv2	EBa1__0	intrinsic	CX	ring neuron	NA	NA	NA	NA	NA	NA	NA	NA	51	46.106	NA	NA	ER3d	gaba	0.8	NA	NA	NA	NA	NA	NA	NA	NA	44	0.7474	NA	NA
ER3m	gaba	0.96	gaba	Omoto et al., 2018	EBa1	DALv2	EBa1__0	intrinsic	CX	ring neuron	NA	NA	NA	NA	NA	NA	NA	NA	16	14.712	NA	NA	ER3m	gaba	0.8	NA	NA	NA	NA	NA	NA	NA	NA	18	0.7726999999999999	NA	NA
ER3p	gaba	0.96	gaba	Omoto et al., 2018	EBa1	DALv2	EBa1__1	intrinsic	CX	ring neuron	NA	NA	NA	NA	NA	NA	NA	NA	17	15.547	NA	NA	ER3p	gaba	0.8	NA	NA	NA	NA	NA	NA	NA	NA	18	0.7384	NA	NA
ER3w	gaba	0.96	gaba	Omoto et al., 2018	EBa1	DALv2	EBa1__1	intrinsic	CX	ring neuron	NA	NA	NA	NA	NA	NA	NA	NA	25	23.08	NA	NA	ER3w	gaba	0.8	NA	NA	NA	NA	NA	NA	NA	NA	20	0.7766	NA	NA
ER4d	gaba	0.96	gaba	Turner-Evans et al. 2020	EBa1	DALv2	EBa1__1	intrinsic	CX	ring neuron	NA	NA	NA	NA	NA	NA	NA	NA	26	23.852	NA	NA	ER4d	gaba	0.8	NA	NA	NA	NA	NA	NA	NA	NA	25	0.7645	NA	NA
ER4m	gaba	0.96	gaba	Omoto et al., 2018	EBa1	DALv2	EBa1__1	intrinsic	CX	ring neuron	NA	NA	NA	NA	NA	NA	NA	NA	11	9.904	NA	NA	ER4m	gaba	0.8	NA	NA	NA	NA	NA	NA	NA	NA	10	0.7319	NA	NA
ER5	gaba	0.96	gaba	Omoto et al., 2018	EBa1	DALv2	EBa1__6	intrinsic	CX	ring neuron	NA	NA	NA	NA	NA	NA	NA	NA	21	18.037	NA	NA	ER5	gaba	0.8	NA	NA	NA	NA	NA	NA	NA	NA	20	0.5356	NA	NA
ER6	gaba	0.96	gaba	Omoto et al., 2018	EBa1	DALv2	NA	intrinsic	CX	ring neuron	NA	NA	NA	NA	NA	NA	NA	NA	4	3.123	NA	NA	ER6	gaba	0.8	NA	NA	NA	NA	NA	NA	NA	NA	4	0.4471	NA	NA
MBON10	gaba	0.6	gaba	Aso et al. 2014	EBa1	DALv2	EBa1__3	intrinsic	MBON	NA	NA	NA	4	1.576	NA	NA	NA	NA	5	3.208	NA	NA	MBON10	gaba	0.8	NA	NA	NA	NA	NA	NA	NA	NA	3	0.672	NA	NA
SIP027	gaba	0.96	NA	NA	EBa1	DALv2	EBa1__5	intrinsic	NA	NA	NA	NA	NA	NA	NA	NA	NA	NA	8	5.305	NA	NA	SIP027	gaba	0.8	NA	NA	NA	NA	NA	NA	NA	NA	4	0.6062	NA	NA
SIP028a	gaba	0.48	NA	NA	EBa1	DALv2	EBa1__5	intrinsic	NA	NA	NA	NA	NA	NA	NA	NA	NA	NA	1	0.68	NA	NA	SIP028	gaba	0.8	NA	NA	NA	NA	NA	NA	NA	NA	3	0.6213	NA	NA
SIP028b	gaba	0.6	NA	NA	EBa1	DALv2	EBa1__5	intrinsic	NA	NA	NA	NA	NA	NA	NA	NA	NA	NA	1	0.633	NA	NA	SIP028	gaba	0.8	NA	NA	NA	NA	NA	NA	NA	NA	3	0.6213	NA	NA
SMP166,SMP167	gaba	0.96	NA	NA	EBa1	DALv2	EBa1__10	intrinsic	NA	NA	NA	NA	NA	NA	NA	NA	NA	NA	17	11.398	NA	NA	SMP166|SMP167	gaba	0.8	NA	NA	NA	NA	NA	NA	NA	NA	9	0.552	NA	NA
CB.FB3,4L0	glutamate	0.75	NA	NA	EBa1	DALv2	EBa1__7	intrinsic	CX	tangential	NA	NA	6	3.221	NA	NA	NA	NA	NA	NA	NA	NA	NA	NA	NA	NA	NA	NA	NA	NA	NA	NA	NA	NA	NA	NA	NA
CB.FB3,4L1	glutamate	0.75	NA	NA	EBa1	DALv2	EBa1__7	intrinsic	CX	tangential	NA	NA	8	4.143	NA	NA	NA	NA	NA	NA	NA	NA	NA	NA	NA	NA	NA	NA	NA	NA	NA	NA	NA	NA	NA	NA	NA
CB1128	glutamate	0.5033	NA	NA	EBa1	DALv2	EBa1__3	intrinsic	NA	NA	NA	NA	2	1.051	NA	NA	NA	NA	1	0.656	NA	NA	NA	NA	NA	NA	NA	NA	NA	NA	NA	NA	NA	NA	NA	NA	NA
CB2860	glutamate	0.5033	NA	NA	EBa1	DALv2	EBa1__3	intrinsic	NA	NA	NA	NA	2	0.864	NA	NA	NA	NA	1	0.83	NA	NA	NA	NA	NA	NA	NA	NA	NA	NA	NA	NA	NA	NA	NA	NA	NA
EBa1__3	glutamate	0.75	NA	NA	EBa1	DALv2	EBa1__3	intrinsic	NA	NA	NA	NA	1	0.512	NA	NA	NA	NA	NA	NA	NA	NA	NA	NA	NA	NA	NA	NA	NA	NA	NA	NA	NA	NA	NA	NA	NA
EBa1__5	glutamate	0.75	NA	NA	EBa1	DALv2	EBa1__5	intrinsic	NA	NA	NA	NA	1	0.434	NA	NA	NA	NA	NA	NA	NA	NA	NA	NA	NA	NA	NA	NA	NA	NA	NA	NA	NA	NA	NA	NA	NA
CB0079	gaba	0.96	NA	NA	FLAa1	BAla4	FLAa1__0	intrinsic	NA	NA	NA	NA	NA	NA	NA	NA	NA	NA	2	1.2109999999999999	NA	NA	NA	NA	NA	NA	NA	NA	NA	NA	NA	NA	NA	NA	NA	NA	NA
CB1415	gaba	0.6129	NA	NA	FLAa1	BAla4	FLAa1__0	intrinsic	NA	NA	NA	NA	3	1.29	NA	NA	NA	NA	4	2.317	NA	NA	NA	NA	NA	NA	NA	NA	NA	NA	NA	NA	NA	NA	NA	NA	NA
CB2043	gaba	0.96	NA	NA	FLAa1	BAla4	FLAa1__0	intrinsic	NA	NA	NA	NA	NA	NA	NA	NA	NA	NA	2	1.096	NA	NA	NA	NA	NA	NA	NA	NA	NA	NA	NA	NA	NA	NA	NA	NA	NA
CB2333	gaba	0.6	NA	NA	FLAa1	BAla4	FLAa1__0	intrinsic	NA	NA	NA	NA	NA	NA	NA	NA	NA	NA	1	0.665	NA	NA	NA	NA	NA	NA	NA	NA	NA	NA	NA	NA	NA	NA	NA	NA	NA
CB2394	gaba	0.96	NA	NA	FLAa1	BAla4	FLAa1__0	intrinsic	NA	NA	NA	NA	NA	NA	NA	NA	NA	NA	2	1.154	NA	NA	NA	NA	NA	NA	NA	NA	NA	NA	NA	NA	NA	NA	NA	NA	NA
CB2557	gaba	0.96	NA	NA	FLAa1	BAla4	FLAa1__0	intrinsic	NA	NA	NA	NA	NA	NA	NA	NA	NA	NA	2	1.309	NA	NA	NA	NA	NA	NA	NA	NA	NA	NA	NA	NA	NA	NA	NA	NA	NA
CB3394	gaba	0.6	NA	NA	FLAa1	BAla4	FLAa1__0	intrinsic	NA	NA	NA	NA	NA	NA	NA	NA	NA	NA	1	0.549	NA	NA	NA	NA	NA	NA	NA	NA	NA	NA	NA	NA	NA	NA	NA	NA	NA
CB3471	gaba	0.96	NA	NA	FLAa1	BAla4	FLAa1__0	intrinsic	NA	NA	NA	NA	NA	NA	NA	NA	NA	NA	2	1.2530000000000001	NA	NA	NA	NA	NA	NA	NA	NA	NA	NA	NA	NA	NA	NA	NA	NA	NA
LAL127	gaba	0.96	NA	NA	FLAa1	BAla4	NA	intrinsic	NA	NA	NA	NA	NA	NA	NA	NA	NA	NA	4	2.478	NA	NA	LAL127	gaba	0.8	NA	NA	NA	NA	NA	NA	NA	NA	2	0.4395	NA	NA
CB2620	glutamate	0.25	NA	NA	FLAa1	BAla4	FLAa1__0	intrinsic	NA	NA	NA	NA	1	0.486	NA	NA	NA	NA	NA	NA	NA	NA	NA	NA	NA	NA	NA	NA	NA	NA	NA	NA	NA	NA	NA	NA	NA
PS100	unknown	0	NA	NA	FLAa1	BAla4	NA	intrinsic	NA	NA	NA	NA	NA	NA	NA	NA	NA	NA	NA	NA	NA	NA	PS100	gaba	0.8	NA	NA	NA	NA	NA	NA	NA	NA	1	0.432	NA	NA
CB0227	acetylcholine	0.98	NA	NA	FLAa2	BAmas1	FLAa2__1	intrinsic	NA	NA	2	1.857	NA	NA	NA	NA	NA	NA	NA	NA	NA	NA	NA	NA	NA	NA	NA	NA	NA	NA	NA	NA	NA	NA	NA	NA	NA
CB0288	acetylcholine	0.98	NA	NA	FLAa2	BAmas1	FLAa2__0	intrinsic	NA	NA	2	1.5510000000000002	NA	NA	NA	NA	NA	NA	NA	NA	NA	NA	NA	NA	NA	NA	NA	NA	NA	NA	NA	NA	NA	NA	NA	NA	NA
CB0643	acetylcholine	0.98	NA	NA	FLAa2	BAmas1	NA	intrinsic	NA	NA	4	3.759	NA	NA	NA	NA	NA	NA	NA	NA	NA	NA	NA	NA	NA	NA	NA	NA	NA	NA	NA	NA	NA	NA	NA	NA	NA
CB0648	acetylcholine	0.98	NA	NA	FLAa2	BAmas1	NA	intrinsic	NA	NA	2	1.8780000000000001	NA	NA	NA	NA	NA	NA	NA	NA	NA	NA	NA	NA	NA	NA	NA	NA	NA	NA	NA	NA	NA	NA	NA	NA	NA
CB0746	acetylcholine	0.98	NA	NA	FLAa2	BAmas1	FLAa2__0	intrinsic	NA	NA	4	2.8049999999999997	NA	NA	NA	NA	NA	NA	NA	NA	NA	NA	NA	NA	NA	NA	NA	NA	NA	NA	NA	NA	NA	NA	NA	NA	NA
CB0985	acetylcholine	0.98	NA	NA	FLAa2	BAmas1	FLAa2__0	intrinsic	NA	NA	2	1.654	NA	NA	NA	NA	NA	NA	NA	NA	NA	NA	NA	NA	NA	NA	NA	NA	NA	NA	NA	NA	NA	NA	NA	NA	NA
CB1025	acetylcholine	0.98	NA	NA	FLAa2	BAmas1	FLAa2__0	intrinsic	NA	NA	3	2.6	NA	NA	NA	NA	NA	NA	NA	NA	NA	NA	NA	NA	NA	NA	NA	NA	NA	NA	NA	NA	NA	NA	NA	NA	NA
CB1223	acetylcholine	0.98	NA	NA	FLAa2	BAmas1	FLAa2__0	intrinsic	NA	NA	4	3.051	NA	NA	NA	NA	NA	NA	NA	NA	NA	NA	NA	NA	NA	NA	NA	NA	NA	NA	NA	NA	NA	NA	NA	NA	NA
CB1224	acetylcholine	0.98	NA	NA	FLAa2	BAmas1	FLAa2__0	intrinsic	NA	NA	4	3.574	NA	NA	NA	NA	NA	NA	NA	NA	NA	NA	NA	NA	NA	NA	NA	NA	NA	NA	NA	NA	NA	NA	NA	NA	NA
CB1345	acetylcholine	0.98	NA	NA	FLAa2	BAmas1	FLAa2__0	intrinsic	NA	NA	6	5.355	NA	NA	NA	NA	NA	NA	NA	NA	NA	NA	NA	NA	NA	NA	NA	NA	NA	NA	NA	NA	NA	NA	NA	NA	NA
CB1372	acetylcholine	0.98	NA	NA	FLAa2	BAmas1	FLAa2__0	intrinsic	NA	NA	10	8.681	NA	NA	NA	NA	NA	NA	NA	NA	NA	NA	NA	NA	NA	NA	NA	NA	NA	NA	NA	NA	NA	NA	NA	NA	NA
CB1430	acetylcholine	0.98	NA	NA	FLAa2	BAmas1	FLAa2__0	intrinsic	NA	NA	4	3.083	NA	NA	NA	NA	NA	NA	NA	NA	NA	NA	NA	NA	NA	NA	NA	NA	NA	NA	NA	NA	NA	NA	NA	NA	NA
CB1506	acetylcholine	0.98	NA	NA	FLAa2	BAmas1	FLAa2__0	intrinsic	NA	NA	5	4.226	NA	NA	NA	NA	NA	NA	NA	NA	NA	NA	NA	NA	NA	NA	NA	NA	NA	NA	NA	NA	NA	NA	NA	NA	NA
CB1514	acetylcholine	0.98	NA	NA	FLAa2	BAmas1	FLAa2__0	intrinsic	NA	NA	3	2.545	NA	NA	NA	NA	NA	NA	NA	NA	NA	NA	NA	NA	NA	NA	NA	NA	NA	NA	NA	NA	NA	NA	NA	NA	NA
CB1769	acetylcholine	0.98	NA	NA	FLAa2	BAmas1	FLAa2__0	intrinsic	NA	NA	3	2.364	NA	NA	NA	NA	NA	NA	NA	NA	NA	NA	NA	NA	NA	NA	NA	NA	NA	NA	NA	NA	NA	NA	NA	NA	NA
CB1828	acetylcholine	0.98	NA	NA	FLAa2	BAmas1	FLAa2__0	intrinsic	NA	NA	2	1.8090000000000002	NA	NA	NA	NA	NA	NA	NA	NA	NA	NA	NA	NA	NA	NA	NA	NA	NA	NA	NA	NA	NA	NA	NA	NA	NA
CB1919	acetylcholine	0.98	NA	NA	FLAa2	BAmas1	FLAa2__0	intrinsic	NA	NA	5	4.428	NA	NA	NA	NA	NA	NA	NA	NA	NA	NA	NA	NA	NA	NA	NA	NA	NA	NA	NA	NA	NA	NA	NA	NA	NA
CB1951	acetylcholine	0.98	NA	NA	FLAa2	BAmas1	FLAa2__0	intrinsic	NA	NA	6	5.5920000000000005	NA	NA	NA	NA	NA	NA	NA	NA	NA	NA	NA	NA	NA	NA	NA	NA	NA	NA	NA	NA	NA	NA	NA	NA	NA
CB2017	acetylcholine	0.98	NA	NA	FLAa2	BAmas1	FLAa2__0	intrinsic	NA	NA	3	2.588	NA	NA	NA	NA	NA	NA	NA	NA	NA	NA	NA	NA	NA	NA	NA	NA	NA	NA	NA	NA	NA	NA	NA	NA	NA
CB2367	acetylcholine	0.98	NA	NA	FLAa2	BAmas1	FLAa2__0	intrinsic	NA	NA	8	7.063	NA	NA	NA	NA	NA	NA	NA	NA	NA	NA	NA	NA	NA	NA	NA	NA	NA	NA	NA	NA	NA	NA	NA	NA	NA
CB2450	acetylcholine	0.98	NA	NA	FLAa2	BAmas1	FLAa2__0	intrinsic	NA	NA	2	1.8519999999999999	NA	NA	NA	NA	NA	NA	NA	NA	NA	NA	NA	NA	NA	NA	NA	NA	NA	NA	NA	NA	NA	NA	NA	NA	NA
CB2457	acetylcholine	0.98	NA	NA	FLAa2	BAmas1	FLAa2__0	intrinsic	NA	NA	2	1.5750000000000002	NA	NA	NA	NA	NA	NA	NA	NA	NA	NA	NA	NA	NA	NA	NA	NA	NA	NA	NA	NA	NA	NA	NA	NA	NA
CB2487	acetylcholine	0.98	NA	NA	FLAa2	BAmas1	FLAa2__0	intrinsic	NA	NA	3	2.534	NA	NA	NA	NA	NA	NA	NA	NA	NA	NA	NA	NA	NA	NA	NA	NA	NA	NA	NA	NA	NA	NA	NA	NA	NA
CB2490	acetylcholine	0.98	NA	NA	FLAa2	BAmas1	FLAa2__0	intrinsic	NA	NA	2	1.736	NA	NA	NA	NA	NA	NA	NA	NA	NA	NA	NA	NA	NA	NA	NA	NA	NA	NA	NA	NA	NA	NA	NA	NA	NA
CB2535	acetylcholine	0.98	NA	NA	FLAa2	BAmas1	FLAa2__0	intrinsic	NA	NA	4	3.425	NA	NA	NA	NA	NA	NA	NA	NA	NA	NA	NA	NA	NA	NA	NA	NA	NA	NA	NA	NA	NA	NA	NA	NA	NA
CB2537	acetylcholine	0.98	NA	NA	FLAa2	BAmas1	FLAa2__0	intrinsic	NA	NA	4	3.352	NA	NA	NA	NA	NA	NA	NA	NA	NA	NA	NA	NA	NA	NA	NA	NA	NA	NA	NA	NA	NA	NA	NA	NA	NA
CB2579	acetylcholine	0.98	NA	NA	FLAa2	BAmas1	FLAa2__0	intrinsic	NA	NA	2	1.799	NA	NA	NA	NA	NA	NA	NA	NA	NA	NA	NA	NA	NA	NA	NA	NA	NA	NA	NA	NA	NA	NA	NA	NA	NA
CB2605	acetylcholine	0.98	NA	NA	FLAa2	BAmas1	FLAa2__0	intrinsic	NA	NA	5	3.988	NA	NA	NA	NA	NA	NA	NA	NA	NA	NA	NA	NA	NA	NA	NA	NA	NA	NA	NA	NA	NA	NA	NA	NA	NA
CB2626	acetylcholine	0.98	NA	NA	FLAa2	BAmas1	FLAa2__0	intrinsic	NA	NA	3	2.066	NA	NA	NA	NA	NA	NA	NA	NA	NA	NA	NA	NA	NA	NA	NA	NA	NA	NA	NA	NA	NA	NA	NA	NA	NA
CB2643	acetylcholine	0.98	NA	NA	FLAa2	BAmas1	FLAa2__0	intrinsic	NA	NA	4	3.6270000000000002	NA	NA	NA	NA	NA	NA	NA	NA	NA	NA	NA	NA	NA	NA	NA	NA	NA	NA	NA	NA	NA	NA	NA	NA	NA
CB3035	acetylcholine	0.98	NA	NA	FLAa2	BAmas1	FLAa2__0	intrinsic	NA	NA	4	2.925	NA	NA	NA	NA	NA	NA	NA	NA	NA	NA	NA	NA	NA	NA	NA	NA	NA	NA	NA	NA	NA	NA	NA	NA	NA
CB3199	acetylcholine	0.98	NA	NA	FLAa2	BAmas1	FLAa2__0	intrinsic	NA	NA	4	2.957	NA	NA	NA	NA	NA	NA	NA	NA	NA	NA	NA	NA	NA	NA	NA	NA	NA	NA	NA	NA	NA	NA	NA	NA	NA
CB3229	acetylcholine	0.98	NA	NA	FLAa2	BAmas1	FLAa2__0	intrinsic	NA	NA	4	3.192	NA	NA	NA	NA	NA	NA	NA	NA	NA	NA	NA	NA	NA	NA	NA	NA	NA	NA	NA	NA	NA	NA	NA	NA	NA
CB3292	acetylcholine	0.98	NA	NA	FLAa2	BAmas1	FLAa2__0	intrinsic	NA	NA	4	3.7060000000000004	NA	NA	NA	NA	NA	NA	NA	NA	NA	NA	NA	NA	NA	NA	NA	NA	NA	NA	NA	NA	NA	NA	NA	NA	NA
CB3312	acetylcholine	0.98	NA	NA	FLAa2	BAmas1	FLAa2__0	intrinsic	NA	NA	5	4.511	NA	NA	NA	NA	NA	NA	NA	NA	NA	NA	NA	NA	NA	NA	NA	NA	NA	NA	NA	NA	NA	NA	NA	NA	NA
CB3403	acetylcholine	0.98	NA	NA	FLAa2	BAmas1	FLAa2__0	intrinsic	NA	NA	4	3.348	NA	NA	NA	NA	NA	NA	NA	NA	NA	NA	NA	NA	NA	NA	NA	NA	NA	NA	NA	NA	NA	NA	NA	NA	NA
CB3413	acetylcholine	0.98	NA	NA	FLAa2	BAmas1	FLAa2__0	intrinsic	NA	NA	5	4.49	NA	NA	NA	NA	NA	NA	NA	NA	NA	NA	NA	NA	NA	NA	NA	NA	NA	NA	NA	NA	NA	NA	NA	NA	NA
CB3423	acetylcholine	0.98	NA	NA	FLAa2	BAmas1	FLAa2__0	intrinsic	NA	NA	4	3.089	NA	NA	NA	NA	NA	NA	NA	NA	NA	NA	NA	NA	NA	NA	NA	NA	NA	NA	NA	NA	NA	NA	NA	NA	NA
CB3446	acetylcholine	0.98	NA	NA	FLAa2	BAmas1	FLAa2__0	intrinsic	NA	NA	4	3.569	NA	NA	NA	NA	NA	NA	NA	NA	NA	NA	NA	NA	NA	NA	NA	NA	NA	NA	NA	NA	NA	NA	NA	NA	NA
CB3462	acetylcholine	0.98	NA	NA	FLAa2	BAmas1	FLAa2__0	intrinsic	NA	NA	3	2.364	NA	NA	NA	NA	NA	NA	NA	NA	NA	NA	NA	NA	NA	NA	NA	NA	NA	NA	NA	NA	NA	NA	NA	NA	NA
CB3470	acetylcholine	0.98	NA	NA	FLAa2	BAmas1	FLAa2__0	intrinsic	NA	NA	4	2.936	NA	NA	NA	NA	NA	NA	NA	NA	NA	NA	NA	NA	NA	NA	NA	NA	NA	NA	NA	NA	NA	NA	NA	NA	NA
CB3473	acetylcholine	0.98	NA	NA	FLAa2	BAmas1	FLAa2__0	intrinsic	NA	NA	2	1.786	NA	NA	NA	NA	NA	NA	NA	NA	NA	NA	NA	NA	NA	NA	NA	NA	NA	NA	NA	NA	NA	NA	NA	NA	NA
CB3492	acetylcholine	0.98	NA	NA	FLAa2	BAmas1	FLAa2__0	intrinsic	NA	NA	2	1.5939999999999999	NA	NA	NA	NA	NA	NA	NA	NA	NA	NA	NA	NA	NA	NA	NA	NA	NA	NA	NA	NA	NA	NA	NA	NA	NA
CB3538	acetylcholine	0.98	NA	NA	FLAa2	BAmas1	FLAa2__0	intrinsic	NA	NA	3	2.485	NA	NA	NA	NA	NA	NA	NA	NA	NA	NA	NA	NA	NA	NA	NA	NA	NA	NA	NA	NA	NA	NA	NA	NA	NA
CB3573	acetylcholine	0.98	NA	NA	FLAa2	BAmas1	FLAa2__0	intrinsic	NA	NA	2	1.701	NA	NA	NA	NA	NA	NA	NA	NA	NA	NA	NA	NA	NA	NA	NA	NA	NA	NA	NA	NA	NA	NA	NA	NA	NA
CB3600	acetylcholine	0.98	NA	NA	FLAa2	BAmas1	FLAa2__0	intrinsic	NA	NA	2	1.738	NA	NA	NA	NA	NA	NA	NA	NA	NA	NA	NA	NA	NA	NA	NA	NA	NA	NA	NA	NA	NA	NA	NA	NA	NA
CB3601	acetylcholine	0.98	NA	NA	FLAa2	BAmas1	FLAa2__0	intrinsic	NA	NA	2	1.512	NA	NA	NA	NA	NA	NA	NA	NA	NA	NA	NA	NA	NA	NA	NA	NA	NA	NA	NA	NA	NA	NA	NA	NA	NA
CB3627	acetylcholine	0.98	NA	NA	FLAa2	BAmas1	FLAa2__0	intrinsic	NA	NA	2	1.8319999999999999	NA	NA	NA	NA	NA	NA	NA	NA	NA	NA	NA	NA	NA	NA	NA	NA	NA	NA	NA	NA	NA	NA	NA	NA	NA
CB3696	acetylcholine	0.98	NA	NA	FLAa2	BAmas1	FLAa2__1	intrinsic	NA	NA	4	3.468	NA	NA	NA	NA	NA	NA	NA	NA	NA	NA	NA	NA	NA	NA	NA	NA	NA	NA	NA	NA	NA	NA	NA	NA	NA
FLAa2__0	acetylcholine	0.98	NA	NA	FLAa2	BAmas1	FLAa2__0	intrinsic	NA	NA	1	0.91	NA	NA	NA	NA	NA	NA	NA	NA	NA	NA	NA	NA	NA	NA	NA	NA	NA	NA	NA	NA	NA	NA	NA	NA	NA
MBON12	acetylcholine	0.98	acetylcholine	Aso et al., 2014	FLAa2	BAmas1	NA	intrinsic	MBON	NA	4	3.0540000000000003	NA	NA	NA	NA	NA	NA	NA	NA	NA	NA	MBON12	acetylcholine	0.94	2	0.7975000000000001	NA	NA	NA	NA	NA	NA	NA	NA	NA	NA
MBON13	acetylcholine	0.98	acetylcholine	Aso et al., 2014	FLAa2	BAmas1	NA	intrinsic	MBON	NA	2	1.566	NA	NA	NA	NA	NA	NA	NA	NA	NA	NA	MBON13	acetylcholine	0.94	1	0.826	NA	NA	NA	NA	NA	NA	NA	NA	NA	NA
MBON14	acetylcholine	0.755	acetylcholine, sparkly	Aso et al., 2014; Aso et al. 2019	FLAa2	BAmas1	NA	intrinsic	MBON	NA	1	0.535	NA	NA	NA	NA	NA	NA	NA	NA	NA	NA	MBON14	dopamine	0.39	2	0.3267	NA	NA	2	0.3599	NA	NA	NA	NA	NA	NA
CB0650	glutamate	0.75	NA	NA	FLAa2	BAmas1	NA	intrinsic	ALPN	multiglomerular	NA	NA	4	1.881	NA	NA	NA	NA	NA	NA	NA	NA	NA	NA	NA	NA	NA	NA	NA	NA	NA	NA	NA	NA	NA	NA	NA
CB0575	acetylcholine	0.98	NA	NA	FLAa3	BAmas2	FLAa3__0	intrinsic	NA	NA	4	3.627	NA	NA	NA	NA	NA	NA	NA	NA	NA	NA	NA	NA	NA	NA	NA	NA	NA	NA	NA	NA	NA	NA	NA	NA	NA
CB0960	acetylcholine	0.9025	NA	NA	FLAa3	BAmas2	FLAa3__0	intrinsic	NA	NA	11	8.115	NA	NA	1	NA	0.636	NA	NA	NA	NA	NA	NA	NA	NA	NA	NA	NA	NA	NA	NA	NA	NA	NA	NA	NA	NA
CB1008	acetylcholine	0.7681	NA	NA	FLAa3	BAmas2	FLAa3__0	intrinsic	NA	NA	11	7.369	NA	NA	3	NA	1.5739999999999998	NA	NA	NA	NA	NA	NA	NA	NA	NA	NA	NA	NA	NA	NA	NA	NA	NA	NA	NA	NA
CB1009	acetylcholine	0.98	NA	NA	FLAa3	BAmas2	FLAa3__0	intrinsic	NA	NA	2	1.463	NA	NA	NA	NA	NA	NA	NA	NA	NA	NA	NA	NA	NA	NA	NA	NA	NA	NA	NA	NA	NA	NA	NA	NA	NA
CB1024	acetylcholine	0.93	NA	NA	FLAa3	BAmas2	FLAa3__0	intrinsic	NA	NA	5	2.701	NA	NA	NA	NA	NA	NA	NA	NA	NA	NA	NA	NA	NA	NA	NA	NA	NA	NA	NA	NA	NA	NA	NA	NA	NA
CB1026	acetylcholine	0.98	NA	NA	FLAa3	BAmas2	FLAa3__0	intrinsic	NA	NA	2	1.144	NA	NA	NA	NA	NA	NA	NA	NA	NA	NA	NA	NA	NA	NA	NA	NA	NA	NA	NA	NA	NA	NA	NA	NA	NA
CB1234	acetylcholine	0.98	NA	NA	FLAa3	BAmas2	FLAa3__0	intrinsic	NA	NA	5	3.37	NA	NA	NA	NA	NA	NA	NA	NA	NA	NA	NA	NA	NA	NA	NA	NA	NA	NA	NA	NA	NA	NA	NA	NA	NA
CB1261	acetylcholine	0.98	NA	NA	FLAa3	BAmas2	FLAa3__0	intrinsic	NA	NA	6	4.476	NA	NA	NA	NA	NA	NA	NA	NA	NA	NA	NA	NA	NA	NA	NA	NA	NA	NA	NA	NA	NA	NA	NA	NA	NA
CB1423	acetylcholine	0.98	NA	NA	FLAa3	BAmas2	FLAa3__0	intrinsic	NA	NA	12	7.782	NA	NA	NA	NA	NA	NA	NA	NA	NA	NA	NA	NA	NA	NA	NA	NA	NA	NA	NA	NA	NA	NA	NA	NA	NA
CB1749	acetylcholine	0.515	NA	NA	FLAa3	BAmas2	FLAa3__0	intrinsic	NA	NA	2	1.498	NA	NA	2	NA	1.179	NA	NA	NA	NA	NA	NA	NA	NA	NA	NA	NA	NA	NA	NA	NA	NA	NA	NA	NA	NA
CB1756	acetylcholine	0.92	NA	NA	FLAa3	BAmas2	FLAa3__0	intrinsic	NA	NA	4	2.446	NA	NA	NA	NA	NA	NA	NA	NA	NA	NA	NA	NA	NA	NA	NA	NA	NA	NA	NA	NA	NA	NA	NA	NA	NA
CB1798	acetylcholine	0.98	NA	NA	FLAa3	BAmas2	FLAa3__0	intrinsic	NA	NA	2	1.517	NA	NA	NA	NA	NA	NA	NA	NA	NA	NA	NA	NA	NA	NA	NA	NA	NA	NA	NA	NA	NA	NA	NA	NA	NA
CB2636	acetylcholine	0.98	NA	NA	FLAa3	BAmas2	FLAa3__0	intrinsic	NA	NA	4	3.217	NA	NA	NA	NA	NA	NA	NA	NA	NA	NA	NA	NA	NA	NA	NA	NA	NA	NA	NA	NA	NA	NA	NA	NA	NA
CB3695	acetylcholine	0.98	NA	NA	FLAa3	BAmas2	FLAa3__0	intrinsic	NA	NA	2	1.8330000000000002	NA	NA	NA	NA	NA	NA	NA	NA	NA	NA	NA	NA	NA	NA	NA	NA	NA	NA	NA	NA	NA	NA	NA	NA	NA
FLAa3__0	acetylcholine	0.98	NA	NA	FLAa3	BAmas2	FLAa3__0	intrinsic	NA	NA	1	0.739	NA	NA	NA	NA	NA	NA	NA	NA	NA	NA	NA	NA	NA	NA	NA	NA	NA	NA	NA	NA	NA	NA	NA	NA	NA
CB0015	glutamate	0.75	NA	NA	FLAa3	BAmas2	FLAa3__0	intrinsic	NA	NA	NA	NA	2	1	NA	NA	NA	NA	NA	NA	NA	NA	NA	NA	NA	NA	NA	NA	NA	NA	NA	NA	NA	NA	NA	NA	NA
CB0772	glutamate	0.75	NA	NA	FLAa3	BAmas2	FLAa3__0	intrinsic	NA	NA	NA	NA	2	1.073	NA	NA	NA	NA	NA	NA	NA	NA	NA	NA	NA	NA	NA	NA	NA	NA	NA	NA	NA	NA	NA	NA	NA
CB1253	glutamate	0.75	NA	NA	FLAa3	BAmas2	FLAa3__0	intrinsic	NA	NA	NA	NA	5	2.808	NA	NA	NA	NA	NA	NA	NA	NA	NA	NA	NA	NA	NA	NA	NA	NA	NA	NA	NA	NA	NA	NA	NA
CB3721	glutamate	0.75	NA	NA	FLAa3	BAmas2	FLAa3__0	intrinsic	NA	NA	NA	NA	3	1.754	NA	NA	NA	NA	NA	NA	NA	NA	NA	NA	NA	NA	NA	NA	NA	NA	NA	NA	NA	NA	NA	NA	NA
BiT	serotonin	0.88	NA	NA	FLAa3	BAmas2	FLAa3__0	intrinsic	TPN	water_PN	NA	NA	NA	NA	2	NA	1.048	NA	NA	NA	NA	NA	NA	NA	NA	NA	NA	NA	NA	NA	NA	NA	NA	NA	NA	NA	NA
CB1537	serotonin	0.88	NA	NA	FLAa3	BAmas2	FLAa3__0	intrinsic	NA	NA	NA	NA	NA	NA	6	NA	4.9239999999999995	NA	NA	NA	NA	NA	NA	NA	NA	NA	NA	NA	NA	NA	NA	NA	NA	NA	NA	NA	NA
CB1862	serotonin	0.3133	NA	NA	FLAa3	BAmas2	FLAa3__0	intrinsic	NA	NA	NA	NA	NA	NA	1	NA	0.504	NA	NA	NA	NA	NA	NA	NA	NA	NA	NA	NA	NA	NA	NA	NA	NA	NA	NA	NA	NA
AVLP093	gaba	0.96	NA	NA	LALa1_anterior	BAlp2_anterior	NA	intrinsic	NA	NA	NA	NA	NA	NA	NA	NA	NA	NA	2	1.387	NA	NA	AVLP093	gaba	0.8	NA	NA	NA	NA	NA	NA	NA	NA	1	0.656	NA	NA
AVLP094	gaba	0.96	NA	NA	LALa1_anterior	BAlp2_anterior	NA	intrinsic	NA	NA	NA	NA	NA	NA	NA	NA	NA	NA	2	1.353	NA	NA	AVLP094	gaba	0.8	NA	NA	NA	NA	NA	NA	NA	NA	1	0.629	NA	NA
AVLP096,AVLP256	gaba	0.96	NA	NA	LALa1_anterior	BAlp2_anterior	LALa1_anterior__2	intrinsic	NA	NA	NA	NA	NA	NA	NA	NA	NA	NA	9	6.433	NA	NA	AVLP096|AVLP256	gaba	0.8	NA	NA	NA	NA	NA	NA	NA	NA	4	0.641	NA	NA
AVLP252	gaba	0.96	NA	NA	LALa1_anterior	BAlp2_anterior	NA	intrinsic	NA	NA	NA	NA	NA	NA	NA	NA	NA	NA	3	1.8559999999999999	NA	NA	AVLP252	gaba	0.8	NA	NA	NA	NA	NA	NA	NA	NA	1	0.752	NA	NA
AVLP253,AVLP254	gaba	0.5775	NA	NA	LALa1_anterior	BAlp2_anterior	NA	intrinsic	NA	NA	NA	NA	1	0.399	NA	NA	NA	NA	2	1.078	NA	NA	AVLP253|AVLP254	gaba	0.8	NA	NA	NA	NA	NA	NA	NA	NA	2	0.696	NA	NA
AVLP255	gaba	0.96	NA	NA	LALa1_anterior	BAlp2_anterior	NA	intrinsic	NA	NA	NA	NA	NA	NA	NA	NA	NA	NA	3	1.9969999999999999	NA	NA	AVLP255	gaba	0.8	NA	NA	NA	NA	NA	NA	NA	NA	1	0.692	NA	NA
CB0719	gaba	0.6	NA	NA	LALa1_anterior	BAlp2_anterior	LALa1_anterior__1	intrinsic	NA	NA	NA	NA	NA	NA	NA	NA	NA	NA	1	0.724	NA	NA	NA	NA	NA	NA	NA	NA	NA	NA	NA	NA	NA	NA	NA	NA	NA
CB1587	gaba	0.6257	NA	NA	LALa1_anterior	BAlp2_anterior	LALa1_anterior__3	intrinsic	NA	NA	NA	NA	2	0.937	NA	NA	NA	NA	4	2.854	NA	NA	NA	NA	NA	NA	NA	NA	NA	NA	NA	NA	NA	NA	NA	NA	NA
CB1705	gaba	0.8571	NA	NA	LALa1_anterior	BAlp2_anterior	LALa1_anterior__3	intrinsic	NA	NA	NA	NA	NA	NA	NA	NA	NA	NA	6	4.553	NA	NA	NA	NA	NA	NA	NA	NA	NA	NA	NA	NA	NA	NA	NA	NA	NA
CB1750	gaba	0.96	NA	NA	LALa1_anterior	BAlp2_anterior	LALa1_anterior__3	intrinsic	NA	NA	NA	NA	NA	NA	NA	NA	NA	NA	9	5.461	NA	NA	NA	NA	NA	NA	NA	NA	NA	NA	NA	NA	NA	NA	NA	NA	NA
CB1761	gaba	0.96	NA	NA	LALa1_anterior	BAlp2_anterior	LALa1_anterior__3	intrinsic	NA	NA	NA	NA	NA	NA	NA	NA	NA	NA	12	8.334	NA	NA	NA	NA	NA	NA	NA	NA	NA	NA	NA	NA	NA	NA	NA	NA	NA
CB2002	gaba	0.366	NA	NA	LALa1_anterior	BAlp2_anterior	LALa1_anterior__3	intrinsic	NA	NA	NA	NA	1	0.388	NA	NA	NA	NA	1	0.501	NA	NA	NA	NA	NA	NA	NA	NA	NA	NA	NA	NA	NA	NA	NA	NA	NA
CB2066	gaba	0.7543	NA	NA	LALa1_anterior	BAlp2_anterior	LALa1_anterior__3	intrinsic	NA	NA	NA	NA	NA	NA	NA	NA	NA	NA	5	3.5940000000000003	NA	NA	NA	NA	NA	NA	NA	NA	NA	NA	NA	NA	NA	NA	NA	NA	NA
CB2276	gaba	0.72	NA	NA	LALa1_anterior	BAlp2_anterior	LALa1_anterior__1	intrinsic	NA	NA	NA	NA	NA	NA	NA	NA	NA	NA	2	1.104	NA	NA	NA	NA	NA	NA	NA	NA	NA	NA	NA	NA	NA	NA	NA	NA	NA
CB2425	gaba	0.72	NA	NA	LALa1_anterior	BAlp2_anterior	LALa1_anterior__3	intrinsic	NA	NA	NA	NA	NA	NA	NA	NA	NA	NA	2	1.174	NA	NA	NA	NA	NA	NA	NA	NA	NA	NA	NA	NA	NA	NA	NA	NA	NA
CB2430	gaba	0.96	NA	NA	LALa1_anterior	BAlp2_anterior	LALa1_anterior__3	intrinsic	NA	NA	NA	NA	NA	NA	NA	NA	NA	NA	4	2.301	NA	NA	NA	NA	NA	NA	NA	NA	NA	NA	NA	NA	NA	NA	NA	NA	NA
CB2460	gaba	0.672	NA	NA	LALa1_anterior	BAlp2_anterior	LALa1_anterior__3	intrinsic	NA	NA	NA	NA	NA	NA	NA	NA	NA	NA	3	2.137	NA	NA	NA	NA	NA	NA	NA	NA	NA	NA	NA	NA	NA	NA	NA	NA	NA
CB2675	gaba	0.6	NA	NA	LALa1_anterior	BAlp2_anterior	LALa1_anterior__3	intrinsic	NA	NA	NA	NA	NA	NA	NA	NA	NA	NA	1	0.653	NA	NA	NA	NA	NA	NA	NA	NA	NA	NA	NA	NA	NA	NA	NA	NA	NA
CB2683	gaba	0.45	NA	NA	LALa1_anterior	BAlp2_anterior	LALa1_anterior__3	intrinsic	NA	NA	NA	NA	1	0.453	NA	NA	NA	NA	1	0.6	NA	NA	NA	NA	NA	NA	NA	NA	NA	NA	NA	NA	NA	NA	NA	NA	NA
CB2741	gaba	0.96	NA	NA	LALa1_anterior	BAlp2_anterior	LALa1_anterior__3	intrinsic	NA	NA	NA	NA	NA	NA	NA	NA	NA	NA	2	1.411	NA	NA	NA	NA	NA	NA	NA	NA	NA	NA	NA	NA	NA	NA	NA	NA	NA
CB2936	gaba	0.96	NA	NA	LALa1_anterior	BAlp2_anterior	LALa1_anterior__3	intrinsic	NA	NA	NA	NA	NA	NA	NA	NA	NA	NA	2	1.234	NA	NA	NA	NA	NA	NA	NA	NA	NA	NA	NA	NA	NA	NA	NA	NA	NA
CB3033	gaba	0.705	NA	NA	LALa1_anterior	BAlp2_anterior	LALa1_anterior__3	intrinsic	NA	NA	NA	NA	1	0.425	NA	NA	NA	NA	4	2.461	NA	NA	NA	NA	NA	NA	NA	NA	NA	NA	NA	NA	NA	NA	NA	NA	NA
CB3065	gaba	0.6	NA	NA	LALa1_anterior	BAlp2_anterior	LALa1_anterior__3	intrinsic	NA	NA	NA	NA	NA	NA	NA	NA	NA	NA	2	1.537	NA	NA	NA	NA	NA	NA	NA	NA	NA	NA	NA	NA	NA	NA	NA	NA	NA
CB3348	gaba	0.96	NA	NA	LALa1_anterior	NA	LALa1_anterior__2	intrinsic	NA	NA	NA	NA	NA	NA	NA	NA	NA	NA	2	1.603	NA	NA	NA	NA	NA	NA	NA	NA	NA	NA	NA	NA	NA	NA	NA	NA	NA
CB3595	gaba	0.96	NA	NA	LALa1_anterior	BAlp2_anterior	LALa1_anterior__2	intrinsic	NA	NA	NA	NA	NA	NA	NA	NA	NA	NA	2	1.353	NA	NA	NA	NA	NA	NA	NA	NA	NA	NA	NA	NA	NA	NA	NA	NA	NA
CL055	gaba	0.96	NA	NA	LALa1_anterior	BAlp2_anterior	NA	intrinsic	NA	NA	NA	NA	NA	NA	NA	NA	NA	NA	2	1.411	NA	NA	CL055	gaba	0.8	NA	NA	NA	NA	NA	NA	NA	NA	1	0.662	NA	NA
LAL046	gaba	0.96	NA	NA	LALa1_anterior	BAlp2_anterior	NA	intrinsic	NA	NA	NA	NA	NA	NA	NA	NA	NA	NA	2	1.1949999999999998	NA	NA	LAL046	gaba	0.8	NA	NA	NA	NA	NA	NA	NA	NA	1	0.425	NA	NA
LAL049	gaba	0.96	NA	NA	LALa1_anterior	BAlp2_anterior	NA	intrinsic	NA	NA	NA	NA	NA	NA	NA	NA	NA	NA	2	1.478	NA	NA	LAL049	gaba	0.8	NA	NA	NA	NA	NA	NA	NA	NA	1	0.763	NA	NA
LAL056	gaba	0.816	NA	NA	LALa1_anterior	BAlp2_anterior	LALa1_anterior__0	intrinsic	NA	NA	NA	NA	NA	NA	NA	NA	NA	NA	4	2.516	NA	NA	LAL056	gaba	0.8	NA	NA	NA	NA	NA	NA	NA	NA	3	0.6973	NA	NA
LAL059	gaba	0.96	NA	NA	LALa1_anterior	BAlp2_anterior	LALa1_anterior__0	intrinsic	NA	NA	NA	NA	NA	NA	NA	NA	NA	NA	8	5.959	NA	NA	LAL059	gaba	0.8	NA	NA	NA	NA	NA	NA	NA	NA	3	0.728	NA	NA
LALa1_anterior_29	gaba	0.96	NA	NA	LALa1_anterior	BAlp2_anterior	LALa1_anterior__2	intrinsic	NA	NA	NA	NA	NA	NA	NA	NA	NA	NA	2	1.383	NA	NA	NA	NA	NA	NA	NA	NA	NA	NA	NA	NA	NA	NA	NA	NA	NA
PLP018	gaba	0.96	NA	NA	LALa1_anterior	BAlp2_anterior	NA	intrinsic	NA	NA	NA	NA	NA	NA	NA	NA	NA	NA	4	2.444	NA	NA	PLP018	gaba	0.8	NA	NA	NA	NA	NA	NA	NA	NA	2	0.7384999999999999	NA	NA
PLP019	gaba	0.96	NA	NA	LALa1_anterior	BAlp2_anterior	NA	intrinsic	NA	NA	NA	NA	NA	NA	NA	NA	NA	NA	2	1.3370000000000002	NA	NA	PLP019	gaba	0.8	NA	NA	NA	NA	NA	NA	NA	NA	1	0.692	NA	NA
PLP060	gaba	0.96	NA	NA	LALa1_anterior	BAlp2_anterior	NA	intrinsic	NA	NA	NA	NA	NA	NA	NA	NA	NA	NA	2	1.44	NA	NA	PLP060	gaba	0.8	NA	NA	NA	NA	NA	NA	NA	NA	1	0.632	NA	NA
PLP250	gaba	0.96	NA	NA	LALa1_anterior	BAlp2_anterior	NA	intrinsic	NA	NA	NA	NA	NA	NA	NA	NA	NA	NA	2	1.352	NA	NA	PLP250	gaba	0.8	NA	NA	NA	NA	NA	NA	NA	NA	1	0.708	NA	NA
PS050	gaba	0.6	NA	NA	LALa1_anterior	BAlp2_anterior	NA	intrinsic	NA	NA	NA	NA	NA	NA	NA	NA	NA	NA	1	0.594	NA	NA	PS050	gaba	0.8	NA	NA	NA	NA	NA	NA	NA	NA	1	0.596	NA	NA
PVLP060	gaba	0.96	NA	NA	LALa1_anterior	BAlp2_anterior	LALa1_anterior__0	intrinsic	NA	NA	NA	NA	NA	NA	NA	NA	NA	NA	6	4.598	NA	NA	PVLP060	gaba	0.8	NA	NA	NA	NA	NA	NA	NA	NA	2	0.743	NA	NA
SAD011,SAD019	gaba	0.46	NA	NA	LALa1_anterior	BAlp2_anterior	LALa1_anterior__1	intrinsic	NA	NA	NA	NA	2	0.69	NA	NA	NA	NA	3	1.6280000000000001	NA	NA	SAD011|SAD019	gaba	0.8	NA	NA	NA	NA	NA	NA	NA	NA	4	0.6049	NA	NA
WED012	gaba	0.6	NA	NA	LALa1_anterior	BAlp2_anterior	NA	intrinsic	NA	NA	NA	NA	NA	NA	NA	NA	NA	NA	2	1.1440000000000001	NA	NA	WED012	gaba	0.8	NA	NA	NA	NA	NA	NA	NA	NA	2	0.5495000000000001	NA	NA
WED013	gaba	0.96	NA	NA	LALa1_anterior	BAlp2_anterior	NA	intrinsic	NA	NA	NA	NA	NA	NA	NA	NA	NA	NA	2	1.29	NA	NA	WED013	gaba	0.8	NA	NA	NA	NA	NA	NA	NA	NA	1	0.551	NA	NA
WED014	gaba	0.96	NA	NA	LALa1_anterior	BAlp2_anterior	NA	intrinsic	NA	NA	NA	NA	NA	NA	NA	NA	NA	NA	4	2.562	NA	NA	WED014	gaba	0.8	NA	NA	NA	NA	NA	NA	NA	NA	2	0.5295000000000001	NA	NA
WED015	gaba	0.96	NA	NA	LALa1_anterior	BAlp2_anterior	LALa1_anterior__4	intrinsic	NA	NA	NA	NA	NA	NA	NA	NA	NA	NA	9	6.208	NA	NA	WED015	gaba	0.8	NA	NA	NA	NA	NA	NA	NA	NA	4	0.7384	NA	NA
WED029	gaba	0.96	NA	NA	LALa1_anterior	BAlp2_anterior	NA	intrinsic	NA	NA	NA	NA	NA	NA	NA	NA	NA	NA	4	2.578	NA	NA	WED029	gaba	0.8	NA	NA	NA	NA	NA	NA	NA	NA	3	0.642	NA	NA
AOTU032,AOTU034	acetylcholine	0.98	NA	NA	LALa1_posterior	BAlp2_posterior	LALa1_posterior__0	intrinsic	NA	NA	12	10.737	NA	NA	NA	NA	NA	NA	NA	NA	NA	NA	AOTU032|AOTU034	acetylcholine	0.94	4	0.8125	NA	NA	NA	NA	NA	NA	NA	NA	NA	NA
CB0325	acetylcholine	0.98	NA	NA	LALa1_posterior	BAlp2_posterior	LALa1_posterior__0	intrinsic	NA	NA	2	1.762	NA	NA	NA	NA	NA	NA	NA	NA	NA	NA	NA	NA	NA	NA	NA	NA	NA	NA	NA	NA	NA	NA	NA	NA	NA
CB0640	acetylcholine	0.98	NA	NA	LALa1_posterior	BAlp2_posterior	NA	intrinsic	NA	NA	2	1.78	NA	NA	NA	NA	NA	NA	NA	NA	NA	NA	NA	NA	NA	NA	NA	NA	NA	NA	NA	NA	NA	NA	NA	NA	NA
CB1202	acetylcholine	0.98	NA	NA	LALa1_posterior	BAlp2_posterior	LALa1_posterior__0	intrinsic	NA	NA	5	4.338	NA	NA	NA	NA	NA	NA	NA	NA	NA	NA	NA	NA	NA	NA	NA	NA	NA	NA	NA	NA	NA	NA	NA	NA	NA
CB1213	acetylcholine	0.98	NA	NA	LALa1_posterior	BAlp2_posterior	LALa1_posterior__0	intrinsic	NA	NA	5	4.586	NA	NA	NA	NA	NA	NA	NA	NA	NA	NA	NA	NA	NA	NA	NA	NA	NA	NA	NA	NA	NA	NA	NA	NA	NA
CB1356	acetylcholine	0.98	NA	NA	LALa1_posterior	BAlp2_posterior	LALa1_posterior__0	intrinsic	NA	NA	3	2.827	NA	NA	NA	NA	NA	NA	NA	NA	NA	NA	NA	NA	NA	NA	NA	NA	NA	NA	NA	NA	NA	NA	NA	NA	NA
CB1528	acetylcholine	0.98	NA	NA	LALa1_posterior	BAlp2_posterior	LALa1_posterior__0	intrinsic	NA	NA	6	5.602	NA	NA	NA	NA	NA	NA	NA	NA	NA	NA	NA	NA	NA	NA	NA	NA	NA	NA	NA	NA	NA	NA	NA	NA	NA
CB1564	acetylcholine	0.98	NA	NA	LALa1_posterior	BAlp2_posterior	LALa1_posterior__0	intrinsic	NA	NA	4	3.5709999999999997	NA	NA	NA	NA	NA	NA	NA	NA	NA	NA	NA	NA	NA	NA	NA	NA	NA	NA	NA	NA	NA	NA	NA	NA	NA
CB1599	acetylcholine	0.98	NA	NA	LALa1_posterior	BAlp2_posterior	LALa1_posterior__0	intrinsic	NA	NA	4	3.758	NA	NA	NA	NA	NA	NA	NA	NA	NA	NA	NA	NA	NA	NA	NA	NA	NA	NA	NA	NA	NA	NA	NA	NA	NA
CB1635	acetylcholine	0.98	NA	NA	LALa1_posterior	BAlp2_posterior	LALa1_posterior__0	intrinsic	NA	NA	5	4.568	NA	NA	NA	NA	NA	NA	NA	NA	NA	NA	NA	NA	NA	NA	NA	NA	NA	NA	NA	NA	NA	NA	NA	NA	NA
CB1654	acetylcholine	0.98	NA	NA	LALa1_posterior	BAlp2_posterior	LALa1_posterior__0	intrinsic	NA	NA	5	4.503	NA	NA	NA	NA	NA	NA	NA	NA	NA	NA	NA	NA	NA	NA	NA	NA	NA	NA	NA	NA	NA	NA	NA	NA	NA
CB1747	acetylcholine	0.98	NA	NA	LALa1_posterior	BAlp2_posterior	LALa1_posterior__0	intrinsic	NA	NA	4	3.7249999999999996	NA	NA	NA	NA	NA	NA	NA	NA	NA	NA	NA	NA	NA	NA	NA	NA	NA	NA	NA	NA	NA	NA	NA	NA	NA
CB1763	acetylcholine	0.98	NA	NA	LALa1_posterior	BAlp2_posterior	LALa1_posterior__0	intrinsic	NA	NA	3	2.488	NA	NA	NA	NA	NA	NA	NA	NA	NA	NA	NA	NA	NA	NA	NA	NA	NA	NA	NA	NA	NA	NA	NA	NA	NA
CB1827	acetylcholine	0.98	NA	NA	LALa1_posterior	BAlp2_posterior	LALa1_posterior__0	intrinsic	NA	NA	9	8.388	NA	NA	NA	NA	NA	NA	NA	NA	NA	NA	NA	NA	NA	NA	NA	NA	NA	NA	NA	NA	NA	NA	NA	NA	NA
CB2192	acetylcholine	0.98	NA	NA	LALa1_posterior	BAlp2_posterior	LALa1_posterior__0	intrinsic	NA	NA	3	2.75	NA	NA	NA	NA	NA	NA	NA	NA	NA	NA	NA	NA	NA	NA	NA	NA	NA	NA	NA	NA	NA	NA	NA	NA	NA
CB2227	acetylcholine	0.98	NA	NA	LALa1_posterior	BAlp2_posterior	LALa1_posterior__0	intrinsic	NA	NA	2	1.722	NA	NA	NA	NA	NA	NA	NA	NA	NA	NA	NA	NA	NA	NA	NA	NA	NA	NA	NA	NA	NA	NA	NA	NA	NA
CB2236	acetylcholine	0.98	NA	NA	LALa1_posterior	BAlp2_posterior	LALa1_posterior__0	intrinsic	NA	NA	3	2.745	NA	NA	NA	NA	NA	NA	NA	NA	NA	NA	NA	NA	NA	NA	NA	NA	NA	NA	NA	NA	NA	NA	NA	NA	NA
CB2246	acetylcholine	0.98	NA	NA	LALa1_posterior	BAlp2_posterior	LALa1_posterior__0	intrinsic	NA	NA	6	5.519	NA	NA	NA	NA	NA	NA	NA	NA	NA	NA	NA	NA	NA	NA	NA	NA	NA	NA	NA	NA	NA	NA	NA	NA	NA
CB2267	acetylcholine	0.98	NA	NA	LALa1_posterior	BAlp2_posterior	LALa1_posterior__0	intrinsic	NA	NA	5	4.693	NA	NA	NA	NA	NA	NA	NA	NA	NA	NA	NA	NA	NA	NA	NA	NA	NA	NA	NA	NA	NA	NA	NA	NA	NA
CB2320	acetylcholine	0.98	NA	NA	LALa1_posterior	BAlp2_posterior	LALa1_posterior__0	intrinsic	NA	NA	5	4.6690000000000005	NA	NA	NA	NA	NA	NA	NA	NA	NA	NA	NA	NA	NA	NA	NA	NA	NA	NA	NA	NA	NA	NA	NA	NA	NA
CB2368	acetylcholine	0.98	NA	NA	LALa1_posterior	BAlp2_posterior	LALa1_posterior__0	intrinsic	NA	NA	2	1.755	NA	NA	NA	NA	NA	NA	NA	NA	NA	NA	NA	NA	NA	NA	NA	NA	NA	NA	NA	NA	NA	NA	NA	NA	NA
CB2414	acetylcholine	0.98	NA	NA	LALa1_posterior	BAlp2_posterior	LALa1_posterior__0	intrinsic	NA	NA	4	3.8259999999999996	NA	NA	NA	NA	NA	NA	NA	NA	NA	NA	NA	NA	NA	NA	NA	NA	NA	NA	NA	NA	NA	NA	NA	NA	NA
CB2523	acetylcholine	0.98	NA	NA	LALa1_posterior	BAlp2_posterior	LALa1_posterior__0	intrinsic	NA	NA	3	2.627	NA	NA	NA	NA	NA	NA	NA	NA	NA	NA	NA	NA	NA	NA	NA	NA	NA	NA	NA	NA	NA	NA	NA	NA	NA
CB2713	acetylcholine	0.98	NA	NA	LALa1_posterior	BAlp2_posterior	LALa1_posterior__0	intrinsic	NA	NA	4	3.569	NA	NA	NA	NA	NA	NA	NA	NA	NA	NA	NA	NA	NA	NA	NA	NA	NA	NA	NA	NA	NA	NA	NA	NA	NA
CB2778	acetylcholine	0.98	NA	NA	LALa1_posterior	BAlp2_posterior	LALa1_posterior__0	intrinsic	NA	NA	5	4.55	NA	NA	NA	NA	NA	NA	NA	NA	NA	NA	WEDPN7A	acetylcholine	0.94	3	0.792	NA	NA	NA	NA	NA	NA	NA	NA	NA	NA
CB2855	acetylcholine	0.98	NA	NA	LALa1_posterior	BAlp2_posterior	LALa1_posterior__0	intrinsic	NA	NA	2	1.766	NA	NA	NA	NA	NA	NA	NA	NA	NA	NA	NA	NA	NA	NA	NA	NA	NA	NA	NA	NA	NA	NA	NA	NA	NA
CB2865	acetylcholine	0.98	NA	NA	LALa1_posterior	BAlp2_posterior	LALa1_posterior__0	intrinsic	NA	NA	4	3.7489999999999997	NA	NA	NA	NA	NA	NA	NA	NA	NA	NA	NA	NA	NA	NA	NA	NA	NA	NA	NA	NA	NA	NA	NA	NA	NA
CB2924	acetylcholine	0.98	NA	NA	LALa1_posterior	BAlp2_posterior	LALa1_posterior__0	intrinsic	NA	NA	3	2.428	NA	NA	NA	NA	NA	NA	NA	NA	NA	NA	WEDPN7A	acetylcholine	0.94	3	0.792	NA	NA	NA	NA	NA	NA	NA	NA	NA	NA
CB2925	acetylcholine	0.98	NA	NA	LALa1_posterior	BAlp2_posterior	LALa1_posterior__0	intrinsic	NA	NA	2	1.557	NA	NA	NA	NA	NA	NA	NA	NA	NA	NA	NA	NA	NA	NA	NA	NA	NA	NA	NA	NA	NA	NA	NA	NA	NA
CB2950	acetylcholine	0.98	NA	NA	LALa1_posterior	BAlp2_posterior	LALa1_posterior__0	intrinsic	NA	NA	4	3.593	NA	NA	NA	NA	NA	NA	NA	NA	NA	NA	NA	NA	NA	NA	NA	NA	NA	NA	NA	NA	NA	NA	NA	NA	NA
CB2963	acetylcholine	0.98	NA	NA	LALa1_posterior	BAlp2_posterior	LALa1_posterior__0	intrinsic	NA	NA	2	1.839	NA	NA	NA	NA	NA	NA	NA	NA	NA	NA	NA	NA	NA	NA	NA	NA	NA	NA	NA	NA	NA	NA	NA	NA	NA
CB2990	acetylcholine	0.98	NA	NA	LALa1_posterior	BAlp2_posterior	LALa1_posterior__0	intrinsic	NA	NA	5	4.506	NA	NA	NA	NA	NA	NA	NA	NA	NA	NA	NA	NA	NA	NA	NA	NA	NA	NA	NA	NA	NA	NA	NA	NA	NA
CB3102	acetylcholine	0.98	NA	NA	LALa1_posterior	BAlp2_posterior	LALa1_posterior__0	intrinsic	NA	NA	4	3.777	NA	NA	NA	NA	NA	NA	NA	NA	NA	NA	NA	NA	NA	NA	NA	NA	NA	NA	NA	NA	NA	NA	NA	NA	NA
CB3209	acetylcholine	0.98	NA	NA	LALa1_posterior	BAlp2_posterior	LALa1_posterior__0	intrinsic	NA	NA	2	1.792	NA	NA	NA	NA	NA	NA	NA	NA	NA	NA	NA	NA	NA	NA	NA	NA	NA	NA	NA	NA	NA	NA	NA	NA	NA
CB3266	acetylcholine	0.98	NA	NA	LALa1_posterior	BAlp2_posterior	LALa1_posterior__0	intrinsic	NA	NA	2	1.799	NA	NA	NA	NA	NA	NA	NA	NA	NA	NA	WEDPN7C	acetylcholine	0.94	3	0.718	NA	NA	NA	NA	NA	NA	NA	NA	NA	NA
CB3648	acetylcholine	0.98	NA	NA	LALa1_posterior	BAlp2_posterior	LALa1_posterior__0	intrinsic	NA	NA	4	3.78	NA	NA	NA	NA	NA	NA	NA	NA	NA	NA	NA	NA	NA	NA	NA	NA	NA	NA	NA	NA	NA	NA	NA	NA	NA
LAL064	acetylcholine	0.98	NA	NA	LALa1_posterior	BAlp2_posterior	NA	intrinsic	NA	NA	3	2.746	NA	NA	NA	NA	NA	NA	NA	NA	NA	NA	LAL064	acetylcholine	0.94	1	0.775	NA	NA	NA	NA	NA	NA	NA	NA	NA	NA
LALa1_posterior_13	acetylcholine	0.98	NA	NA	LALa1_posterior	BAlp2_posterior	LALa1_posterior__0	intrinsic	NA	NA	1	0.887	NA	NA	NA	NA	NA	NA	NA	NA	NA	NA	NA	NA	NA	NA	NA	NA	NA	NA	NA	NA	NA	NA	NA	NA	NA
LALa1_posterior_48	acetylcholine	0.98	NA	NA	LALa1_posterior	BAlp2_posterior	LALa1_posterior__0	intrinsic	NA	NA	1	0.948	NA	NA	NA	NA	NA	NA	NA	NA	NA	NA	NA	NA	NA	NA	NA	NA	NA	NA	NA	NA	NA	NA	NA	NA	NA
WED010	acetylcholine	0.98	NA	NA	LALa1_posterior	BAlp2_posterior	NA	intrinsic	NA	NA	2	1.847	NA	NA	NA	NA	NA	NA	NA	NA	NA	NA	WED010	acetylcholine	0.94	3	0.7230000000000001	NA	NA	NA	NA	NA	NA	NA	NA	NA	NA
WED011	acetylcholine	0.98	NA	NA	LALa1_posterior	BAlp2_posterior	NA	intrinsic	NA	NA	2	1.9169999999999998	NA	NA	NA	NA	NA	NA	NA	NA	NA	NA	WED011	acetylcholine	0.94	1	0.838	NA	NA	NA	NA	NA	NA	NA	NA	NA	NA
WED016	acetylcholine	0.98	NA	NA	LALa1_posterior	BAlp2_posterior	NA	intrinsic	NA	NA	2	1.918	NA	NA	NA	NA	NA	NA	NA	NA	NA	NA	WED016	acetylcholine	0.94	1	0.754	NA	NA	NA	NA	NA	NA	NA	NA	NA	NA
WED017	acetylcholine	0.98	NA	NA	LALa1_posterior	BAlp2_posterior	NA	intrinsic	NA	NA	2	1.798	NA	NA	NA	NA	NA	NA	NA	NA	NA	NA	WED017	acetylcholine	0.94	1	0.816	NA	NA	NA	NA	NA	NA	NA	NA	NA	NA
WED018	acetylcholine	0.98	NA	NA	LALa1_posterior	BAlp2_posterior	NA	intrinsic	NA	NA	2	1.879	NA	NA	NA	NA	NA	NA	NA	NA	NA	NA	WED018	acetylcholine	0.94	1	0.857	NA	NA	NA	NA	NA	NA	NA	NA	NA	NA
WED044	acetylcholine	0.98	NA	NA	LALa1_posterior	BAlp2_posterior	NA	intrinsic	NA	NA	2	1.8780000000000001	NA	NA	NA	NA	NA	NA	NA	NA	NA	NA	WED044	acetylcholine	0.94	1	0.732	NA	NA	NA	NA	NA	NA	NA	NA	NA	NA
WEDPN7B	acetylcholine	0.98	NA	NA	LALa1_posterior	BAlp2_posterior	LALa1_posterior__0	intrinsic	NA	NA	6	5.141	NA	NA	NA	NA	NA	NA	NA	NA	NA	NA	WEDPN7B	acetylcholine	0.94	4	0.6735	NA	NA	NA	NA	NA	NA	NA	NA	NA	NA
CB3540	gaba	0.96	NA	NA	LALa1_posterior	BAlp2_posterior	LALa1_posterior__0	intrinsic	NA	NA	NA	NA	NA	NA	NA	NA	NA	NA	2	1.232	NA	NA	NA	NA	NA	NA	NA	NA	NA	NA	NA	NA	NA	NA	NA	NA	NA
CB.FB3,4I0	acetylcholine	0.755	NA	NA	LALv1_dorsal	BAmv1_dorsal	NA	intrinsic	CX	tangential	1	0.431	NA	NA	NA	NA	NA	NA	NA	NA	NA	NA	FB3A	glutamate	0.72	NA	NA	4	0.3792	NA	NA	NA	NA	NA	NA	NA	NA
ExR4	acetylcholine	0.83	NA	NA	LALv1_dorsal	BAmv1_dorsal	NA	intrinsic	CX	NA	1	0.565	NA	NA	NA	NA	NA	NA	NA	NA	NA	NA	ExR4	glutamate	0.72	NA	NA	2	0.483	NA	NA	NA	NA	NA	NA	NA	NA
CB.FB3,4I2	gaba	0.48	NA	NA	LALv1_dorsal	BAmv1_dorsal	LALv1_dorsal__0	intrinsic	CX	tangential	NA	NA	NA	NA	NA	NA	NA	NA	2	0.9530000000000001	NA	NA	FB4A|FB4D|FB4E|FB4F|FB4G|FB4H|FB4I|FB4J|FB5J|FB5K|FB5L|FB5M|FB5N|FB5W	glutamate	0.72	NA	NA	62	0.5033	NA	NA	NA	NA	NA	NA	NA	NA
CB.FB3,4I4	gaba	0.6	NA	NA	LALv1_dorsal	BAmv1_dorsal	LALv1_dorsal__0	intrinsic	CX	tangential	NA	NA	NA	NA	NA	NA	NA	NA	1	0.464	NA	NA	FB4A|FB4D|FB4E|FB4F|FB4G|FB4H|FB4I|FB4J	glutamate	0.72	NA	NA	44	0.517	NA	NA	NA	NA	NA	NA	NA	NA
LCNOp	gaba	0.96	NA	NA	LALv1_dorsal	BAmv1_dorsal	NA	intrinsic	CX	NA	NA	NA	NA	NA	NA	NA	NA	NA	2	0.975	NA	NA	LCNOp	glutamate	0.72	NA	NA	2	0.2195	NA	NA	NA	NA	NA	NA	NA	NA
LCNOp	gaba	0.96	NA	NA	LALv1_dorsal	BAmv1_dorsal	NA	intrinsic	CX	NA	NA	NA	NA	NA	NA	NA	NA	NA	2	0.975	NA	NA	LCNOp	gaba	0.445	NA	NA	NA	NA	NA	NA	NA	NA	1	0.095	NA	NA
LCNOpm	gaba	0.96	NA	NA	LALv1_dorsal	BAmv1_dorsal	NA	intrinsic	CX	NA	NA	NA	NA	NA	NA	NA	NA	NA	2	1.036	NA	NA	LCNOpm	gaba	0.445	NA	NA	NA	NA	NA	NA	NA	NA	1	0.19	NA	NA
LNOa	gaba	0.96	NA	NA	LALv1_dorsal	BAmv1_dorsal	NA	intrinsic	CX	LNOa	NA	NA	NA	NA	NA	NA	NA	NA	2	1.052	NA	NA	LNOa	acetylcholine	0.515	1	0.2445	NA	NA	NA	NA	NA	NA	1	0.1995	NA	NA
CB.FB1I0	glutamate	0.75	NA	NA	LALv1_dorsal	BAmv1_dorsal	LALv1_dorsal__0	intrinsic	CX	tangential	NA	NA	3	1.439	NA	NA	NA	NA	NA	NA	NA	NA	NA	NA	NA	NA	NA	NA	NA	NA	NA	NA	NA	NA	NA	NA	NA
CB.FB1I1	glutamate	0.5833	NA	NA	LALv1_dorsal	BAmv1_dorsal	LALv1_dorsal__0	intrinsic	CX	tangential	NA	NA	7	3.512	1	NA	0.452	NA	NA	NA	NA	NA	NA	NA	NA	NA	NA	NA	NA	NA	NA	NA	NA	NA	NA	NA	NA
CB.FB2I0	glutamate	0.75	NA	NA	LALv1_dorsal	BAmv1_dorsal	LALv1_dorsal__0	intrinsic	CX	tangential	NA	NA	2	0.983	NA	NA	NA	NA	NA	NA	NA	NA	NA	NA	NA	NA	NA	NA	NA	NA	NA	NA	NA	NA	NA	NA	NA
CB.FB2I1	glutamate	0.75	NA	NA	LALv1_dorsal	BAmv1_dorsal	LALv1_dorsal__0	intrinsic	CX	tangential	NA	NA	6	2.7359999999999998	NA	NA	NA	NA	NA	NA	NA	NA	NA	NA	NA	NA	NA	NA	NA	NA	NA	NA	NA	NA	NA	NA	NA
CB.FB2I2	glutamate	0.75	NA	NA	LALv1_dorsal	BAmv1_dorsal	LALv1_dorsal__0	intrinsic	CX	tangential	NA	NA	6	3.001	NA	NA	NA	NA	NA	NA	NA	NA	NA	NA	NA	NA	NA	NA	NA	NA	NA	NA	NA	NA	NA	NA	NA
CB.FB2I3	glutamate	0.75	NA	NA	LALv1_dorsal	BAmv1_dorsal	LALv1_dorsal__0	intrinsic	CX	tangential	NA	NA	5	2.151	NA	NA	NA	NA	NA	NA	NA	NA	NA	NA	NA	NA	NA	NA	NA	NA	NA	NA	NA	NA	NA	NA	NA
CB.FB3,4I1	glutamate	0.5625	NA	NA	LALv1_dorsal	BAmv1_dorsal	LALv1_dorsal__0	intrinsic	CX	tangential	NA	NA	3	1.108	NA	NA	NA	NA	NA	NA	NA	NA	FB4A|FB4D|FB4E|FB4F|FB4G|FB4H|FB4I|FB4J|FB5J|FB5K|FB5L|FB5M|FB5N|FB5W	glutamate	0.72	NA	NA	62	0.5033	NA	NA	NA	NA	NA	NA	NA	NA
CB.FB3,4I3	glutamate	0.5893	NA	NA	LALv1_dorsal	BAmv1_dorsal	LALv1_dorsal__0	intrinsic	CX	tangential	NA	NA	11	5.486	1	NA	0.525	NA	NA	NA	NA	NA	FB4A|FB4D|FB4E|FB4F|FB4G|FB4H|FB4I|FB4J	glutamate	0.72	NA	NA	44	0.517	NA	NA	NA	NA	NA	NA	NA	NA
CB.FB3,4I5	glutamate	0.75	NA	NA	LALv1_dorsal	BAmv1_dorsal	NA	intrinsic	CX	tangential	NA	NA	2	0.6699999999999999	NA	NA	NA	NA	NA	NA	NA	NA	FB4C	glutamate	0.72	NA	NA	2	0.5385	NA	NA	NA	NA	NA	NA	NA	NA
CB.FB3,4I6	glutamate	0.75	NA	NA	LALv1_dorsal	BAmv1_dorsal	LALv1_dorsal__0	intrinsic	CX	tangential	NA	NA	5	2.158	NA	NA	NA	NA	NA	NA	NA	NA	FB4A|FB4D|FB4E|FB4F|FB4G|FB4H|FB4I|FB4J	glutamate	0.72	NA	NA	44	0.517	NA	NA	NA	NA	NA	NA	NA	NA
CB.FB3,4I7	glutamate	0.75	NA	NA	LALv1_dorsal	BAmv1_dorsal	LALv1_dorsal__0	intrinsic	CX	tangential	NA	NA	3	1.3	NA	NA	NA	NA	NA	NA	NA	NA	FB5J|FB5K|FB5L|FB5M|FB5N|FB5W|FB4A|FB4D|FB4E|FB4F|FB4G|FB4H|FB4I|FB4J	glutamate	0.72	NA	NA	62	0.5033	NA	NA	NA	NA	NA	NA	NA	NA
CB.FB3,4I8	glutamate	0.375	NA	NA	LALv1_dorsal	BAmv1_dorsal	NA	intrinsic	CX	tangential	NA	NA	1	0.317	NA	NA	NA	NA	NA	NA	NA	NA	FB4B	glutamate	0.72	NA	NA	2	0.6185	NA	NA	NA	NA	NA	NA	NA	NA
CB.FB3,4I9	glutamate	0.5	NA	NA	LALv1_dorsal	BAmv1_dorsal	LALv1_dorsal__0	intrinsic	CX	tangential	NA	NA	2	0.968	NA	NA	NA	NA	NA	NA	NA	NA	FB4A|FB4D|FB4E|FB4F|FB4G|FB4H|FB4I|FB4J	glutamate	0.72	NA	NA	44	0.517	NA	NA	NA	NA	NA	NA	NA	NA
CB.FB5I1	glutamate	0.75	NA	NA	LALv1_dorsal	BAmv1_dorsal	LALv1_dorsal__0	intrinsic	CX	tangential	NA	NA	3	1.273	NA	NA	NA	NA	NA	NA	NA	NA	NA	NA	NA	NA	NA	NA	NA	NA	NA	NA	NA	NA	NA	NA	NA
CB.FB5I2	glutamate	0.375	NA	NA	LALv1_dorsal	BAmv1_dorsal	LALv1_dorsal__0	intrinsic	CX	tangential	NA	NA	2	0.788	NA	NA	NA	NA	NA	NA	NA	NA	FB5J|FB5K|FB5L|FB5M|FB5N|FB5W	glutamate	0.72	NA	NA	18	0.4706	NA	NA	NA	NA	NA	NA	NA	NA
CB.FB5I3	glutamate	0.75	NA	NA	LALv1_dorsal	BAmv1_dorsal	LALv1_dorsal__0	intrinsic	CX	tangential	NA	NA	2	1.021	NA	NA	NA	NA	NA	NA	NA	NA	FB5J|FB5K|FB5L|FB5M|FB5N|FB5W	glutamate	0.72	NA	NA	18	0.4706	NA	NA	NA	NA	NA	NA	NA	NA
CB.FB5I4	glutamate	0.75	NA	NA	LALv1_dorsal	BAmv1_dorsal	LALv1_dorsal__0	intrinsic	CX	tangential	NA	NA	4	1.648	NA	NA	NA	NA	NA	NA	NA	NA	FB5J|FB5K|FB5L|FB5M|FB5N|FB5W	glutamate	0.72	NA	NA	18	0.4706	NA	NA	NA	NA	NA	NA	NA	NA
CB.FB6I0	glutamate	0.375	NA	NA	LALv1_dorsal	BAmv1_dorsal	LALv1_dorsal__0	intrinsic	CX	tangential	NA	NA	2	0.875	1	NA	0.36	NA	NA	NA	NA	NA	NA	NA	NA	NA	NA	NA	NA	NA	NA	NA	NA	NA	NA	NA	NA
CB.FBTI0	glutamate	0.625	NA	NA	LALv1_dorsal	BAmv1_dorsal	LALv1_dorsal__0	intrinsic	CX	tangential	NA	NA	5	2.091	NA	NA	NA	NA	NA	NA	NA	NA	NA	NA	NA	NA	NA	NA	NA	NA	NA	NA	NA	NA	NA	NA	NA
CB.FBTI1	glutamate	0.6562	NA	NA	LALv1_dorsal	BAmv1_dorsal	LALv1_dorsal__0	intrinsic	CX	tangential	NA	NA	7	3.238	1	NA	0.443	NA	NA	NA	NA	NA	SAF	glutamate	0.5033	NA	NA	4	0.2922	NA	NA	NA	NA	NA	NA	NA	NA
ExR6	glutamate	0.375	NA	NA	LALv1_dorsal	BAmv1_dorsal	NA	intrinsic	CX	NA	NA	NA	1	0.44	NA	NA	NA	NA	NA	NA	NA	NA	ExR6	glutamate	0.72	NA	NA	2	0.5985	NA	NA	NA	NA	NA	NA	NA	NA
FB5J,FB5K,FB5L,FB5M,FB5N,FB5W	glutamate	0.3	NA	NA	LALv1_dorsal	BAmv1_dorsal	LALv1_dorsal__0	intrinsic	CX	tangential	NA	NA	2	0.996	1	NA	0.657	NA	NA	NA	NA	NA	FB5J|FB5K|FB5L|FB5M|FB5N|FB5W	glutamate	0.72	NA	NA	18	0.4706	NA	NA	NA	NA	NA	NA	NA	NA
LNO2	glutamate	0.375	glutamate	Lu et al. 2021	LALv1_dorsal	BAmv1_dorsal	NA	intrinsic	CX	NA	NA	NA	1	0.27	NA	NA	NA	NA	NA	NA	NA	NA	LNO2	gaba	0.44	NA	NA	1	0.203	NA	NA	NA	NA	1	0.2985	NA	NA
SA1	glutamate	0.6875	NA	NA	LALv1_dorsal	BAmv1_dorsal	LALv1_dorsal__0	intrinsic	CX	NA	NA	NA	11	5.497	NA	NA	NA	NA	NA	NA	NA	NA	SA1	gaba	0.5611	NA	NA	NA	NA	NA	NA	NA	NA	6	0.2468	NA	NA
SA2	glutamate	0.75	NA	NA	LALv1_dorsal	BAmv1_dorsal	LALv1_dorsal__0	intrinsic	CX	NA	NA	NA	9	4.095	NA	NA	NA	NA	NA	NA	NA	NA	SA2	gaba	0.3525	NA	NA	3	0.10780000000000001	NA	NA	NA	NA	3	0.1446	NA	NA
SA3	glutamate	0.6429	NA	NA	LALv1_dorsal	BAmv1_dorsal	LALv1_dorsal__0	intrinsic	CX	NA	1	0.472	6	2.688	NA	NA	NA	NA	NA	NA	NA	NA	SA3	glutamate	0.72	NA	NA	8	0.3377	NA	NA	NA	NA	NA	NA	NA	NA
CB.FB5I0	serotonin	0.4475	NA	NA	LALv1_dorsal	BAmv1_dorsal	LALv1_dorsal__0	intrinsic	CX	tangential	NA	NA	1	0.437	2	NA	0.994	NA	NA	NA	NA	NA	FB5J|FB5K|FB5L|FB5M|FB5N|FB5W	glutamate	0.72	NA	NA	18	0.4706	NA	NA	NA	NA	NA	NA	NA	NA
CB.FB6I1	serotonin	0.44	NA	NA	LALv1_dorsal	BAmv1_dorsal	NA	intrinsic	CX	tangential	NA	NA	1	0.337	1	NA	0.371	NA	NA	NA	NA	NA	FB6O	glutamate	0.72	NA	NA	2	0.4305	NA	NA	NA	NA	NA	NA	NA	NA
FB4A,FB4D,FB4E,FB4F,FB4G,FB4H,FB4I,FB4J	serotonin	0.44	NA	NA	LALv1_dorsal	BAmv1_dorsal	LALv1_dorsal__0	intrinsic	CX	tangential	NA	NA	1	0.343	2	NA	1.345	NA	1	0.491	NA	NA	FB4A|FB4D|FB4E|FB4F|FB4G|FB4H|FB4I|FB4J	glutamate	0.72	NA	NA	44	0.517	NA	NA	NA	NA	NA	NA	NA	NA
GLNO	unknown	0	NA	NA	LALv1_dorsal	BAmv1_dorsal	NA	intrinsic	CX	NA	NA	NA	NA	NA	NA	NA	NA	NA	NA	NA	NA	NA	GLNO	gaba	0.445	NA	NA	NA	NA	NA	NA	NA	NA	2	0.2016	NA	NA
AVLP451a	acetylcholine	0.98	NA	NA	LALv1_ventral	BAmv1_ventral	LALv1_ventral__1	intrinsic	NA	NA	2	1.725	NA	NA	NA	NA	NA	NA	NA	NA	NA	NA	AVLP451	acetylcholine	0.94	4	0.7846	NA	NA	NA	NA	NA	NA	NA	NA	NA	NA
AVLP451b	acetylcholine	0.98	NA	NA	LALv1_ventral	BAmv1_ventral	LALv1_ventral__1	intrinsic	NA	NA	4	3.371	NA	NA	NA	NA	NA	NA	NA	NA	NA	NA	AVLP451	acetylcholine	0.94	4	0.7846	NA	NA	NA	NA	NA	NA	NA	NA	NA	NA
AVLP451c	acetylcholine	0.98	NA	NA	LALv1_ventral	BAmv1_ventral	LALv1_ventral__1	intrinsic	NA	NA	3	2.254	NA	NA	NA	NA	NA	NA	NA	NA	NA	NA	AVLP451	acetylcholine	0.94	4	0.7846	NA	NA	NA	NA	NA	NA	NA	NA	NA	NA
AVLP454_a	acetylcholine	0.98	NA	NA	LALv1_ventral	BAmv1_ventral	LALv1_ventral__2	intrinsic	NA	NA	10	7.6610000000000005	NA	NA	NA	NA	NA	NA	NA	NA	NA	NA	NA	NA	NA	NA	NA	NA	NA	NA	NA	NA	NA	NA	NA	NA	NA
AVLP454_b	acetylcholine	0.98	NA	NA	LALv1_ventral	BAmv1_ventral	LALv1_ventral__2	intrinsic	NA	NA	10	8.467	NA	NA	NA	NA	NA	NA	NA	NA	NA	NA	NA	NA	NA	NA	NA	NA	NA	NA	NA	NA	NA	NA	NA	NA	NA
AVLP455	acetylcholine	0.98	NA	NA	LALv1_ventral	BAmv1_ventral	NA	intrinsic	NA	NA	3	2.761	NA	NA	NA	NA	NA	NA	NA	NA	NA	NA	AVLP455	acetylcholine	0.94	1	0.849	NA	NA	NA	NA	NA	NA	NA	NA	NA	NA
AVLP457	acetylcholine	0.98	NA	NA	LALv1_ventral	BAmv1_ventral	NA	intrinsic	NA	NA	3	2	NA	NA	NA	NA	NA	NA	NA	NA	NA	NA	AVLP457	acetylcholine	0.94	1	0.665	NA	NA	NA	NA	NA	NA	NA	NA	NA	NA
AVLP458	acetylcholine	0.98	NA	NA	LALv1_ventral	BAmv1_ventral	NA	intrinsic	NA	NA	1	0.793	NA	NA	NA	NA	NA	NA	NA	NA	NA	NA	AVLP458	acetylcholine	0.94	1	0.812	NA	NA	NA	NA	NA	NA	NA	NA	NA	NA
AVLP459	acetylcholine	0.98	NA	NA	LALv1_ventral	BAmv1_ventral	NA	intrinsic	NA	NA	4	2.458	NA	NA	NA	NA	NA	NA	NA	NA	NA	NA	AVLP459	acetylcholine	0.94	1	0.802	NA	NA	NA	NA	NA	NA	NA	NA	NA	NA
CB0080	acetylcholine	0.98	NA	NA	LALv1_ventral	BAmv1_ventral	LALv1_ventral__0	intrinsic	NA	NA	2	1.689	NA	NA	NA	NA	NA	NA	NA	NA	NA	NA	NA	NA	NA	NA	NA	NA	NA	NA	NA	NA	NA	NA	NA	NA	NA
CB0391	acetylcholine	0.98	NA	NA	LALv1_ventral	BAmv1_ventral	LALv1_ventral__1	intrinsic	NA	NA	2	1.822	NA	NA	NA	NA	NA	NA	NA	NA	NA	NA	NA	NA	NA	NA	NA	NA	NA	NA	NA	NA	NA	NA	NA	NA	NA
CB0675	acetylcholine	0.98	NA	NA	LALv1_ventral	BAmv1_ventral	NA	intrinsic	NA	NA	2	1.866	NA	NA	NA	NA	NA	NA	NA	NA	NA	NA	NA	NA	NA	NA	NA	NA	NA	NA	NA	NA	NA	NA	NA	NA	NA
CB1498	acetylcholine	0.98	NA	NA	LALv1_ventral	BAmv1_ventral	LALv1_ventral__1	intrinsic	NA	NA	6	4.467	NA	NA	NA	NA	NA	NA	NA	NA	NA	NA	NA	NA	NA	NA	NA	NA	NA	NA	NA	NA	NA	NA	NA	NA	NA
CB2132	acetylcholine	0.98	NA	NA	LALv1_ventral	BAmv1_ventral	LALv1_ventral__1	intrinsic	NA	NA	3	2.659	NA	NA	NA	NA	NA	NA	NA	NA	NA	NA	NA	NA	NA	NA	NA	NA	NA	NA	NA	NA	NA	NA	NA	NA	NA
CB2207	acetylcholine	0.98	NA	NA	LALv1_ventral	BAmv1_ventral	LALv1_ventral__1	intrinsic	NA	NA	4	3.665	NA	NA	NA	NA	NA	NA	NA	NA	NA	NA	NA	NA	NA	NA	NA	NA	NA	NA	NA	NA	NA	NA	NA	NA	NA
CB2624	acetylcholine	0.98	NA	NA	LALv1_ventral	BAmv1_ventral	LALv1_ventral__1	intrinsic	NA	NA	3	2.3890000000000002	NA	NA	NA	NA	NA	NA	NA	NA	NA	NA	NA	NA	NA	NA	NA	NA	NA	NA	NA	NA	NA	NA	NA	NA	NA
CB3404	acetylcholine	0.98	NA	NA	LALv1_ventral	BAmv1_ventral	LALv1_ventral__1	intrinsic	NA	NA	5	4.175	NA	NA	NA	NA	NA	NA	NA	NA	NA	NA	NA	NA	NA	NA	NA	NA	NA	NA	NA	NA	NA	NA	NA	NA	NA
LAL081	acetylcholine	0.98	NA	NA	LALv1_ventral	BAmv1_ventral	NA	intrinsic	NA	NA	2	1.823	NA	NA	NA	NA	NA	NA	NA	NA	NA	NA	LAL081	acetylcholine	0.94	1	0.869	NA	NA	NA	NA	NA	NA	NA	NA	NA	NA
LAL200	acetylcholine	0.98	NA	NA	LALv1_ventral	BAmv1_ventral	NA	intrinsic	NA	NA	2	1.561	NA	NA	NA	NA	NA	NA	NA	NA	NA	NA	LAL200	acetylcholine	0.94	2	0.5874999999999999	NA	NA	NA	NA	NA	NA	NA	NA	NA	NA
LALv1_ventral__1	acetylcholine	0.98	NA	NA	LALv1_ventral	BAmv1_ventral	LALv1_ventral__1	intrinsic	NA	NA	1	0.902	NA	NA	NA	NA	NA	NA	NA	NA	NA	NA	NA	NA	NA	NA	NA	NA	NA	NA	NA	NA	NA	NA	NA	NA	NA
OCC01a	acetylcholine	0.98	NA	NA	LALv1_ventral	BAmv1_ventral	NA	intrinsic	ocellar	NA	2	1.693	NA	NA	NA	NA	NA	NA	NA	NA	NA	NA	OCG06	acetylcholine	0.94	2	0.5820000000000001	NA	NA	NA	NA	NA	NA	NA	NA	NA	NA
OCC01b	acetylcholine	0.98	NA	NA	LALv1_ventral	BAmv1_ventral	NA	intrinsic	ocellar	NA	2	1.688	NA	NA	NA	NA	NA	NA	NA	NA	NA	NA	OCG05	acetylcholine	0.94	2	0.6080000000000001	NA	NA	NA	NA	NA	NA	NA	NA	NA	NA
PLP071	acetylcholine	0.98	NA	NA	LALv1_ventral	BAmv1_ventral	NA	intrinsic	NA	NA	4	3.408	NA	NA	NA	NA	NA	NA	NA	NA	NA	NA	PLP071	acetylcholine	0.94	2	0.716	NA	NA	NA	NA	NA	NA	NA	NA	NA	NA
PLP073	acetylcholine	0.98	NA	NA	LALv1_ventral	BAmv1_ventral	NA	intrinsic	NA	NA	4	3.234	NA	NA	NA	NA	NA	NA	NA	NA	NA	NA	PLP073	acetylcholine	0.94	2	0.7775000000000001	NA	NA	NA	NA	NA	NA	NA	NA	NA	NA
PS068	acetylcholine	0.98	NA	NA	LALv1_ventral	BAmv1_ventral	NA	intrinsic	NA	NA	2	1.827	NA	NA	NA	NA	NA	NA	NA	NA	NA	NA	PS068	acetylcholine	0.94	1	0.694	NA	NA	NA	NA	NA	NA	NA	NA	NA	NA
PVLP089	acetylcholine	0.98	NA	NA	LALv1_ventral	BAmv1_ventral	NA	intrinsic	NA	NA	2	1.588	NA	NA	NA	NA	NA	NA	NA	NA	NA	NA	PVLP089	acetylcholine	0.94	1	0.796	NA	NA	NA	NA	NA	NA	NA	NA	NA	NA
PVLP090	acetylcholine	0.98	NA	NA	LALv1_ventral	BAmv1_ventral	NA	intrinsic	NA	NA	2	1.7970000000000002	NA	NA	NA	NA	NA	NA	NA	NA	NA	NA	PVLP090	acetylcholine	0.94	1	0.863	NA	NA	NA	NA	NA	NA	NA	NA	NA	NA
PVLP092	acetylcholine	0.98	NA	NA	LALv1_ventral	BAmv1_ventral	NA	intrinsic	NA	NA	4	3.176	NA	NA	NA	NA	NA	NA	NA	NA	NA	NA	PVLP092	acetylcholine	0.94	1	0.83	NA	NA	NA	NA	NA	NA	NA	NA	NA	NA
SAD044	acetylcholine	0.98	NA	NA	LALv1_ventral	BAmv1_ventral	NA	intrinsic	NA	NA	4	3.357	NA	NA	NA	NA	NA	NA	NA	NA	NA	NA	SAD044	acetylcholine	0.94	2	0.8385	NA	NA	NA	NA	NA	NA	NA	NA	NA	NA
SAD045,SAD046	acetylcholine	0.98	NA	NA	LALv1_ventral	BAmv1_ventral	LALv1_ventral__3	intrinsic	NA	NA	11	8.329	NA	NA	NA	NA	NA	NA	NA	NA	NA	NA	SAD045|SAD046	acetylcholine	0.94	6	0.7509	NA	NA	NA	NA	NA	NA	NA	NA	NA	NA
SMP168	acetylcholine	0.98	NA	NA	LALv1_ventral	BAmv1_ventral	NA	intrinsic	NA	NA	2	0.97	NA	NA	NA	NA	NA	NA	NA	NA	NA	NA	SMP168	dopamine	0.78	NA	NA	NA	NA	1	0.323	NA	NA	NA	NA	NA	NA
SMP169	acetylcholine	0.98	NA	NA	LALv1_ventral	BAmv1_ventral	NA	intrinsic	NA	NA	2	1.58	NA	NA	NA	NA	NA	NA	NA	NA	NA	NA	SMP169	acetylcholine	0.94	1	0.652	NA	NA	NA	NA	NA	NA	NA	NA	NA	NA
cMLLP01	acetylcholine	0.98	NA	NA	LALv1_ventral	BAmv1_ventral	NA	intrinsic	NA	NA	2	1.768	NA	NA	NA	NA	NA	NA	NA	NA	NA	NA	PS064	acetylcholine	0.94	1	0.762	NA	NA	NA	NA	NA	NA	NA	NA	NA	NA
CB0990	gaba	0.96	NA	NA	LALv1_ventral	BAmv1_ventral	LALv1_ventral__0	intrinsic	NA	NA	NA	NA	NA	NA	NA	NA	NA	NA	3	1.689	NA	NA	NA	NA	NA	NA	NA	NA	NA	NA	NA	NA	NA	NA	NA	NA	NA
CB1042	gaba	0.4608	NA	NA	LALv1_ventral	BAmv1_ventral	LALv1_ventral__0	intrinsic	NA	NA	1	0.437	NA	NA	NA	NA	NA	NA	4	2.204	NA	NA	NA	NA	NA	NA	NA	NA	NA	NA	NA	NA	NA	NA	NA	NA	NA
CB1342	gaba	0.87	NA	NA	LALv1_ventral	BAmv1_ventral	LALv1_ventral__0	intrinsic	NA	NA	NA	NA	NA	NA	NA	NA	NA	NA	7	4.103	NA	NA	NA	NA	NA	NA	NA	NA	NA	NA	NA	NA	NA	NA	NA	NA	NA
CB1421	gaba	0.96	NA	NA	LALv1_ventral	BAmv1_ventral	LALv1_ventral__0	intrinsic	NA	NA	NA	NA	NA	NA	NA	NA	NA	NA	2	1.0510000000000002	NA	NA	NA	NA	NA	NA	NA	NA	NA	NA	NA	NA	NA	NA	NA	NA	NA
CB1693	gaba	0.78	NA	NA	LALv1_ventral	BAmv1_ventral	LALv1_ventral__0	intrinsic	NA	NA	NA	NA	NA	NA	NA	NA	NA	NA	3	1.989	NA	NA	NA	NA	NA	NA	NA	NA	NA	NA	NA	NA	NA	NA	NA	NA	NA
CB1785	gaba	0.78	NA	NA	LALv1_ventral	BAmv1_ventral	LALv1_ventral__0	intrinsic	NA	NA	NA	NA	NA	NA	NA	NA	NA	NA	3	2.127	NA	NA	NA	NA	NA	NA	NA	NA	NA	NA	NA	NA	NA	NA	NA	NA	NA
CB1792	gaba	0.96	NA	NA	LALv1_ventral	BAmv1_ventral	LALv1_ventral__0	intrinsic	NA	NA	NA	NA	NA	NA	NA	NA	NA	NA	3	1.816	NA	NA	NA	NA	NA	NA	NA	NA	NA	NA	NA	NA	NA	NA	NA	NA	NA
CB2473	gaba	0.6	NA	NA	LALv1_ventral	BAmv1_ventral	LALv1_ventral__0	intrinsic	NA	NA	NA	NA	NA	NA	NA	NA	NA	NA	2	1.055	NA	NA	NA	NA	NA	NA	NA	NA	NA	NA	NA	NA	NA	NA	NA	NA	NA
CB2640	gaba	0.672	NA	NA	LALv1_ventral	BAmv1_ventral	LALv1_ventral__0	intrinsic	NA	NA	NA	NA	NA	NA	NA	NA	NA	NA	3	1.843	NA	NA	NA	NA	NA	NA	NA	NA	NA	NA	NA	NA	NA	NA	NA	NA	NA
CB2697	gaba	0.96	NA	NA	LALv1_ventral	BAmv1_ventral	LALv1_ventral__0	intrinsic	NA	NA	NA	NA	NA	NA	NA	NA	NA	NA	4	2.238	NA	NA	NA	NA	NA	NA	NA	NA	NA	NA	NA	NA	NA	NA	NA	NA	NA
CB3177	gaba	0.96	NA	NA	LALv1_ventral	BAmv1_ventral	LALv1_ventral__0	intrinsic	NA	NA	NA	NA	NA	NA	NA	NA	NA	NA	2	1.246	NA	NA	NA	NA	NA	NA	NA	NA	NA	NA	NA	NA	NA	NA	NA	NA	NA
CB3560	gaba	0.96	NA	NA	LALv1_ventral	BAmv1_ventral	LALv1_ventral__0	intrinsic	NA	NA	NA	NA	NA	NA	NA	NA	NA	NA	3	1.714	NA	NA	NA	NA	NA	NA	NA	NA	NA	NA	NA	NA	NA	NA	NA	NA	NA
PS074	gaba	0.96	NA	NA	LALv1_ventral	BAmv1_ventral	NA	intrinsic	NA	NA	NA	NA	NA	NA	NA	NA	NA	NA	2	1.5350000000000001	NA	NA	PS074	unknown	0	NA	NA	NA	NA	NA	NA	NA	NA	NA	NA	NA	NA
PS078	gaba	0.96	NA	NA	LALv1_ventral	BAmv1_ventral	LALv1_ventral__0	intrinsic	NA	NA	NA	NA	NA	NA	NA	NA	NA	NA	6	3.7119999999999997	NA	NA	PS078	glutamate	0.72	NA	NA	4	0.4929	NA	NA	NA	NA	NA	NA	NA	NA
CB1010	glutamate	0.5033	NA	NA	LALv1_ventral	BAmv1_ventral	LALv1_ventral__0	intrinsic	NA	NA	NA	NA	2	0.791	NA	NA	NA	NA	1	0.521	NA	NA	NA	NA	NA	NA	NA	NA	NA	NA	NA	NA	NA	NA	NA	NA	NA
CB2674	glutamate	0.6	NA	NA	LALv1_ventral	BAmv1_ventral	LALv1_ventral__4	intrinsic	NA	NA	NA	NA	4	1.576	NA	NA	NA	NA	NA	NA	NA	NA	NA	NA	NA	NA	NA	NA	NA	NA	NA	NA	NA	NA	NA	NA	NA
LALv1_ventral_42,55	glutamate	0.452	NA	NA	LALv1_ventral	BAmv1_ventral	LALv1_ventral__0	intrinsic	NA	NA	NA	NA	3	1.281	NA	NA	NA	NA	1	0.573	NA	NA	NA	NA	NA	NA	NA	NA	NA	NA	NA	NA	NA	NA	NA	NA	NA
PS076	glutamate	0.375	NA	NA	LALv1_ventral	BAmv1_ventral	LALv1_ventral__0	intrinsic	NA	NA	NA	NA	1	0.414	NA	NA	NA	NA	NA	NA	NA	NA	PS076	gaba	0.8	NA	NA	NA	NA	NA	NA	NA	NA	1	0.446	NA	NA
WED070	glutamate	0.375	NA	NA	LALv1_ventral	BAmv1_ventral	NA	intrinsic	NA	NA	NA	NA	1	0.341	NA	NA	NA	NA	NA	NA	NA	NA	WED070	gaba	0.8	NA	NA	NA	NA	NA	NA	NA	NA	1	0.594	NA	NA
DNge138	octopamine	0.71	NA	NA	LB0_anterior	LB0_anterior	NA	efferent	NA	NA	NA	NA	NA	NA	NA	NA	NA	NA	NA	NA	2	1.025	NA	NA	NA	NA	NA	NA	NA	NA	NA	NA	NA	NA	NA	NA	NA
DNge149	octopamine	0.71	NA	NA	LB0_anterior	LB0_anterior	NA	efferent	NA	NA	NA	NA	NA	NA	NA	NA	NA	NA	NA	NA	1	0.469	NA	NA	NA	NA	NA	NA	NA	NA	NA	NA	NA	NA	NA	NA	NA
DNge150	octopamine	0.71	NA	NA	LB0_posterior	LB0_posterior	NA	efferent	NA	NA	NA	NA	NA	NA	NA	NA	NA	NA	NA	NA	1	0.401	NA	NA	NA	NA	NA	NA	NA	NA	NA	NA	NA	NA	NA	NA	NA
DNge151	serotonin	0.88	NA	NA	LB0_posterior	LB0_posterior	NA	efferent	NA	NA	NA	NA	NA	NA	1	NA	0.518	NA	NA	NA	NA	NA	NA	NA	NA	NA	NA	NA	NA	NA	NA	NA	NA	NA	NA	NA	NA
DNge152	serotonin	0.88	NA	NA	LB0_posterior	LB0_posterior	NA	efferent	NA	NA	NA	NA	NA	NA	1	NA	0.38	NA	NA	NA	NA	NA	NA	NA	NA	NA	NA	NA	NA	NA	NA	NA	NA	NA	NA	NA	NA
DNge201	unknown	0	NA	NA	LB0_posterior	LB0_posterior	NA	efferent	NA	NA	NA	NA	NA	NA	NA	NA	NA	NA	NA	NA	NA	NA	NA	NA	NA	NA	NA	NA	NA	NA	NA	NA	NA	NA	NA	NA	NA
DNg01_a	acetylcholine	0.6038	NA	NA	LB12	LB12	LB12__0	efferent	NA	NA	2	1.113	1	0.75	1	NA	0.587	NA	NA	NA	NA	NA	NA	NA	NA	NA	NA	NA	NA	NA	NA	NA	NA	NA	NA	NA	NA
DNg01_b	acetylcholine	0.83	NA	NA	LB12	LB12	LB12__1	efferent	NA	NA	1	0.807	NA	NA	NA	NA	NA	NA	NA	NA	NA	NA	NA	NA	NA	NA	NA	NA	NA	NA	NA	NA	NA	NA	NA	NA	NA
DNg02_a	acetylcholine	0.725	NA	NA	LB12	LB12	LB12__0	efferent	NA	NA	3	2.1239999999999997	NA	NA	1	NA	0.503	NA	NA	NA	NA	NA	NA	NA	NA	NA	NA	NA	NA	NA	NA	NA	NA	NA	NA	NA	NA
DNg02_b	acetylcholine	0.83	NA	NA	LB12	LB12	LB12__0	efferent	NA	NA	2	1.667	NA	NA	NA	NA	NA	NA	NA	NA	NA	NA	NA	NA	NA	NA	NA	NA	NA	NA	NA	NA	NA	NA	NA	NA	NA
DNg02_c	acetylcholine	0.54	NA	NA	LB12	LB12	LB12__0	efferent	NA	NA	1	0.798	1	0.6	NA	NA	NA	NA	NA	NA	NA	NA	NA	NA	NA	NA	NA	NA	NA	NA	NA	NA	NA	NA	NA	NA	NA
DNg02_d	acetylcholine	0.98	NA	NA	LB12	LB12	LB12__0	efferent	NA	NA	2	1.08	NA	NA	NA	NA	NA	NA	NA	NA	NA	NA	NA	NA	NA	NA	NA	NA	NA	NA	NA	NA	NA	NA	NA	NA	NA
DNg02_e	acetylcholine	0.83	NA	NA	LB12	LB12	LB12__0	efferent	NA	NA	1	0.559	NA	NA	NA	NA	NA	NA	NA	NA	NA	NA	NA	NA	NA	NA	NA	NA	NA	NA	NA	NA	NA	NA	NA	NA	NA
DNg02_f	acetylcholine	0.98	NA	NA	LB12	LB12	LB12__0	efferent	NA	NA	2	1.4569999999999999	NA	NA	NA	NA	NA	NA	NA	NA	NA	NA	NA	NA	NA	NA	NA	NA	NA	NA	NA	NA	NA	NA	NA	NA	NA
DNg02_g	acetylcholine	0.98	NA	NA	LB12	LB12	LB12__0	efferent	NA	NA	4	3.0380000000000003	NA	NA	NA	NA	NA	NA	NA	NA	NA	NA	NA	NA	NA	NA	NA	NA	NA	NA	NA	NA	NA	NA	NA	NA	NA
DNg03	acetylcholine	0.7075	NA	NA	LB12	LB12	LB12__0	efferent	NA	NA	5	3.188	NA	NA	1	NA	0.507	NA	1	0.96	NA	NA	NA	NA	NA	NA	NA	NA	NA	NA	NA	NA	NA	NA	NA	NA	NA
DNg04	acetylcholine	0.98	NA	NA	LB12	LB12	LB12__0	efferent	NA	NA	4	2.705	NA	NA	NA	NA	NA	NA	NA	NA	NA	NA	NA	NA	NA	NA	NA	NA	NA	NA	NA	NA	NA	NA	NA	NA	NA
DNg05_a	acetylcholine	0.98	NA	NA	LB12	LB12	LB12__0	efferent	NA	NA	2	1.532	NA	NA	NA	NA	NA	NA	NA	NA	NA	NA	NA	NA	NA	NA	NA	NA	NA	NA	NA	NA	NA	NA	NA	NA	NA
DNg06_a	acetylcholine	0.83	NA	NA	LB12	LB12	LB12__0	efferent	NA	NA	1	0.716	NA	NA	NA	NA	NA	NA	NA	NA	NA	NA	NA	NA	NA	NA	NA	NA	NA	NA	NA	NA	NA	NA	NA	NA	NA
DNg06_b	acetylcholine	0.98	NA	NA	LB12	LB12	LB12__0	efferent	NA	NA	3	2.007	NA	NA	NA	NA	NA	NA	NA	NA	NA	NA	NA	NA	NA	NA	NA	NA	NA	NA	NA	NA	NA	NA	NA	NA	NA
DNg06_c	acetylcholine	0.98	NA	NA	LB12	LB12	LB12__0	efferent	NA	NA	2	1.369	NA	NA	NA	NA	NA	NA	NA	NA	NA	NA	NA	NA	NA	NA	NA	NA	NA	NA	NA	NA	NA	NA	NA	NA	NA
DNge015	acetylcholine	0.6783	NA	NA	LB12	LB12	LB12__0	efferent	NA	NA	4	2.618	1	0.562	1	NA	0.449	NA	NA	NA	NA	NA	NA	NA	NA	NA	NA	NA	NA	NA	NA	NA	NA	NA	NA	NA	NA
DNge016	acetylcholine	0.54	NA	NA	LB12	LB12	LB12__0	efferent	NA	NA	1	0.578	1	0.354	NA	NA	NA	NA	NA	NA	NA	NA	NA	NA	NA	NA	NA	NA	NA	NA	NA	NA	NA	NA	NA	NA	NA
DNge030	acetylcholine	0.98	NA	NA	LB12	LB12	NA	efferent	NA	NA	2	1.5270000000000001	NA	NA	NA	NA	NA	NA	NA	NA	NA	NA	NA	NA	NA	NA	NA	NA	NA	NA	NA	NA	NA	NA	NA	NA	NA
DNge171a	acetylcholine	0.98	NA	NA	LB12	LB12	LB12__0	efferent	NA	NA	5	3.777	NA	NA	NA	NA	NA	NA	NA	NA	NA	NA	NA	NA	NA	NA	NA	NA	NA	NA	NA	NA	NA	NA	NA	NA	NA
DNge171b	acetylcholine	0.98	NA	NA	LB12	LB12	LB12__0	efferent	NA	NA	4	2.535	NA	NA	NA	NA	NA	NA	NA	NA	NA	NA	NA	NA	NA	NA	NA	NA	NA	NA	NA	NA	NA	NA	NA	NA	NA
DNge218	acetylcholine	0.98	NA	NA	LB12	LB12	LB12__1	efferent	NA	NA	2	1.33	NA	NA	NA	NA	NA	NA	NA	NA	NA	NA	NA	NA	NA	NA	NA	NA	NA	NA	NA	NA	NA	NA	NA	NA	NA
DNge228	acetylcholine	0.76	NA	NA	LB12	LB12	LB12__0	efferent	NA	NA	3	2.575	1	0.336	NA	NA	NA	NA	NA	NA	NA	NA	NA	NA	NA	NA	NA	NA	NA	NA	NA	NA	NA	NA	NA	NA	NA
DNge229	acetylcholine	0.98	NA	NA	LB12	LB12	LB12__0	efferent	NA	NA	4	2.707	NA	NA	NA	NA	NA	NA	NA	NA	NA	NA	NA	NA	NA	NA	NA	NA	NA	NA	NA	NA	NA	NA	NA	NA	NA
DNge171c	dopamine	0.415	NA	NA	LB12	LB12	LB12__0	efferent	NA	NA	1	0.409	NA	NA	NA	1	NA	0.553	NA	NA	NA	NA	NA	NA	NA	NA	NA	NA	NA	NA	NA	NA	NA	NA	NA	NA	NA
DNg05_b	glutamate	0.2533	NA	NA	LB12	LB12	LB12__0	efferent	NA	NA	1	0.98	2	1.5	NA	2	NA	0.968	NA	NA	NA	NA	NA	NA	NA	NA	NA	NA	NA	NA	NA	NA	NA	NA	NA	NA	NA
DNge017	glutamate	0.375	NA	NA	LB12	LB12	LB12__0	efferent	NA	NA	NA	NA	1	0.377	NA	NA	NA	NA	NA	NA	NA	NA	NA	NA	NA	NA	NA	NA	NA	NA	NA	NA	NA	NA	NA	NA	NA
DNge014	unknown	0	NA	NA	LB12	LB12	LB12__0	efferent	NA	NA	NA	NA	NA	NA	NA	NA	NA	NA	NA	NA	NA	NA	NA	NA	NA	NA	NA	NA	NA	NA	NA	NA	NA	NA	NA	NA	NA
CB0108	acetylcholine	0.98	NA	NA	LB19	LB19	NA	intrinsic	NA	NA	2	1.156	NA	NA	NA	NA	NA	NA	NA	NA	NA	NA	NA	NA	NA	NA	NA	NA	NA	NA	NA	NA	NA	NA	NA	NA	NA
CB0126	acetylcholine	0.98	NA	NA	LB19	LB19	LB19__0	intrinsic	NA	NA	4	3.8129999999999997	NA	NA	NA	NA	NA	NA	NA	NA	NA	NA	NA	NA	NA	NA	NA	NA	NA	NA	NA	NA	NA	NA	NA	NA	NA
CB0300	acetylcholine	0.98	NA	NA	LB19	LB19	LB19__0	intrinsic	NA	NA	2	1.915	NA	NA	NA	NA	NA	NA	NA	NA	NA	NA	NA	NA	NA	NA	NA	NA	NA	NA	NA	NA	NA	NA	NA	NA	NA
CB0306	acetylcholine	0.98	NA	NA	LB19	LB19	LB19__0	intrinsic	NA	NA	2	1.857	NA	NA	NA	NA	NA	NA	NA	NA	NA	NA	NA	NA	NA	NA	NA	NA	NA	NA	NA	NA	NA	NA	NA	NA	NA
CB0601	acetylcholine	0.98	NA	NA	LB19	LB19	LB19__0	intrinsic	NA	NA	2	1.96	NA	NA	NA	NA	NA	NA	NA	NA	NA	NA	NA	NA	NA	NA	NA	NA	NA	NA	NA	NA	NA	NA	NA	NA	NA
CB0957	acetylcholine	0.98	NA	NA	LB19	LB19	LB19__0	intrinsic	NA	NA	6	5.287	NA	NA	NA	NA	NA	NA	NA	NA	NA	NA	NA	NA	NA	NA	NA	NA	NA	NA	NA	NA	NA	NA	NA	NA	NA
CB1091	acetylcholine	0.98	NA	NA	LB19	LB19	LB19__0	intrinsic	NA	NA	2	1.8010000000000002	NA	NA	NA	NA	NA	NA	NA	NA	NA	NA	NA	NA	NA	NA	NA	NA	NA	NA	NA	NA	NA	NA	NA	NA	NA
CB1350	acetylcholine	0.98	NA	NA	LB19	LB19	LB19__0	intrinsic	NA	NA	4	3.1260000000000003	NA	NA	NA	NA	NA	NA	NA	NA	NA	NA	NA	NA	NA	NA	NA	NA	NA	NA	NA	NA	NA	NA	NA	NA	NA
CB1422	acetylcholine	0.98	NA	NA	LB19	LB19	LB19__0	intrinsic	NA	NA	6	5.69	NA	NA	NA	NA	NA	NA	NA	NA	NA	NA	NA	NA	NA	NA	NA	NA	NA	NA	NA	NA	NA	NA	NA	NA	NA
CB1435	acetylcholine	0.98	NA	NA	LB19	LB19	LB19__1	intrinsic	NA	NA	5	4.533	NA	NA	NA	NA	NA	NA	NA	NA	NA	NA	NA	NA	NA	NA	NA	NA	NA	NA	NA	NA	NA	NA	NA	NA	NA
CB1728	acetylcholine	0.98	NA	NA	LB19	LB19	LB19__0	intrinsic	NA	NA	6	5.177	NA	NA	NA	NA	NA	NA	NA	NA	NA	NA	NA	NA	NA	NA	NA	NA	NA	NA	NA	NA	NA	NA	NA	NA	NA
CB1825	acetylcholine	0.98	NA	NA	LB19	LB19	LB19__1	intrinsic	NA	NA	3	2.641	NA	NA	NA	NA	NA	NA	NA	NA	NA	NA	NA	NA	NA	NA	NA	NA	NA	NA	NA	NA	NA	NA	NA	NA	NA
CB2195	acetylcholine	0.98	NA	NA	LB19	LB19	LB19__0	intrinsic	NA	NA	6	5.005	NA	NA	NA	NA	NA	NA	NA	NA	NA	NA	NA	NA	NA	NA	NA	NA	NA	NA	NA	NA	NA	NA	NA	NA	NA
CB2266	acetylcholine	0.98	NA	NA	LB19	LB19	LB19__0	intrinsic	NA	NA	3	2.867	NA	NA	NA	NA	NA	NA	NA	NA	NA	NA	NA	NA	NA	NA	NA	NA	NA	NA	NA	NA	NA	NA	NA	NA	NA
CB2304	acetylcholine	0.98	NA	NA	LB19	LB19	LB19__2	intrinsic	NA	NA	2	1.718	NA	NA	NA	NA	NA	NA	NA	NA	NA	NA	NA	NA	NA	NA	NA	NA	NA	NA	NA	NA	NA	NA	NA	NA	NA
CB2392	acetylcholine	0.98	NA	NA	LB19	LB19	LB19__2	intrinsic	NA	NA	7	6.452	NA	NA	NA	NA	NA	NA	NA	NA	NA	NA	NA	NA	NA	NA	NA	NA	NA	NA	NA	NA	NA	NA	NA	NA	NA
CB2415	acetylcholine	0.98	NA	NA	LB19	LB19	LB19__0	intrinsic	NA	NA	5	3.633	NA	NA	NA	NA	NA	NA	NA	NA	NA	NA	NA	NA	NA	NA	NA	NA	NA	NA	NA	NA	NA	NA	NA	NA	NA
CB2774	acetylcholine	0.98	NA	NA	LB19	LB19	LB19__1	intrinsic	NA	NA	10	8.635	NA	NA	NA	NA	NA	NA	NA	NA	NA	NA	NA	NA	NA	NA	NA	NA	NA	NA	NA	NA	NA	NA	NA	NA	NA
CB2821	acetylcholine	0.98	NA	NA	LB19	LB19	LB19__1	intrinsic	NA	NA	4	3.655	NA	NA	NA	NA	NA	NA	NA	NA	NA	NA	NA	NA	NA	NA	NA	NA	NA	NA	NA	NA	NA	NA	NA	NA	NA
CB2941	acetylcholine	0.98	NA	NA	LB19	LB19	LB19__2	intrinsic	NA	NA	2	1.838	NA	NA	NA	NA	NA	NA	NA	NA	NA	NA	NA	NA	NA	NA	NA	NA	NA	NA	NA	NA	NA	NA	NA	NA	NA
CB3150	acetylcholine	0.98	NA	NA	LB19	LB19	LB19__0	intrinsic	NA	NA	6	4.877	NA	NA	NA	NA	NA	NA	NA	NA	NA	NA	NA	NA	NA	NA	NA	NA	NA	NA	NA	NA	NA	NA	NA	NA	NA
CB3158	acetylcholine	0.98	NA	NA	LB19	LB19	LB19__0	intrinsic	NA	NA	2	1.3900000000000001	NA	NA	NA	NA	NA	NA	NA	NA	NA	NA	NA	NA	NA	NA	NA	NA	NA	NA	NA	NA	NA	NA	NA	NA	NA
CB3372	acetylcholine	0.98	NA	NA	LB19	LB19	LB19__3	intrinsic	NA	NA	4	3.0229999999999997	NA	NA	NA	NA	NA	NA	NA	NA	NA	NA	NA	NA	NA	NA	NA	NA	NA	NA	NA	NA	NA	NA	NA	NA	NA
CB3395	acetylcholine	0.98	NA	NA	LB19	LB19	LB19__2	intrinsic	NA	NA	2	1.88	NA	NA	NA	NA	NA	NA	NA	NA	NA	NA	NA	NA	NA	NA	NA	NA	NA	NA	NA	NA	NA	NA	NA	NA	NA
CB3792	acetylcholine	0.98	NA	NA	LB19	LB19	LB19__1	intrinsic	NA	NA	6	5.1290000000000004	NA	NA	NA	NA	NA	NA	NA	NA	NA	NA	NA	NA	NA	NA	NA	NA	NA	NA	NA	NA	NA	NA	NA	NA	NA
CB3793	acetylcholine	0.98	NA	NA	LB19	LB19	LB19__0	intrinsic	NA	NA	3	2.88	NA	NA	NA	NA	NA	NA	NA	NA	NA	NA	NA	NA	NA	NA	NA	NA	NA	NA	NA	NA	NA	NA	NA	NA	NA
DNge188	acetylcholine	0.98	NA	NA	LB19	LB19	LB19__2	efferent	NA	NA	2	1.7970000000000002	NA	NA	NA	NA	NA	NA	NA	NA	NA	NA	NA	NA	NA	NA	NA	NA	NA	NA	NA	NA	NA	NA	NA	NA	NA
CB0988	acetylcholine	0.98	NA	NA	LB23	LB23	LB23__0	intrinsic	NA	NA	4	3.009	NA	NA	NA	NA	NA	NA	NA	NA	NA	NA	NA	NA	NA	NA	NA	NA	NA	NA	NA	NA	NA	NA	NA	NA	NA
CB1475	acetylcholine	0.98	NA	NA	LB23	LB23	LB23__0	intrinsic	NA	NA	4	2.572	NA	NA	NA	NA	NA	NA	NA	NA	NA	NA	NA	NA	NA	NA	NA	NA	NA	NA	NA	NA	NA	NA	NA	NA	NA
CB1740	acetylcholine	0.98	NA	NA	LB23	LB23	LB23__0	intrinsic	NA	NA	2	1.553	NA	NA	NA	NA	NA	NA	NA	NA	NA	NA	NA	NA	NA	NA	NA	NA	NA	NA	NA	NA	NA	NA	NA	NA	NA
CB1779	acetylcholine	0.98	NA	NA	LB23	LB23	LB23__0	intrinsic	NA	NA	2	1.36	NA	NA	NA	NA	NA	NA	NA	NA	NA	NA	NA	NA	NA	NA	NA	NA	NA	NA	NA	NA	NA	NA	NA	NA	NA
CB2014	acetylcholine	0.98	NA	NA	LB23	LB23	LB23__0	intrinsic	NA	NA	2	1.334	NA	NA	NA	NA	NA	NA	NA	NA	NA	NA	NA	NA	NA	NA	NA	NA	NA	NA	NA	NA	NA	NA	NA	NA	NA
CB2039	acetylcholine	0.98	NA	NA	LB23	LB23	LB23__0	intrinsic	NA	NA	3	2.065	NA	NA	NA	NA	NA	NA	NA	NA	NA	NA	NA	NA	NA	NA	NA	NA	NA	NA	NA	NA	NA	NA	NA	NA	NA
CB2115	acetylcholine	0.98	NA	NA	LB23	LB23	LB23__0	intrinsic	NA	NA	5	2.914	NA	NA	NA	NA	NA	NA	NA	NA	NA	NA	NA	NA	NA	NA	NA	NA	NA	NA	NA	NA	NA	NA	NA	NA	NA
CB2282	acetylcholine	0.98	NA	NA	LB23	LB23	LB23__0	intrinsic	NA	NA	3	2.026	NA	NA	NA	NA	NA	NA	NA	NA	NA	NA	NA	NA	NA	NA	NA	NA	NA	NA	NA	NA	NA	NA	NA	NA	NA
CB2607	acetylcholine	0.98	NA	NA	LB23	LB23	LB23__0	intrinsic	NA	NA	2	1.577	NA	NA	NA	NA	NA	NA	NA	NA	NA	NA	NA	NA	NA	NA	NA	NA	NA	NA	NA	NA	NA	NA	NA	NA	NA
CB2820	acetylcholine	0.98	NA	NA	LB23	LB23	LB23__0	intrinsic	NA	NA	5	3.947	NA	NA	NA	NA	NA	NA	NA	NA	NA	NA	NA	NA	NA	NA	NA	NA	NA	NA	NA	NA	NA	NA	NA	NA	NA
CB3126	acetylcholine	0.98	NA	NA	LB23	LB23	LB23__0	intrinsic	NA	NA	2	1.3860000000000001	NA	NA	NA	NA	NA	NA	NA	NA	NA	NA	NA	NA	NA	NA	NA	NA	NA	NA	NA	NA	NA	NA	NA	NA	NA
CB3129	acetylcholine	0.98	NA	NA	LB23	LB23	LB23__0	intrinsic	NA	NA	2	1.513	NA	NA	NA	NA	NA	NA	NA	NA	NA	NA	NA	NA	NA	NA	NA	NA	NA	NA	NA	NA	NA	NA	NA	NA	NA
DNge192	acetylcholine	0.98	NA	NA	LB23	LB23	LB23__0	efferent	NA	NA	2	1.7029999999999998	NA	NA	NA	NA	NA	NA	NA	NA	NA	NA	NA	NA	NA	NA	NA	NA	NA	NA	NA	NA	NA	NA	NA	NA	NA
DNge220	acetylcholine	0.98	NA	NA	LB23	LB23	LB23__0	efferent	NA	NA	2	1.662	NA	NA	NA	NA	NA	NA	NA	NA	NA	NA	NA	NA	NA	NA	NA	NA	NA	NA	NA	NA	NA	NA	NA	NA	NA
DNge221	acetylcholine	0.98	NA	NA	LB23	LB23	LB23__0	efferent	NA	NA	2	1.855	NA	NA	NA	NA	NA	NA	NA	NA	NA	NA	NA	NA	NA	NA	NA	NA	NA	NA	NA	NA	NA	NA	NA	NA	NA
LB23__0	acetylcholine	0.98	NA	NA	LB23	LB23	LB23__0	intrinsic	NA	NA	1	0.583	NA	NA	NA	NA	NA	NA	NA	NA	NA	NA	NA	NA	NA	NA	NA	NA	NA	NA	NA	NA	NA	NA	NA	NA	NA
CB0179	acetylcholine	0.505	NA	NA	LB3	LB3	LB3__4	intrinsic	NA	NA	1	0.679	NA	NA	NA	NA	NA	NA	1	0.562	NA	NA	NA	NA	NA	NA	NA	NA	NA	NA	NA	NA	NA	NA	NA	NA	NA
DNge045	acetylcholine	0.98	NA	NA	LB3	LB3	LB3__9	efferent	NA	NA	2	1.1	NA	NA	NA	NA	NA	NA	NA	NA	NA	NA	NA	NA	NA	NA	NA	NA	NA	NA	NA	NA	NA	NA	NA	NA	NA
CB0982	gaba	0.4237	NA	NA	LB3	LB3	LB3__2	intrinsic	NA	NA	2	1.0750000000000002	NA	NA	1	NA	0.422	NA	3	1.579	NA	NA	NA	NA	NA	NA	NA	NA	NA	NA	NA	NA	NA	NA	NA	NA	NA
CB1092	gaba	0.7214	NA	NA	LB3	LB3	LB3__4	intrinsic	NA	NA	1	0.614	NA	NA	NA	NA	NA	NA	5	2.646	NA	NA	NA	NA	NA	NA	NA	NA	NA	NA	NA	NA	NA	NA	NA	NA	NA
CB1311	gaba	0.84	NA	NA	LB3	LB3	LB3__5	intrinsic	NA	NA	NA	NA	NA	NA	NA	NA	NA	NA	5	3.113	NA	NA	NA	NA	NA	NA	NA	NA	NA	NA	NA	NA	NA	NA	NA	NA	NA
CB1601	gaba	0.825	NA	NA	LB3	LB3	LB3__2	intrinsic	NA	NA	NA	NA	1	0.471	NA	NA	NA	NA	5	2.9610000000000003	NA	NA	NA	NA	NA	NA	NA	NA	NA	NA	NA	NA	NA	NA	NA	NA	NA
CB1830	gaba	0.72	NA	NA	LB3	LB3	LB3__5	intrinsic	NA	NA	NA	NA	NA	NA	NA	NA	NA	NA	2	1.072	NA	NA	NA	NA	NA	NA	NA	NA	NA	NA	NA	NA	NA	NA	NA	NA	NA
CB1872	gaba	0.48	NA	NA	LB3	LB3	LB3__4	intrinsic	NA	NA	NA	NA	NA	NA	NA	NA	NA	NA	1	0.587	NA	NA	NA	NA	NA	NA	NA	NA	NA	NA	NA	NA	NA	NA	NA	NA	NA
CB1894	gaba	0.3975	NA	NA	LB3	LB3	LB3__4	intrinsic	NA	NA	NA	NA	1	0.326	NA	NA	NA	NA	1	0.547	NA	NA	NA	NA	NA	NA	NA	NA	NA	NA	NA	NA	NA	NA	NA	NA	NA
CB1918	gaba	0.88	NA	NA	LB3	LB3	LB3__5	intrinsic	NA	NA	NA	NA	NA	NA	NA	NA	NA	NA	8	4.761	NA	NA	NA	NA	NA	NA	NA	NA	NA	NA	NA	NA	NA	NA	NA	NA	NA
CB1996	gaba	0.482	NA	NA	LB3	LB3	LB3__4	intrinsic	NA	NA	1	0.822	NA	NA	NA	NA	NA	NA	2	1.248	NA	NA	NA	NA	NA	NA	NA	NA	NA	NA	NA	NA	NA	NA	NA	NA	NA
CB2101	gaba	0.78	NA	NA	LB3	LB3	LB3__4	intrinsic	NA	NA	NA	NA	NA	NA	NA	NA	NA	NA	3	1.608	NA	NA	NA	NA	NA	NA	NA	NA	NA	NA	NA	NA	NA	NA	NA	NA	NA
CB2176	gaba	0.96	NA	NA	LB3	LB3	LB3__4	intrinsic	NA	NA	NA	NA	NA	NA	NA	NA	NA	NA	3	1.726	NA	NA	NA	NA	NA	NA	NA	NA	NA	NA	NA	NA	NA	NA	NA	NA	NA
CB2474	gaba	0.6	NA	NA	LB3	LB3	LB3__5	intrinsic	NA	NA	NA	NA	NA	NA	NA	NA	NA	NA	1	0.595	NA	NA	NA	NA	NA	NA	NA	NA	NA	NA	NA	NA	NA	NA	NA	NA	NA
CB2621	gaba	0.5029	NA	NA	LB3	LB3	LB3__4	intrinsic	NA	NA	1	0.457	1	0.307	NA	NA	NA	NA	3	1.681	NA	NA	NA	NA	NA	NA	NA	NA	NA	NA	NA	NA	NA	NA	NA	NA	NA
CB2690	gaba	0.626	NA	NA	LB3	LB3	LB3__4	intrinsic	NA	NA	1	0.439	NA	NA	NA	NA	NA	NA	3	1.6720000000000002	NA	NA	NA	NA	NA	NA	NA	NA	NA	NA	NA	NA	NA	NA	NA	NA	NA
CB2751	gaba	0.555	NA	NA	LB3	LB3	LB3__5	intrinsic	NA	NA	NA	NA	1	0.407	NA	NA	NA	NA	1	0.561	NA	NA	NA	NA	NA	NA	NA	NA	NA	NA	NA	NA	NA	NA	NA	NA	NA
CB2949	gaba	0.6	NA	NA	LB3	LB3	LB3__5	intrinsic	NA	NA	NA	NA	NA	NA	NA	NA	NA	NA	1	0.464	NA	NA	NA	NA	NA	NA	NA	NA	NA	NA	NA	NA	NA	NA	NA	NA	NA
CB0025	glutamate	0.75	NA	NA	LB3	LB3	NA	intrinsic	NA	NA	NA	NA	2	0.766	NA	NA	NA	NA	NA	NA	NA	NA	NA	NA	NA	NA	NA	NA	NA	NA	NA	NA	NA	NA	NA	NA	NA
CB0229	glutamate	0.75	NA	NA	LB3	LB3	LB3__9	intrinsic	NA	NA	NA	NA	2	1.3940000000000001	NA	NA	NA	NA	NA	NA	NA	NA	NA	NA	NA	NA	NA	NA	NA	NA	NA	NA	NA	NA	NA	NA	NA
CB0374	glutamate	0.75	NA	NA	LB3	LB3	LB3__0	intrinsic	NA	NA	NA	NA	2	1.095	NA	NA	NA	NA	NA	NA	NA	NA	NA	NA	NA	NA	NA	NA	NA	NA	NA	NA	NA	NA	NA	NA	NA
CB0784	glutamate	0.75	NA	NA	LB3	LB3	LB3__8	intrinsic	NA	NA	NA	NA	4	2.3529999999999998	NA	NA	NA	NA	NA	NA	NA	NA	NA	NA	NA	NA	NA	NA	NA	NA	NA	NA	NA	NA	NA	NA	NA
CB0958	glutamate	0.3304	NA	NA	LB3	LB3	LB3__0	intrinsic	NA	NA	7	3.704	11	4.46	NA	NA	NA	NA	1	0.481	NA	NA	NA	NA	NA	NA	NA	NA	NA	NA	NA	NA	NA	NA	NA	NA	NA
CB0961	glutamate	0.75	NA	NA	LB3	LB3	LB3__1	intrinsic	NA	NA	NA	NA	8	4.998	NA	NA	NA	NA	NA	NA	NA	NA	NA	NA	NA	NA	NA	NA	NA	NA	NA	NA	NA	NA	NA	NA	NA
CB0962	glutamate	0.5357	NA	NA	LB3	LB3	LB3__1	intrinsic	NA	NA	NA	NA	5	2.285	NA	NA	NA	NA	NA	NA	NA	NA	NA	NA	NA	NA	NA	NA	NA	NA	NA	NA	NA	NA	NA	NA	NA
CB0987	glutamate	0.6	NA	NA	LB3	LB3	LB3__3	intrinsic	NA	NA	NA	NA	4	2.102	NA	NA	NA	NA	NA	NA	NA	NA	NA	NA	NA	NA	NA	NA	NA	NA	NA	NA	NA	NA	NA	NA	NA
CB1023	glutamate	0.75	NA	NA	LB3	LB3	LB3__0	intrinsic	NA	NA	NA	NA	10	6.178	NA	NA	NA	NA	NA	NA	NA	NA	NA	NA	NA	NA	NA	NA	NA	NA	NA	NA	NA	NA	NA	NA	NA
CB1094	glutamate	0.75	NA	NA	LB3	LB3	LB3__0	intrinsic	NA	NA	NA	NA	12	6.365	NA	NA	NA	NA	NA	NA	NA	NA	NA	NA	NA	NA	NA	NA	NA	NA	NA	NA	NA	NA	NA	NA	NA
CB1229	glutamate	0.75	NA	NA	LB3	LB3	LB3__1	intrinsic	NA	NA	NA	NA	5	3.189	NA	NA	NA	NA	NA	NA	NA	NA	NA	NA	NA	NA	NA	NA	NA	NA	NA	NA	NA	NA	NA	NA	NA
CB1233	glutamate	0.6	NA	NA	LB3	LB3	LB3__4	intrinsic	NA	NA	NA	NA	4	1.703	NA	NA	NA	NA	NA	NA	NA	NA	NA	NA	NA	NA	NA	NA	NA	NA	NA	NA	NA	NA	NA	NA	NA
CB1331	glutamate	0.75	NA	NA	LB3	LB3	LB3__6	intrinsic	NA	NA	NA	NA	4	2.475	NA	NA	NA	NA	NA	NA	NA	NA	NA	NA	NA	NA	NA	NA	NA	NA	NA	NA	NA	NA	NA	NA	NA
CB1424	glutamate	0.75	NA	NA	LB3	LB3	LB3__1	intrinsic	NA	NA	NA	NA	6	3.5860000000000003	NA	NA	NA	NA	NA	NA	NA	NA	NA	NA	NA	NA	NA	NA	NA	NA	NA	NA	NA	NA	NA	NA	NA
CB1438	glutamate	0.25	NA	NA	LB3	LB3	LB3__5	intrinsic	NA	NA	NA	NA	1	0.448	NA	NA	NA	NA	NA	NA	NA	NA	NA	NA	NA	NA	NA	NA	NA	NA	NA	NA	NA	NA	NA	NA	NA
CB1469	glutamate	0.375	NA	NA	LB3	LB3	LB3__4	intrinsic	NA	NA	2	0.9610000000000001	8	3.225	1	NA	0.48	NA	NA	NA	NA	NA	NA	NA	NA	NA	NA	NA	NA	NA	NA	NA	NA	NA	NA	NA	NA
CB1479	glutamate	0.7059	NA	NA	LB3	LB3	LB3__1	intrinsic	NA	NA	NA	NA	16	8.983	NA	NA	NA	NA	NA	NA	NA	NA	NA	NA	NA	NA	NA	NA	NA	NA	NA	NA	NA	NA	NA	NA	NA
CB1482	glutamate	0.75	NA	NA	LB3	LB3	LB3__1	intrinsic	NA	NA	NA	NA	12	5.928	NA	NA	NA	NA	NA	NA	NA	NA	NA	NA	NA	NA	NA	NA	NA	NA	NA	NA	NA	NA	NA	NA	NA
CB1496	glutamate	0.302	NA	NA	LB3	LB3	LB3__5	intrinsic	NA	NA	NA	NA	2	0.721	NA	NA	NA	NA	1	0.655	NA	NA	NA	NA	NA	NA	NA	NA	NA	NA	NA	NA	NA	NA	NA	NA	NA
CB1583	glutamate	0.4189	NA	NA	LB3	LB3	LB3__4	intrinsic	NA	NA	NA	NA	5	2.053	NA	NA	NA	NA	2	0.9650000000000001	NA	NA	NA	NA	NA	NA	NA	NA	NA	NA	NA	NA	NA	NA	NA	NA	NA
CB1680	glutamate	0.75	NA	NA	LB3	LB3	LB3__1	intrinsic	NA	NA	NA	NA	5	2.9530000000000003	NA	NA	NA	NA	NA	NA	NA	NA	NA	NA	NA	NA	NA	NA	NA	NA	NA	NA	NA	NA	NA	NA	NA
CB1708	glutamate	0.75	NA	NA	LB3	LB3	LB3__1	intrinsic	NA	NA	NA	NA	5	2.37	NA	NA	NA	NA	NA	NA	NA	NA	NA	NA	NA	NA	NA	NA	NA	NA	NA	NA	NA	NA	NA	NA	NA
CB1786	glutamate	0.7125	NA	NA	LB3	LB3	LB3__1	intrinsic	NA	NA	NA	NA	19	9.969	NA	NA	NA	NA	NA	NA	NA	NA	NA	NA	NA	NA	NA	NA	NA	NA	NA	NA	NA	NA	NA	NA	NA
CB1845	glutamate	0.75	NA	NA	LB3	LB3	LB3__1	intrinsic	NA	NA	NA	NA	3	1.6480000000000001	NA	NA	NA	NA	NA	NA	NA	NA	NA	NA	NA	NA	NA	NA	NA	NA	NA	NA	NA	NA	NA	NA	NA
CB1937	glutamate	0.4821	NA	NA	LB3	LB3	LB3__4	intrinsic	NA	NA	1	0.509	9	3.6310000000000002	3	NA	1.288	NA	NA	NA	NA	NA	NA	NA	NA	NA	NA	NA	NA	NA	NA	NA	NA	NA	NA	NA	NA
CB2024	glutamate	0.75	NA	NA	LB3	LB3	LB3__1	intrinsic	NA	NA	NA	NA	3	1.76	NA	NA	NA	NA	NA	NA	NA	NA	NA	NA	NA	NA	NA	NA	NA	NA	NA	NA	NA	NA	NA	NA	NA
CB2044	glutamate	0.454	NA	NA	LB3	LB3	LB3__5	intrinsic	NA	NA	NA	NA	3	1.296	NA	NA	NA	NA	2	1.179	NA	NA	NA	NA	NA	NA	NA	NA	NA	NA	NA	NA	NA	NA	NA	NA	NA
CB2084	glutamate	0.565	NA	NA	LB3	LB3	LB3__5	intrinsic	NA	NA	NA	NA	3	1.155	NA	NA	NA	NA	1	0.678	NA	NA	NA	NA	NA	NA	NA	NA	NA	NA	NA	NA	NA	NA	NA	NA	NA
CB2235	glutamate	0.75	NA	NA	LB3	LB3	LB3__4	intrinsic	NA	NA	NA	NA	4	1.488	NA	NA	NA	NA	NA	NA	NA	NA	NA	NA	NA	NA	NA	NA	NA	NA	NA	NA	NA	NA	NA	NA	NA
CB2326	glutamate	0.75	NA	NA	LB3	LB3	LB3__1	intrinsic	NA	NA	NA	NA	3	1.27	NA	NA	NA	NA	NA	NA	NA	NA	NA	NA	NA	NA	NA	NA	NA	NA	NA	NA	NA	NA	NA	NA	NA
CB2351	glutamate	0.25	NA	NA	LB3	LB3	LB3__5	intrinsic	NA	NA	NA	NA	1	0.437	NA	NA	NA	NA	NA	NA	NA	NA	NA	NA	NA	NA	NA	NA	NA	NA	NA	NA	NA	NA	NA	NA	NA
CB2728	glutamate	0.75	NA	NA	LB3	LB3	LB3__10	intrinsic	NA	NA	NA	NA	4	2.518	NA	NA	NA	NA	NA	NA	NA	NA	NA	NA	NA	NA	NA	NA	NA	NA	NA	NA	NA	NA	NA	NA	NA
CB2792	glutamate	0.6267	NA	NA	LB3	LB3	LB3__4	intrinsic	NA	NA	NA	NA	5	2.163	NA	NA	NA	NA	1	0.551	NA	NA	NA	NA	NA	NA	NA	NA	NA	NA	NA	NA	NA	NA	NA	NA	NA
CB2804	glutamate	0.75	NA	NA	LB3	LB3	LB3__1	intrinsic	NA	NA	NA	NA	5	3.2239999999999998	NA	NA	NA	NA	NA	NA	NA	NA	NA	NA	NA	NA	NA	NA	NA	NA	NA	NA	NA	NA	NA	NA	NA
CB2891	glutamate	0.75	NA	NA	LB3	LB3	LB3__1	intrinsic	NA	NA	NA	NA	4	2.475	NA	NA	NA	NA	NA	NA	NA	NA	NA	NA	NA	NA	NA	NA	NA	NA	NA	NA	NA	NA	NA	NA	NA
CB2912	glutamate	0.3775	NA	NA	LB3	LB3	LB3__4	intrinsic	NA	NA	NA	NA	2	0.878	NA	NA	NA	NA	1	0.619	NA	NA	NA	NA	NA	NA	NA	NA	NA	NA	NA	NA	NA	NA	NA	NA	NA
CB2913	glutamate	0.375	NA	NA	LB3	LB3	LB3__4	intrinsic	NA	NA	NA	NA	1	0.509	NA	NA	NA	NA	NA	NA	NA	NA	NA	NA	NA	NA	NA	NA	NA	NA	NA	NA	NA	NA	NA	NA	NA
CB2944	glutamate	0.75	NA	NA	LB3	LB3	LB3__4	intrinsic	NA	NA	NA	NA	2	0.898	NA	NA	NA	NA	NA	NA	NA	NA	NA	NA	NA	NA	NA	NA	NA	NA	NA	NA	NA	NA	NA	NA	NA
CB3037	glutamate	0.75	NA	NA	LB3	LB3	LB3__1	intrinsic	NA	NA	NA	NA	5	2.046	NA	NA	NA	NA	NA	NA	NA	NA	NA	NA	NA	NA	NA	NA	NA	NA	NA	NA	NA	NA	NA	NA	NA
CB3188	glutamate	0.75	NA	NA	LB3	LB3	LB3__1	intrinsic	NA	NA	NA	NA	4	2.438	NA	NA	NA	NA	NA	NA	NA	NA	NA	NA	NA	NA	NA	NA	NA	NA	NA	NA	NA	NA	NA	NA	NA
CB3794	glutamate	0.75	NA	NA	LB3	LB3	LB3__1	intrinsic	NA	NA	NA	NA	4	2.214	NA	NA	NA	NA	NA	NA	NA	NA	NA	NA	NA	NA	NA	NA	NA	NA	NA	NA	NA	NA	NA	NA	NA
CB0399	unknown	0	NA	NA	LB3	LB3	NA	intrinsic	NA	NA	NA	NA	NA	NA	NA	NA	NA	NA	NA	NA	NA	NA	NA	NA	NA	NA	NA	NA	NA	NA	NA	NA	NA	NA	NA	NA	NA
CB0034	acetylcholine	0.98	NA	NA	LB3__prim	LB3__prim	NA	intrinsic	NA	NA	2	1.022	NA	NA	NA	NA	NA	NA	NA	NA	NA	NA	NA	NA	NA	NA	NA	NA	NA	NA	NA	NA	NA	NA	NA	NA	NA
CB0267	gaba	0.96	NA	NA	LB3__prim	LB3__prim	NA	intrinsic	NA	NA	NA	NA	NA	NA	NA	NA	NA	NA	2	1.401	NA	NA	NA	NA	NA	NA	NA	NA	NA	NA	NA	NA	NA	NA	NA	NA	NA
CB0312	gaba	0.96	NA	NA	LB3__prim	LB3__prim	NA	intrinsic	NA	NA	NA	NA	NA	NA	NA	NA	NA	NA	2	1.2200000000000002	NA	NA	NA	NA	NA	NA	NA	NA	NA	NA	NA	NA	NA	NA	NA	NA	NA
CB0432	glutamate	0.75	NA	NA	LB3__prim	LB3__prim	LB3__prim__0	intrinsic	NA	NA	NA	NA	2	1.1099999999999999	NA	NA	NA	NA	NA	NA	NA	NA	NA	NA	NA	NA	NA	NA	NA	NA	NA	NA	NA	NA	NA	NA	NA
CB0435	glutamate	0.75	NA	NA	LB3__prim	LB3__prim	LB3__prim__0	intrinsic	NA	NA	NA	NA	2	1.266	NA	NA	NA	NA	NA	NA	NA	NA	NA	NA	NA	NA	NA	NA	NA	NA	NA	NA	NA	NA	NA	NA	NA
CB0451	glutamate	0.75	NA	NA	LB3__prim	LB3__prim	LB3__prim__0	intrinsic	NA	NA	NA	NA	2	1.24	NA	NA	NA	NA	NA	NA	NA	NA	NA	NA	NA	NA	NA	NA	NA	NA	NA	NA	NA	NA	NA	NA	NA
CB0517	glutamate	0.75	NA	NA	LB3__prim	LB3__prim	LB3__prim__0	intrinsic	NA	NA	NA	NA	2	0.966	NA	NA	NA	NA	NA	NA	NA	NA	NA	NA	NA	NA	NA	NA	NA	NA	NA	NA	NA	NA	NA	NA	NA
CB0530	glutamate	0.75	NA	NA	LB3__prim	LB3__prim	NA	intrinsic	NA	NA	NA	NA	2	1.221	NA	NA	NA	NA	NA	NA	NA	NA	NA	NA	NA	NA	NA	NA	NA	NA	NA	NA	NA	NA	NA	NA	NA
CB0749	unknown	0	NA	NA	LB3__prim	LB3__prim	LB3__prim__0	intrinsic	NA	NA	NA	NA	NA	NA	NA	NA	NA	NA	NA	NA	NA	NA	NA	NA	NA	NA	NA	NA	NA	NA	NA	NA	NA	NA	NA	NA	NA
CB0060	acetylcholine	0.98	NA	NA	LB5	LB5	LB5__2	intrinsic	NA	NA	2	1.806	NA	NA	NA	NA	NA	NA	NA	NA	NA	NA	NA	NA	NA	NA	NA	NA	NA	NA	NA	NA	NA	NA	NA	NA	NA
CB0066	acetylcholine	0.98	NA	NA	LB5	LB5	LB5__0	intrinsic	NA	NA	2	1.1099999999999999	NA	NA	NA	NA	NA	NA	NA	NA	NA	NA	NA	NA	NA	NA	NA	NA	NA	NA	NA	NA	NA	NA	NA	NA	NA
CB0270	acetylcholine	0.98	NA	NA	LB5	LB5	LB5__2	intrinsic	NA	NA	2	1.259	NA	NA	NA	NA	NA	NA	NA	NA	NA	NA	NA	NA	NA	NA	NA	NA	NA	NA	NA	NA	NA	NA	NA	NA	NA
CB0351	acetylcholine	0.83	NA	NA	LB5	LB5	LB5__0	intrinsic	NA	NA	1	0.634	NA	NA	NA	NA	NA	NA	NA	NA	NA	NA	NA	NA	NA	NA	NA	NA	NA	NA	NA	NA	NA	NA	NA	NA	NA
CB0963	acetylcholine	0.98	NA	NA	LB5	LB5	LB5__0	intrinsic	NA	NA	5	3.443	NA	NA	NA	NA	NA	NA	NA	NA	NA	NA	NA	NA	NA	NA	NA	NA	NA	NA	NA	NA	NA	NA	NA	NA	NA
CB1022	acetylcholine	0.905	NA	NA	LB5	LB5	LB5__0	intrinsic	NA	NA	3	1.736	NA	NA	NA	NA	NA	NA	NA	NA	NA	NA	NA	NA	NA	NA	NA	NA	NA	NA	NA	NA	NA	NA	NA	NA	NA
CB1037	acetylcholine	0.5562	NA	NA	LB5	LB5	LB5__0	intrinsic	NA	NA	3	2.047	NA	NA	3	NA	1.717	NA	NA	NA	NA	NA	NA	NA	NA	NA	NA	NA	NA	NA	NA	NA	NA	NA	NA	NA	NA
CB1049	acetylcholine	0.57	NA	NA	LB5	LB5	LB5__0	intrinsic	NA	NA	2	1.1749999999999998	NA	NA	2	NA	1.012	NA	NA	NA	NA	NA	NA	NA	NA	NA	NA	NA	NA	NA	NA	NA	NA	NA	NA	NA	NA
CB1095	acetylcholine	0.675	NA	NA	LB5	LB5	LB5__0	intrinsic	NA	NA	2	1.2040000000000002	NA	NA	1	NA	0.51	NA	NA	NA	NA	NA	NA	NA	NA	NA	NA	NA	NA	NA	NA	NA	NA	NA	NA	NA	NA
CB1096	acetylcholine	0.98	NA	NA	LB5	LB5	LB5__0	intrinsic	NA	NA	5	4.386	NA	NA	NA	NA	NA	NA	NA	NA	NA	NA	NA	NA	NA	NA	NA	NA	NA	NA	NA	NA	NA	NA	NA	NA	NA
CB1097	acetylcholine	0.98	NA	NA	LB5	LB5	LB5__0	intrinsic	NA	NA	5	3.464	NA	NA	NA	NA	NA	NA	NA	NA	NA	NA	NA	NA	NA	NA	NA	NA	NA	NA	NA	NA	NA	NA	NA	NA	NA
CB1228	acetylcholine	0.98	NA	NA	LB5	LB5	LB5__0	intrinsic	NA	NA	2	1.2959999999999998	NA	NA	NA	NA	NA	NA	NA	NA	NA	NA	NA	NA	NA	NA	NA	NA	NA	NA	NA	NA	NA	NA	NA	NA	NA
CB1230	acetylcholine	0.98	NA	NA	LB5	LB5	LB5__0	intrinsic	NA	NA	5	4.049	NA	NA	NA	NA	NA	NA	NA	NA	NA	NA	NA	NA	NA	NA	NA	NA	NA	NA	NA	NA	NA	NA	NA	NA	NA
CB1297	acetylcholine	0.98	NA	NA	LB5	LB5	LB5__0	intrinsic	NA	NA	2	1.536	NA	NA	NA	NA	NA	NA	NA	NA	NA	NA	NA	NA	NA	NA	NA	NA	NA	NA	NA	NA	NA	NA	NA	NA	NA
CB1344	acetylcholine	0.98	NA	NA	LB5	LB5	LB5__0	intrinsic	NA	NA	3	2.287	NA	NA	NA	NA	NA	NA	NA	NA	NA	NA	NA	NA	NA	NA	NA	NA	NA	NA	NA	NA	NA	NA	NA	NA	NA
CB1369	acetylcholine	0.98	NA	NA	LB5	LB5	LB5__0	intrinsic	NA	NA	8	6.814	NA	NA	NA	NA	NA	NA	NA	NA	NA	NA	NA	NA	NA	NA	NA	NA	NA	NA	NA	NA	NA	NA	NA	NA	NA
CB1814	acetylcholine	0.98	NA	NA	LB5	LB5	LB5__0	intrinsic	NA	NA	5	3.519	NA	NA	NA	NA	NA	NA	NA	NA	NA	NA	NA	NA	NA	NA	NA	NA	NA	NA	NA	NA	NA	NA	NA	NA	NA
CB1829	acetylcholine	0.98	NA	NA	LB5	LB5	LB5__0	intrinsic	NA	NA	2	1.109	NA	NA	NA	NA	NA	NA	NA	NA	NA	NA	NA	NA	NA	NA	NA	NA	NA	NA	NA	NA	NA	NA	NA	NA	NA
CB1925	acetylcholine	0.98	NA	NA	LB5	LB5	LB5__0	intrinsic	NA	NA	4	2.851	NA	NA	NA	NA	NA	NA	NA	NA	NA	NA	NA	NA	NA	NA	NA	NA	NA	NA	NA	NA	NA	NA	NA	NA	NA
CB1974	acetylcholine	0.98	NA	NA	LB5	LB5	LB5__0	intrinsic	NA	NA	3	1.999	NA	NA	NA	NA	NA	NA	NA	NA	NA	NA	NA	NA	NA	NA	NA	NA	NA	NA	NA	NA	NA	NA	NA	NA	NA
CB2142	acetylcholine	0.98	NA	NA	LB5	LB5	LB5__0	intrinsic	NA	NA	4	2.818	NA	NA	NA	NA	NA	NA	NA	NA	NA	NA	NA	NA	NA	NA	NA	NA	NA	NA	NA	NA	NA	NA	NA	NA	NA
CB2231	acetylcholine	0.98	NA	NA	LB5	LB5	LB5__0	intrinsic	NA	NA	4	3.424	NA	NA	NA	NA	NA	NA	NA	NA	NA	NA	NA	NA	NA	NA	NA	NA	NA	NA	NA	NA	NA	NA	NA	NA	NA
CB2291	acetylcholine	0.98	NA	NA	LB5	LB5	LB5__0	intrinsic	NA	NA	2	1.073	NA	NA	NA	NA	NA	NA	NA	NA	NA	NA	NA	NA	NA	NA	NA	NA	NA	NA	NA	NA	NA	NA	NA	NA	NA
CB2299	acetylcholine	0.98	NA	NA	LB5	LB5	LB5__0	intrinsic	NA	NA	4	2.761	NA	NA	NA	NA	NA	NA	NA	NA	NA	NA	NA	NA	NA	NA	NA	NA	NA	NA	NA	NA	NA	NA	NA	NA	NA
CB2355	acetylcholine	0.98	NA	NA	LB5	LB5	LB5__0	intrinsic	NA	NA	2	1.2530000000000001	NA	NA	NA	NA	NA	NA	NA	NA	NA	NA	NA	NA	NA	NA	NA	NA	NA	NA	NA	NA	NA	NA	NA	NA	NA
[truncated: 6,619 more rows]
