# Supplementary material for: Neurotransmitter classification from electron microscopy images at synaptic sites in Drosophila melanogaster
Source: Cell. 2024 May 9;187(10):2574–2594.e23. doi: 10.1016/j.cell.2024.03.016 (PMC11106717; doi:10.1016/j.cell.2024.03.016)
Supplement: Data S8. A .tar.gz archive containing .png files used to identify ultrastructural differences between synapses with different transmitters, related to Figure 3 — Contains PNG files of 2D images cropped around synapses, together with their counterfactual translations into different neurotransmitter types and highlights of the most important areas for classification. There is one PNG file for each pair of neurotransmitters, named ‘source_target.png’. E.g., the file ‘ach_dop.png’ contains translations of real cholinergic synapses into counterfactual dopaminergic synapses. Each PNG shows images in six columns, which are: 1: original raw + classifier scores, 2: counterfactual raw + classifier scores, 3: counterfactual raw, with original raw in mask + classifier scores, 4: mask, shown on original + relative classifier change, 5: mask, shown on counterfactual, 6: difference in mask area. [file mmc9.zip]

Archive with 1 entries (1 files):
- supplemental_data_8.tar.gz
